# Supplementary material for: Integrated Metabolomics and Proteomics Analyses of the Grain-Filling Process and Differences in the Quality of Tibetan Hulless Barleys
Source: Plants (Basel). 2025 Jun 25;14(13):1946. doi: 10.3390/plants14131946 (PMC12251650; doi:10.3390/plants14131946)
Supplement: Supplementary file 1 [file plants-14-01946-s001.zip]

Archive with 12 entries (9 files):
- Supporting information/
- Supporting information/Supplementary Figure/
- Supporting information/Supplementary Figure/Figure S1.pdf
- Supporting information/Supplementary Table/
- Supporting information/Supplementary Table/Table S1. The 728 metabolites information of Qingke grains..xlsx
- Supporting information/Supplementary Table/Table S2. Classification of 185 annotated metabolites..xlsx
- Supporting information/Supplementary Table/Table S3. Differential accumulated metabolites..xlsx
- Supporting information/Supplementary Table/Table S4. Cluster information of 293 shared differential accumulated metabolites accumulation patterns in three cultivars..xlsx
- Supporting information/Supplementary Table/Table S5. The 4864 proteins of Tibetan hulless barleys Grains, GO and KEGG enrichment analysis of proteins..xlsx
- Supporting information/Supplementary Table/Table S6. Differentially expressed proteins of Qingke grains..xlsx
- Supporting information/Supplementary Table/Table S7. PPI networks information of DEPs in Dulihuang vs Kunlun 14, Dulihuang vs Heilaoya, Kunlun 14 vs Heilaoya groups..xlsx
- Supporting information/Supplementary Table/Table S8. Protein with shared expression patterns in three cultivars and protein with pairwise-shared expression profiles in Dulihuang Kunlun 14 and Heilaoya.xlsx
