# Supplementary material for: Integrated Metabolomics and Proteomics Analyses of the Grain-Filling Process and Differences in the Quality of Tibetan Hulless Barleys
Source: Plants (Basel). 2025 Jun 25;14(13):1946. doi: 10.3390/plants14131946 (PMC12251650; doi:10.3390/plants14131946)
Supplement: Supplementary file 1 [file plants-14-01946-s001.zip › Supporting information/Supplementary Table/Table S1. The 728 metabolites information of Qingke grains..xlsx]

## Sheet: Sheet1
The 728 metabolites information of Qingke grains.
Checked	Meta	Name	Formula	Annot. DeltaMass [ppm]	Annotation MW	Calc. MW	RT [min]	SMILES	InChI Key	D16-1	D16-2	D16-3	D20-1	D20-2	D20-3	D36-1	D36-2	D36-3	D42-1	D42-2	D42-3	K16-1	K16-2	K16-3	K20-1	K20-2	K20-3	K36-1	K36-2	K36-3	K42-1	K42-2	K42-3	H16-1	H16-2	H16-3	H20-1	H20-2	H20-3	H36-1	H36-2	H36-3	H42-1	H42-2	H42-3	Average-D16	Average-D20	Average-D36	Average-D42
neg	meta_1	(-)-(2R,5S)-5-Bromo-1-(2-(hydroxymethyl)-1,3-oxathiolan-5-yl)uracil	C8 H9 Br N2 O4 S	0.31	307.947	307.947	0.719	c1c(c(=O)[nH]c(=O)n1C2CSC(O2)CO)Br	GMHAMEKOPZZEBD-UHFFFAOYSA-N	1.42656e+07	1.36664e+07	1.28219e+07	9.6788e+06	6.17472e+06	5.65928e+06	7.2191e+06	1.07119e+07	6.74426e+06	1.06934e+07	1.14813e+07	8.41748e+06	1.80305e+07	1.84696e+07	1.71123e+07	8.4043e+06	6.64782e+06	9.0722e+06	7.38925e+06	9.56182e+06	9.89838e+06	8.33953e+06	1.01547e+07	9.24394e+06	1.60485e+07	1.63047e+07	1.71384e+07	5.48143e+06	4.8504e+06	4.65316e+06	7.46256e+06	8.08285e+06	7.14772e+06	6.50827e+06	6.89516e+06	5.44102e+06	1.35846e+07	7.17093e+06	8.22509e+06	1.01974e+07
neg	meta_2	(-)-Citramalic acid	C5 H8 O5	-4.95	148.037	148.036	1.405			2.73921e+07	2.89364e+07	524845	524845	524845	524845	5.84111e+06	524845	6.00083e+06	1.13185e+07	1.04981e+07	1.07518e+07	4.10789e+07	524845	3.50264e+07	524845	524845	524845	524845	6.25837e+06	6.21647e+06	1.28029e+07	1.14432e+07	1.08881e+07	1.97585e+07	524845	524845	524845	524845	524845	4.79896e+06	524845	524845	1.30158e+07	1.29275e+07	1.25779e+07	2.81642e+07	524845	5.92097e+06	1.08561e+07
pos	meta_3	(-)-Epiafzelechin 3-O-gallate	C22 H18 O9	-0.12	426.095	426.095	5.199	c1cc(ccc1[C@@H]2[C@@H](Cc3c(cc(cc3O2)O)O)OC(=O)c4cc(c(c(c4)O)O)O)O	SDZPYNMXGUHFMZ-TZIWHRDSSA-N	524845	4.90936e+06	4.03604e+06	9.21039e+06	9.58907e+06	1.02924e+07	6.28403e+06	6.56173e+06	6.59091e+06	3.56154e+06	3.39977e+06	3.60634e+06	524845	524845	524845	7.88267e+06	8.26863e+06	8.67958e+06	1.01969e+07	1.05484e+07	1.04671e+07	7.485e+06	7.26215e+06	7.2774e+06	524845	524845	524845	6.13232e+06	6.41643e+06	7.73878e+06	4.7026e+06	4.97182e+06	5.08453e+06	524845	524845	524845	4.4727e+06	9.6973e+06	6.47889e+06	3.52255e+06
neg	meta_4	(-)-Podophyllotoxin	C22 H22 O8	0.83	414.131	414.132	10.113	COc1cc(cc(c1OC)OC)[C@@H]2c3cc4c(cc3[C@@H]([C@@H]5[C@@H]2C(=O)OC5)O)OCO4	YJGVMLPVUAXIQN-XVVDYKMHSA-N	1.46557e+07	1.57641e+07	1.54994e+07	5.09642e+06	5.76613e+06	4.46002e+06	1.65872e+07	1.45125e+07	1.45747e+07	524845	524845	524845	5.5013e+06	5.54862e+06	5.63834e+06	3.00904e+07	2.94449e+07	2.92089e+07	5.22139e+07	5.22007e+07	5.21589e+07	9.74551e+06	9.75042e+06	8.72912e+06	1.74659e+08	208112262	2.06196e+08	524845	524845	524845	1.6917e+07	1.71473e+07	1.6204e+07	524845	524845	524845	1.53064e+07	5.10753e+06	1.52248e+07	524845
neg	meta_5	({[(1S,2R,18R,19R,22S,25R,28R,40S)-22-(2-Amino-2-oxoethyl)-48-{[(2S,3S,4S,5S,6S)-3-{[(2S,4S,5S,6S)-4-(4-biphenylylamino)-5-hydroxy-4,6-dimethyltetrahydro-2H-pyran-2-yl]oxy}-4,5-dihydroxy-6-(hydroxymethyl)tetrahydro-2H-pyran-2-yl]oxy}-5,15-dichloro-2,18,32,35,37-pentahydroxy-19-{[(2R)-4-methyl-2-(propylamino)pentanoyl]amino}-20,23,26,42,44-pentaoxo-7,13-dioxa-21,24,27,41,43-pentaazaoctacyclo[26.14…	C82 H90 Cl2 N10 O25	0.5	1684.55	1684.55	1.186	CCCN[C@H](CC(C)C)C(=O)N[C@@H]1[C@@H](c2ccc(c(c2)Cl)Oc3cc4cc(c3O[C@H]5[C@H]([C@H]([C@@H]([C@@H](O5)CO)O)O)O[C@H]6C[C@]([C@@H]([C@@H](O6)C)O)(C)Nc7ccc(cc7)c8ccccc8)Oc9ccc(cc9Cl)[C@H]([C@H]2C(=O)N[C@@H](c3cc(cc(c3-c3cc(ccc3O)[C@H](C(=O)N2)NC(=O)[C@@H]4NC(=O)[C@@H](NC1=O)CC(=O)N)O)O)C(=O)NCC(=O)O)O)O	YRQHCKBHEVUWNO-BNXKLUCISA-N	1.71831e+07	1.87754e+07	3.59604e+07	3.87426e+06	3.22489e+06	3.72776e+06	7.32087e+06	7.85311e+06	8.51739e+06	2.73042e+07	2.46578e+07	2.68339e+07	524845	524845	524845	5.70869e+06	6.00617e+06	5.15529e+06	1.03838e+07	1.17144e+07	1.07305e+07	3.48876e+07	4.36984e+07	3.52143e+07	6.06563e+06	7.38108e+06	2.33215e+07	5.8916e+06	6.29406e+06	5.42831e+06	7.26152e+06	7.88711e+06	6.99607e+06	3.7157e+07	3.54099e+07	3.84328e+07	2.3973e+07	3.60897e+06	7.89712e+06	2.62653e+07
pos	meta_6	(+)-Caprazol	C22 H33 N5 O13	-2.4	575.207	575.206	0.89	CN1C[C@@H]([C@H](N(C(=O)[C@@H]1[C@@H]([C@@H]2[C@H]([C@H]([C@@H](O2)N3C=CC(=O)NC3=O)O)O)O[C@H]4[C@@H]([C@@H]([C@H](O4)CN)O)O)C)C(=O)O)O	MSVZOGHTXZMFOH-XCECKKHWSA-N	3.26565e+06	524845	524845	7.37388e+06	6.51455e+06	9.83888e+06	524845	524845	524845	524845	524845	524845	524845	524845	524845	2.47136e+07	2.273e+07	3.20538e+07	3.52533e+06	2.56116e+06	3.20666e+06	3.66275e+06	3.64786e+06	524845	524845	524845	524845	1.81797e+07	2.1478e+07	2.29741e+07	3.68983e+06	3.45382e+06	4.80595e+06	524845	3.8633e+06	3.75424e+06	3.26565e+06	7.90911e+06	524845	524845
neg	meta_7	(+/-)12(13)-DiHOME	C18 H34 O4	-0.51	314.246	314.246	12.035	CCCCCC(C(C/C=C\CCCCCCCC(=O)O)O)O	CQSLTKIXAJTQGA-FLIBITNWSA-N	399347349	4.15946e+08	3.88371e+08	5.0582e+07	5.1501e+07	5.10285e+07	4.73162e+08	4.88541e+08	4.9166e+08	8.21464e+08	8.10811e+08	8.19568e+08	3.84399e+07	3.7186e+07	3.63545e+07	8.98154e+07	9.3741e+07	9.20717e+07	3.33551e+08	330624697	3.29728e+08	4.44402e+08	4.5335e+08	4.43512e+08	3.40613e+07	3.31891e+07	3.39661e+07	2.02246e+07	2.08419e+07	2.05639e+07	9.11717e+08	9.10277e+08	912295656	3.39339e+08	3.41368e+08	3.35848e+08	4.01221e+08	5.10372e+07	4.84454e+08	8.17281e+08
neg	meta_8	(+/-)13-HODE	C18 H32 O3	0.27	296.235	296.235	13.266	CCCCC[C@@H](/C=C/C=C\CCCCCCCC(=O)O)O	HNICUWMFWZBIFP-IRQZEAMPSA-N	3155832840	3288512300	3138460425	5.58472e+08	5.69675e+08	5.62817e+08	2202848658	2104877453	2191596368	5028666143	4990246749	5056494179	4.6122e+08	455446263	4.48666e+08	9.31535e+08	9.33762e+08	9.09244e+08	2919208807	2914658182	2869799967	2892617013	2931114526	2876697795	5.63283e+08	536695529	5.60097e+08	2.48891e+08	2.50305e+08	2.51673e+08	3070804695	3091029707	2988880820	2627753699	2573549556	2534135994	3194268522	5.63655e+08	2166440826	5025135690
neg	meta_9	(+/-)9-HpODE	C18 H32 O4	1.02	312.23	312.23	12.671	CCCCC/C=C\C=C\[C@@H](CCCCCCCC(=O)O)OO	JGUNZIWGNMQSBM-WXUVIADPSA-N	7667630658	7600254141	7408969841	2.98711e+08	3.02851e+08	2.94814e+08	1084610514	1090597215	1077631803	2729426483	2740004080	2710466157	1588673101	1556854407	1560506300	4.91176e+08	4.71096e+08	4.59631e+08	7.40403e+08	693764232	7.41087e+08	2119073132	2110404403	2126659135	1661560716	1556749778	1528901909	1.97297e+08	2.01791e+08	1.89894e+08	2322022029	2293436570	2310129251	3283625187	3311929652	3243448701	7558951547	2.98792e+08	1084279844	2726632240
pos	meta_10	(10E,15Z)-9,12,13-Trihydroxy-10,15-octadecadienoic acid	C18 H32 O5	-0.49	328.225	328.225	10.754	CC/C=C\CC(C(/C=C/C(CCCCCCCC(=O)O)O)O)O	MKYUCBXUUSZMQB-MKZMYESJSA-N	7.46034e+08	7.17071e+08	7.11575e+08	8.45713e+08	8.42023e+08	8.54521e+08	7.27812e+07	7.27005e+07	7.36722e+07	524845	524845	524845	680918130	6.63581e+08	6.67746e+08	5.94716e+08	6.03053e+08	5.99427e+08	2.63616e+08	2.63648e+08	2.64509e+08	524845	524845	524845	6.56829e+08	6.4271e+08	6.4619e+08	7.29973e+08	7.45538e+08	7.41205e+08	5.10652e+08	5.06277e+08	4.96378e+08	8.54792e+07	8.37856e+07	8.62567e+07	7.24893e+08	8.47419e+08	7.30513e+07	524845
neg	meta_11	(15Z)-9,12,13-Trihydroxy-15-octadecenoic acid	C18 H34 O5	0.6	330.241	330.241	11.314			1546157381	1513091927	1502165169	1.42902e+07	1.32793e+07	1.42571e+07	2.94475e+08	2.88781e+08	2.88375e+08	4.46302e+08	4.14837e+08	4.12308e+08	9.73494e+08	9.75139e+08	9.42272e+08	5.19071e+07	5.37522e+07	5.31401e+07	1.37545e+08	1.37117e+08	143359827	1303571205	1325681780	1330835800	9.11324e+08	8.95179e+08	8.84788e+08	8.67629e+06	9.81693e+06	9.68956e+06	1.19933e+08	1.27695e+08	1.27361e+08	2624501851	2638435443	2609687702	1520471492	1.39422e+07	2.90544e+08	4.24482e+08
pos	meta_12	(1E,6E)-1,7-Bis(4-hydroxy-3-nitrophenyl)-1,6-heptadiene-3,5-dione	C19 H14 N2 O8	-3.32	398.075	398.074	1.011	c1c(cc(c(c1)O)[N+](=O)[O-])/C=C/C(=O)CC(=O)/C=C/c2cc(c(cc2)O)[N+](=O)[O-]	TVIZIMUYJIMFKN-IJIVKGSJSA-N	524845	524845	524845	1.18448e+07	1.49451e+07	1.12562e+07	1.60529e+07	1.52607e+07	524845	524845	2.26672e+07	8.16006e+06	524845	524845	524845	1.2715e+07	524845	1.06169e+07	524845	2.10669e+07	1.81274e+07	1.41065e+07	1.08643e+07	1.64321e+07	4.22324e+07	524845	2.32425e+07	1.04722e+07	524845	524845	1.7294e+07	1.52723e+07	1.41426e+07	1.54853e+07	1.55461e+07	524845	524845	1.2682e+07	1.56568e+07	1.54136e+07
neg	meta_13	(1R,4S,12Z,14S)-4-(2-{[8-Chloro-2-(4-isopropyl-1,3-thiazol-2-yl)-7-methoxy-4-quinolinyl]oxy}ethyl)-7-methyl-N-[(1-methylcyclopropyl)sulfonyl]-3,6-dioxo-2,5,7-triazabicyclo[12.1.0]pentadec-12-ene-1-carboxamide	C36 H45 Cl N6 O7 S2	1.78	772.248	772.249	0.895	CC(C)c1csc(n1)c2cc(c3ccc(c(c3n2)Cl)OC)OCC[C@H]4C(=O)N[C@@]5(C[C@H]5/C=C\CCCCN(C(=O)N4)C)C(=O)NS(=O)(=O)C6(CC6)C	DPXBWCMINVFLHU-UFPOUHGLSA-N	524845	524845	524845	1.98013e+07	1.86548e+07	524845	1.56831e+07	524845	1.58498e+07	1.36825e+07	524845	524845	524845	524845	524845	2.03903e+07	1.95352e+07	2.09954e+07	1.84635e+07	1.81459e+07	1.83872e+07	2.21966e+07	524845	2.21687e+07	524845	524845	524845	2.17794e+07	1.97644e+07	2.20516e+07	1.45914e+07	524845	524845	1.77746e+07	1.90245e+07	524845	524845	1.92281e+07	1.57664e+07	1.36825e+07
pos	meta_14	(1R,9S,12S,15R,16E,18R,19R,21R,23R,28E,30S,32S,35R)-1,18-Dihydroxy-19,30-dimethoxy-12-{(2R)-1-[(1S,3R,4S)-3-methoxy-4-(1H-tetrazol-1-yl)cyclohexyl]-2-propanyl}-15,17,21,23,29,35-hexamethyl-11,36-dioxa-4-azatricyclo[30.3.1.0~4,9~]hexatriaconta-16,28-diene-2,3,10,14,20-pentone	C52 H83 N5 O12	-0.32	969.604	969.604	17.905	C[C@@H]1CCCC/C=C(/[C@H](C[C@@H]2CC[C@H]([C@@](O2)(C(=O)C(=O)N3CCCC[C@H]3C(=O)O[C@@H](CC(=O)[C@@H](/C=C(/[C@H]([C@H](C(=O)[C@@H](C1)C)OC)O)\C)C)[C@H](C)C[C@@H]4CC[C@@H]([C@@H](C4)OC)n5cnnn5)O)C)OC)\C	GOMZLXXMVUYKQE-QTRYBLQQSA-N	6.52148e+07	5.99284e+07	6.0757e+07	1.52844e+07	1.46734e+07	1.53038e+07	8.2855e+06	8.1157e+06	8.47591e+06	524845	524845	524845	5.67847e+07	5.46583e+07	5.25558e+07	3.98447e+07	4.16701e+07	4.32498e+07	7.37041e+06	6.67445e+06	7.65859e+06	524845	524845	524845	6.60354e+07	6.81443e+07	7.14186e+07	2.2303e+07	2.15144e+07	2.31837e+07	6.70124e+06	5.47601e+06	6.84096e+06	524845	524845	524845	6.19667e+07	1.50872e+07	8.29237e+06	524845
neg	meta_15	(1S)-2,3,6-Tri-O-acetyl-1,5-anhydro-1-{[2-(4-sulfamoylphenyl)ethyl]sulfamoyl}-4-O-(2,3,4,6-tetra-O-acetyl-beta-D-galactopyranosyl)-D-glucitol	C34 H46 N2 O21 S2	-1.48	882.203	882.202	4.884	CC(=O)OC[C@@H]1[C@@H]([C@@H]([C@H]([C@@H](O1)O[C@@H]2[C@H](O[C@H]([C@@H]([C@H]2OC(=O)C)OC(=O)C)S(=O)(=O)NCCc3ccc(cc3)S(=O)(=O)N)COC(=O)C)OC(=O)C)OC(=O)C)OC(=O)C	GBEVGRPYGUOPQM-MEVVGGRJSA-N	524845	524845	524845	1.74516e+07	1.8125e+07	1.73321e+07	2.20032e+07	2.20341e+07	2.09097e+07	1.30467e+07	1.32555e+07	1.38554e+07	524845	524845	524845	7.97377e+06	8.4165e+06	8.5171e+06	1.01425e+07	9.81794e+06	1.05181e+07	524845	524845	524845	524845	524845	524845	3.0053e+07	2.75814e+07	2.80594e+07	2.86736e+07	2.79216e+07	2.72162e+07	524845	524845	524845	524845	1.76363e+07	2.1649e+07	1.33859e+07
neg	meta_16	(1S,2R,3aS,5aS,6R,10bS,10cR)-1,2,6-Trihydroxy-7-isopropyl-3a,10b-dimethyl-1,2,3,3a,5a,6,10b,10c-octahydro-4H,9H-[2]benzofuro[7,1-fg]isochromene-4,9-dione	C19 H24 O7	0.98	364.152	364.153	6.14	CC(C)c1c2c(cc(=O)o1)[C@@]3([C@H]4[C@@H]([C@@H]2O)OC(=O)[C@]4(C[C@H]([C@H]3O)O)C)C	AEGWYWSJGKOLGB-ZLNDBNLZSA-N	4.02889e+06	3.77166e+06	3.92384e+06	524845	524845	524845	1.0116e+07	1.0058e+07	9.83103e+06	8.52934e+06	8.61327e+06	8.29443e+06	524845	524845	524845	6.8875e+06	7.02096e+06	7.32269e+06	8.51181e+06	5.52355e+06	8.36085e+06	8.9714e+06	8.94022e+06	8.60289e+06	524845	524845	524845	3.19421e+06	3.36234e+06	3.21849e+06	5.89555e+06	6.00399e+06	6.16789e+06	3.41628e+06	3.4146e+06	3.31246e+06	3.90813e+06	524845	1.00017e+07	8.47902e+06
pos	meta_17	(1S,2R,3S,4R,5S)-4-{6-[(3-Chlorobenzyl)amino]-2-[1-(4-isothiocyanatophenyl)-5-{4-[1-(4-isothiocyanatophenyl)-1H-1,2,3-triazol-4-yl]butyl}-1H-1,2,3-triazol-4-yl]-9H-purin-9-yl}-2,3-dihydroxy-N-methylbicyclo[3.1.0]hexane-1-carboxamide	C42 H37 Cl N14 O3 S2	1.6	884.23	884.232	0.983	CNC(=O)[C@@]12C[C@@H]1[C@H]([C@@H]([C@@H]2O)O)n3cnc4c3nc(nc4NCc5cccc(c5)Cl)c6c(n(nn6)c7ccc(cc7)N=C=S)CCCCc8cn(nn8)c9ccc(cc9)N=C=S	JJHMVUVXWHHHSU-WJVBKUEQSA-N	524845	524845	1.73623e+07	2.10939e+07	2.28118e+07	2.03752e+07	2.5345e+07	524845	2.60761e+07	2.98024e+07	3.11417e+07	3.09694e+07	524845	524845	524845	1.6765e+07	1.93496e+07	1.44468e+07	3.54427e+07	39273078	3.76309e+07	3.15975e+07	3.32402e+07	524845	524845	524845	1.2036e+07	2.15865e+07	1.58092e+07	2.08322e+07	3.23389e+07	2.99048e+07	3.08423e+07	3.08833e+07	3.40489e+07	3.17152e+07	1.73623e+07	2.1427e+07	2.57105e+07	3.06378e+07
neg	meta_18	(1S,5R)-1,5-Anhydro-1-(carboxymethyl)-3-C-(chloromethyl)-2-deoxy-5-{(1E,3E)-5-[(2S,3S,5R,6R)-5-{[(2Z,4S)-4-(isobutyryloxy)-2-pentenoyl]amino}-3,6-dimethyltetrahydro-2H-pyran-2-yl]-3-methyl-1,3-pentadien-1-yl}-D-erythro-pentitol	C30 H46 Cl N O9	4.28	599.286	599.289	9.893	C[C@H]1C[C@H]([C@H](O[C@H]1C/C=C(\C)/C=C/[C@@H]2[C@H]([C@@](C[C@H](O2)CC(=O)O)(CCl)O)O)C)NC(=O)/C=C\[C@H](C)OC(=O)C(C)C	IUEAQIHFZAHMMU-WEDQMBCXSA-N	2.97029e+08	283550450	2.90804e+08	524845	524845	524845	1.03416e+07	1.01318e+07	1.04219e+07	2.39495e+07	2.46667e+07	2.35452e+07	2.53547e+08	247859594	2.56855e+08	524845	524845	524845	5.58084e+06	5.55696e+06	5.49043e+06	8.03134e+07	8.20318e+07	7.85897e+07	1.96395e+08	1.93887e+08	1.9086e+08	524845	524845	524845	5.40671e+06	5.65254e+06	5.88617e+06	1.64664e+08	1.55074e+08	1.58817e+08	2.90461e+08	524845	1.02984e+07	2.40538e+07
pos	meta_19	(2,3-Dihydroxypropyl)arsonic acid	C3 H9 As O5	-3.62	199.967	199.966	0.747	C(C(C[As](=O)(O)O)O)O	APPBGVNZOXYIAD-UHFFFAOYSA-N	1.24749e+08	101172817	1.17149e+08	6.31143e+07	5.2814e+07	6.72058e+07	2.12096e+07	2.28983e+07	2.19443e+07	1.48664e+07	1.52954e+07	1.58249e+07	1.26001e+08	1.02808e+08	1.4303e+08	2.64226e+07	2.75795e+07	4.02661e+07	2.42528e+07	2.32407e+07	2.59684e+07	1.20745e+07	1.20471e+07	1.17739e+07	1.58793e+08	1.40997e+08	145777218	5.38852e+07	5.4014e+07	5.54994e+07	2.73027e+07	3.12748e+07	2.61481e+07	1.6668e+07	2.2002e+07	1.76622e+07	1.14357e+08	6.10447e+07	2.20174e+07	1.53289e+07
neg	meta_20	(2,5-Dioxodihydroimidazo[4,5-d]imidazole-1,3,4,6(2H,5H)-tetrayl)tetrakis(methylene) tetraacetate	C16 H22 N4 O10	-2.73	430.134	430.132	0.94	CC(=O)OCN1C2C(N(C1=O)COC(=O)C)N(C(=O)N2COC(=O)C)COC(=O)C	CKLNISBLHCXYNL-UHFFFAOYSA-N	4.01319e+07	3.90205e+07	3.99645e+07	524845	524845	524845	4.81549e+07	5.42222e+07	4.77733e+07	524845	5.00873e+07	5.73329e+07	524845	4.95742e+06	5.21554e+06	524845	524845	524845	21213200	524845	2.28127e+07	1.19971e+08	1.22228e+08	1.24356e+08	1.5107e+07	1.79921e+07	1.73115e+07	524845	524845	524845	2.83752e+07	2.83481e+07	2.715e+07	9.24492e+07	9.91976e+07	9.77324e+07	3.97057e+07	524845	5.00501e+07	5.37101e+07
neg	meta_21	(2E)-2-Cyano-N-[5-(2,4-dichlorobenzyl)-1,3-thiazol-2-yl]-3-(1H-indol-3-yl)acrylamide	C22 H14 Cl2 N4 O S	-1.87	452.027	452.026	0.84	c1ccc2c(c1)c(c[nH]2)/C=C(\C#N)/C(=O)Nc3ncc(s3)Cc4ccc(cc4Cl)Cl	GXPGVSDXXPCWTQ-VGOFMYFVSA-N	524845	5.58153e+06	7.86831e+06	2.5571e+07	2.68728e+07	2.90502e+07	2.47366e+07	2.86262e+07	2.6048e+07	7.95486e+06	4.67381e+06	5.95264e+06	524845	1.81017e+07	1.55189e+07	2.03672e+07	2.04662e+07	2.06546e+07	3.05384e+07	2.38434e+07	2.649e+07	524845	524845	2.3771e+06	1.442e+07	1.38424e+07	524845	2.07545e+07	2.25354e+07	1.96088e+07	2.59734e+07	3.11186e+07	2.59032e+07	524845	524845	524845	6.72492e+06	2.71647e+07	26470265	6.19377e+06
neg	meta_22	(2E)-3-(3-Carboxypropyl)-3-methyl-1-(3-sulfonatopropyl)-2-{(2E)-3-[6,8,8-trimethyl-2-(2-methyl-2-propanyl)-9-(3-sulfonatopropyl)-8,9-dihydropyrano[3,2-g]quinolin-1-ium-4-yl]-2-propen-1-ylidene}-5-indolinesulfonate	C41 H50 N2 O12 S3	-3.09	858.253	858.25	1.205	CC1=CC(N(c2c1cc3c(cc([o+]c3c2)C(C)(C)C)/C=C/C=C/4\C(c5cc(ccc5N4CCCS(=O)(=O)[O-])S(=O)(=O)[O-])(C)CCCC(=O)O)CCCS(=O)(=O)[O-])(C)C	XHZRLIGGRMVDJI-UHFFFAOYSA-L	4.12784e+07	4.01937e+07	3.56743e+07	1.51944e+07	1.42227e+07	1.4603e+07	524845	4.24493e+07	5.57269e+07	6.39485e+07	6.29678e+07	6.30505e+07	9.79087e+06	8.20151e+06	8.49344e+06	6.75408e+07	6.10921e+07	5.95424e+07	6.03171e+07	5.11498e+07	4.64096e+07	107639935	1.05444e+08	1.05427e+08	1.53576e+07	1.59445e+07	1.3484e+07	2.72242e+07	2.46931e+07	2.53524e+07	4.44401e+07	4.66587e+07	55519203	6.66335e+07	7.04587e+07	7.09657e+07	3.90488e+07	1.46734e+07	4.90881e+07	6.33223e+07
neg	meta_23	(2E)-3-[(2R,3S,4R,5R)-5-(2,4-Dioxo-3,4-dihydro-1(2H)-pyrimidinyl)-3,4-dihydroxytetrahydro-2-furanyl]-N-[2-(4-morpholinyl)ethyl]acrylamide	C17 H24 N4 O7	-3.01	396.164	396.163	5.166	c1cn(c(=O)[nH]c1=O)[C@H]2[C@@H]([C@@H]([C@H](O2)/C=C/C(=O)NCCN3CCOCC3)O)O	AUWVKCOQVMRTCV-HOFRNYQASA-N	524845	524845	524845	524845	524845	524845	524845	524845	524845	3.59203e+06	3.01296e+06	3.20058e+06	524845	524845	524845	2.9752e+06	2.85563e+06	2.89944e+06	2.23607e+06	524845	524845	7.80369e+06	7.80094e+06	7.99365e+06	524845	524845	524845	2.71442e+06	2.51921e+06	2.68028e+06	2.85568e+06	3.06523e+06	2.76839e+06	4.30308e+06	4.76374e+06	4.21792e+06	524845	524845	524845	3.26852e+06
neg	meta_24	(2E)-3-[4-(Dimethylamino)phenyl]-2-[4-(2-oxo-2H-chromen-3-yl)-1,3-thiazol-2-yl]acrylonitrile	C23 H17 N3 O2 S	-3.43	399.104	399.103	1.383	CN(C)c1ccc(cc1)/C=C(\C#N)/c2nc(cs2)c3cc4ccccc4oc3=O	RZVDFFDMRTUESQ-GZTJUZNOSA-N	1.1349e+07	1.23963e+07	1.24357e+07	524845	524845	524845	4.26387e+06	3.90257e+06	4.35456e+06	1.51638e+07	1.54749e+07	1.4761e+07	3.40581e+06	524845	524845	524845	524845	524845	5.10509e+06	4.85824e+06	5.25216e+06	1.8299e+07	1.77526e+07	1.59083e+07	524845	524845	524845	524845	524845	524845	3.45902e+06	3.4168e+06	3.53384e+06	1.24164e+07	1.28209e+07	1.28554e+07	1.20603e+07	524845	4.17366e+06	1.51332e+07
neg	meta_25	(2E,6E)-8-Anilino-3,7-dimethyl-2,6-octadien-1-yl trihydrogen diphosphate	C16 H25 N O7 P2	3.5	405.111	405.112	1.546	C/C(=C\COP(=O)(O)OP(=O)(O)O)/CC/C=C(\C)/CNc1ccccc1	HODAIPJPJAZJEY-GGQZXFEVSA-N	4.25034e+07	524845	6.99258e+07	2.93245e+07	2.85673e+07	2.89631e+07	4.83717e+07	4.71385e+07	4.62973e+07	7.59193e+07	8.43469e+07	8.54628e+07	8.70399e+06	1.53686e+07	5.41259e+06	5.7435e+07	5.17871e+07	5.183e+07	6.41025e+07	6.34925e+07	6.60252e+07	1.21596e+08	1.23533e+08	1.1488e+08	2.81903e+07	524845	3.68575e+07	2.72726e+07	2.94933e+07	4.15104e+07	6.25599e+07	6.20391e+07	6.34016e+07	1.38259e+08	1.3661e+08	1.51897e+08	5.62146e+07	2.89516e+07	47269178	8.19097e+07
neg	meta_26	(2R)-1-(beta-D-Galactopyranosyloxy)-3-(tetradecanoyloxy)-2-propanyl (9E,12E,15E)-9,12,15-octadecatrienoate	C41 H72 O10	-1.46	724.513	724.511	7.252	CCCCCCCCCCCCCC(=O)OC[C@@H](CO[C@H]1[C@@H]([C@H]([C@H]([C@H](O1)CO)O)O)O)OC(=O)CCCCCCC/C=C/C/C=C/C/C=C/CC	PBVCNHSAAIXFAX-HCMLADNLSA-N	2.54974e+08	9.31375e+07	4.03925e+07	21680481	2.15993e+07	2.12633e+07	2.23292e+07	2.21673e+07	2.15378e+07	2.32762e+07	2.32999e+07	2.28559e+07	2.22431e+08	7.74102e+07	3.39046e+07	2.10629e+07	2.10509e+07	2.10787e+07	2.14621e+07	2.0823e+07	1.98805e+07	3.26174e+07	3.30648e+07	3.42612e+07	2.47614e+08	9.50359e+07	4.96232e+07	2.56184e+07	2.61302e+07	2.55561e+07	2.20285e+07	2.25741e+07	2.18751e+07	1.97649e+07	1.97983e+07	1.99189e+07	1.29501e+08	2.15144e+07	2.20114e+07	2.3144e+07
pos	meta_27	(2R)-1-{[(2-Aminoethoxy)(hydroxy)phosphoryl]oxy}-3-hydroxy-2-propanyl (9Z,12Z,15Z)-9,12,15-octadecatrienoate	C23 H42 N O7 P	0.48	475.27	475.27	11.728	CC/C=C\C/C=C\C/C=C\CCCCCCCC(=O)O[C@H](CO)COP(=O)(O)OCCN	JGWWMNVPHKMUCV-WOBXFXBNSA-N	1.19694e+08	1.2027e+08	1.21826e+08	4.61089e+07	4.73853e+07	4.70288e+07	2.27097e+07	2.21087e+07	2.33965e+07	1.72821e+07	1.67028e+07	1.66265e+07	7.83556e+07	7.66754e+07	7.71564e+07	4.1201e+07	4.30672e+07	4.23269e+07	1.39142e+07	1.49033e+07	1.39976e+07	1.36996e+07	1.3806e+07	1.46042e+07	3.85332e+07	3.91135e+07	3.99494e+07	2.44454e+07	2.47048e+07	2.53262e+07	1.46913e+07	1.45885e+07	1.46182e+07	1.51695e+07	1.32652e+07	1.44206e+07	1.20597e+08	4.6841e+07	2.27383e+07	1.68705e+07
neg	meta_28	(2R,3R)-N-{4-[(Diaminomethylene)amino]butyl}-5-[(1E)-3-({4-[(diaminomethylene)amino]butyl}amino)-3-oxo-1-propen-1-yl]-2-(4-hydroxyphenyl)-7-methoxy-2,3-dihydro-1-benzofuran-3-carboxamide	C29 H40 N8 O5	1.59	580.312	580.313	11.867	COc1cc(cc2c1O[C@H]([C@@H]2C(=O)NCCCCN=C(N)N)c3ccc(cc3)O)/C=C/C(=O)NCCCCN=C(N)N	LRLXAXGCQUOKIO-ATYLQFJESA-N	3.0155e+07	2.87214e+07	2.84997e+07	5.09071e+06	4.82733e+06	5.10518e+06	5.62257e+06	5.97949e+06	5.61098e+06	8.77397e+06	8.88847e+06	9.58234e+06	8.89171e+06	1.02271e+07	8.31224e+06	2.88123e+06	3.14584e+06	2.82677e+06	2.99942e+06	3.22163e+06	2.95043e+06	3.73619e+06	4.04607e+06	3.86311e+06	4.00984e+06	4.27855e+06	4.08709e+06	4.01627e+06	4.25619e+06	3.69453e+06	2.94796e+06	2.87849e+06	2.79872e+06	4.04226e+06	4.37049e+06	4.21934e+06	2.91253e+07	5.00774e+06	5.73768e+06	9.08159e+06
pos	meta_29	(2R,3R,4R,5S)-5-[(1R)-2-Amino-1-{[(2S,3S,4S)-3,4-dihydroxy-6-(phenylcarbamoyl)-3,4-dihydro-2H-pyran-2-yl]oxy}-2-oxoethyl]-2-(2,4-dioxo-3,4-dihydro-1(2H)-pyrimidinyl)-4-methoxytetrahydro-3-furanyl laurate	C35 H48 N4 O12	2.29	716.327	716.329	11.983	CCCCCCCCCCCC(=O)O[C@@H]1[C@@H]([C@H](O[C@H]1n2ccc(=O)[nH]c2=O)[C@H](C(=O)N)O[C@@H]3[C@H]([C@H](C=C(O3)C(=O)Nc4ccccc4)O)O)OC	UNUWUPSOGIZIHC-BWAOXVKCSA-N	524845	524845	524845	1.50806e+07	1.46803e+07	1.42233e+07	3.47546e+06	3.28935e+06	3.70643e+06	1.3783e+07	1.34792e+07	1.37071e+07	524845	524845	524845	524845	524845	524845	4.03149e+06	4.50563e+06	4.21112e+06	7.06283e+06	7.81288e+06	7.73265e+06	524845	524845	524845	524845	524845	524845	6.18956e+06	7.06788e+06	6.9836e+06	4.83328e+06	5.23305e+06	5.48145e+06	524845	1.46614e+07	3.49041e+06	1.36564e+07
pos	meta_30	(2S)-1-Hydroxy-3-[(9Z)-9-tetradecenoyloxy]-2-propanyl (4Z,7Z,10Z,13Z,16Z,19Z)-4,7,10,13,16,19-docosahexaenoate	C39 H62 O5	0.9	610.46	610.46	18.618	CCCC/C=C\CCCCCCCC(=O)OC[C@H](CO)OC(=O)CC/C=C\C/C=C\C/C=C\C/C=C\C/C=C\C/C=C\CC	LKMPWHWTIZCBBZ-QOFYDNJOSA-N	524845	2.00709e+07	1.99547e+07	4.56874e+06	5.93673e+06	5.93641e+06	5.24996e+06	5.14138e+06	5.09944e+06	524845	524845	524845	2.58758e+07	2.79725e+07	2.50358e+07	1.17488e+07	1.21646e+07	1.28048e+07	1.2238e+07	1.36484e+07	524845	524845	524845	524845	2.83364e+07	2.6235e+07	2.54391e+07	1.05238e+07	1.10953e+07	8.36274e+06	1.19884e+07	1.16089e+07	1.20258e+07	524845	3.49782e+06	2.51813e+06	2.00128e+07	5.48063e+06	5.16359e+06	524845
pos	meta_31	(2S)-2-({N-[(2-Cyclohexylethoxy)carbonyl]-L-leucyl}amino)-1-hydroxy-3-(2-oxo-3-pyrrolidinyl)-1-propanesulfonic acid	C22 H39 N3 O8 S	3.41	505.246	505.248	11.671	CC(C)C[C@@H](C(=O)N[C@@H](CC1CCNC1=O)C(O)S(=O)(=O)O)NC(=O)OCCC2CCCCC2	FTWGTMPRYGKKHB-KQNFGGRRSA-N	524845	524845	524845	2.20888e+06	2.13331e+06	2.40571e+06	4.13591e+06	3.92632e+06	3.90282e+06	5.55082e+06	4.57884e+06	4.43114e+06	524845	524845	524845	524845	524845	524845	3.57651e+06	3.64006e+06	3.61585e+06	5.28387e+06	5.34613e+06	5.31151e+06	524845	524845	524845	524845	524845	524845	2.08531e+06	2.52484e+06	524845	3.30673e+06	3.6796e+06	3.69175e+06	524845	2.2493e+06	3.98835e+06	4.8536e+06
pos	meta_32	(2S)-2-[({(2R,3R,4S)-3-Acetamido-4-carbamimidamido-2-[(1R,2R)-1,2,3-trihydroxypropyl]-3,4-dihydro-2H-pyran-6-yl}carbonyl)amino]pentanedioic acid	C17 H27 N5 O10	-3.17	461.176	461.174	0.886	CC(=O)N[C@@H]1[C@H](C=C(O[C@H]1[C@@H]([C@@H](CO)O)O)C(=O)N[C@@H](CCC(=O)O)C(=O)O)NC(=N)N	MNHNMUMIBXRENT-KSHWUYIXSA-N	8.57023e+07	7.98578e+07	8.29536e+07	8.40979e+07	8.29379e+07	8.02264e+07	6.44621e+07	524845	6.03383e+07	3.38887e+07	3.26565e+07	3.59922e+07	524845	524845	524845	1.19179e+08	1.19034e+08	1.16791e+08	1.06272e+08	1.14938e+08	1.18315e+08	5.45143e+07	6.00118e+07	6.30667e+07	524845	6.01842e+07	6.16453e+07	1.08812e+08	9.76508e+07	1.02431e+08	7.37689e+07	524845	7.60514e+07	6.70333e+07	6.49655e+07	6.19717e+07	8.28379e+07	8.24208e+07	6.24002e+07	3.41791e+07
pos	meta_33	(2S)-2-Acetamido-N-[(2S,3S)-4-{2-[(2S)-2-acetamido-3-methylbutanoyl]-1-isobutylhydrazino}-3-hydroxy-1-phenyl-2-butanyl]-3-methylbutanamide	C28 H47 N5 O5	-2.46	533.358	533.356	13.074	CC(C)CN(C[C@@H]([C@H](Cc1ccccc1)NC(=O)[C@H](C(C)C)NC(=O)C)O)NC(=O)[C@H](C(C)C)NC(=O)C	BDFLDZUHSDGTRV-CQJMVLFOSA-N	9.76603e+06	6.89457e+06	6.36127e+06	524845	524845	524845	7.53465e+06	7.98076e+06	7.97904e+06	524845	524845	524845	524845	524845	524845	3.50936e+06	3.68229e+06	3.85145e+06	8.95944e+06	1.05251e+07	9.00483e+06	1.36158e+07	1.38527e+07	1.4295e+07	524845	524845	524845	3.47978e+06	3.75745e+06	3.86384e+06	1.09286e+07	1.12742e+07	1.13222e+07	7.95249e+06	8.95848e+06	8.43914e+06	7.67395e+06	524845	7.83148e+06	524845
pos	meta_34	(2S)-3-(2,6-Dimethoxy-4-biphenylyl)-2-{[(3-{[4-(1-pyrrolidinyl)phenyl]sulfonyl}-3-piperidinyl)carbonyl]amino}propanoic acid	C33 H39 N3 O7 S	-4.33	621.251	621.248	0.928	COC1=C(C(=CC=C1)OC)C2=CC=C(C=C2)C[C@@H](C(=O)O)NC(=O)C3(CCCNC3)S(=O)(=O)C4=CC=C(C=C4)N5CCCC5	APJVOWJJCXAZNW-GFDSEFBSSA-N	2.22303e+07	2.37883e+07	2.22111e+07	2.53621e+07	524845	524845	2.01541e+07	2.10807e+07	2.09824e+07	1.94439e+07	2.12439e+07	2.29178e+07	1.256e+07	524845	1.20972e+07	524845	524845	524845	2.8319e+07	3.07274e+07	3.00775e+07	3.73545e+07	4.06509e+07	3.8486e+07	2.6067e+07	524845	2.80383e+07	524845	524845	524845	3.53881e+07	3.38243e+07	524845	3.17679e+07	3.06164e+07	524845	2.27432e+07	2.53621e+07	2.07391e+07	2.12019e+07
pos	meta_35	(2S)-3-Hydroxy-2-[(3-methylbutanoyl)oxy]propyl 3-isopropyl-4-methylpentanoate	C17 H32 O5	1.77	316.225	316.226	17.449	CC(C)CC(=O)O[C@@H](CO)COC(=O)CC(C(C)C)C(C)C	LMAYTMPFAZWHPU-AWEZNQCLSA-N	3.96545e+08	1.44727e+08	6.48932e+07	1.8314e+07	1.91275e+07	1.9414e+07	2.30139e+07	2.35775e+07	2.39236e+07	1.59238e+07	1.59833e+07	1.63118e+07	4.38763e+08	1.6023e+08	6.96863e+07	2.72431e+07	2.45865e+07	2.63963e+07	1.78627e+07	1.78083e+07	1.91885e+07	1.23169e+08	124324275	1.18838e+08	2.17237e+08	8.71668e+07	4.98339e+07	3.02295e+06	3.25721e+06	3.48906e+06	2.47219e+07	2.43562e+07	2.4546e+07	2.20806e+07	2.34522e+07	2.33299e+07	2.02055e+08	1.89518e+07	2.3505e+07	1.6073e+07
neg	meta_36	(2S)-Deoxymyxol 2-alpha-L-fucoside	C46 H66 O6	-4.55	714.486	714.483	7.246	C[C@H]1[C@H]([C@H]([C@@H]([C@@H](O1)O[C@@H](/C=C/C(=C/C=C/C(=C/C=C/C(=C/C=C/C=C(\C)/C=C/C=C(\C)/C=C/C2=C(CCCC2(C)C)C)/C)/C)/C)C(C)(C)O)O)O)O	LQRQZOJVMFJJLX-LJSSMQLHSA-N	5.285e+07	1.9419e+07	8.3662e+06	7.63681e+06	7.82667e+06	8.21231e+06	7.73139e+06	7.48554e+06	7.55476e+06	7.0707e+06	7.63446e+06	7.28782e+06	4.46685e+07	1.66111e+07	7.25565e+06	7.76796e+06	7.27873e+06	7.22391e+06	7.90546e+06	7.72924e+06	7.14313e+06	8.98755e+06	8.95919e+06	9.51332e+06	4.77141e+07	1.84062e+07	1.02988e+07	1.074e+07	1.08073e+07	1.06774e+07	9.11035e+06	8.94971e+06	8.51363e+06	4.44344e+06	4.46742e+06	4.53162e+06	2.68784e+07	7.89193e+06	7.59056e+06	7.33099e+06
neg	meta_37	(2S)-N-[(10S,13S,20S,21R)-3,35-Dichloro-10-isopropyl-12-oxo-8,37,40-trioxa-4,11,22,34,39-pentaazadecacyclo[27.6.1.1~2,5~.1~6,9~.1~15,19~.1~18,21~.0~7,20~.0~20,24~.0~23,28~.0~33,36~]tetraconta-1(35),2,4,6,9(39),15(38),16,18,23,25,27,29(36),30,32-tetradecaen-13-yl]-2-hydroxy-3-methylbutanamide	C40 H34 Cl2 N6 O6	-2.41	764.192	764.19	1.023	CC(C)[C@H]1c2nc-3c(o2)[C@@]45c6cccc(c6N[C@@H]4Oc7c5cc(cc7)C[C@@H](C(=O)N1)NC(=O)[C@H](C(C)C)O)-c8cccc9c8c(c([nH]9)Cl)-c1c(nc3o1)Cl	YKBUODYYSZSEIY-UDLVDJHXSA-N	288115186	2.79576e+08	2.80465e+08	4.9696e+07	4.19474e+07	4.37459e+07	8.97447e+07	524845	7.31442e+07	170871230	1.75133e+08	1.85894e+08	8.69828e+07	9.15327e+07	8.63775e+07	1.42563e+08	1.50182e+08	1.15548e+08	1.01578e+08	1.49512e+08	1.38443e+08	2.74758e+08	524845	524845	1.07492e+08	1.10583e+08	524845	9.95189e+07	1.05692e+08	115360608	1.14245e+08	9.7166e+07	524845	524845	524845	524845	2.82719e+08	4.51298e+07	8.14444e+07	1.77299e+08
pos	meta_38	(2S)-N-methyl-2-[2-(2-methyl-1H-indol-3-yl)acetamido]-N,3-diphenylpropanamide	C27 H27 N3 O2	-3.18	425.21	425.209	10.762	Cc1c(c2ccccc2[nH]1)CC(=O)N[C@@H](Cc3ccccc3)C(=O)N(C)c4ccccc4	ACDFWSNAQWFRRF-VWLOTQADSA-N	524845	8.57714e+06	8.54712e+06	1.05202e+07	9.14232e+06	1.03926e+07	524845	524845	524845	524845	524845	524845	6.82848e+06	6.03984e+06	6.65216e+06	7.73697e+06	7.96533e+06	7.91107e+06	4.01536e+06	524845	2.60726e+06	524845	524845	524845	6.87611e+06	6.86155e+06	7.22913e+06	8.91327e+06	9.78481e+06	9.6063e+06	7.36097e+06	7.33823e+06	7.54514e+06	524845	524845	524845	8.56213e+06	1.00184e+07	524845	524845
pos	meta_39	(2S,3R)-5-hydroxy-3-[(2S,3R)-5-hydroxy-2-(4-hydroxyphenyl)-4-oxo-7-[(2S,3R,4S,5S,6R)-3,4,5-trihydroxy-6-(hydroxymethyl)oxan-2-yl]oxy-2,3-dihydrochromen-3-yl]-2-(4-hydroxyphenyl)-7-[(2S,3R,4S,5S,6R)-3,4,5-trihydroxy-6-(hydroxymethyl)oxan-2-yl]oxy-2,3-dihydrochromen-4-one	C42 H42 O20	4.59	866.227	866.231	0.847			3.6417e+08	4.00411e+08	414367719	2.665e+08	2.61798e+08	2.26911e+08	1.16908e+08	1.23221e+08	1.1097e+08	2.4966e+07	524845	2.75899e+07	1.48915e+08	1.41109e+08	1.46821e+08	3.25817e+08	3.2464e+08	290139885	7.20301e+07	8.53052e+07	8.73043e+07	524845	5.9289e+07	6.49489e+07	1.9414e+08	1.89113e+08	1.77249e+08	3.58866e+08	2.99416e+08	3.20249e+08	7.63457e+07	7.17389e+07	7.02999e+07	5.30836e+07	5.64512e+07	6.13859e+07	3.92983e+08	2.51736e+08	1.17033e+08	2.62779e+07
pos	meta_40	(2S,3R,4R,5S)-2-(Hydroxymethyl)-1-[5-(nonyloxy)pentyl]-3,4,5-piperidinetriol	C20 H41 N O5	0.04	375.298	375.298	9.958	CCCCCCCCCOCCCCCN1C[C@@H]([C@H]([C@@H]([C@@H]1CO)O)O)O	SXPLUAKSZJTQBC-VNTMZGSJSA-N	4.46263e+07	4.90268e+07	4.75694e+07	7.55268e+06	7.5672e+06	8.54785e+06	7.61534e+06	7.21232e+06	8.75599e+06	4.99303e+06	4.97953e+06	5.13625e+06	1.8605e+07	1.99453e+07	2.00483e+07	4.77364e+06	4.27185e+06	524845	524845	524845	524845	524845	524845	524845	2.7914e+07	2.94103e+07	3.06854e+07	1.31473e+07	1.20803e+07	12703529	1.06808e+07	1.04782e+07	1.09216e+07	7.28653e+06	7.13399e+06	7.544e+06	4.70742e+07	7.88924e+06	7.86122e+06	5.03627e+06
pos	meta_41	(2S,3S)-2-(3,4-dihydroxyphenyl)-3,7-dihydroxy-2,3-dihydrochromen-4-one	C15 H12 O6	-0.54	288.063	288.063	5.2			1.31212e+07	1.71893e+07	1.77568e+07	31216454	3.30232e+07	3.3343e+07	1.99011e+07	2.12893e+07	2.14565e+07	1.25679e+07	1.24429e+07	1.24387e+07	524845	524845	524845	2.25889e+07	2.40126e+07	2.42749e+07	3.19308e+07	3.24277e+07	3.24026e+07	2.62557e+07	2.61438e+07	2.57688e+07	524845	524845	524845	1.88303e+07	1.87307e+07	1.78315e+07	1.49189e+07	1.55157e+07	1.61876e+07	8.53107e+06	9.12817e+06	9.24396e+06	1.60225e+07	3.25275e+07	2.08823e+07	1.24832e+07
pos	meta_42	(2S,3S)-3,5,7-trihydroxy-2-(4-hydroxyphenyl)-2,3-dihydrochromen-4-one	C15 H12 O6	0.01	288.063	288.063	4.397			3.55224e+07	3.6542e+07	3.63116e+07	7.20593e+07	7.6145e+07	7.80677e+07	2.22418e+07	2.25543e+07	2.32904e+07	524845	524845	524845	524845	524845	524845	3.68667e+07	3.74403e+07	3.6371e+07	1.6547e+07	1.60649e+07	1.60621e+07	524845	524845	524845	524845	524845	524845	1.86921e+07	2.12656e+07	2.03153e+07	6.07094e+06	5.82627e+06	5.91266e+06	524845	524845	524845	3.61253e+07	7.5424e+07	2.26955e+07	524845
neg	meta_43	(2S,3S,4R)-2-[4-({[10-(Benzyloxy)decyl]oxy}methyl)-1H-1,2,3-triazol-1-yl]-3,4-dihydroxyoctadecyl alpha-D-galactopyranoside	C44 H77 N3 O10	3.29	807.561	807.564	12.807	CCCCCCCCCCCCCC[C@H]([C@H]([C@H](CO[C@@H]1[C@@H]([C@H]([C@H]([C@H](O1)CO)O)O)O)n2cc(nn2)COCCCCCCCCCCOCc3ccccc3)O)O	VTPDLFGJUICWFI-ZBSYKBDTSA-N	2.6998e+07	2.4183e+07	2.36251e+07	3.52107e+06	3.98599e+06	3.64116e+06	1.909e+07	1.82975e+07	1.86224e+07	5.28295e+07	4.86761e+07	4.93316e+07	524845	524845	524845	5.797e+06	6.13668e+06	5.87842e+06	1.23334e+07	1.26136e+07	1.16315e+07	2.75638e+07	2.70768e+07	2.72071e+07	524845	524845	524845	524845	524845	524845	3.07261e+07	2.93562e+07	2.81538e+07	2.99799e+07	3.20964e+07	3.00537e+07	2.49354e+07	3.71607e+06	1.867e+07	5.02791e+07
neg	meta_44	(2S,3S,4S,5R,6R)-6-(3-benzoyloxy-2-hydroxypropoxy)-3,4,5-trihydroxyoxane-2-carboxylic acid	C16 H20 O10	0.82	372.106	372.106	5.787			6.60961e+06	6.41109e+06	6.64209e+06	2.42886e+06	2.47728e+06	2.38998e+06	524845	524845	524845	524845	524845	524845	5.09026e+06	4.47322e+06	4.5918e+06	524845	2.52883e+06	524845	2.40783e+06	2.40539e+06	2.51261e+06	524845	524845	524845	4.11318e+06	4.12941e+06	3.84771e+06	3.60576e+06	3.53471e+06	3.52079e+06	2.75418e+06	2.55104e+06	2.78867e+06	2.59844e+06	2.52739e+06	2.53097e+06	6.55426e+06	2.43204e+06	524845	524845
pos	meta_45	(2Z)-2-Amino-2-(hydroxyimino)ethyl dihydrogen phosphate	C2 H7 N2 O5 P	2.31	170.009	170.01	0.809	C(/C(=N\O)/N)OP(=O)(O)O	RGTWPXHBFMRQRP-UHFFFAOYSA-N	4.79037e+06	524845	524845	2.33896e+06	524845	2.35449e+06	4.77329e+06	5.04347e+06	524845	524845	524845	524845	6.65405e+07	6.83055e+07	6.70803e+07	524845	524845	524845	524845	524845	524845	3.85609e+06	4.04397e+06	3.12655e+06	1.3923e+07	1.15318e+07	1.2196e+07	524845	524845	4.49753e+06	3.69386e+06	3.96506e+06	5.08911e+06	7.10482e+06	6.27347e+06	6.18236e+06	4.79037e+06	2.34672e+06	4.90838e+06	524845
neg	meta_46	(2Z)-6-Hydroxy-2-[(3-methyl-2-thienyl)methylene]-1-benzofuran-3(2H)-one	C14 H10 O3 S	0.2	258.035	258.035	1.442	Cc1ccsc1/C=C\2/C(=O)c3ccc(cc3O2)O	SZZAJUGQEAOCBX-GHXNOFRVSA-N	524845	524845	524845	524845	524845	524845	3.76225e+06	3.63365e+06	3.84198e+06	4.20191e+06	4.23771e+06	4.1539e+06	524845	524845	524845	2.15415e+06	524845	2.29531e+06	3.55873e+06	3.44009e+06	3.12894e+06	3.02853e+06	2.99247e+06	2.97284e+06	524845	524845	524845	4.10112e+06	4.11128e+06	3.52938e+06	5.93754e+06	6.19755e+06	5.99564e+06	3.69345e+06	3.926e+06	524845	524845	524845	3.74596e+06	4.19784e+06
neg	meta_47	(3beta)-3-(alpha-D-Glucopyranosyloxy)lup-20(29)-en-28-yl acetate	C38 H62 O8	-2.69	646.444	646.443	12.668	O=C(OC[C@@]51CC[C@@H](C(=C)\C)[C@@H]1[C@H]6CC[C@H]3[C@@](C)(CC[C@H]4C([C@@H](O[C@H]2O[C@@H]([C@@H](O)[C@H](O)[C@H]2O)CO)CC[C@]34C)(C)C)[C@]6(C)CC5)C	WENSCPLYCPJIKC-AULZXLMWSA-N	3.5543e+07	3.65117e+07	3.5851e+07	524845	524845	524845	2.40805e+06	2.55151e+06	2.3889e+06	9.56605e+06	8.95778e+06	9.34902e+06	2.68237e+06	3.09236e+06	2.75367e+06	524845	524845	524845	524845	524845	524845	6.23674e+06	6.1403e+06	6.72374e+06	2.98513e+06	2.70883e+06	2.69619e+06	524845	524845	524845	1.04911e+07	1.02839e+07	1.02664e+07	1.48887e+07	1.49702e+07	1.44151e+07	3.59686e+07	524845	2.44949e+06	9.29095e+06
pos	meta_48	(3beta,9beta,15alpha,16alpha,23R,24S)-15,25-Dihydroxy-3-{[(2S)-4-(methylsulfonyl)-2-morpholinyl]oxy}-16,23-epoxy-9,19-cyclolanostan-24-yl acetate	C37 H61 N O9 S	3.17	695.407	695.409	11.975	C[C@@H]1C[C@@H](O[C@H]2[C@H]1[C@]3(CC[C@@]45C[C@@]46CC[C@@H](C([C@@H]6CC[C@H]5[C@@]3([C@H]2O)C)(C)C)O[C@H]7CN(CCO7)S(=O)(=O)C)C)[C@@H](C(C)(C)O)OC(=O)C	XLEMOURRUBXUMQ-DNBBHLPPSA-N	5.87991e+06	4.2255e+06	3.94991e+06	524845	524845	524845	7.05768e+06	7.42783e+06	7.24838e+06	524845	524845	524845	524845	524845	524845	3.49979e+06	3.14487e+06	3.32107e+06	1.01238e+07	1.09068e+07	1.10687e+07	1.18872e+07	1.23765e+07	1.14135e+07	524845	524845	524845	3.78735e+06	3.40535e+06	3.39676e+06	524845	524845	1.48664e+07	8.52894e+06	1.05437e+07	8.53862e+06	4.68511e+06	524845	7.24463e+06	524845
neg	meta_49	(3R,5S)-5-(Methoxymethyl)-1-{[5-methyl-2-(4-morpholinyl)-1,3-oxazol-4-yl]methyl}-N-(tetrahydro-2H-pyran-4-ylmethyl)-3-piperidinecarboxamide	C23 H38 N4 O5	-2.12	450.284	450.283	9.529	Cc1c(nc(o1)N2CCOCC2)CN3C[C@H](C[C@H](C3)C(=O)NCC4CCOCC4)COC	BLRRJOIQOOKMOD-VQTJNVASSA-N	36635851	3.70335e+07	3.61534e+07	524845	524845	524845	2.8113e+07	2.84946e+07	2.77062e+07	4.95613e+07	4.84914e+07	3.69833e+07	1.0707e+07	1.01983e+07	1.0642e+07	1.02221e+07	1.03177e+07	9.99791e+06	3.74772e+07	3.77774e+07	3.71416e+07	4.53907e+07	4.69896e+07	4.72182e+07	9.44717e+06	8.98341e+06	9.82841e+06	524845	524845	524845	3.92066e+07	4.06056e+07	2.96123e+07	1.88793e+07	1.81861e+07	1.81856e+07	3.66076e+07	524845	2.81046e+07	4.5012e+07
neg	meta_50	(3S,3S,5aS,5aS,10bR,11aS,11aS)-3,3-Dibenzyl-6,6-bis(phenylsulfonyl)-2,2,3,3,5a,5a,6,6,11,11,11a,11a-dodecahydro-10b,10b-bipyrazino[1,2:1,5]pyrrolo[2,3-b]indole-1,1,4,4-tetrone	C52 H44 N6 O8 S2	-3.29	944.266	944.263	0.873	c1ccc(cc1)C[C@H]2C(=O)N3[C@@H](C[C@]4([C@@H]3N(c5c4cccc5)S(=O)(=O)c6ccccc6)[C@]78C[C@H]9C(=O)N[C@H](C(=O)N9[C@H]7N(c1c8cccc1)S(=O)(=O)c1ccccc1)Cc1ccccc1)C(=O)N2	VNFCHDAYDCXEQX-NHDYSJPDSA-N	1.64692e+07	1.6539e+07	1.50876e+07	5.13059e+07	5.09638e+07	5.3316e+07	3.82787e+07	4.35343e+07	4.06899e+07	2.14036e+07	2.33602e+07	2.66048e+07	524845	2.94865e+06	3.68874e+06	5.41249e+07	5.61398e+07	5.4906e+07	4.00886e+07	4.09102e+07	4.05071e+07	1.54577e+07	1.15577e+07	524845	9.93016e+06	1.06126e+07	1.00529e+07	2.9878e+07	3.08265e+07	2.86853e+07	4.54703e+07	5.74569e+07	5.50128e+07	8.45973e+06	1.09891e+07	524845	1.60319e+07	5.18619e+07	4.08343e+07	2.37896e+07
pos	meta_51	(3S,5R,8R,9R,10R,12R,13R,14R,17S)-17-[(2R)-2,6-Dihydroxy-6-methyl-2-heptanyl]-4,4,8,10,14-pentamethylhexadecahydro-1H-cyclopenta[a]phenanthrene-3,12-diyl (2S,2S)bis[4-methyl-2-({[(2-methyl-2-propanyl)oxy]carbonyl}amino)pentanoate] (non-preferred name)	C52 H92 N2 O10	-1.93	904.675	904.673	7.524	CC(C)C[C@@H](C(=O)O[C@H]1CC[C@]2([C@H](C1(C)C)CC[C@@]3([C@@H]2C[C@H]([C@H]4[C@]3(CC[C@@H]4[C@@](C)(CCCC(C)(C)O)O)C)OC(=O)[C@H](CC(C)C)NC(=O)OC(C)(C)C)C)C)NC(=O)OC(C)(C)C	VMEVRQXIEDAQMD-RUZSZPSSSA-N	3.99496e+08	2.18322e+08	1.12029e+08	3.77975e+07	3.88595e+07	3.99227e+07	3.52351e+07	3.48265e+07	3.43907e+07	3.08411e+07	3.11221e+07	3.19393e+07	497081817	241001088	1.29931e+08	3.47032e+07	3.51557e+07	3.47791e+07	3.69183e+07	3.74461e+07	3.69211e+07	3.48726e+07	3.49197e+07	3.63716e+07	4.28839e+08	1.91487e+08	1.20618e+08	5.02377e+07	4.81165e+07	5.03579e+07	3.42618e+07	3.49743e+07	3.46167e+07	3.37386e+07	3.39134e+07	3.42235e+07	2.43282e+08	3.88599e+07	3.48175e+07	3.13008e+07
pos	meta_52	(4,9-Dihydroxy-2,6,7,11-tetramethoxy-3,10-dioxo-3,10-dihydroperylene-1,12-diyl)di-1,2-propanediyl bis(2,4-dihydroxy-6-methylbenzoate)	C46 H42 O16	-3.69	850.247	850.244	0.834	Cc1cc(cc(c1C(=O)OC(C)Cc2c3c4c(c(c(=O)c5c4c(c(cc5O)OC)c6c3c(c(cc6OC)O)c(=O)c2OC)OC)CC(C)OC(=O)c7c(cc(cc7O)O)C)O)O	NBLJCYXDMJFFLD-UHFFFAOYSA-N	1.98073e+07	4.84346e+07	2.4168e+07	2.77139e+07	2.78154e+07	2.21446e+07	4.60352e+06	9.65638e+06	1.81664e+06	524845	524845	524845	524845	3.50557e+07	9.16424e+06	1.62532e+07	1.50133e+07	1.65187e+07	524845	3.05354e+06	524845	524845	5.09092e+06	7.8955e+06	1.989e+07	4.33615e+07	3.58302e+07	3.1083e+07	1.30686e+07	2.7423e+07	2.58898e+06	7.06611e+06	524845	524845	2.76127e+06	4.56935e+06	3.08033e+07	2.58913e+07	5.35884e+06	524845
pos	meta_53	(4-{[(3beta)-3-Hydroxy-11,30-dioxoolean-12-en-30-yl]amino}-2,2,6,6-tetramethyl-1-piperidinyl)oxidanyl	C39 H63 N2 O4	-2.85	623.479	623.477	18.342	C[C@]12CC[C@](C[C@H]1C3=CC(=O)[C@@H]4[C@]5(CC[C@@H](C([C@@H]5CC[C@]4([C@@]3(CC2)C)C)(C)C)O)C)(C)C(=O)NC6CC(N(C(C6)(C)C)[O])(C)C	JGSXXLDEERVXGW-JCFOGTIMSA-N	3.0047e+08	2.59672e+08	1.63906e+08	524845	524845	524845	9.97075e+06	5.16688e+06	6.88344e+06	524845	524845	524845	5.13707e+07	4.98264e+07	5.20452e+07	6.21776e+07	6.41325e+07	6.4295e+07	1.04652e+07	1.08145e+07	8.2301e+06	524845	524845	524845	5.37644e+07	6.12886e+07	8.2573e+07	6.51692e+07	4.2728e+07	4.53968e+07	524845	524845	524845	524845	524845	524845	241349197	524845	7.34036e+06	524845
pos	meta_54	(4bR,5R,9bR,10R)-5,10-Bis(4-acetoxyphenyl)-4b,5,9b,10-tetrahydroindeno[2,1-a]indene-1,3,6,8-tetrayl tetraacetate	C40 H34 O12	-4.74	706.205	706.202	0.879	CC(=O)Oc1ccc(cc1)[C@@H]2c3c(cc(cc3OC(=O)C)OC(=O)C)[C@@H]4[C@H]2c5cc(cc(c5[C@H]4c6ccc(cc6)OC(=O)C)OC(=O)C)OC(=O)C	YIZNQGPVPNJUKI-JFDQHVTASA-N	7.61356e+07	524845	8.21768e+07	4.3918e+07	4.17573e+07	3.45427e+07	2.85736e+07	3.62786e+07	2.99582e+07	2.6611e+07	2.91511e+07	2.8777e+07	524845	3.09879e+07	3.51718e+07	524845	2.4196e+07	1.98291e+07	3.5904e+07	3.87959e+07	3.96606e+07	1.9159e+07	1.82561e+07	2.1959e+07	5.52641e+07	7.52261e+07	7.18693e+07	524845	9.34189e+06	2.52152e+07	3.73495e+07	3.41493e+07	3.19869e+07	2.49159e+07	3.1513e+07	2.50953e+07	7.91562e+07	4.00727e+07	3.16035e+07	2.81797e+07
pos	meta_55	(4R)-4-({(2S)-2-[({[(3R,4R,5S,6R)-3-Acetamido-2,5-dihydroxy-6-{[(2-tetradecylhexadecanoyl)oxy]methyl}tetrahydro-2H-pyran-4-yl]oxy}acetyl)amino]butanoyl}amino)-5-amino-5-oxopentanoic acid (non-preferred name)	C49 H90 N4 O12	0.18	926.656	926.656	7.518	CC(=O)N[C@@H]1[C@@H](OCC(=O)N[C@@H](CC)C(=O)N[C@H](CCC(O)=O)C(N)=O)[C@H](O)[C@@H](COC(=O)C(CCCCCCCCCCCCCC)CCCCCCCCCCCCCC)OC1O	AAAAJHGLNDAXFP-VNKVACROSA-N	3.97262e+07	2.58109e+07	1.41069e+07	6.15724e+06	5.99183e+06	6.25045e+06	5.3262e+06	5.00305e+06	5.00264e+06	4.44597e+06	4.48202e+06	4.7598e+06	4.41337e+07	2.63302e+07	1.57162e+07	6.59526e+06	6.5798e+06	6.44683e+06	5.95101e+06	6.24855e+06	6.41583e+06	5.65106e+06	5.51716e+06	5.61045e+06	3.67809e+07	2.03689e+07	1.43028e+07	7.36197e+06	7.65536e+06	7.95585e+06	5.21619e+06	5.32887e+06	5.27472e+06	5.13045e+06	5.29218e+06	5.12623e+06	2.6548e+07	6.13317e+06	5.11063e+06	4.5626e+06
neg	meta_56	(4R)-4-Hydroxy-4-(4-methoxyphenyl)-1-{2-[(4-methoxytrityl)oxy]ethyl}-L-proline	C36 H39 N O8	1.63	613.268	613.269	12.817	COc1ccc(cc1)[C@@]2(C[C@H](N(C2)CCOC(c3ccc(cc3)OC)(c4ccc(cc4)OC)c5ccc(cc5)OC)C(=O)O)O	SWHGENWOODAXQB-LRHLLKFHSA-N	2.40813e+07	2.38342e+07	2.31425e+07	3.61758e+07	3.56982e+07	3.48509e+07	3.27255e+07	3.39168e+07	3.28792e+07	3.26197e+07	3.51627e+07	3.56091e+07	6.64585e+06	6.08241e+06	5.52793e+06	2.86838e+07	2.84109e+07	2.65944e+07	2.78996e+07	2.80368e+07	2.75748e+07	2.01915e+07	1.96553e+07	1.87464e+07	524845	524845	524845	3.65905e+07	3.71521e+07	3.64466e+07	3.49225e+07	3.21615e+07	3.3133e+07	1.68899e+07	1.72943e+07	1.75121e+07	2.3686e+07	3.55749e+07	3.31738e+07	3.44639e+07
neg	meta_57	(4R,5S,6S,7R)-4,7-Dibenzyl-5,6-dihydroxy-1,3-bis[2-(2-methoxyethoxy)ethyl]-1,3-diazepan-2-one	C29 H42 N2 O7	-4.24	530.299	530.297	11.727	COCCOCCN1[C@@H]([C@@H]([C@H]([C@H](N(C1=O)CCOCCOC)Cc2ccccc2)O)O)Cc3ccccc3	WVMJDVBZEXLMQM-VIJSPRBVSA-N	524845	524845	524845	7.18254e+06	7.8192e+06	7.28456e+06	6.32981e+06	6.40316e+06	6.07621e+06	3.629e+06	3.56852e+06	3.75043e+06	524845	524845	524845	4.91439e+06	5.66763e+06	5.27265e+06	3.31737e+06	3.69018e+06	3.8608e+06	524845	524845	524845	524845	524845	524845	8.52369e+06	8.37804e+06	7.80744e+06	5.7036e+06	5.5026e+06	5.77223e+06	524845	524845	524845	524845	7.42877e+06	6.26973e+06	3.64932e+06
pos	meta_58	(4S)-4-[(4-Methyl-4-biphenylyl)oxy]-1-{[(2-methyl-2-propanyl)oxy]carbonyl}-L-prolyl-O-benzyl-N-[(4-chloro-3-nitrophenyl)sulfonyl]-L-tyrosinamide	C45 H45 Cl N4 O10 S	0.04	868.254	868.255	0.893	CC1C=CC(=CC=1)C1C=CC(=CC=1)O[C@H]1C[C@@H](C(=O)N[C@@H](CC2C=CC(=CC=2)OCC2C=CC=CC=2)C(=O)NS(=O)(=O)C2=CC(=C(Cl)C=C2)[N+]([O-])=O)N(C1)C(=O)OC(C)(C)C	YOIDPZGMUHSSDP-FOQZPGKDSA-N	2.83858e+07	3.15318e+07	3.52094e+07	2.70921e+07	2.83253e+07	2.26417e+07	2.07104e+07	2.09726e+07	2.06763e+07	2.03242e+07	2.15948e+07	2.32481e+07	524845	524845	7.13321e+06	1.80899e+07	1.84803e+07	524845	2.20439e+07	2.57192e+07	2.82561e+07	524845	1.79826e+07	2.39726e+07	2.46805e+07	524845	2.34985e+07	1.89151e+07	524845	524845	2.66094e+07	2.35554e+07	2.12524e+07	524845	1.05926e+07	2.00225e+07	3.1709e+07	2.60197e+07	2.07865e+07	2.17223e+07
neg	meta_59	(4S)-4-{5-[(1S)-1,5-Diaminopentyl]-1,3,4-oxadiazol-2-yl}-4-[(4-piperidinylcarbonyl)amino]butanoic acid	C17 H30 N6 O4	0.79	382.233	382.233	12.038	C1CNCCC1C(=O)N[C@@H](CCC(=O)O)c2nnc(o2)[C@H](CCCCN)N	ARXLHJZBGROADR-STQMWFEESA-N	6.32009e+06	6.78526e+06	524845	524845	524845	524845	1.7315e+07	1.401e+07	1.7123e+07	1.27958e+07	1.51494e+07	1.57373e+07	524845	524845	524845	2.89148e+06	3.02474e+06	3.06526e+06	1.31057e+07	9.66141e+06	9.01503e+06	1.07512e+07	1.13972e+07	1.14724e+07	524845	524845	524845	524845	524845	524845	2.28198e+07	2.33364e+07	2.16097e+07	7.84496e+06	7.92434e+06	8.25623e+06	6.55268e+06	524845	1.61493e+07	1.45608e+07
neg	meta_60	(4S,8E,11R)-4-{(1R)-1-Hydroxy-2-[(3-isopropylbenzyl)amino]ethyl}-16-methyl-11-phenyl-6-oxa-3,12-diazabicyclo[12.3.1]octadeca-1(18),8,14,16-tetraene-2,13-dione	C34 H41 N3 O4	0.06	555.31	555.31	12.403	Cc1cc2cc(c1)C(=O)N[C@@H](COC/C=C/C[C@@H](NC2=O)c3ccccc3)[C@@H](CNCc4cccc(c4)C(C)C)O	BEGCWPHKTGGGNN-HOQOQLLYSA-N	8.40231e+07	7.83676e+07	7.64685e+07	7.2234e+07	7.26715e+07	7.42847e+07	8.85272e+07	8.58313e+07	8.82605e+07	9.73281e+07	8.97182e+07	9.61735e+07	524845	524845	3.35308e+06	6.13775e+07	6.26591e+07	5.96005e+07	6.12836e+07	5.97967e+07	6.03263e+07	4.68175e+07	4.59991e+07	4.62349e+07	4.65662e+06	5.07124e+06	4.02738e+06	7.53655e+07	7.44168e+07	7.58038e+07	6.55084e+07	6.65548e+07	6.54189e+07	3.5865e+07	3.49482e+07	3.392e+07	7.96197e+07	7.30634e+07	8.75397e+07	9.44066e+07
neg	meta_61	(5aS,11S,14S,17S,20S,23S,26S,29S,31aS)-29-Benzyl-17,20-di[(2S)-2-butanyl]-14,23-diisobutyl-11-isopropyl-26-(2-phenylethyl)docosahydro-5H-dipyrrolo[1,2-a:1,2-d][1,4,7,10,13,16,19,22,25]nonaazacycloheptacosine-5,10,13,16,19,22,25,28,31-nonone	C58 H87 N9 O9	-1.3	1053.66	1053.66	12.814	CC[C@H](C)[C@H]1C(=O)N[C@H](C(=O)N[C@H](C(=O)N[C@H](C(=O)N2CCC[C@H]2C(=O)N3CCC[C@H]3C(=O)N[C@H](C(=O)N[C@H](C(=O)N[C@H](C(=O)N1)CC(C)C)CCc4ccccc4)Cc5ccccc5)C(C)C)CC(C)C)[C@@H](C)CC	CVCWGEZXFDMYFO-MOMKTGGBSA-N	5.37988e+06	5.10809e+06	4.67723e+06	6.16157e+06	6.93159e+06	7.04007e+06	6.19313e+06	5.43153e+06	6.04929e+06	6.60192e+06	5.85214e+06	5.89493e+06	524845	524845	524845	4.10971e+06	5.19907e+06	4.15187e+06	3.99899e+06	4.45106e+06	3.85116e+06	2.28285e+06	2.41124e+06	1.91168e+06	524845	524845	524845	7.0421e+06	6.56707e+06	6.46385e+06	5.77019e+06	5.01681e+06	4.79759e+06	524845	1.83438e+06	1.73798e+06	5.05507e+06	6.71108e+06	5.89132e+06	6.11633e+06
pos	meta_62	(5beta,7alpha,8xi,12alpha)-24-({3-[(7-Chloro-4-quinolinyl)amino]propyl}amino)-3-oxocholane-7,12-diyl diacetate	C40 H56 Cl N3 O5	4.04	693.391	693.394	11.458	C[C@H](CCCNCCCNc1ccnc2c1ccc(c2)Cl)[C@H]3CC[C@@H]4[C@@]3([C@H](C[C@H]5[C@H]4[C@@H](C[C@H]6[C@@]5(CCC(=O)C6)C)OC(=O)C)OC(=O)C)C	MOICQXYIHUWVTB-YWBKZELNSA-N	7.32776e+06	6.0706e+06	5.37172e+06	1.10941e+07	1.15388e+07	1.09063e+07	524845	524845	1.95842e+06	2.77384e+06	2.86626e+06	2.72604e+06	3.77788e+06	3.48571e+06	3.67234e+06	2.92066e+06	3.34239e+06	3.45268e+06	524845	2.48788e+06	2.41148e+06	2.17407e+06	2.00256e+06	2.01413e+06	7.08025e+06	5.78109e+06	5.27846e+06	2.26038e+06	2.52213e+06	2.19877e+06	4.19458e+06	4.41052e+06	4.44037e+06	2.49837e+06	2.16728e+06	2.70716e+06	6.25669e+06	1.11797e+07	1.95842e+06	2.78871e+06
neg	meta_63	(5E)-1-[2-(3,4-Dimethoxyphenyl)ethyl]-5-[(4-morpholinylamino)methylene]-2,4,6(1H,3H,5H)-pyrimidinetrione	C19 H24 N4 O6	-2.4	404.17	404.169	6.576	COc1ccc(cc1OC)CCN2C(=O)/C(=C/NN3CCOCC3)/C(=O)NC2=O	DMAPVBGIVIBPHQ-WYMLVPIESA-N	6.63564e+06	6.55352e+06	6.83977e+06	3.65773e+06	3.60584e+06	3.48232e+06	3.25145e+06	3.15304e+06	3.19532e+06	4.20791e+06	4.64202e+06	4.12649e+06	6.84857e+06	6.95824e+06	6.97707e+06	3.03725e+06	3.07796e+06	3.05058e+06	2.95514e+06	2.66458e+06	2.95322e+06	3.00742e+06	3.10188e+06	2.93681e+06	5.58555e+06	5.01699e+06	5.05422e+06	3.33114e+06	3.43785e+06	3.39023e+06	2.83407e+06	2.86654e+06	2.65109e+06	4.73852e+06	4.38888e+06	4.78389e+06	6.67631e+06	3.58197e+06	3.19994e+06	4.32548e+06
pos	meta_64	(5S)-N-[(2S,3R)-3-Hydroxy-4-{[(3-methoxyphenyl)sulfonyl][(2S)-tetrahydro-2-furanylmethyl]amino}-1-phenyl-2-butanyl]-2-oxo-3-phenyl-1,3-oxazolidine-5-carboxamide	C32 H37 N3 O8 S	-4.77	623.23	623.227	0.888	COc1cccc(c1)S(=O)(=O)N(C[C@@H]2CCCO2)C[C@H]([C@H](Cc3ccccc3)NC(=O)[C@@H]4CN(C(=O)O4)c5ccccc5)O	BKVPEHBIRUOJPV-OGAWYMSISA-N	524845	524845	524845	2.701e+07	2.53807e+07	2.29577e+07	1.83407e+07	2.02586e+07	1.90988e+07	1.30496e+07	1.433e+07	1.30259e+07	524845	524845	524845	524845	5.34612e+07	524845	3.34241e+07	3.6702e+07	3.60668e+07	2.90405e+07	3.15033e+07	3.21036e+07	524845	1.29313e+07	524845	3.98429e+07	3.74588e+07	3.81294e+07	2.50647e+07	24153320	2.38993e+07	2.36668e+07	2.5314e+07	2.88249e+07	524845	2.51161e+07	1.92327e+07	1.34685e+07
neg	meta_65	(5Z)-7-{(1R,2R,3R,5S)-2-[(1E,3R)-4-(Hexyloxy)-3-hydroxy-1-buten-1-yl]-3,5-dihydroxycyclopentyl}-5-heptenoic acid	C22 H38 O6	0.79	398.267	398.267	14.511	CCCCCCOC[C@@H](/C=C/[C@H]1[C@@H](C[C@@H]([C@@H]1C/C=C\CCCC(=O)O)O)O)O	UXHWFRAQZQUKJS-YZNBAQPLSA-N	5.56134e+06	4.94211e+06	5.04643e+06	524845	524845	524845	6.4921e+06	6.21533e+06	6.24602e+06	6.89834e+06	6.77779e+06	6.7165e+06	8.16935e+06	7.19086e+06	7.27815e+06	3.3999e+06	3.40544e+06	3.28e+06	3.46724e+06	3.48265e+06	3.55401e+06	4.23607e+06	3.8664e+06	3.92119e+06	8.39635e+06	7.79086e+06	6.68093e+06	524845	524845	524845	4.1796e+06	4.49661e+06	4.21277e+06	5.6654e+06	5.88628e+06	5.31145e+06	5.18329e+06	524845	6.31782e+06	6.79754e+06
neg	meta_66	(5Z,7S)-8-{[Dimethyl(2-methyl-2-propanyl)silyl]oxy}-7-[(9-phenyl-9H-fluoren-9-yl)amino]-5-octenoic acid	C33 H41 N O3 Si	1.3	527.286	527.286	7.616	CC(C)(C)[Si](C)(C)OC[C@H](/C=C\CCCC(=O)O)NC1(c2ccccc2-c3c1cccc3)c4ccccc4	UEPVIFJQIUJUFH-FUJNUPIQSA-N	1.34132e+07	1.36225e+07	1.32245e+07	524845	524845	524845	5.61589e+06	5.76582e+06	5.32881e+06	9.41253e+06	9.12845e+06	9.40779e+06	524845	524845	524845	5.27121e+06	5.33285e+06	5.13803e+06	1.44514e+07	1.44763e+07	1.45047e+07	1.6166e+07	1.60044e+07	1.5595e+07	524845	524845	524845	524845	524845	524845	6.66139e+06	6.67617e+06	6.65458e+06	2.03991e+07	2.02928e+07	1.27997e+07	1.34201e+07	524845	5.57017e+06	9.31625e+06
pos	meta_67	(6bS,8aS,11R,12aR,12bS,14aR)-3-Hydroxy-4,6b,8a,11,12b,14a-hexamethyl-11-({4-[(2E)-2-methyl-3-phenyl-2-propenoyl]-1-piperazinyl}carbonyl)-7,8,8a,9,10,11,12,12a,12b,13,14,14a-dodecahydro-2(6bH)-picenone	C43 H54 N2 O4	-2.74	662.408	662.407	12.491	C/C(=C\C1C=CC=CC=1)/C(=O)N1CCN(CC1)C(=O)[C@@]1(C)C[C@H]2[C@]3(C)CC[C@]4(C)C(=CC=C5C4=CC(=O)C(O)=C5C)[C@@]3(C)CC[C@@]2(C)CC1	KRVBCGPQKAULRW-VDTXSJKXSA-N	1.00629e+07	1.0759e+07	1.00769e+07	3.14161e+07	2.92591e+07	3.23174e+07	1.02648e+07	1.00711e+07	1.02127e+07	524845	524845	524845	524845	524845	524845	1.12756e+07	1.16206e+07	1.09418e+07	9.96716e+06	1.12056e+07	1.07952e+07	524845	524845	524845	524845	524845	524845	1.97078e+07	2.33341e+07	2.05112e+07	5.018e+06	5.85385e+06	5.94425e+06	524845	524845	524845	1.02996e+07	3.09976e+07	1.01829e+07	524845
neg	meta_68	(6R,7S,8R,9S)-6-(Acetoxymethyl)-6,7,8,9-tetrahydrotetrazolo[1,5-b][1,2]oxazepine-7,8,9-triyl triacetate	C14 H18 N4 O9	-3.51	386.107	386.106	0.868	CC(=O)OC[C@@H]1[C@H]([C@@H]([C@H](c2nnnn2O1)OC(=O)C)OC(=O)C)OC(=O)C	PFRTWZMTMWCXRK-FVCCEPFGSA-N	4.21021e+07	524845	4.22267e+07	3.16454e+07	3.94601e+07	4.32955e+07	524845	2.27819e+07	3.82408e+07	3.47319e+07	2.45351e+07	524845	1.2526e+07	524845	524845	4.55748e+07	2.50729e+07	524845	4.40836e+07	3.85914e+07	4.63257e+07	2.28722e+07	3.07917e+07	524845	1.78833e+07	2.05823e+07	3.51221e+07	4.28471e+07	524845	4.48897e+07	5.03826e+07	5.3972e+07	5.0476e+07	2.30929e+07	3.25914e+07	524845	4.21644e+07	3.81337e+07	3.05113e+07	2.96335e+07
pos	meta_69	(6S,9S,12S)-9-(4-Aminobutyl)-12-[(2S)-2-butanyl]-18-fluoro-16-nitro-8,11,14-trioxo-1,2,3,4,5,6,7,8,9,10,11,12,13,14-tetradecahydro-1,7,10,13-benzotetraazacyclohexadecine-6-carboxamide	C25 H38 F N7 O6	4.78	551.287	551.289	12.733	CC[C@H](C)[C@H]1C(=O)N[C@H](C(=O)N[C@@H](CCCCNC2=C(C=C(C=C2F)[N+](=O)[O-])C(=O)N1)C(=O)N)CCCCN	YRVHFKOBSRYLJE-DSYPUSFNSA-N	524845	524845	524845	5.03203e+06	4.6925e+06	5.59212e+06	524845	5.90058e+06	5.0822e+06	8.41543e+06	8.17148e+06	8.56279e+06	524845	524845	524845	524845	524845	524845	524845	4.28124e+06	5.12571e+06	6.38748e+06	6.71796e+06	6.37082e+06	524845	524845	524845	524845	3.17801e+06	3.08985e+06	4.86724e+06	5.33194e+06	4.7868e+06	5.87822e+06	5.38234e+06	6.51751e+06	524845	5.10555e+06	5.49139e+06	8.38324e+06
neg	meta_70	(7S,11S,12R,13S,14R,15R,16R,17S,18S,19E,21Z)-2,15,17-Trihydroxy-1-isobutyl-11-methoxy-3,7,12,14,16,18,22-heptamethyl-6,23,32-trioxo-27-palmitoylspiro[8,33-dioxa-24,27,29-triazapentacyclo[23.6.1.1~4,7~.0~5,31~.0~26,30~]tritriaconta-1(31),2,4,9,19,21,25,29-octaene-28,4-piperidin]-13-yl acetate	C62 H92 N4 O12	-0.27	1084.67	1084.67	12.4	CCCCCCCCCCCCCCCC(=O)N1C2=C3C(=O)c4c(c5c(c(c4O)C)O[C@@](C5=O)(O/C=C/[C@@H]([C@H]([C@H]([C@@H]([C@@H]([C@@H]([C@H]([C@H](/C=C/C=C(\C(=O)N3)/C)C)O)C)O)C)OC(=O)C)C)OC)C)C2=NC16CCN(CC6)CC(C)C	XFWLKISFKGKUTB-ZZOVXKQCSA-N	2.26222e+07	2.16502e+07	2.19846e+07	3.77969e+07	3.93805e+07	4.17649e+07	5.68119e+07	5.86625e+07	6.1213e+07	7.03144e+07	7.20937e+07	7.10197e+07	524845	524845	524845	2.67398e+07	2.79121e+07	2.63138e+07	2.74538e+07	2.50657e+07	2.76728e+07	1.39561e+07	1.37728e+07	1.53542e+07	524845	524845	524845	4.30996e+07	4.41003e+07	4.34271e+07	3.12318e+07	3.45112e+07	3.11956e+07	7.96732e+06	9.47724e+06	7.97795e+06	2.20857e+07	3.96474e+07	5.88958e+07	7.11426e+07
pos	meta_71	(9Z,12E)-15,16-dihydroxyoctadeca-9,12-dienoic acid	C18 H32 O4	0.01	312.23	312.23	12.608			3342334024	3299155298	3283819606	8.7617e+08	8.82808e+08	8.52132e+08	3.78705e+08	3.51498e+08	374677852	8.37115e+07	9.14183e+07	9.21224e+07	6.69096e+08	6.5474e+08	6.4644e+08	1114559003	1167657168	1122896561	784497005	7.38413e+08	7.6624e+08	5.83217e+07	5.81705e+07	5.93415e+07	6.96664e+08	6.79261e+08	6.97166e+08	6.8153e+08	7.55231e+08	7.53019e+08	239586195	2.49479e+08	2.53905e+08	1.5061e+08	1.55651e+08	1.57234e+08	3308436309	8.7037e+08	3.68294e+08	8.90841e+07
pos	meta_72	(E)-4-[(1R,2S,3S,4R,8aS)-2,3,4-trihydroxy-2,5,5,8a-tetramethyl-3,4,4a,6,7,8-hexahydro-1H-naphthalen-1-yl]but-3-en-2-one	C18 H30 O4	-0.35	310.214	310.214	11.438			3.48524e+08	3.4372e+08	3.66571e+08	1.16296e+08	1.17277e+08	1.16932e+08	2.75757e+07	2.51658e+07	2.9087e+07	3.95296e+06	4.19437e+06	524845	2.67186e+08	524845	2.05788e+07	2.53711e+07	227130481	2.27887e+08	35181062	3.53761e+07	3.49727e+07	524845	524845	524845	2.8907e+08	2.83972e+08	2.83405e+08	1.29895e+08	1.32735e+08	1.31554e+08	5.24177e+07	5.35022e+07	5.27521e+07	9.61815e+06	9.82994e+06	9.81971e+06	3.52938e+08	1.16835e+08	2.72761e+07	4.07367e+06
neg	meta_73	(E)-parinaric acid	C18 H28 O2	0.6	276.209	276.209	12.69	CC/C=C/C=C/C=C/C=C/CCCCCCCC(=O)O	IJTNSXPMYKJZPR-BYFNFPHLSA-N	1.63008e+07	1.56727e+07	1.63355e+07	4.8337e+06	4.79847e+06	4.3249e+06	7.2352e+06	6.44863e+06	5.87892e+06	1.14283e+07	1.21754e+07	1.17674e+07	7.28497e+06	7.44929e+06	7.32597e+06	5.64626e+06	5.34983e+06	5.38872e+06	5.91083e+06	5.32332e+06	5.69712e+06	8.54648e+06	9.04173e+06	9.28351e+06	6.28942e+06	5.70346e+06	6.10986e+06	2.31722e+06	2.61915e+06	2.4094e+06	7.52832e+06	8.09259e+06	6.8119e+06	2.62047e+07	2.87655e+07	2.70261e+07	1.6103e+07	4.65236e+06	6.52091e+06	1.17904e+07
pos	meta_74	(Nitroimino)dimethanol	C2 H6 N2 O4	4.86	122.033	122.033	0.744	C(N(CO)[N+](=O)[O-])O	WRZHBAUINPFLED-UHFFFAOYSA-N	1.42891e+08	1.36701e+08	524845	3.8545e+07	3.46605e+07	3.65235e+07	2.09032e+07	2.19726e+07	1.811e+07	1.61164e+07	1.62796e+07	1.80149e+07	524845	1.16049e+08	524845	2.90427e+07	2.93842e+07	3.20337e+07	2.20412e+07	2.10478e+07	2.20295e+07	1.40763e+07	1.49813e+07	1.75981e+07	1.89667e+08	1.59111e+08	1.60169e+08	3.30502e+07	2.83917e+07	2.83589e+07	2.24682e+07	2.38066e+07	2.11369e+07	1.68764e+07	2.04237e+07	1.80462e+07	1.39796e+08	3.65763e+07	2.03286e+07	1.68036e+07
neg	meta_75	(N-Methylcarbamimidamido)acetate	C4 H8 N3 O2	2.54	130.062	130.062	5.461	CN(CC(=O)[O-])C(=N)N	CVSVTCORWBXHQV-UHFFFAOYSA-M	6.95858e+07	6.60581e+07	6.71222e+07	524845	524845	524845	6.57014e+07	6.69645e+07	6.66747e+07	7.46251e+07	7.51962e+07	7.35003e+07	3.82366e+07	3.80829e+07	3.71152e+07	7.01846e+06	6.8187e+06	6.85366e+06	1.28341e+07	1.27462e+07	1.33555e+07	5.91856e+07	5.53354e+07	5.77809e+07	3.31641e+07	3.11564e+07	3.236e+07	8.48614e+06	8.07879e+06	8.37219e+06	1.68311e+07	1.82911e+07	1.74742e+07	9.7796e+07	1.01659e+08	9.76948e+07	6.75887e+07	524845	6.64469e+07	7.44405e+07
pos	meta_76	(RS)-2-[4-[(6-Chloro-2-benzoxazolyl)oxy]phenoxy]-N-(2-fluorophenyl)-N-methylpropanamide	C23 H18 Cl F N2 O4	-2.45	440.094	440.093	0.925	CC(C(=O)N(C)c1ccccc1F)Oc2ccc(cc2)Oc3nc4ccc(cc4o3)Cl	ADDQHLREJDZPMT-UHFFFAOYSA-N	524845	2.25925e+07	524845	1.88346e+07	1.71417e+07	2.02164e+07	1.33044e+07	1.22246e+07	1.18054e+07	1.42347e+07	1.32237e+07	1.35081e+07	524845	524845	524845	524845	524845	1.79372e+07	1.4232e+07	1.09021e+07	1.28064e+07	1.13476e+07	1.05235e+07	1.09199e+07	524845	524845	6.78617e+06	1.71205e+07	1.72185e+07	1.78373e+07	1.23947e+07	1.14039e+07	1.28408e+07	1.2635e+07	1.28417e+07	1.22432e+07	2.25925e+07	1.87309e+07	1.24448e+07	1.36555e+07
pos	meta_77	(S)-4-(4-(3-(3-CARBAMIMIDOYLPHENYL)-2-(2,4,6-TRIISOPROPYLPHENYLSULFONAMIDO)PROPANOYL)PIPERAZINE-1-CARBONYL)PIPERIDINE-1-CARBOXIMIDAMIDE	C36 H54 N8 O4 S	-3.17	694.399	694.397	10.753	CC(C)C1C=C(C=C(C(C)C)C=1S(=O)(=O)N[C@@H](CC1C=C(C=CC=1)C(N)=N)C(=O)N1CCN(CC1)C(=O)C1CCN(CC1)C(N)=N)C(C)C	KSEVHDWJTMMENT-HKBQPEDESA-N	7.13408e+06	6.71514e+06	6.10667e+06	1.85436e+07	1.67509e+07	524845	524845	524845	524845	524845	524845	524845	5.32523e+06	4.92704e+06	5.10192e+06	9.19843e+06	9.41253e+06	9.03431e+06	524845	524845	524845	524845	524845	524845	5.92889e+06	5.84159e+06	5.63011e+06	1.72705e+07	1.52575e+07	1.71474e+07	9.09018e+06	1.03913e+07	9.033e+06	524845	524845	524845	6.65196e+06	1.76472e+07	524845	524845
pos	meta_78	(S)-N-alpha-benzoylarginine ethyl ester	C15 H22 N4 O3	-0.19	306.169	306.169	5.617	CCOC(=O)[C@@H](CCCNC(=N)N)NC(=O)c1ccccc1	YQDHCCVUYCIGSW-GFCCVEGCSA-N	1.19522e+07	1.15063e+07	1.21199e+07	524845	524845	524845	6.95297e+06	7.12679e+06	6.54309e+06	1.58424e+07	1.56412e+07	1.5667e+07	1.31715e+07	1.30584e+07	1.24992e+07	8.73331e+06	1.18787e+07	8.24916e+06	2.62733e+07	2.62839e+07	2.65371e+07	4.99834e+07	5.09189e+07	5.0299e+07	1.1958e+07	1.17007e+07	1.22616e+07	524845	524845	524845	9.85593e+07	1.02156e+08	101803992	5.47337e+07	5.71324e+07	5.73286e+07	1.18595e+07	524845	6.87428e+06	1.57169e+07
neg	meta_79	[(6-Bromo-2-naphthyl)oxy](fluoro)malonic acid	C13 H8 Br F O5	-0.36	341.954	341.954	0.738	C1=CC2=C(C=CC(=C2)Br)C=C1OC(C(=O)O)(C(=O)O)F	WEFXEHJLUWAULS-UHFFFAOYSA-N	3.4148e+06	3.94424e+06	2.97357e+06	1.7349e+06	1.63292e+06	1.82816e+06	1.57161e+06	1.75747e+06	1.67804e+06	2.75866e+06	2.75961e+06	3.32144e+06	3.02732e+06	3.20741e+06	3.21229e+06	1.50908e+06	524845	524845	1.89402e+06	2.0417e+06	1.82903e+06	2.24571e+06	2.50086e+06	524845	4.30099e+06	4.58174e+06	4.43087e+06	524845	1.63367e+06	1.49282e+06	2.09874e+06	2.02261e+06	1.63571e+06	2.09572e+06	524845	524845	3.4442e+06	1.73199e+06	1.66904e+06	2.94657e+06
neg	meta_80	[(Carbamoylamino)methyl]carbamate	C3 H6 N3 O3	3.74	132.041	132.041	0.869	C(NC(=O)N)NC(=O)[O-]	HEQOQFYJHRGZCD-UHFFFAOYSA-M	524845	524845	6.86225e+07	524845	524845	524845	524845	4.77242e+06	1.33592e+07	1.76337e+07	1.83674e+07	1.34098e+07	1.602e+08	524845	524845	524845	1.3477e+07	524845	524845	1.09744e+07	1.24344e+07	1.91657e+07	1.90596e+07	1.81919e+07	8.51438e+07	8.77692e+07	8.5697e+07	524845	2.09967e+06	524845	524845	524845	1.47771e+07	2.19025e+07	524845	2.60363e+07	6.86225e+07	524845	9.0658e+06	1.64703e+07
pos	meta_81	[1-(Phosphonomethyl)hydrazino]acetic acid	C3 H9 N2 O5 P	1.59	184.025	184.025	0.83	C(C(=O)O)N(CP(=O)(O)O)N	UBZRQDJNYGEMTF-UHFFFAOYSA-N	524845	524845	524845	524845	1.28499e+07	1.5324e+07	1.80619e+07	1.52952e+07	1.71433e+07	524845	1.31229e+07	1.31372e+07	1.73061e+08	524845	190835148	524845	3.38089e+07	524845	2.91531e+07	2.2719e+07	524845	1.03776e+07	524845	9.00258e+06	524845	524845	6.13748e+07	2.2576e+07	2.15907e+07	2.26431e+07	3.14003e+07	2.77886e+07	524845	524845	3.39411e+07	3.36763e+07	524845	1.40869e+07	1.68335e+07	1.31301e+07
pos	meta_82	[2-(2,4-Dimethoxyphenyl)-4-quinolinyl][4-(2-fluorophenyl)-1-piperazinyl]methanone	C28 H26 F N3 O3	-1.04	471.196	471.195	0.928	COc1ccc(c(c1)OC)c2cc(c3ccccc3n2)C(=O)N4CCN(CC4)c5ccccc5F	AEPNUFWNEGINHZ-UHFFFAOYSA-N	4.98971e+07	4.01796e+07	4.5509e+07	2.15583e+07	2.20619e+07	2.05225e+07	1.22795e+07	1.27594e+07	524845	524845	524845	524845	524845	524845	524845	2.39675e+07	2.48772e+07	2.30852e+07	7.0067e+06	524845	6.74945e+06	5.84369e+06	524845	524845	524845	524845	1.11107e+07	2.86961e+07	2.65864e+07	2.71379e+07	1.21935e+07	1.15564e+07	524845	2.80444e+07	2.8738e+07	2.86311e+07	4.51952e+07	2.13809e+07	1.25195e+07	524845
pos	meta_83	[2-(Hydroxymethyl)-4,4-bis(3-methylbutyl)-5-oxotetrahydro-2-furanyl]methyl pivalate	C21 H38 O5	-1.29	370.272	370.271	11.189	CC(C)CCC1(CC(OC1=O)(CO)COC(=O)C(C)(C)C)CCC(C)C	CJHAWHHDXWQNTJ-UHFFFAOYSA-N	524845	524845	524845	1.8302e+07	1.9325e+07	1.88347e+07	1.45579e+07	1.53368e+07	1.511e+07	2.90051e+06	2.78863e+06	3.31891e+06	524845	524845	524845	524845	524845	524845	4.67276e+07	4.48634e+07	4.64219e+07	524845	524845	524845	524845	524845	524845	5.66036e+06	5.90976e+06	6.57693e+06	1.95508e+07	1.99859e+07	1.9967e+07	3.25524e+06	5.12075e+06	3.30308e+06	524845	1.88206e+07	1.50016e+07	3.00268e+06
neg	meta_84	[3-Chloro-5-(2-thienyl)-7-(trifluoromethyl)pyrazolo[1,5-a]pyrimidin-2-yl](3,4-dihydro-1(2H)-quinolinyl)methanone	C21 H14 Cl F3 N4 O S	3.49	462.053	462.055	0.837	c1ccc2c(c1)CCCN2C(=O)c3c(c4nc(cc(n4n3)C(F)(F)F)c5cccs5)Cl	QRYXTVPQYXQPNU-UHFFFAOYSA-N	524845	524845	524845	1.15348e+07	1.98173e+07	1.91965e+07	1.53179e+07	1.89057e+07	2.13722e+07	524845	524845	524845	524845	524845	524845	1.51983e+07	1.37945e+07	1.70589e+07	1.69985e+07	1.44013e+07	1.40851e+07	524845	524845	524845	5.32931e+06	1.17334e+07	524845	1.59228e+07	9.79783e+06	524845	1.01767e+07	1.16721e+07	1.85784e+07	524845	524845	524845	524845	1.68495e+07	1.85319e+07	524845
neg	meta_85	[4,5,8-trihydroxy-5-(hydroxymethyl)-3-(3-methoxy-3-oxoprop-1-en-2-yl)-8a-methyl-1,2,3,4,4a,6,7,8-octahydronaphthalen-2-yl] 3,4-dihydroxy-2-methylidenebutanoate	C21 H32 O10	0.91	444.2	444.2	4.988			5.62212e+06	5.04636e+06	5.11846e+06	524845	524845	2.20016e+06	2.62269e+06	2.75072e+06	2.62554e+06	9.98801e+06	9.95381e+06	1.00682e+07	3.88462e+06	3.74818e+06	4.29752e+06	3.06296e+06	3.18109e+06	3.65129e+06	3.90062e+06	3.90903e+06	3.8985e+06	1.32149e+07	1.28558e+07	1.37669e+07	2.81994e+06	2.6768e+06	2.59705e+06	2.72357e+06	2.59775e+06	2.65174e+06	3.51872e+06	3.4758e+06	3.58957e+06	9.88323e+06	1.00211e+07	9.59352e+06	5.26231e+06	2.20016e+06	2.66632e+06	1.00033e+07
neg	meta_86	{(3Z)-3-[3-(4-Bromophenyl)-4-oxo-2-thioxo-1,3-thiazolidin-5-ylidene]-2-oxo-2,3-dihydro-1H-indol-1-yl}acetic acid	C19 H11 Br N2 O4 S2	-4.11	473.934	473.932	0.723	c1ccc2c(c1)/C(=C/3\C(=O)N(C(=S)S3)c4ccc(cc4)Br)/C(=O)N2CC(=O)O	FECOXZWWSSYGKH-NXVVXOECSA-N	5.49294e+06	5.37828e+06	4.76699e+06	524845	524845	524845	1.48593e+06	524845	1.61735e+06	6.15563e+06	5.58996e+06	6.35531e+06	5.01355e+06	5.28163e+06	4.3061e+06	524845	524845	524845	1.95955e+06	2.32934e+06	524845	4.57018e+06	4.63721e+06	4.61534e+06	4.46466e+06	4.8038e+06	4.88693e+06	524845	524845	524845	1.65944e+06	1.67752e+06	524845	3.94424e+06	4.25755e+06	3.25592e+06	5.21274e+06	524845	1.55164e+06	6.03363e+06
neg	meta_87	{[2-(6-Thioxo-3,6-dihydro-9H-purin-9-yl)ethoxy]methyl}phosphonic acid	C8 H11 N4 O4 P S	4.05	290.024	290.025	1.149	c1[nH]c2c(c(=S)n1)ncn2CCOCP(=O)(O)O	RJIMMKMUBBUJKI-UHFFFAOYSA-N	524845	524845	524845	4.10232e+07	4.48835e+07	4.29801e+07	524845	2.61219e+07	2.6685e+07	9.92691e+06	8.77634e+06	1.06896e+07	524845	9.92848e+06	524845	1.62328e+07	1.39267e+07	1.3952e+07	1.1665e+07	1.01584e+07	1.25299e+07	6.03827e+06	524845	524845	524845	524845	524845	1.28376e+07	1.66004e+07	1.14255e+07	1.05229e+07	1.40343e+07	8.76057e+06	524845	524845	524845	524845	4.29623e+07	2.64034e+07	9.79761e+06
neg	meta_88	{[Benzyl(methyl)amino]methylene}bis(phosphonic acid)	C9 H15 N O6 P2	-1.04	295.037	295.037	2.329	CN(Cc1ccccc1)C(P(=O)(O)O)P(=O)(O)O	FOXDWSGGTHOPOM-UHFFFAOYSA-N	524845	524845	524845	4.77586e+06	4.67652e+06	4.82613e+06	4.99144e+06	4.73668e+06	4.98755e+06	6.4789e+06	6.34252e+06	6.437e+06	524845	7.96799e+06	8.06185e+06	4.52782e+06	4.30383e+06	4.40077e+06	5.23366e+06	5.12517e+06	5.05522e+06	7.12709e+06	7.28693e+06	6.83437e+06	6.5176e+06	6.73352e+06	6.64414e+06	4.09266e+06	4.05017e+06	4.02011e+06	524845	524845	524845	1.00678e+07	9.18577e+06	9.83392e+06	524845	4.7595e+06	4.90522e+06	6.41947e+06
pos	meta_89	1-(1-{4-[5-hydroxy-6-(2-methylpropyl)-3-phenylpyrazin-2-yl]benzyl}piperidin-4-yl)-1H-benzimidazol-2-ol	C33 H35 N5 O2	-0.65	533.279	533.279	12.732	CC(C)CC1=NC(=C(NC1=O)C2=CC=CC=C2)C3=CC=C(C=C3)CN4CCC(CC4)N5C6=CC=CC=C6NC5=O	RPSREAHMBSYUSD-UHFFFAOYSA-N	524845	524845	3.45623e+06	2.09723e+07	2.24985e+07	2.37068e+07	2.46497e+07	2.52631e+07	2.38343e+07	2.99719e+07	3.00657e+07	2.93673e+07	524845	524845	524845	8.35145e+06	8.73922e+06	8.74771e+06	2.31278e+07	2.07167e+07	2.02831e+07	3.01551e+07	3.00468e+07	2.90688e+07	524845	524845	524845	1.17299e+07	1.17355e+07	1.04707e+07	524845	1.8603e+07	1.93486e+07	2.06342e+07	2.28978e+07	2.31862e+07	3.45623e+06	2.23925e+07	2.45824e+07	2.98016e+07
neg	meta_90	1-(1-methyl-6-oxopyridazin-3-yl)piperidin-4-yl 4-cyclobutylpiperazine-1-carboxylate	C19 H29 N5 O3	-3.07	375.227	375.226	12.671	Cn1c(=O)ccc(n1)N2CCC(CC2)OC(=O)N3CCN(CC3)C4CCC4	BVUJMFFRMZRNAT-UHFFFAOYSA-N	9.91748e+07	103571041	9.87982e+07	524845	524845	524845	9.41191e+06	9.83569e+06	8.77603e+06	2.37484e+07	2.38415e+07	524845	1.75996e+07	1.75748e+07	1.79978e+07	3.60183e+06	3.87452e+06	2.94846e+06	3.88225e+06	5.60146e+06	6.33739e+06	1.72168e+07	1.66837e+07	1.81331e+07	2.74275e+07	2.2853e+07	2.36194e+07	524845	524845	524845	1.84962e+07	1.4781e+07	1.37551e+07	2.17913e+07	2.24693e+07	2.1275e+07	1.00515e+08	524845	9.34121e+06	2.3795e+07
neg	meta_91	1-(2-Ethoxyphenyl)-3-[2-(4-propyl-1-piperazinyl)ethyl]urea	C18 H30 N4 O2	-1.69	334.237	334.236	17.66	CCCN1CCN(CC1)CCNC(=O)Nc2ccccc2OCC	YAAVVOSCXDEIPO-UHFFFAOYSA-N	1110577553	4.50473e+08	2.02894e+08	7.12479e+07	7.6889e+07	7.11224e+07	1.12334e+08	1.08677e+08	1.10426e+08	1.06582e+08	1.08526e+08	1.05384e+08	1112383382	3.95058e+08	178798543	99118311	9.73235e+07	9.03697e+07	1.02821e+08	1.08305e+08	1.04806e+08	1.76454e+07	1.72812e+07	1.73783e+07	5.88797e+08	2.35052e+08	1.43323e+08	5.03366e+08	4.8805e+08	4.70674e+08	8.16925e+07	8.29182e+07	8.54407e+07	116663158	1.1947e+08	1.12405e+08	5.87982e+08	7.30864e+07	1.10479e+08	1.06831e+08
pos	meta_92	1-(4-{2-[(6-{4-[2-(4-Hydroxy-1-piperidinyl)ethoxy]phenyl}furo[2,3-d]pyrimidin-4-yl)amino]ethyl}phenyl)-3-phenylurea	C34 H36 N6 O4	-3.06	592.28	592.278	12.738	c1ccc(cc1)NC(=O)Nc2ccc(cc2)CCNc3c4cc(oc4ncn3)c5ccc(cc5)OCCN6CCC(CC6)O	WEVRAOPLGYJTLY-UHFFFAOYSA-N	4.57107e+06	4.66748e+06	524845	1.14868e+07	524845	1.17062e+07	1.31336e+07	1.22906e+07	1.30322e+07	1.48146e+07	1.6355e+07	1.5182e+07	524845	524845	524845	4.17023e+06	4.05473e+06	3.52794e+06	1.00434e+07	9.58248e+06	1.05828e+07	1.4488e+07	1.3834e+07	1.48165e+07	524845	524845	524845	5.54449e+06	5.7525e+06	5.50572e+06	1.08651e+07	1.13993e+07	1.03482e+07	1.15275e+07	1.20005e+07	1.26663e+07	4.61927e+06	1.15965e+07	1.28188e+07	1.54505e+07
neg	meta_93	1-(4-Carbamimidamidobutanoyl)-D-prolyl-N-propyl-L-alpha-asparagine	C17 H30 N6 O5	0.54	398.228	398.228	10.049	CCCNC(=O)[C@H](CC(=O)O)NC(=O)[C@H]1CCCN1C(=O)CCCNC(=N)N	DFCAPEGNNCDDRO-NWDGAFQWSA-N	5.3343e+07	5.1709e+07	5.38228e+07	1.28405e+07	1.27914e+07	1.28271e+07	3.65169e+07	3.61853e+07	3.60187e+07	5.47731e+07	5.6544e+07	5.8685e+07	1.86794e+07	1.79351e+07	1.73954e+07	1.61802e+07	1.591e+07	1.58185e+07	3.33712e+07	3.54414e+07	3.49011e+07	6.08846e+07	6.16821e+07	6.0814e+07	1.41012e+07	1.33949e+07	1.32098e+07	7.56902e+06	7.56393e+06	7.62491e+06	2.6817e+07	2.72654e+07	2.68933e+07	8.03254e+07	7.92753e+07	7.75614e+07	5.29583e+07	1.28197e+07	3.62403e+07	5.66674e+07
pos	meta_94	1-(4-Morpholinyl)-1-octadecanone	C22 H43 N O2	0.02	353.329	353.329	17.463	O=C(N1CCOCC1)CCCCCCCCCCCCCCCCC	FNRZFGPYQDAGEX-UHFFFAOYSA-N	3.67001e+07	1.23929e+07	524845	524845	1.21463e+07	3.97575e+06	524845	5.39821e+06	8.44094e+06	524845	524845	4.1062e+06	1.69292e+07	9.60202e+06	1.57076e+07	524845	3.99026e+06	4.00433e+06	524845	524845	524845	4.89808e+06	1.02175e+07	8.98583e+06	2.26356e+07	524845	524845	524845	1.33095e+07	4.62634e+06	524845	5924585	524845	524845	7.46237e+06	8.63228e+06	2.45465e+07	8.06102e+06	6.91958e+06	4.1062e+06
pos	meta_95	1-(9Z-hexadecenoyl)-2-(9Z,12Z-octadecadienoyl)-sn-glycerol	C37 H66 O5	-0.08	590.491	590.491	18.685	O=C(O[C@H](COC(=O)CCCCCCC\C=C/CCCCCC)CO)CCCCCCC\C=C/C\C=C/CCCCC	BHGPPCIWDXQOMA-IXDOJJAKSA-N	524845	524845	524845	33649277	524845	2.96226e+07	524845	1.32813e+07	1.2922e+07	1.47739e+07	1.73966e+07	524845	524845	524845	524845	524845	524845	3.57e+07	2.32239e+07	2.54409e+07	524845	4.99737e+07	3.87402e+07	4.73021e+07	524845	524845	524845	3.46796e+07	524845	3.88239e+07	3.32991e+07	3.48669e+07	3.90372e+07	9.31229e+07	7.68379e+07	8.92694e+07	524845	3.16359e+07	1.31016e+07	1.60852e+07
neg	meta_96	1-(Perfluorohexyl)decane	C16 H21 F13	-0.55	460.144	460.143	1.445	CCCCCCCCCCC(C(C(C(C(C(F)(F)F)(F)F)(F)F)(F)F)(F)F)(F)F	FEBCMJRMESQQMH-UHFFFAOYSA-N	2.73026e+07	2.59283e+07	3.10022e+07	4.38544e+06	3.83448e+06	3.95243e+06	1.4955e+07	1.46456e+07	1.3448e+07	2.65739e+07	2.21716e+07	2.62446e+07	524845	524845	524845	1.16618e+07	1.10531e+07	9.89677e+06	1.59924e+07	1.64784e+07	1.64453e+07	2.71781e+07	2.74507e+07	2.68581e+07	8.03935e+06	8.73622e+06	9.17082e+06	7.13458e+06	7.33423e+06	8.20399e+06	1.98956e+07	1.92779e+07	1.84013e+07	3.10395e+07	3.12899e+07	2.87626e+07	2.80777e+07	4.05745e+06	1.43495e+07	2.49967e+07
pos	meta_97	1,1-[(2S,3S)-2,3-dihydroxybutane-1,4-diyl]bis(1-benzyl-3-tert-butylurea)	C28 H42 N4 O4	-2.92	498.321	498.319	13.075	CC(C)(C)NC(=O)N(Cc1ccccc1)C[C@@H]([C@H](CN(Cc2ccccc2)C(=O)NC(C)(C)C)O)O	OGADRKKLSAAZEH-ZEQRLZLVSA-N	4.65812e+06	3.79996e+06	3.37782e+06	524845	524845	524845	4.79561e+06	5.32336e+06	4.85322e+06	524845	524845	524845	524845	524845	524845	2.98303e+06	2.46612e+06	2.91824e+06	5.46454e+06	6.62251e+06	6.04061e+06	8.14202e+06	8.4576e+06	8.06958e+06	524845	524845	524845	2.59433e+06	3.00034e+06	2.43722e+06	6.66526e+06	7.2454e+06	6.97383e+06	5.04495e+06	5.40924e+06	5.09511e+06	3.9453e+06	524845	4.99073e+06	524845
neg	meta_98	1,1-[1,3-Propanediylbis(4,1-piperidinediylmethylene)]di(2,5-pyrrolidinedione)	C23 H36 N4 O4	-2.77	432.274	432.272	11.358	C1CN(CCC1CCCC2CCN(CC2)CN3C(=O)CCC3=O)CN4C(=O)CCC4=O	KGXGEEJLNROPBI-UHFFFAOYSA-N	1.48308e+07	1.88849e+07	1.43429e+07	524845	524845	524845	1.56532e+07	1.97974e+07	1.94342e+07	4.35166e+07	4.2916e+07	4.35567e+07	6.13838e+06	4.38098e+06	5.76011e+06	524845	524845	524845	3.09629e+07	2.91468e+07	2.68562e+07	2.13928e+07	2.15684e+07	2.16319e+07	4.31683e+06	6.88077e+06	8.89127e+06	524845	524845	524845	4.40752e+07	4.90952e+07	4.6179e+07	1.09606e+07	2.96608e+06	7.64927e+06	1.60195e+07	524845	1.82949e+07	4.33298e+07
pos	meta_99	1,1-{[(2S,5S,8S,11S,14S,17S,24S)-24-Amino-2,11-diisobutyl-8,17-bis(2-naphthylmethyl)-3,6,9,12,15,18,25-heptaoxo-1,4,7,10,13,16,19-heptaazacyclopentacosane-5,14-diyl]di-3,1-propanediyl}diguanidine	C56 H80 N14 O7	0.74	1060.63	1060.63	12.35	CC(C)C[C@@H]1NC(=O)[C@@H](N)CCCCNC(=O)[C@H](CC2C=C3C=CC=CC3=CC=2)NC(=O)[C@H](CCCNC(N)=N)NC(=O)[C@H](CC(C)C)NC(=O)[C@H](CC2C=C3C=CC=CC3=CC=2)NC(=O)[C@H](CCCNC(N)=N)NC1=O	MUPUBJXOHPWRAD-DRODSASKSA-N	4.14513e+06	3.95651e+06	3.37573e+06	4.98796e+06	4.82753e+06	4.22936e+06	3.0117e+06	3.73459e+06	3.89298e+06	3.33989e+06	3.35621e+06	3.12923e+06	524845	524845	524845	524845	524845	524845	524845	3.05188e+06	2.65187e+06	4.69558e+06	3.39996e+06	2.94747e+06	524845	524845	524845	524845	524845	524845	3.69971e+06	524845	524845	524845	2.28146e+06	2.78976e+06	3.82579e+06	4.68162e+06	3.54643e+06	3.27511e+06
neg	meta_100	1,3-Dihydroxy-2-propanyl 6-O-(3-methylbutanoyl)-beta-D-galactopyranoside	C14 H26 O9	1.12	338.158	338.158	6.074	CC(C)CC(=O)OC[C@@H]1[C@@H]([C@@H]([C@H]([C@@H](O1)OC(CO)CO)O)O)O	CPRVBHBRBVVLHL-FYGCWZCISA-N	5.00992e+06	4.9298e+06	5.15599e+06	4.50518e+06	4.5119e+06	4.56597e+06	5.16689e+06	5.22723e+06	5.24099e+06	4.85582e+06	5.0377e+06	4.91879e+06	7.89243e+06	7.32282e+06	7.56413e+06	4.04197e+06	4.08289e+06	4.01598e+06	4.84092e+06	3.94636e+06	5.05964e+06	4.32104e+06	4.12544e+06	4.20994e+06	4.25315e+06	4.32271e+06	4.27903e+06	3.24858e+06	3.34418e+06	3.23072e+06	4.15593e+06	4.19591e+06	4.08275e+06	4.35374e+06	4.52914e+06	4.46895e+06	5.0319e+06	4.52769e+06	5.2117e+06	4.93744e+06
pos	meta_101	1,4-Phenylenebis(methylene) bis{4-[(4-carbamimidamidobenzyl)carbamoyl]-1-piperazinecarboxylate}	C36 H46 N12 O6	-2.35	742.366	742.365	5.061	c1cc(ccc1CNC(=O)N2CCN(CC2)C(=O)OCc3ccc(cc3)COC(=O)N4CCN(CC4)C(=O)NCc5ccc(cc5)NC(=N)N)NC(=N)N	WCTYMQLNWCHQSB-UHFFFAOYSA-N	524845	524845	524845	5.83792e+06	5.57091e+06	5.74709e+06	1.57851e+08	1.61745e+08	1.68799e+08	829982702	8.21181e+08	8.52309e+08	524845	524845	524845	3.48464e+07	3.74025e+07	3.73642e+07	3.58421e+08	3.51611e+08	353906234	1041195274	1070245841	1030592751	524845	524845	524845	524845	524845	524845	6.16145e+08	6.36805e+08	6.65809e+08	5.78946e+08	584140441	6.12238e+08	524845	5.71864e+06	162798723	834490775
neg	meta_102	1,8,8-Trimethyl-3-{4-[4-(2-pyridinyl)-1-piperazinyl]butyl}-3-azabicyclo[3.2.1]octane-2,4-dione	C23 H34 N4 O2	-2.05	398.268	398.267	14.775	CC1(C2CCC1(C(=O)N(C2=O)CCCCN3CCN(CC3)c4ccccn4)C)C	NCMIPRCQUMYAEC-UHFFFAOYSA-N	8.98282e+06	9.19471e+06	9.97925e+06	524845	524845	524845	2.97654e+06	3.0165e+06	3.1369e+06	3.82492e+06	3.83033e+06	3.74931e+06	1.47753e+07	1.45009e+07	1.51785e+07	524845	524845	524845	524845	524845	524845	2.75431e+06	524845	524845	1.20049e+07	1.26976e+07	1.20977e+07	524845	524845	524845	524845	524845	524845	3.26504e+06	3.46416e+06	3.02831e+06	9.38559e+06	524845	3.04332e+06	3.80152e+06
neg	meta_103	1-[(2,4-Dinitrophenyl)amino]-3-(4-ethoxyphenyl)-2,5-pyrrolidinedione	C18 H16 N4 O7	-2.37	400.102	400.101	5.815	CCOc1ccc(cc1)C2CC(=O)N(C2=O)Nc3ccc(cc3[N+](=O)[O-])[N+](=O)[O-]	FHLIDJUQFANQQG-UHFFFAOYSA-N	1.44285e+07	1.28742e+07	1.32474e+07	524845	524845	524845	7.30283e+06	7.19493e+06	7.44441e+06	6.21751e+06	6.4239e+06	6.39414e+06	1.35147e+07	1.31023e+07	1.35517e+07	9.01202e+06	9.06436e+06	8.97953e+06	1.28242e+07	1.29444e+07	1.29274e+07	4.36528e+06	4.27196e+06	4.3635e+06	8.27622e+06	8.0283e+06	7.3069e+06	524845	524845	524845	3.82383e+06	3.56242e+06	3.77432e+06	4.14024e+06	4.02457e+06	4.00452e+06	1.35167e+07	524845	7.31406e+06	6.34518e+06
neg	meta_104	1-[(4-Fluoro-phenyl)-(1-phenethyl-1H-tetrazol-5-yl)-methyl]-1,2,3,4-tetrahydro-quinoline	C25 H24 F N5	2.93	413.202	413.203	10.827	c1ccc(cc1)CCn2c(nnn2)C(c3ccc(cc3)F)N4CCCc5c4cccc5	PHLXQWKNUVFUHP-UHFFFAOYSA-N	1.4066e+07	1.25192e+07	1.24081e+07	524845	524845	524845	524845	524845	524845	1.62537e+07	1.59598e+07	1.58386e+07	1.17778e+07	1.22928e+07	1.20848e+07	524845	524845	524845	9.58872e+06	9.42424e+06	1.0015e+07	1.57477e+07	1.47787e+07	1.42779e+07	1.24225e+07	1.30273e+07	1.17795e+07	524845	524845	524845	5.30537e+06	4.98548e+06	5.05416e+06	1.18188e+07	1.21257e+07	1.128e+07	1.29978e+07	524845	524845	1.60174e+07
neg	meta_105	1-[(6,7-dimethoxy-2-oxo-1H-quinolin-3-yl)methyl]-1-[2-(3-methylphenyl)ethyl]-3-[3-(4-morpholinyl)propyl]thiourea	C29 H38 N4 O4 S	3.97	538.261	538.264	12.73	Cc1cccc(c1)CCN(Cc2cc3cc(c(cc3[nH]c2=O)OC)OC)C(=S)NCCCN4CCOCC4	FTVZHURJKBLCBP-UHFFFAOYSA-N	524845	524845	4.03097e+06	3.05537e+06	2.47567e+06	2.87818e+06	3.06886e+06	2.92132e+06	3.43406e+06	4.15148e+06	3.33943e+06	4.18643e+06	9.6481e+06	9.40633e+06	9.33511e+06	3.38642e+06	2.71286e+06	3.75315e+06	3.12675e+06	524845	3.01769e+06	3.79119e+06	4.07645e+06	3.61314e+06	524845	524845	524845	3.65431e+06	2.55125e+06	3.41792e+06	524845	3.40998e+06	524845	4.02257e+06	3.74917e+06	3.87962e+06	4.03097e+06	2.80308e+06	3.14141e+06	3.89245e+06
neg	meta_106	1-[(Benzyloxy)carbonyl]-D-prolyl-L-phenylalanyl-N-{1-[hydroxy(oxido)phosphoranyl]-3-methylbutyl}-L-histidinamide	C33 H43 N6 O7 P	-2.73	666.293	666.291	7.03	CC(C)CC(NC(=O)[C@H](Cc1c[nH]cn1)NC(=O)[C@H](Cc2ccccc2)NC(=O)[C@H]3CCCN3C(=O)OCc4ccccc4)P(=O)O	RGBKGYRQVGEQJB-YAZNYETNSA-N	7.96227e+06	6.68899e+06	7.00172e+06	4.87637e+06	5.05308e+06	4.84447e+06	7.41357e+06	7.76406e+06	7.70161e+06	524845	524845	524845	524845	524845	524845	3.39648e+07	3.41516e+07	3.32465e+07	2.84109e+07	2.82745e+07	2.80708e+07	524845	524845	524845	524845	524845	524845	9.678e+06	9.50194e+06	9.30037e+06	2.37955e+07	2.38654e+07	2.3417e+07	524845	524845	524845	7.21766e+06	4.92464e+06	7.62642e+06	524845
pos	meta_107	1-[4-(Mesitylsulfonyl)-1-piperazinyl]-2-methyl-3-(1H-1,2,4-triazol-1-yl)-1-propanone	C19 H27 N5 O3 S	-1.1	405.183	405.183	10.308	Cc1cc(c(c(c1)C)S(=O)(=O)N2CCN(CC2)C(=O)C(C)Cn3cncn3)C	WDGGNPLCUXOREK-UHFFFAOYSA-N	5.91647e+06	524845	6.0244e+06	5.67705e+06	4.85919e+06	5.08838e+06	524845	524845	524845	524845	524845	524845	8.72727e+06	9.2225e+06	9.31141e+06	7.08333e+06	6.92764e+06	7.1388e+06	524845	524845	524845	524845	524845	524845	8.30316e+06	7.99056e+06	7.83518e+06	6.79157e+06	6.9191e+06	524845	4.08714e+06	3.5542e+06	3.7149e+06	524845	524845	524845	5.97044e+06	5.20821e+06	524845	524845
neg	meta_108	1-[5-({5-tert-butyl-2-methoxy-3-[(methylsulfonyl)amino]phenyl}carbamoyl)-2-methylphenyl]-N-[2-(dimethylamino)-2-methylpropyl]-2,3-dihydro-1H-1,2,3-triazole-4-carboxamide	C29 H43 N7 O5 S	-1.03	601.305	601.304	10.118	Cc1ccc(cc1N2C=C(NN2)C(=O)NCC(C)(C)N(C)C)C(=O)Nc3cc(cc(c3OC)NS(=O)(=O)C)C(C)(C)C	RTGHHYQBJWJEMJ-UHFFFAOYSA-N	6.54047e+08	6.3809e+08	6.51141e+08	3.48396e+06	3.28577e+06	3.4028e+06	3.72512e+07	3.70937e+07	3.63359e+07	7.81921e+07	7.77703e+07	7.81262e+07	1.84501e+08	1.75485e+08	1.7716e+08	524845	524845	524845	1.4053e+07	1.4293e+07	1.42178e+07	2.7165e+08	2.67516e+08	2.60665e+08	204576860	2.02232e+08	1.98198e+08	2.99594e+06	3.14198e+06	2.95924e+06	1.58981e+07	1.59141e+07	1.52486e+07	4.4034e+08	440351942	4.28209e+08	6.47759e+08	3.39085e+06	3.68936e+07	7.80295e+07
neg	meta_109	1-{2-[4-(2-Fluorophenyl)-1-piperazinyl]ethyl}-3-[4-methyl-2-(4-methyl-1-piperazinyl)-6-quinolinyl]thiourea	C28 H36 F N7 S	-0.97	521.274	521.273	12.736	Cc1cc(nc2c1cc(cc2)NC(=S)NCCN3CCN(CC3)c4ccccc4F)N5CCN(CC5)C	GBUSIYPEABEWNU-UHFFFAOYSA-N	524845	524845	524845	5.71504e+06	6.321e+06	5.88072e+06	7.16602e+06	6.58749e+06	7.45789e+06	6.41939e+06	7.17477e+06	6.85276e+06	1.08484e+07	1.06958e+07	1.06034e+07	6.18601e+06	6537089	6.34496e+06	5.17219e+06	5.4538e+06	5.97342e+06	5.52562e+06	6.07655e+06	5.87866e+06	524845	524845	524845	6.0454e+06	6.45196e+06	6.1853e+06	4.62412e+06	5.27886e+06	4.90812e+06	5.15334e+06	4.89014e+06	5.20428e+06	524845	5.97225e+06	7.07047e+06	6.81564e+06
pos	meta_110	10-Nitropyrazino[2,3-c]isoquinolin-6(5H)-one	C11 H6 N4 O3	-4.54	242.044	242.043	1.825	c1cc2c(c(c1)[N+](=O)[O-])c3c([nH]c2=O)nccn3	XHPYLHQTBGRZHN-UHFFFAOYSA-N	6.55032e+07	6.43694e+07	6.50666e+07	1.19804e+07	1.18475e+07	1.14005e+07	5.96076e+06	6.22493e+06	5.86767e+06	524845	524845	524845	524845	1.9097e+07	1.97681e+07	9.53854e+06	9.9156e+06	9.60799e+06	1.01077e+07	1.04559e+07	1.03437e+07	5.51855e+06	5.92494e+06	5.8405e+06	2.29973e+07	2.30837e+07	2.47549e+07	7.13472e+06	6.68981e+06	7.08222e+06	1.7164e+07	1.73581e+07	1.66036e+07	1.20971e+07	1.19992e+07	1.19469e+07	6.49797e+07	1.17428e+07	6.01779e+06	524845
neg	meta_111	10-Undecenoic acid	C11 H20 O2	-4.21	184.146	184.146	10.107	C=CCCCCCCCCC(=O)O	FRPZMMHWLSIFAZ-UHFFFAOYSA-N	2.64978e+07	2.55949e+07	2.53893e+07	524845	524845	524845	1.39991e+07	1.42492e+07	1.44889e+07	5.58244e+07	5.28191e+07	5.39826e+07	9.45033e+06	8.76936e+06	8.56058e+06	524845	524845	524845	1.18679e+07	1.13531e+07	1.14838e+07	4.77066e+07	4.72402e+07	4.68723e+07	7.7211e+06	7.02573e+06	7.1704e+06	524845	524845	524845	1.61149e+07	1.61563e+07	1.555e+07	4.93695e+07	4.61013e+07	4.54412e+07	2.58273e+07	524845	1.42457e+07	5.42087e+07
pos	meta_112	12-Azidododecyl 2-(trimethylammonio)ethyl phosphate	C17 H37 N4 O4 P	-4.8	392.255	392.253	12.401	C[N+](C)(C)CCOP(=O)([O-])OCCCCCCCCCCCCN=[N+]=[N-]	DBHOWLONXCTUIG-UHFFFAOYSA-N	524845	524845	524845	1.6725e+07	1.55326e+07	524845	1.0026e+07	9.40487e+06	9.89257e+06	2.72742e+06	524845	2.10875e+06	524845	524845	524845	524845	6.86977e+06	7.3828e+06	3.35528e+07	3.72328e+07	3.49853e+07	1.80356e+06	524845	524845	524845	524845	524845	1.08891e+07	1.10933e+07	1.04323e+07	3.53907e+07	3.35794e+07	3.53248e+07	9.27468e+06	7.96612e+06	8.34532e+06	524845	1.61288e+07	9.77449e+06	2.41809e+06
pos	meta_113	12-Oxo phytodienoic acid	C18 H28 O3	0.19	292.204	292.204	12.42	CC/C=C\C[C@H]1[C@H](C=CC1=O)CCCCCCCC(=O)O	PMTMAFAPLCGXGK-JMTMCXQRSA-N	9.74102e+08	9.40517e+08	9.52368e+08	290389016	3.11501e+08	313869002	9.51649e+07	9.18439e+07	9.15911e+07	9.06235e+06	9.20791e+06	9.08228e+06	7.92581e+08	8.77241e+08	7.8998e+08	3.75606e+08	3.84144e+08	3.86206e+08	1.09152e+08	1.1081e+08	1.12126e+08	1.22898e+07	1.18474e+07	1.10146e+07	8.65408e+08	8.49353e+08	8.70482e+08	3.80262e+08	3.91374e+08	3.84434e+08	1.36837e+08	1.4123e+08	1.42093e+08	2.4395e+07	2.52059e+07	2.61442e+07	9.55663e+08	3.05253e+08	9.28666e+07	9.11751e+06
pos	meta_114	13(S)-HOTrE	C18 H30 O3	0.13	294.219	294.22	13.449	CC/C=C\C[C@@H](/C=C/C=C\CCCCCCCC(=O)O)O	KLLGGGQNRTVBSU-FQSPHKRJSA-N	1036567776	1080116317	1499774492	5.41462e+08	5.61246e+08	5.70048e+08	1.57784e+08	1.58442e+08	157134885	1.06046e+07	1.10203e+07	1.10585e+07	4.23318e+08	4.21771e+08	4.17953e+08	4.35026e+08	4.48148e+08	4.67698e+08	185223543	1.80503e+08	1.84581e+08	9.13285e+06	9.11463e+06	9.29966e+06	4.27819e+08	4.13691e+08	4.12044e+08	4.53386e+08	467970998	467770091	1.75368e+08	1.80912e+08	1.79847e+08	3.5457e+07	3.77859e+07	3.70297e+07	1205486195	5.57585e+08	1.57787e+08	1.08945e+07
pos	meta_115	13-HPODE	C18 H32 O4	-0.51	312.23	312.23	10.761	CCCCCC(/C=C/C=C\CCCCCCCC(=O)O)OO	JDSRHVWSAMTSSN-BSZOFBHHSA-N	1.0129e+08	9.88497e+07	9.77221e+07	2.26257e+07	2.33785e+07	524845	8.26622e+06	7.45954e+06	7.77772e+06	524845	524845	524845	2.46953e+07	2.61485e+07	2.71181e+07	9.90659e+07	9.91512e+07	9.99466e+07	6.59785e+06	6.03571e+06	6.32474e+06	524845	524845	524845	4.26743e+07	4.33251e+07	4.41373e+07	524845	524845	5.09131e+07	5.34325e+06	5.74345e+06	524845	524845	524845	524845	9.92873e+07	2.30021e+07	7.83449e+06	524845
neg	meta_116	13-HpOTrE	C18 H30 O4	1.27	310.214	310.215	12.127			5627940177	5605447443	5671543161	5.90519e+07	6.08621e+07	5.97453e+07	8.60031e+08	8.43905e+08	8.22167e+08	2344846550	2293948131	2299305026	3252514394	3156143021	2984266807	2.78291e+08	2.7624e+08	2.72383e+08	6.10663e+08	6.17218e+08	6.18303e+08	2217460062	2233686976	2240484706	2719566781	2546106804	2688689050	6.37464e+07	6.59707e+07	6.32808e+07	8.58726e+08	8.69258e+08	8.36801e+08	2625757166	2599252451	2560966531	5634976927	5.98865e+07	8.42034e+08	2312699902
neg	meta_117	16-Hydroxyhexadecanoic acid	C16 H32 O3	1.32	272.235	272.236	16.253	C(CCCCCCCC(=O)O)CCCCCCCO	UGAGPNKCDRTDHP-UHFFFAOYSA-N	3.97295e+07	4.39167e+07	4.38629e+07	6.87749e+06	5.79511e+06	6.82423e+06	1.54634e+07	1.51552e+07	1.4044e+07	9.53535e+06	9.11802e+06	9.14414e+06	108337696	1.11218e+08	1.13266e+08	5.39873e+06	4.66088e+06	4.72828e+06	4.71254e+06	5.02681e+06	5.10364e+06	4.96179e+06	4.58943e+06	5.08024e+06	1.13631e+08	1.14916e+08	1.13541e+08	524845	524845	524845	8.532e+06	9.4214e+06	8.74521e+06	1.91358e+07	1.8946e+07	1.77677e+07	4.2503e+07	6.49895e+06	1.48876e+07	9.26584e+06
pos	meta_118	1-Cyclohexyl-3-(2,6-diisopropylphenyl)-1-(2-dodecyl-2H-tetrazol-5-yl)urea	C32 H54 N6 O	4.9	538.436	538.439	13.186	CCCCCCCCCCCCn1nc(nn1)N(C2CCCCC2)C(=O)Nc3c(cccc3C(C)C)C(C)C	BXKJJEHNPZBTMN-UHFFFAOYSA-N	3.63093e+06	3.1949e+06	3.63744e+06	1.23483e+07	1.19356e+07	1.25472e+07	2.68827e+06	2.52011e+06	2.42089e+06	524845	524845	524845	524845	524845	524845	3.29293e+06	3.44009e+06	3.12383e+06	4.8701e+06	4.73728e+06	4.97554e+06	524845	524845	524845	524845	524845	524845	4.31662e+06	4.62136e+06	4.40641e+06	4.11784e+06	4.28278e+06	4.87443e+06	524845	524845	524845	3.48776e+06	1.2277e+07	2.54309e+06	524845
neg	meta_119	1-Cyclohexyl-3-[1-(hexahydropyrrolo[1,2-a]pyrazin-2(1H)-ylcarbonyl)cyclohexyl]urea	C21 H36 N4 O2	-3.07	376.284	376.283	17.373	C1CCC(CC1)NC(=O)NC2(CCCCC2)C(=O)N3CCN4CCCC4C3	NYYWDZXFMPIOHW-UHFFFAOYSA-N	1.11079e+07	1.04993e+07	1.23044e+07	4.52902e+06	4.61318e+06	4.34006e+06	1.52473e+07	1.51734e+07	1.47978e+07	2.11247e+07	2.15185e+07	2.20293e+07	8.59107e+06	7.16555e+06	8.67041e+06	5.05889e+06	4.78242e+06	4.67438e+06	7.35326e+06	7.74041e+06	7.32077e+06	1.3473e+07	1.41736e+07	1.50621e+07	6.33343e+06	6.56836e+06	7.08059e+06	3.98003e+06	3.95861e+06	3.40546e+06	1.49602e+07	1.38153e+07	1.47114e+07	1.14223e+07	1.08312e+07	1.03376e+07	1.13038e+07	4.49409e+06	1.50728e+07	2.15575e+07
neg	meta_120	1-Deoxy-1-{2,6,8-trioxo-7-[3-(phosphonooxy)propyl]-1,2,3,6,7,8-hexahydro-9H-purin-9-yl}-D-ribitol	C13 H21 N4 O11 P	-3.18	440.094	440.093	0.866	C(Cn1c2c([nH]c(=O)[nH]c2=O)n(c1=O)C[C@@H]([C@@H]([C@@H](CO)O)O)O)COP(=O)(O)O	KPHFGOGGKPGLTM-OOZYFLPDSA-N	3.71023e+08	3.76902e+08	4.04297e+08	1023042489	1057388964	1067805349	9.70569e+08	1024818742	1024376500	6.41986e+08	548469802	6.66808e+08	3.75656e+08	3.60166e+08	3.51092e+08	1060192234	1031890560	1102999328	1052614817	9.50178e+08	9.56665e+08	420154375	3.85662e+08	3.5211e+08	3.45795e+08	3.61039e+08	365148923	5.34973e+08	5.20446e+08	4.91925e+08	9.65963e+08	1055194024	1049762598	3.14469e+08	341070323	373074140	3.84074e+08	1049412267	1006588112	6.19088e+08
pos	meta_121	1-hexadecyl-2-amino-2-deoxy-sn-glycerol	C19 H41 N O2	-1.26	315.314	315.313	11.23	OC[C@H](N)COCCCCCCCCCCCCCCCC	BAJLFGHOMLHSCH-IBGZPJMESA-N	524845	524845	524845	1.00837e+07	1.04978e+07	1.02854e+07	1.01981e+07	1.00007e+07	1.0127e+07	9.66567e+06	9.61725e+06	9.46587e+06	524845	524845	524845	1.20184e+07	1.18217e+07	1.11585e+07	1.01453e+07	9.92629e+06	1.02263e+07	1.0773e+07	1.16056e+07	1.11286e+07	524845	524845	524845	1.15728e+07	1.11265e+07	1.18978e+07	524845	1.09557e+07	1.05556e+07	1.00997e+07	9.27668e+06	1.01829e+07	524845	1.0289e+07	1.01086e+07	9.58293e+06
pos	meta_122	1-Imidazoleacetic acid	C5 H6 N2 O2	1.87	126.043	126.043	2.181			2.84764e+07	2.78302e+07	2.80857e+07	5.46985e+06	5.33605e+06	5.28136e+06	524845	524845	524845	6.79686e+06	7.08067e+06	7.07977e+06	2.84175e+07	524845	2.91516e+07	7.80595e+06	8.01176e+06	7.6352e+06	4.97957e+06	5.32718e+06	5.17509e+06	5.44505e+06	5.32043e+06	5.45779e+06	18443939	1.85601e+07	1.95205e+07	5.2193e+06	5.23204e+06	5.40742e+06	1.09506e+07	1.08737e+07	1.06919e+07	7.29918e+06	7.42604e+06	7.27908e+06	2.81308e+07	5.36242e+06	524845	6.98577e+06
pos	meta_123	1-Linoleoyl glycerol	C21 H38 O4	-0.08	354.277	354.277	16.017	CCCCC/C=C\C/C=C\CCCCCCCC(=O)OCC(CO)O	WECGLUPZRHILCT-HZJYTTRNSA-N	2.24133e+08	2.19743e+08	2.27008e+08	6.4601e+07	5.31791e+07	5.99328e+07	5.93288e+07	5.29903e+07	5.62198e+07	5.79157e+06	5.10597e+06	5.81103e+06	1.16191e+08	1.15843e+08	1.13646e+08	4.04281e+07	3.82088e+07	3.83594e+07	4.733e+07	4.47442e+07	4.32288e+07	4.68729e+06	5.03276e+06	5.19091e+06	1.03513e+08	1.07753e+08	1.07e+08	5.32058e+07	4.73038e+07	5.025e+07	1.80546e+07	1.83994e+07	2.0074e+07	1.05155e+07	11219399	1.17521e+07	2.23628e+08	5.92376e+07	5.61796e+07	5.56952e+06
neg	meta_124	1-Methyl-4-nitro-N-(4-nitrobenzoyl)-1H-pyrazole-3-carbohydrazide	C12 H10 N6 O6	1.53	334.066	334.067	0.805	Cn1cc(c(n1)C(=O)NNC(=O)c2ccc(cc2)[N+](=O)[O-])[N+](=O)[O-]	YAMZTQXDCATGMY-UHFFFAOYSA-N	9.68673e+07	1.02918e+08	9.80467e+07	1.94314e+07	524845	524845	4.31265e+07	4.4194e+07	4.36153e+07	1.46277e+08	1.38297e+08	1.54187e+08	524845	524845	524845	6.02422e+07	5.61147e+07	5.56671e+07	5.64599e+07	5.48955e+07	524845	1.23486e+08	1.2382e+08	1.21387e+08	5.41689e+07	1.00858e+08	1.10693e+08	524845	524845	524845	4.18672e+07	4.50442e+07	4.52373e+07	1.28842e+08	1.41189e+08	1.42299e+08	9.92772e+07	1.94314e+07	4.36453e+07	1.46254e+08
neg	meta_125	1-Myristoyl-2-hydroxy-sn-glycero-3-PE	C19 H40 N O7 P	1.01	425.254	425.255	11.673	O=C(OC[C@@H](O)COP(=O)(OCCN)O)CCCCCCCCCCCCC	RPXHXZNGZBHSMJ-GOSISDBHSA-N	524845	524845	524845	9.11979e+06	9.47575e+06	9.12545e+06	7.36467e+06	7.22948e+06	7.17867e+06	5.71447e+06	5.44884e+06	5.479e+06	1.03967e+07	1.03881e+07	9.97706e+06	9.96595e+06	1.03611e+07	1.00825e+07	6.52202e+06	6.39917e+06	6.20673e+06	3.41168e+06	524845	3.57216e+06	524845	524845	524845	1.38885e+07	1.39789e+07	1.33475e+07	9.94923e+06	1.01145e+07	9.48603e+06	524845	524845	524845	524845	9.24033e+06	7.25761e+06	5.54743e+06
pos	meta_126	1-Naphthylacetylspermine	C22 H34 N4 O	-3.96	370.273	370.272	13.294	c1ccc2c(c1)cccc2CC(=O)NCCCNCCCCNCCCN	ZUINPPQIQARTKX-UHFFFAOYSA-N	2.19623e+07	2.14082e+07	2.00333e+07	8.95977e+06	1.40355e+07	9.08803e+06	9.50136e+06	9.61697e+06	9.4966e+06	524845	524845	524845	9.9786e+06	1.01516e+07	9.87925e+06	4.00179e+06	3.67786e+06	6.18869e+06	1.66719e+07	1.66683e+07	1.66155e+07	524845	524845	524845	7.87515e+06	7.97952e+06	7.11271e+06	7.89595e+06	7.89681e+06	7.70348e+06	4.69618e+06	6.95803e+06	7.34508e+06	524845	524845	524845	2.11346e+07	1.06944e+07	9.53831e+06	524845
neg	meta_127	1-palmitoyl-2-(8-epi-prostaglandin F2alpha)-sn-glycero-3-phosphocholine	C44 H82 N O11 P	1.62	831.563	831.564	12.531	CCCCCCCCCCCCCCCC(=O)OC[C@H](COP(=O)([O-])OCC[N+](C)(C)C)OC(=O)CCC/C=C\C[C@@H]1[C@H](C[C@H]([C@@H]1/C=C/[C@H](CCCCC)O)O)O	NJHGFFOICHJLQM-JFFHRZTPSA-N	1.98045e+08	1.89494e+08	1.76233e+08	524845	524845	524845	1.84385e+07	1.80107e+07	1.83801e+07	4.58481e+07	4.24342e+07	4.17878e+07	524845	524845	524845	524845	1.77086e+06	524845	6.46708e+06	6.57854e+06	7.12958e+06	1.14029e+07	1.01658e+07	1.02501e+07	524845	524845	524845	524845	524845	524845	1.56764e+07	1.43008e+07	1.63719e+07	5.4452e+06	8.02263e+06	5.6508e+06	187923903	524845	1.82764e+07	4.33567e+07
pos	meta_128	1-palmitoyl-2-hydroxy-sn-glycero-3-phosphoethanolamine	C21 H44 N O7 P	-0.23	453.286	453.285	12.666			2.46507e+08	2.34026e+08	2.31649e+08	3.72415e+08	367890571	3.79099e+08	2.50678e+08	250380196	2.44952e+08	1.88678e+08	1.91676e+08	1.90457e+08	4.48087e+08	4.43481e+08	4.31829e+08	2.54818e+08	2.55563e+08	2.49607e+08	2.45563e+08	2.42413e+08	2.41854e+08	1.90926e+08	1.91973e+08	1.93009e+08	115337952	1.0958e+08	1.11319e+08	2.45334e+08	2.5413e+08	2.49297e+08	1.9667e+08	1.94663e+08	2.04428e+08	2.20054e+08	2.27814e+08	2.23771e+08	2.37394e+08	3.73135e+08	2.4867e+08	1.9027e+08
pos	meta_129	1-pentadecanoyl-2-hydroxy-sn-glycero-3-phosphocholine	C23 H48 N O7 P	-0.73	481.317	481.316	12.19			4.48274e+06	4.69563e+06	4.14949e+06	6.55911e+06	6.01988e+06	6.18143e+06	8.35505e+06	7.94579e+06	8.73458e+06	1.05584e+07	1.06645e+07	1.26982e+07	524845	524845	524845	524845	524845	524845	8.97411e+06	8.98107e+06	8.9921e+06	1.44338e+07	1.48527e+07	1.29053e+07	524845	524845	524845	2.81151e+06	2.64436e+06	2.54774e+06	7.65493e+06	7.12541e+06	6.68964e+06	9.15685e+06	8.85324e+06	9.72611e+06	4.44262e+06	6.25347e+06	8.34514e+06	1.1307e+07
neg	meta_130	1-Stearoyl-2-hydroxy-sn-glycero-3-PE	C23 H48 N O7 P	0.89	481.317	481.317	12.812	CCCCCCCCCCCCCCCCCC(=O)OC[C@H](COP(=O)([O-])OCC[NH3+])O	BBYWOYAFBUOUFP-JOCHJYFZSA-N	1.90931e+07	1.84756e+07	18077563	3.36764e+07	3.38316e+07	3.32306e+07	3.36464e+07	3.22806e+07	31802433	3.13161e+07	3.11378e+07	3.37542e+07	4.66004e+06	4.75387e+06	4.75332e+06	2.61368e+07	2.55701e+07	2.36433e+07	2.24081e+07	2.37836e+07	2.69095e+07	1.58172e+07	1.6288e+07	1.53854e+07	524845	524845	524845	3.2814e+07	3.47721e+07	3.30032e+07	3.06383e+07	2.75541e+07	3.20694e+07	1.29795e+07	1.23616e+07	1.22326e+07	1.85488e+07	3.35795e+07	3.25765e+07	3.20694e+07
pos	meta_131	1-Stearoyl-sn-glycero-3-phosphocholine	C26 H54 N O7 P	-0.09	523.364	523.364	14.044			524845	524845	524845	4.58959e+07	4.47253e+07	4.57757e+07	5.79893e+07	5.62079e+07	5.7502e+07	7.97881e+07	7.94068e+07	7.55725e+07	524845	524845	524845	3.67126e+07	3.64323e+07	3.77542e+07	7.58292e+07	7.42785e+07	7.67635e+07	8.11408e+07	7.93731e+07	8.174e+07	524845	524845	524845	5.21831e+07	5.37536e+07	5.20222e+07	6.49717e+07	6.75545e+07	6.83135e+07	6.69441e+07	6.56682e+07	6.849e+07	524845	4.54656e+07	5.72331e+07	7.82558e+07
neg	meta_132	2-(1,3-Benzoxazol-2-ylsulfanyl)-N-[4-(4-methylphenyl)-1,3-thiazol-2-yl]acetamide	C19 H15 N3 O2 S2	-2.87	381.061	381.059	1.385	Cc1ccc(cc1)c2csc(n2)NC(=O)CSc3nc4ccccc4o3	ZUGCONAZZVIPGT-UHFFFAOYSA-N	4.41212e+07	4.76746e+07	4.81092e+07	2.84876e+06	524845	2.77627e+06	5.86971e+06	6.60647e+06	6.28468e+06	1.75312e+07	1.71516e+07	1.72366e+07	2.41683e+07	2.36452e+07	2.13205e+07	6.73477e+06	6.7491e+06	6.17094e+06	9.47083e+06	9.3584e+06	9.84719e+06	1.90815e+07	1.82431e+07	1.74216e+07	2.05206e+07	2.1722e+07	23402824	2.83826e+06	2.90278e+06	524845	6.14596e+06	6.43987e+06	6.23219e+06	2.24353e+07	2.38637e+07	2.39484e+07	4.6635e+07	2.81252e+06	6.25362e+06	1.73065e+07
neg	meta_133	2-(1,3-Thiazol-4-yl)-N-[(2R,4R,4aS,5aR,6S,7S,8R,9S,9aR,10aS)-4a,7,9-trihydroxy-2-methyl-6,8-bis(methylamino)decahydro-2H-pyrano[2,3-b][1,4]benzodioxin-4-yl]acetamide	C19 H30 N4 O7 S	-0.27	458.184	458.183	9.688	C[C@@H]1C[C@H]([C@]2([C@@H](O1)O[C@@H]3[C@H]([C@@H]([C@@H]([C@@H]([C@H]3O2)NC)O)NC)O)O)NC(=O)Cc4cscn4	ZOGGZOZBXQODBH-LIWGTVBKSA-N	7.47546e+06	7.63712e+06	7.62316e+06	524845	524845	524845	524845	2.65683e+06	2.71274e+06	5.40912e+06	5.64007e+06	524845	7.58114e+06	6.58505e+06	6.75785e+06	524845	524845	524845	3.19014e+06	3.29303e+06	3.30341e+06	6.25769e+06	6.03823e+06	6.36991e+06	3.98181e+06	3.9472e+06	4.0836e+06	524845	524845	524845	524845	524845	524845	524845	524845	524845	7.57858e+06	524845	2.68479e+06	5.52459e+06
pos	meta_134	2-(2-Aminoethoxy)ethyl 4-O-alpha-L-idopyranuronosyl-alpha-L-idopyranosiduronic acid	C16 H27 N O14	-0.29	457.143	457.143	0.891	NCCOCCO[C@@H]1O[C@H]([C@@H](O[C@@H]2O[C@H]([C@@H](O)[C@H](O)[C@H]2O)C(O)=O)[C@H](O)[C@H]1O)C(O)=O	JAZUKQXVKRCSTI-AFZWUWRASA-N	524845	2.37644e+07	524845	2.37678e+07	2.25949e+07	2.22969e+07	2.15933e+07	524845	2.30481e+07	1.86485e+07	524845	524845	524845	524845	524845	3.22459e+07	3.36022e+07	3.12559e+07	2.45533e+07	2.78807e+07	2.98974e+07	4.65163e+07	4.79725e+07	5.05447e+07	524845	524845	524845	1.36101e+07	1.20584e+07	1.31601e+07	7.68537e+06	6.30632e+06	524845	524845	524845	5.9888e+06	2.37644e+07	2.28865e+07	2.23207e+07	1.86485e+07
pos	meta_135	2-(2-Bromobenzoyl)-N-methylhydrazinecarbothioamide	C9 H10 Br N3 O S	0.22	286.973	286.973	1.241	CNC(=S)NNC(=O)c1ccccc1Br	CIDIHZMCTVYKSO-UHFFFAOYSA-N	4.07272e+07	3.99238e+07	3.79449e+07	1.92996e+07	524845	1.58346e+07	1.64094e+07	1.69321e+07	524845	9.28924e+06	1.04964e+07	1.08619e+07	1.91745e+07	524845	3.27285e+07	524845	1.14196e+07	524845	1.06515e+07	1.5621e+07	1.22323e+07	7.82548e+06	7.82114e+06	9.042e+06	1.99397e+07	2.4631e+07	2.41416e+07	1.56474e+07	1.81567e+07	1.89682e+07	1.29491e+07	1.26864e+07	1.25167e+07	1.37395e+07	1.30958e+07	1.33728e+07	3.9532e+07	1.75671e+07	1.66707e+07	1.02158e+07
neg	meta_136	2-(3,4-Dimethoxyphenyl)-N-(2-piperidinophenyl)acetamide	C21 H26 N2 O3	-1.72	354.194	354.194	13.271	COc1ccc(cc1OC)CC(=O)Nc2ccccc2N3CCCCC3	XJNQWJQBWFLYGJ-UHFFFAOYSA-N	6.38908e+06	6.41681e+06	5.88081e+06	2.81815e+06	3.03126e+06	2.72783e+06	1.01992e+07	9.53833e+06	9.62872e+06	1.69256e+07	1.71709e+07	16816403	524845	524845	524845	4.75229e+06	4.80904e+06	5.05576e+06	1.1904e+07	1.21023e+07	1.20226e+07	1.15489e+07	1.24724e+07	1.24179e+07	524845	524845	524845	524845	524845	524845	1.26468e+07	1.25937e+07	1.25982e+07	1.02747e+07	1.02688e+07	1.05158e+07	6.2289e+06	2.85908e+06	9.78875e+06	1.6971e+07
pos	meta_137	2-(3-CARBOXYPROPIONYL)-6-HYDROXY-CYCLOHEXA-2,4-DIENE CARBOXYLIC ACID	C11 H12 O6	-0.15	240.063	240.063	0.93	C1=C[C@H]([C@@H](C(=C1)C(=O)CCC(=O)O)C(=O)O)O	QJYRAJSESKVEAE-PSASIEDQSA-N	1.97231e+07	7.75922e+06	524845	1.51947e+07	524845	1.81735e+07	6.76586e+06	6.19087e+06	7.26654e+06	3.87068e+06	4.16671e+06	524845	524845	8.72923e+06	524845	2.26502e+07	2.42084e+07	2.53745e+07	524845	6.74775e+06	6.23687e+06	7.30185e+06	6.94327e+06	6.81287e+06	524845	1.11042e+07	1.92052e+07	1.87466e+07	2.00412e+07	524845	6.9626e+06	524845	7.95253e+06	7.07395e+06	6.20619e+06	6.68309e+06	1.37412e+07	1.66841e+07	6.74109e+06	4.01869e+06
neg	meta_138	2-(3-hydroxy-5-methoxyphenoxy)-6-(hydroxymethyl)oxane-3,4,5-triol	C13 H18 O8	1.07	302.1	302.1	1.952			3.2199e+07	3.18605e+07	3.37208e+07	524845	524845	524845	6.22329e+06	6.16185e+06	6.38732e+06	524845	524845	524845	524845	2.64744e+07	2.55369e+07	4.84077e+06	4.58438e+06	4.46216e+06	9.72783e+06	9.32943e+06	9.33185e+06	524845	524845	524845	3.18987e+07	3.25571e+07	3.34697e+07	4.65622e+06	4.6539e+06	524845	8.79953e+06	8.81338e+06	8.86898e+06	524845	524845	524845	3.25934e+07	524845	6.25749e+06	524845
neg	meta_139	2-(6-Hydroxyhexyl)-3-methylenesuccinic acid	C11 H18 O5	-1.03	230.115	230.115	8.262			6.12336e+06	5.43242e+06	5.29487e+06	524845	524845	524845	524845	524845	524845	4.5756e+06	4.79188e+06	4.90696e+06	5.75143e+06	5.85625e+06	6.02748e+06	524845	524845	524845	7.61286e+06	7.47892e+06	7.13077e+06	4.42648e+06	4.449e+06	4.5603e+06	6.9106e+06	6.99934e+06	6.78986e+06	524845	524845	524845	2.69406e+06	2.67978e+06	2.6075e+06	4.75197e+06	4.61508e+06	4.74775e+06	5.61688e+06	524845	524845	4.75815e+06
neg	meta_140	2-(Acetylamino)hexanoic acid	C8 H15 N O3	-4.11	173.105	173.104	6.023	CCCC[C@@H](C(=O)O)NC(=O)C	JDMCEGLQFSOMQH-ZETCQYMHSA-N	4.97698e+06	4.66838e+06	4.47004e+06	4.19698e+06	4.10701e+06	4.18473e+06	3.70864e+06	3.80665e+06	524845	524845	524845	524845	9.49292e+06	5.19686e+06	5.34865e+06	1.15739e+07	8.58439e+06	8.44126e+06	6.22261e+06	5.66803e+06	5.89303e+06	2.72187e+06	2.79114e+06	2.79997e+06	1.95075e+07	1.906e+07	2.02535e+07	3.20866e+06	3.23655e+06	2.91226e+06	2.97792e+06	3.03393e+06	2.84658e+06	524845	524845	524845	4.70513e+06	4.16291e+06	3.75765e+06	524845
pos	meta_141	2-(Chloromethyl)thieno[2,3-f][1]benzothiophene-4,8-dione	C11 H5 Cl O2 S2	-4.24	267.942	267.941	0.749	c1csc2c1C(=O)c3c(cc(s3)CCl)C2=O	XXJGOZZVSHFCRQ-UHFFFAOYSA-N	6.45684e+06	5.60242e+06	5.65996e+06	8.09205e+06	524845	9.47329e+06	2.2039e+06	2.18307e+06	1.92336e+06	524845	524845	524845	6.91133e+06	7.51391e+06	7.31908e+06	524845	524845	524845	2.47913e+06	2.40508e+06	2.47626e+06	524845	524845	524845	7.45506e+06	6.54666e+06	6.36926e+06	524845	524845	524845	2.9853e+06	3.58229e+06	2.5497e+06	524845	2.10422e+06	524845	5.90641e+06	8.78267e+06	2.10345e+06	524845
pos	meta_142	2-(Cyclopropylmethyl)guanidine	C5 H11 N3	1.49	113.095	113.095	0.773	C1CC1CNC(=N)N	SOWLRADFQOJCQA-UHFFFAOYSA-N	1.43852e+07	1.65463e+07	1.62054e+07	2.32526e+07	2.43037e+07	2.11603e+07	1.56668e+07	1.69392e+07	1.49151e+07	1.67185e+07	1.93837e+07	1.97699e+07	1.54183e+07	1.59995e+07	16944664	7.00841e+07	6.94146e+07	6.73504e+07	5.18682e+07	5.2586e+07	5.48686e+07	3.89863e+07	3.97855e+07	3.32912e+07	3.19385e+07	2.73987e+07	2.79893e+07	4.2879e+07	3.98282e+07	4.18244e+07	6.18736e+07	5.82966e+07	5.59867e+07	5.06131e+07	5.61088e+07	5.24532e+07	1.57123e+07	2.29055e+07	1.58404e+07	18624050
pos	meta_143	2-(Diethylamino)-1-(3-{4-[3-(trifluoromethyl)phenyl]-1-piperazinyl}-1-piperidinyl)ethanone	C22 H33 F3 N4 O	-4.08	426.261	426.259	9.436	CCN(CC)CC(=O)N1CCCC(C1)N2CCN(CC2)c3cccc(c3)C(F)(F)F	CAOBXIRMXXWLML-UHFFFAOYSA-N	20834680	1.7721e+07	1.72997e+07	2.34122e+07	2.17076e+07	2.28527e+07	1.69436e+07	1.58334e+07	1.30905e+07	524845	524845	524845	6.56477e+06	5.21024e+06	524845	9.53377e+06	9.16602e+06	6.04374e+06	2.55013e+07	2.59889e+07	2.56165e+07	524845	524845	524845	524845	524845	524845	1.86703e+07	1.89193e+07	1.29215e+07	2.20606e+07	2.1097e+07	1.49536e+07	4.8026e+06	8.13525e+06	6.61267e+06	1.86185e+07	2.26575e+07	1.52891e+07	524845
neg	meta_144	2,2,14,14-Tetramethyl-8-oxopentadecanedioic acid	C19 H34 O5	0.69	342.241	342.241	10.717	CC(C)(CCCCCC(=O)CCCCCC(C)(C)C(=O)O)C(=O)O	NHVXRVOYVVPVDU-UHFFFAOYSA-N	6.94753e+07	8.20495e+07	7.59029e+07	524845	524845	524845	524845	524845	524845	9.88115e+06	5.94653e+06	5.79556e+06	9.07886e+07	7.24312e+07	6.31066e+07	524845	524845	524845	2.93672e+06	2.73901e+06	524845	1.23194e+07	1.18384e+07	8.49388e+06	8.33277e+07	6.37202e+07	6.08104e+07	524845	524845	524845	524845	524845	524845	2.58971e+07	2.41817e+07	2.32112e+07	7.58092e+07	524845	524845	7.20775e+06
pos	meta_145	2,2-Dimethyl-5-(4-morpholinyl)-N-[2-(4-morpholinyl)ethyl]-1,4-dihydro-2H-pyrano[4,3:4,5]pyrido[3,2:4,5]thieno[3,2-d]pyrimidin-8-amine	C24 H32 N6 O3 S	-2.95	484.226	484.224	10.703	CC1(Cc2c(c(nc3c2c4c(s3)c(ncn4)NCCN5CCOCC5)N6CCOCC6)CO1)C	SDINLSRHPVITGT-UHFFFAOYSA-N	2.24373e+07	1.80745e+07	2.18477e+07	2.97989e+07	2.9403e+07	2.95294e+07	3.79153e+06	3.82511e+06	4.00086e+06	524845	524845	524845	524845	524845	524845	2.25287e+07	2.28348e+07	2.21812e+07	524845	524845	524845	524845	524845	524845	5.46783e+06	5.00765e+06	5.20095e+06	1.99404e+07	1.92576e+07	1.96227e+07	4.35084e+06	4.67989e+06	4.39935e+06	524845	524845	524845	2.07865e+07	2.95771e+07	3.8725e+06	524845
pos	meta_146	2,2-Disulfanediylbis[N-(2-hydroxy-2-phenylethyl)benzamide]	C30 H28 N2 O4 S2	-0.02	544.149	544.149	0.869	c1ccc(cc1)C(CNC(=O)c2ccccc2SSc3ccccc3C(=O)NCC(c4ccccc4)O)O	NMJSTFDGPVQYID-UHFFFAOYSA-N	6.89154e+07	6.57104e+07	6.79001e+07	2.81954e+07	2.8512e+07	1.2862e+07	2.29704e+07	2.06999e+07	1.91983e+07	1.36477e+07	1.08647e+07	1.17064e+07	6.91367e+07	7.30322e+07	524845	1.50712e+07	524845	524845	1.85721e+07	1.04648e+07	2.0832e+07	9.20374e+06	1.02932e+07	9.59583e+06	9.20925e+07	4.88074e+07	8.75896e+07	1.63243e+07	524845	1.41419e+07	2.28618e+07	2.10853e+07	1.90213e+07	1.39481e+07	1.72557e+07	1.78978e+07	6.75086e+07	2.31898e+07	2.09562e+07	1.20729e+07
neg	meta_147	2,2-Methylenebis(4-methyl-6-tert-butylphenol)	C23 H32 O2	0.32	340.24	340.24	17.073	Cc1cc(c(c(c1)C(C)(C)C)O)Cc2cc(cc(c2O)C(C)(C)C)C	KGRVJHAUYBGFFP-UHFFFAOYSA-N	524845	1.10954e+07	1.80665e+08	4.30555e+07	4.51765e+07	4.37996e+07	152790420	1.50887e+08	1.56009e+08	3.78037e+07	3.68342e+07	3.71925e+07	524845	524845	2.03517e+08	2.91615e+07	2.92212e+07	3.03507e+07	3.42477e+07	3.48096e+07	3.43947e+07	2.11206e+08	2.06087e+08	2.13442e+08	524845	9.32074e+07	2.32539e+08	3.97018e+07	3.97415e+07	3.99136e+07	3.89221e+07	3.87988e+07	3.73653e+07	24677254	2.46405e+07	2.50263e+07	9.58804e+07	4.40106e+07	153228732	3.72768e+07
neg	meta_148	2,3,4,5-tetrachloro-4-biphenylol	C12 H6 Cl4 O	-3.4	305.917	305.916	0.719	c1cc(ccc1c2cc(c(c(c2Cl)Cl)Cl)Cl)O	RESKVBRHSNTJNG-UHFFFAOYSA-N	2.77525e+06	3.02463e+06	2.92841e+06	4.02404e+06	3.96118e+06	3.95051e+06	4.41417e+06	4.3767e+06	4.35634e+06	4.31816e+06	5.07561e+06	5.29071e+06	2.99983e+06	2.98184e+06	3.55635e+06	4.08452e+06	4.20492e+06	3.95459e+06	4.29865e+06	4.36117e+06	4.30322e+06	4.75699e+06	5.02945e+06	4.67214e+06	524845	524845	3.11491e+06	3.36089e+06	3.77696e+06	3.7857e+06	4.15545e+06	4.30862e+06	4.3411e+06	3.79296e+06	4.6413e+06	4.00053e+06	2.90943e+06	3.97858e+06	4.3824e+06	4.89483e+06
pos	meta_149	2,3,4-Trihydroxy-5-(3-thienyl)-2,4,6-cycloheptatrien-1-one	C11 H8 O4 S	-1.25	236.014	236.014	0.746	C1=CC(=C(C(=O)C(=C1C2=CSC=C2)O)O)O	QWEDOJNFSGBCCP-UHFFFAOYSA-N	5.44032e+06	4.90935e+06	5.30132e+06	4.5047e+06	3.94272e+06	4.57928e+06	524845	524845	524845	524845	524845	524845	5.18057e+06	5.84953e+06	5.16903e+06	2.58373e+06	2.71234e+06	3.14376e+06	1.95153e+06	1.76202e+06	524845	524845	524845	524845	3.34828e+06	4.5696e+06	4.92157e+06	3.75366e+06	3.69079e+06	3.49795e+06	2.17701e+06	2.11557e+06	1.58234e+06	524845	1.53042e+06	524845	5.217e+06	4.34223e+06	524845	524845
neg	meta_150	2,3-Diamino-5-bromo-6-(trifluoromethyl)-4(3H)-pyrimidinone	C5 H4 Br F3 N4 O	-4.06	271.952	271.951	0.72	c1(c(nc(n(c1=O)N)N)C(F)(F)F)Br	MQGUIHMFRJISAF-UHFFFAOYSA-N	4.02757e+06	3.90889e+06	3.87306e+06	524845	524845	524845	1.43985e+06	524845	1.40825e+06	2.53858e+06	2.3675e+06	2.84779e+06	4.14894e+06	524845	3.70668e+06	524845	524845	524845	1.5695e+06	1.73136e+06	1.46115e+06	524845	2.46125e+06	2.05653e+06	3.87765e+06	4.02779e+06	4.00208e+06	524845	524845	524845	1.54378e+06	524845	1.47917e+06	2.1257e+06	2.43749e+06	2.0247e+06	3.93651e+06	524845	1.42405e+06	2.58462e+06
neg	meta_151	2,3-Dihydro-1-benzofuran-2-carboxylic acid	C9 H8 O3	-4.88	164.047	164.047	6.73			5.3206e+07	5.25557e+07	5.49457e+07	524845	524845	2.75839e+06	9.51572e+06	9.85381e+06	1.0039e+07	9.50093e+06	9.16572e+06	8.77911e+06	8.02541e+07	7.76711e+07	7.84528e+07	2.2255e+07	2.19111e+07	2.28083e+07	5.21012e+07	5.07809e+07	5.14996e+07	2.70849e+07	2.70396e+07	2.69139e+07	5.9042e+07	6.00166e+07	6.25706e+07	7.75813e+06	7.85385e+06	7.46259e+06	1.33179e+07	1.3915e+07	1.36639e+07	4.46744e+07	4.38553e+07	4.33542e+07	5.35691e+07	2.75839e+06	9.80286e+06	9.14859e+06
neg	meta_152	2,3-Dinor-6-keto-PGF1	C18 H30 O6	0.87	342.204	342.205	9.144	CCCCC[C@@H](/C=C/[C@H]1[C@@H](C[C@@H]([C@@H]1CC(=O)CCC(=O)O)O)O)O	DNKGWNLXBRCUCF-NLOSNHEGSA-N	5.29592e+07	4.12613e+07	5.16156e+07	524845	524845	524845	524845	524845	524845	24303393	2.34619e+07	2.22909e+07	112708043	9.52154e+07	1.0709e+08	524845	524845	524845	2.26958e+07	2.44464e+07	1.98275e+07	3.22413e+07	3.45545e+07	2.4061e+07	7.60729e+07	7.49388e+07	7.68651e+07	524845	524845	524845	9.71707e+06	9.9121e+06	9.90764e+06	3.79948e+07	3.77015e+07	4.80638e+07	4.8612e+07	524845	524845	2.33521e+07
pos	meta_153	2,4,6-Tri-tert-butylphenol	C18 H30 O	0.27	262.23	262.23	16.017	CC(C)(C)c1cc(c(c(c1)C(C)(C)C)O)C(C)(C)C	PFEFOYRSMXVNEL-UHFFFAOYSA-N	1.11012e+08	1.12543e+08	1.14536e+08	4.32131e+07	3.65031e+07	4.11042e+07	4.07142e+07	3.67618e+07	3.82482e+07	5.2355e+06	5.21496e+06	5.42435e+06	6.04028e+07	5.82513e+07	5.97786e+07	3.20893e+07	2.93773e+07	2.92946e+07	3.2974e+07	3.11134e+07	2.97685e+07	5.00619e+06	5.31479e+06	5.01398e+06	5.27378e+07	5.78684e+07	5.72357e+07	3.60667e+07	3.28096e+07	3.52646e+07	1.40578e+07	1.40177e+07	1.47048e+07	8.57898e+06	8.93697e+06	9.54344e+06	1.12697e+08	4.02734e+07	3.85747e+07	5.2916e+06
neg	meta_154	2,4-dihydroxyheptadec-16-ynyl acetate	C19 H34 O4	1.01	326.246	326.246	13.787	CC(=O)OCC(CC(CCCCCCCCCCCC#C)O)O	JAKAZHIACKJNNB-UHFFFAOYSA-N	118075331	9.43025e+07	1.19737e+08	524845	524845	524845	4.98757e+06	4.84606e+06	5.4425e+06	1.63252e+07	1.6827e+07	1.4839e+07	5.15784e+07	4.84918e+07	5.04317e+07	524845	524845	524845	5.02146e+06	5.6072e+06	4.5024e+06	7.18031e+06	9.15813e+06	7.30095e+06	4.12468e+07	5.14636e+07	3.75196e+07	524845	524845	524845	1.00535e+07	1.0185e+07	1.01375e+07	1.77631e+07	1.72983e+07	1.70681e+07	1.10705e+08	524845	5.09204e+06	1.59971e+07
neg	meta_155	2,5-Anhydro-4,6-dideoxy-6-[(isopropylcarbamoyl)amino]-4-[4-(2-pyridinyl)-1-piperazinyl]-D-galactitol	C19 H31 N5 O4	-2.46	393.238	393.237	10.04	CC(C)NC(=O)NC[C@@H]1[C@@H]([C@@H]([C@@H](O1)CO)O)N2CCN(CC2)c3ccccn3	CQZZFRFRINEFOG-MXSMSXNCSA-N	3.58265e+08	3.56451e+08	3.49788e+08	8.2992e+06	8.47081e+06	8.48826e+06	2.78546e+07	2.59267e+07	2.70169e+07	4.98367e+07	5.34173e+07	5.44884e+07	8.85568e+07	7.77949e+07	7.83073e+07	1.12641e+07	1.03421e+07	1.0333e+07	2.60366e+07	2.4017e+07	2.3684e+07	5.80217e+07	6.08465e+07	5.79148e+07	6.36406e+07	6.0486e+07	5.92911e+07	4.75505e+06	5.16493e+06	4.92258e+06	1.71508e+07	1.77202e+07	1.69315e+07	1.07197e+08	1.06824e+08	1.00239e+08	3.54835e+08	8.41942e+06	2.69327e+07	5.25808e+07
neg	meta_156	2,5-di-tert-Butylhydroquinone	C14 H22 O2	-1.58	222.162	222.162	11.473	CC(C)(C)c1cc(c(cc1O)C(C)(C)C)O	JZODKRWQWUWGCD-UHFFFAOYSA-N	4.45658e+06	5.49297e+06	4.06736e+06	4.29598e+06	6.39949e+06	524845	2.35589e+07	4.8793e+06	524845	5.06496e+06	9.23409e+06	524845	5.45817e+06	4.01518e+06	4.84668e+06	3.67989e+06	8.53433e+06	524845	4.33587e+06	6.42383e+06	524845	6.75909e+06	8.71193e+06	524845	4.54186e+06	4.78305e+06	4.87349e+06	7.41831e+06	9.37579e+06	524845	4.27925e+06	4.05115e+06	524845	8.67215e+06	5.75939e+06	524845	4.67231e+06	5.34773e+06	1.42191e+07	7.14953e+06
neg	meta_157	2,6-Dichlorotoluene	C7 H6 Cl2	2.25	159.985	159.985	0.735	Cc1c(cccc1Cl)Cl	DMEDNTFWIHCBRK-UHFFFAOYSA-N	1.64961e+08	1.68863e+08	1.53092e+08	9.14331e+07	9.25749e+07	9.10399e+07	1.06166e+08	1.07754e+08	1.04817e+08	1.52497e+08	1.53458e+08	1.62975e+08	1.79623e+08	1.79485e+08	1.67622e+08	9.25689e+07	1.0151e+08	9.25528e+07	1.10189e+08	1.18479e+08	1.10888e+08	1.40508e+08	1.42726e+08	145191836	1.70681e+08	1.66818e+08	1.7361e+08	8.42774e+07	8.32154e+07	7.93584e+07	1.05308e+08	107804899	1.0641e+08	1.21162e+08	129242930	109950052	162304962	9.16826e+07	1.06246e+08	1.5631e+08
neg	meta_158	2,6-Difluoro-N-(3-thioxo-3H-1,2,4-dithiazol-5-yl)benzamide	C9 H4 F2 N2 O S3	-4.96	289.945	289.944	0.73	c1cc(c(c(c1)F)C(=O)Nc2nc(=S)ss2)F	ICSANEMYDKEUAB-UHFFFAOYSA-N	524845	6.36705e+06	524845	1.02222e+07	9.61674e+06	1.03973e+07	1.00422e+07	9.91918e+06	9.78328e+06	1.11499e+07	1.10009e+07	524845	1.35461e+07	1.42373e+07	1.35014e+07	9.46201e+06	1.13843e+07	9.28315e+06	1.14446e+07	1.16566e+07	1.22841e+07	1.18357e+07	11845876	1.24932e+07	1.01318e+07	9.73171e+06	524845	1.2685e+07	1.23618e+07	1.29739e+07	1.04082e+07	1.12916e+07	1.15592e+07	1.11165e+07	1.13613e+07	1.00529e+07	6.36705e+06	1.00787e+07	9.91489e+06	1.10754e+07
pos	meta_159	2,6-Dioctylpyridine	C21 H37 N	-1.25	303.293	303.292	11.637	CCCCCCCCc1cccc(CCCCCCCC)n1	IARIVDQPXIQGSO-UHFFFAOYSA-N	524845	524845	524845	2.35054e+06	2.35035e+06	2.76417e+06	524845	2.67435e+06	524845	5.25365e+06	5.8791e+06	5.20184e+06	524845	524845	524845	2.39279e+06	2.43302e+06	2.28117e+06	524845	4.09186e+06	524845	2.61976e+06	2.59591e+06	2.57246e+06	524845	524845	524845	2.6875e+06	2.77816e+06	2.86231e+06	2.29153e+06	4.05264e+06	2.5418e+06	524845	524845	2.51795e+06	524845	2.48836e+06	2.67435e+06	5.44487e+06
neg	meta_160	2-[(11Z,14Z)-icosadienoyl]-sn-glycero-3-phosphoethanolamine	C25 H48 N O7 P	0.73	505.317	505.317	12.401	CCCCC/C=C\C/C=C\CCCCCCCCCC(=O)O[C@H](CO)COP(=O)(O)OCCN	NHBRVTKHMMOYTG-XBJNFHHOSA-N	1204439750	1150375548	1141788297	1352694581	1372334080	1399737124	1731733971	1665653961	1715151813	1791799534	1889402051	1881160915	524845	524845	524845	1122861560	1135730775	1107525066	1123546551	1116951303	1117642743	7.66156e+08	7.3482e+08	7.33257e+08	524845	524845	524845	1422453422	1407886461	1407240930	1165142071	1200962021	1185466389	5.93569e+08	5.82643e+08	577207282	1165534532	1374921928	1704179915	1854120833
neg	meta_161	2-[(2-{[(4-{[(2R)-6-Amino-2-({2-[(2-{[(4-{[(2R)-6-amino-2-({2-[(2-amino-2-methylpropanoyl)amino]-2-methylpropanoyl}amino)hexanoyl]amino}-4-piperidinyl)carbonyl]amino}-2-methylpropanoyl)amino]-2-methylpropanoyl}amino)hexanoyl]amino}-4-piperidinyl)carbonyl]amino}-2-methylpropanoyl)amino]-2-methylpropanoic acid	C48 H88 N14 O11	-4.4	1036.68	1036.67	12.803	CC(C)(C(=O)NC(C)(C)C(=O)N[C@H](CCCCN)C(=O)NC1(CCNCC1)C(=O)NC(C)(C)C(=O)NC(C)(C)C(=O)N[C@H](CCCCN)C(=O)NC2(CCNCC2)C(=O)NC(C)(C)C(=O)NC(C)(C)C(=O)O)N	FZDYYESHWJVPDN-LOYHVIPDSA-N	1.89663e+07	1.86512e+07	1.66734e+07	8.42397e+07	8.45073e+07	7.89918e+07	6.45023e+07	6.33689e+07	6.30499e+07	6.34082e+07	5.86554e+07	6.01913e+07	524845	524845	524845	4.72019e+07	4.93768e+07	4.50167e+07	3.79977e+07	3.93395e+07	3.96765e+07	1.58208e+07	1.52168e+07	1.50668e+07	524845	524845	524845	8.43245e+07	8.68921e+07	7.90464e+07	5.19286e+07	5.04543e+07	4.75084e+07	9.91656e+06	1.0325e+07	1.0584e+07	1.8097e+07	8.25796e+07	6.36404e+07	6.07516e+07
pos	meta_162	2-[(4-Acetyl-1-piperazinyl)methyl]-N,N-dimethyl-1-propyl-1H-benzimidazole-5-sulfonamide	C19 H29 N5 O3 S	-1.49	407.199	407.199	10.75	CCCn1c2ccc(cc2nc1CN3CCN(CC3)C(=O)C)S(=O)(=O)N(C)C	FBRWNEDSGDEUNN-UHFFFAOYSA-N	1.68657e+07	1.58191e+07	1.72634e+07	2.75547e+07	2.7873e+07	2.63115e+07	3.25773e+06	3.57885e+06	3.58839e+06	524845	524845	524845	1.59982e+07	1.5072e+07	1.55385e+07	2.26396e+07	2.32507e+07	2.38557e+07	1.0751e+07	9.87768e+06	1.12287e+07	524845	524845	524845	16747667	1.64017e+07	1.68816e+07	2.41488e+07	2.32698e+07	2.49226e+07	1.95029e+07	1.82944e+07	1.6431e+07	524845	524845	3.57051e+06	1.66494e+07	2.72464e+07	3.47499e+06	524845
neg	meta_163	2-[(4-Bromophenyl)sulfanyl]-N-[2-(4-morpholinyl)phenyl]acetamide	C18 H19 Br N2 O2 S	3.01	406.035	406.036	1.223	c1ccc(c(c1)NC(=O)CSc2ccc(cc2)Br)N3CCOCC3	XLDYGJBANODNQE-UHFFFAOYSA-N	2.01531e+07	2.51072e+07	2.25077e+07	4.29582e+06	4.41565e+06	4.58171e+06	1.39166e+07	1.28405e+07	1.23071e+07	1.43666e+07	1.3313e+07	1.33437e+07	3.84428e+07	3.36004e+07	3.37609e+07	6.10915e+06	5.7955e+06	6.80866e+06	6.12236e+06	5.47387e+06	5.52474e+06	1.01822e+07	8.60611e+06	8.18432e+06	1.80358e+07	1.88239e+07	1.88878e+07	3.4414e+06	3.4004e+06	3.11483e+06	7.02264e+06	6.75172e+06	6.98295e+06	524845	4.52985e+06	4.63553e+06	2.25893e+07	4.43106e+06	1.30214e+07	1.36744e+07
neg	meta_164	2-[(5-Bromo-1,3-thiazol-2-yl)amino]-2-oxoethyl (4-chlorophenoxy)acetate	C13 H10 Br Cl N2 O4 S	2.73	403.923	403.924	0.724	C1=CC(=CC=C1OCC(=O)OCC(=O)NC2=NC=C(S2)Br)Cl	TZUPFDWVRCCWHV-UHFFFAOYSA-N	3.80536e+06	3.47902e+06	3.53164e+06	4.16156e+06	3.79687e+06	3.68681e+06	4.50904e+06	4.4098e+06	3.93741e+06	6.72489e+06	6.45889e+06	6.91093e+06	7.5393e+06	7.45834e+06	7.62496e+06	3.61729e+06	4.91808e+06	3.93143e+06	5.32627e+06	5.79949e+06	5.49458e+06	6.49088e+06	7.00291e+06	6.87847e+06	5.2618e+06	5.48474e+06	6.02005e+06	4.47982e+06	4.40086e+06	4.39959e+06	4.90463e+06	5.06579e+06	4.95496e+06	5.92518e+06	6.60517e+06	5.74248e+06	3.60534e+06	3.88174e+06	4.28542e+06	6.69824e+06
neg	meta_165	2-[(6-Acetamido-3-pyridinyl)sulfanyl]-N-(4-fluorophenyl)benzamide	C20 H16 F N3 O2 S	-4.04	381.095	381.093	0.861	CC(=O)Nc1ccc(cn1)Sc2ccccc2C(=O)Nc3ccc(cc3)F	RNXBIGOMULEHRD-UHFFFAOYSA-N	1.79595e+08	1.89585e+08	1.80509e+08	524845	1.22283e+08	1.26174e+08	524845	1.34021e+08	1.39903e+08	1.5713e+08	136501559	1.65986e+08	5.22559e+07	4.47175e+07	4.815e+07	131020863	1.31483e+08	524845	1.63928e+08	1.53387e+08	1.48436e+08	1.5392e+08	1.50421e+08	1.34411e+08	1.4794e+08	1.47677e+08	1.53716e+08	524845	1.19643e+08	103826480	524845	1.90771e+08	1.80007e+08	1.16345e+08	1.29685e+08	524845	1.8323e+08	1.24228e+08	1.36962e+08	1.53206e+08
neg	meta_166	2-[(6-Amino-1-benzyl-2,4-dioxo-1,2,3,4-tetrahydro-5-pyrimidinyl)(2-methoxyethyl)amino]-2-oxoethyl 5-methoxy-3-methyl-1-benzofuran-2-carboxylate	C27 H28 N4 O8	-0.86	536.191	536.19	6.636	Cc1c2cc(ccc2oc1C(=O)OCC(=O)N(CCOC)c3c(n(c(=O)[nH]c3=O)Cc4ccccc4)N)OC	ANQPLZSPHHBHGB-UHFFFAOYSA-N	7.94114e+07	7.46649e+07	7.72761e+07	524845	524845	524845	4.83549e+06	4.56431e+06	4.83267e+06	2.75065e+06	2.62626e+06	2.44596e+06	6.52698e+07	6.48856e+07	6.48895e+07	1.1549e+07	1.11075e+07	1.11579e+07	8.33075e+06	8.38869e+06	8.03111e+06	3.56291e+06	3.52299e+06	3.03992e+06	1.13397e+08	114583552	1.16964e+08	524845	524845	524845	2.7935e+06	3.05112e+06	3.01466e+06	5.55614e+06	5.71343e+06	5.99186e+06	7.71175e+07	524845	4.74416e+06	2.60762e+06
pos	meta_167	2-[2-(Dimethylamino)ethyl]-9-[(2-isopropyl-5-pyrimidinyl)methyl]-2,9-diazaspiro[5.5]undecan-3-one	C21 H35 N5 O	-3.05	373.284	373.283	9.592	CC(C)c1ncc(cn1)CN2CCC3(CCC(=O)N(C3)CCN(C)C)CC2	OPWVYQZOVIDPBK-UHFFFAOYSA-N	5.68159e+07	5.87093e+07	5.74145e+07	6.79709e+06	5.14255e+06	5.95223e+06	4.95033e+06	4.50241e+06	5.56883e+06	524845	524845	524845	3.92587e+07	4.07164e+07	4.35921e+07	5.64277e+06	524845	5.46028e+06	524845	524845	524845	524845	524845	524845	5.37291e+07	5.59862e+07	5.58453e+07	1.11091e+07	1.07669e+07	1.10142e+07	8.05267e+06	7.91852e+06	8.26873e+06	5.32157e+06	5.38756e+06	4.68194e+06	5.76466e+07	5.96395e+06	5.00719e+06	524845
neg	meta_168	2-[2-[(Z)-pent-2-enyl]-3-[3,4,5-trihydroxy-6-(hydroxymethyl)oxan-2-yl]oxycyclopentyl]acetic acid	C18 H30 O8	1.23	374.194	374.195	7.518			1.96052e+07	1.94372e+07	1.9787e+07	524845	524845	524845	524845	524845	524845	1.03407e+07	1.01959e+07	1.00686e+07	2.61057e+07	2.55426e+07	2.60413e+07	524845	524845	524845	524845	2.78555e+06	524845	1.24303e+07	1.25411e+07	1.22605e+07	1.28187e+07	1.31932e+07	1.26639e+07	524845	524845	524845	524845	2.5698e+06	2.6362e+06	1.07146e+07	1.04292e+07	1.01868e+07	1.96098e+07	524845	524845	1.02017e+07
neg	meta_169	2-[2-[2-[[5-(4-chloro-3-nitrophenyl)-2-furanyl]methylidene]hydrazinyl]-4-oxo-5-thiazolyl]acetic acid	C16 H11 Cl N4 O6 S	4.18	422.009	422.011	1.213	[O-][N+](=O)c1c(Cl)ccc(c1)c3oc(/C=N/NC\2=N\C(=O)C(S/2)CC(=O)O)cc3	FMMVOQOHIRLJRS-CNHKJKLMSA-N	2.86626e+07	2.98843e+07	3.12618e+07	524845	2.76064e+06	2.58436e+06	1.23716e+07	1.24365e+07	1.31528e+07	1.15394e+07	11874140	1.23704e+07	6.55838e+07	5.31024e+07	5.80531e+07	4.7465e+06	4.85495e+06	524845	5.36126e+06	524845	4.51143e+06	9.39541e+06	9.27882e+06	524845	1.95583e+07	2.10866e+07	1.96539e+07	524845	524845	524845	524845	5.70386e+06	4.90153e+06	524845	524845	524845	2.99362e+07	2.6725e+06	1.26537e+07	1.1928e+07
neg	meta_170	2-[2-Ethoxy-4-({[3-methyl-5-({2-[(2-methyl-2-propanyl)amino]-2-oxoethyl}sulfanyl)-4H-1,2,4-triazol-4-yl]amino}methyl)phenoxy]-N-(2-methyl-2-propanyl)acetamide	C24 H38 N6 O4 S	-4.37	506.268	506.265	14.439	CCOc1cc(ccc1OCC(=O)NC(C)(C)C)CNn2c(nnc2SCC(=O)NC(C)(C)C)C	JQBSYSZTSWWUNE-UHFFFAOYSA-N	7.11167e+07	9.6469e+07	9.92787e+07	1.01629e+07	9.8232e+06	9.96727e+06	1.02988e+07	1.00708e+07	1.05878e+07	1.71723e+07	1.80405e+07	1.78214e+07	8.26139e+07	6.15741e+07	8.50994e+07	6.67951e+06	7.04508e+06	524845	7.13157e+06	7.53308e+06	7.80432e+06	1.0298e+07	1.07186e+07	1.05563e+07	9.53412e+07	524845	9.94602e+07	8.659e+06	8.42404e+06	7.55271e+06	524845	524845	524845	2.10139e+07	2.1276e+07	2.15596e+07	8.89548e+07	9.98445e+06	1.03192e+07	1.76781e+07
pos	meta_171	2-[4-(Hydroxymethyl)-1H-pyrazol-1-yl]-N-2-quinazolinyladenosine	C22 H21 N9 O5	1.65	491.167	491.167	1.205	c1ccc2c(c1)cnc(n2)Nc3c4c(nc(n3)n5cc(cn5)CO)n(cn4)[C@H]6[C@@H]([C@@H]([C@H](O6)CO)O)O	JTJKCSSYQFNNON-WVSUBDOOSA-N	6.45757e+06	6.47406e+06	7.56844e+06	524845	524845	524845	2.46041e+06	524845	2.38938e+06	524845	2.20737e+06	2.34164e+06	524845	524845	524845	524845	524845	524845	4.94774e+06	4.75343e+06	4.8222e+06	2.22458e+06	2.14526e+06	2.33548e+06	524845	524845	524845	524845	524845	6.41472e+06	5.35232e+06	4.58869e+06	4.33688e+06	4.64471e+06	4.2906e+06	4.01912e+06	6.83336e+06	524845	2.4249e+06	2.2745e+06
neg	meta_172	2-{(1Z,2S,3Z,6Z,8S,9Z,11S,12Z,14R,15Z,17S)-8-[2-(2-Aminophenyl)-2-oxoethyl]-17-[(2R)-2-butanyl]-3,6,9,12,15,18-hexahydroxy-11,14-diisobutyl-1,4,7,10,13,16-hexaazacyclooctadeca-3,6,9,12,15,18-hexaen-2-yl}ethanimidic acid	C34 H52 N8 O8	-2.23	700.391	700.389	12.584	CC[C@@H](C)[C@H]\1/C(=N/[C@H](/C(=N/C/C(=N/[C@H](/C(=N/[C@H](/C(=N/[C@@H](/C(=N1)/O)CC(C)C)/O)CC(C)C)/O)CC(=O)c2ccccc2N)/O)/O)CC(=N)O)/O	LZYIIJVZWQGRJH-CBHSLMNUSA-N	1.07709e+07	1.12366e+07	1.14622e+07	1.56786e+07	1.57591e+07	1.61786e+07	8.48518e+06	9.52587e+06	9.44463e+06	5.88889e+06	6.89492e+06	5.54649e+06	9.28298e+06	9.93804e+06	1.00939e+07	5.68532e+06	5.65366e+06	5.14372e+06	8.58977e+06	9.03206e+06	8.19626e+06	3.8475e+06	4.39036e+06	4.05847e+06	1.05268e+07	1.24215e+07	1.24948e+07	3.53093e+06	3.47915e+06	3.36548e+06	2.22448e+06	524845	1.87406e+06	2.42137e+06	524845	2.9189e+06	1.11566e+07	1.58721e+07	9.15189e+06	6.1101e+06
neg	meta_173	2-{(2E)-2-[(6-Nitro-1,3-benzodioxol-5-yl)methylene]hydrazino}-4(1H)-quinazolinone	C16 H11 N5 O5	-3.54	353.076	353.075	5.448	c1ccc2c(c1)c(=O)[nH]c(n2)N/N=C/c3cc4c(cc3[N+](=O)[O-])OCO4	IOLSBSYNWFYQBI-REZTVBANSA-N	2.57601e+08	2.54728e+08	2.61423e+08	524845	524845	524845	3.51495e+07	3.48727e+07	3.54351e+07	1.5202e+08	1.5425e+08	1.49506e+08	524845	524845	524845	6.50591e+06	6.94874e+06	6.41038e+06	2.49229e+07	2.51015e+07	2.42912e+07	1.61148e+08	1.53406e+08	1.60947e+08	524845	524845	524845	5.25326e+06	5.10462e+06	4.96747e+06	3.04984e+07	3.51706e+07	3.50785e+07	1.8911e+08	184932822	176655787	2.57917e+08	524845	3.51524e+07	151925417
neg	meta_174	2-{[4-(3-Methoxypropyl)-5-propyl-4H-1,2,4-triazol-3-yl]sulfanyl}-1-(3-methyl-1-piperidinyl)ethanone	C17 H30 N4 O2 S	-3.35	354.209	354.208	19.925	CCCc1nnc(n1CCCOC)SCC(=O)N2CCCC(C2)C	UOPYJDVPOWTJJF-UHFFFAOYSA-N	524845	524845	524845	9.37348e+06	9.03151e+06	8.10582e+06	1.035e+07	6.16508e+06	4.90254e+06	4.97587e+06	524845	524845	524845	524845	524845	4.93091e+06	5.00635e+06	524845	2.98465e+07	3.23204e+07	2.88665e+07	2.25501e+07	2.21385e+07	1.92874e+07	524845	524845	524845	8.70314e+06	524845	5.99947e+06	9.585e+06	1.08794e+07	8.17629e+06	524845	5.3723e+06	524845	524845	8.83693e+06	7.13922e+06	4.97587e+06
neg	meta_175	2-{1-(1-Isopropyl-4-piperidinyl)-4-[3-(1H-pyrazol-1-yl)propyl]-2-piperazinyl}ethanol	C20 H37 N5 O	-2.83	363.3	363.299	11.13	CC(C)N1CCC(CC1)N2CCN(CC2CCO)CCCn3cccn3	LPXMOONOJGMNKE-UHFFFAOYSA-N	5.61383e+06	5.14506e+06	5.2671e+06	1.0866e+07	1.0767e+07	1.0298e+07	1.98063e+06	524845	524845	4.26696e+06	4.19912e+06	4.0565e+06	4.87884e+06	4.74272e+06	4.53851e+06	4.61348e+06	4.98683e+06	5.0677e+06	3.46515e+06	3.41656e+06	3.26759e+06	4.18797e+06	4.25457e+06	4.36866e+06	9.75014e+06	8.96258e+06	7.94847e+06	7.25525e+06	6.95375e+06	6.89985e+06	524845	524845	524845	9759512	9.95734e+06	9.72201e+06	5.342e+06	1.06437e+07	1.98063e+06	4.17419e+06
pos	meta_176	2-{2,6-Dihydroxy-4-[({(3R,4R)-3-[(4-hydroxybenzoyl)amino]-1-[(4-methylphenyl)sulfonyl]-4-azepanyl}oxy)carbonyl]benzoyl}-3-hydroxybenzoic acid	C35 H32 N2 O12 S	1.01	704.168	704.168	1.194	Cc1ccc(cc1)S(=O)(=O)N2CCC[C@H]([C@@H](C2)NC(=O)c3ccc(cc3)O)OC(=O)c4cc(c(c(c4)O)C(=O)c5c(cccc5O)C(=O)O)O	HYMQDYSTAVHSCZ-VAVYLYDRSA-N	524845	2.81704e+07	2.86059e+07	3.46695e+07	4.65235e+07	1.8939e+07	2.1326e+07	2.14615e+07	2.59353e+07	1.84342e+07	1.78467e+07	1.90026e+07	524845	524845	524845	5.13096e+07	5.04575e+07	2.57633e+07	3.60474e+07	3.62787e+07	3.6312e+07	2.80759e+07	3.31657e+07	2.85746e+07	524845	524845	524845	8.6244e+07	2.65779e+07	3.0968e+07	3.44809e+07	3.38277e+07	3.42073e+07	4.40499e+07	4.66262e+07	3.91402e+07	2.83882e+07	3.33773e+07	2.29076e+07	1.84278e+07
pos	meta_177	2-{4-[(2R)-5-[(3S,5R)-3,5-Dibenzyl-2-oxo-1-pyrrolidinyl]-2-{[(2R)-2-hydroxy-2,3-dihydro-1H-inden-1-yl]carbamoyl}-4-oxopentyl]phenoxy}ethyl tetrahydro-2H-pyran-4-carboxylate	C47 H52 N2 O8	3.44	772.372	772.375	5.151	c1ccc(cc1)C[C@H]2C[C@@H](N(C2=O)CC(=O)C[C@@H](Cc3ccc(cc3)OCCOC(=O)C4CCOCC4)C(=O)NC5c6ccccc6C[C@H]5O)Cc7ccccc7	DLRDKEAIKBISNQ-PAPIBYHVSA-N	524845	524845	524845	3.93569e+06	4.23681e+06	3.80211e+06	6.43609e+07	6.53058e+07	6.357e+07	3.18909e+08	3.13002e+08	3.2484e+08	524845	524845	524845	8.62131e+06	1.0081e+07	9.54186e+06	1.12492e+08	1.12463e+08	1.1481e+08	2.61437e+08	2.58675e+08	2.56326e+08	524845	524845	524845	524845	524845	524845	1.09701e+08	118357731	1.21147e+08	1.16099e+08	1.12861e+08	1.23178e+08	524845	3.99154e+06	6.44122e+07	3.18917e+08
neg	meta_178	2-{4-[2-(1,3-Dibutyl-2,4-dioxo-1,2,3,4,7,8-hexahydropyrimido[2,1-f]purin-9(6H)-yl)ethyl]phenoxy}-N-[2-(diethylamino)ethyl]acetamide	C32 H49 N7 O4	1.58	595.385	595.386	14.513	CCCCn1c2c(c(=O)n(c1=O)CCCC)n3c(n2)N(CCC3)CCc4ccc(cc4)OCC(=O)NCCN(CC)CC	WGEVOMAITWLUII-UHFFFAOYSA-N	524845	524845	524845	4.34758e+06	4.58543e+06	4.24627e+06	6.73336e+06	6.32797e+06	6.5378e+06	1.0651e+07	1.09566e+07	1.08858e+07	524845	524845	524845	4.80214e+06	4.462e+06	4.59719e+06	5.19782e+06	5.46173e+06	5.10371e+06	6.96189e+06	6.88566e+06	6.79641e+06	524845	524845	524845	4.54905e+06	4.49987e+06	4.40891e+06	4.91411e+06	4.95015e+06	4.59931e+06	1.04706e+07	1.06852e+07	1.01926e+07	524845	4.39309e+06	6.53304e+06	1.08312e+07
neg	meta_179	2-{4-[2-(1,3-Dibutyl-2,4-dioxo-1,2,3,4,7,8-hexahydropyrimido[2,1-f]purin-9(6H)-yl)ethyl]phenoxy}-N-[3-(1H-imidazol-1-yl)propyl]acetamide	C32 H44 N8 O4	0.44	604.349	604.349	12.403	CCCCn1c2c(c(=O)n(c1=O)CCCC)n3c(n2)N(CCC3)CCc4ccc(cc4)OCC(=O)NCCCn5ccnc5	RCHNJNZPJDHLJH-UHFFFAOYSA-N	524845	4.85403e+06	5.27696e+06	5.68461e+06	6.55697e+06	6.46454e+06	7.97701e+06	7.3383e+06	7.2033e+06	7.72696e+06	7.39185e+06	7.7954e+06	524845	524845	524845	5.53107e+06	5.25244e+06	4.97743e+06	5.38919e+06	5.26405e+06	5.74491e+06	3.95159e+06	3.67892e+06	3.68364e+06	524845	524845	524845	7.07452e+06	6.39904e+06	6.46648e+06	5.38457e+06	6.24606e+06	5.59276e+06	3.03894e+06	2.80798e+06	3.01045e+06	5.06549e+06	6.23537e+06	7.5062e+06	7.63807e+06
pos	meta_180	2-Amino-1,3,4,5-icosanetetrol	C20 H43 N O4	-1.52	361.319	361.319	10.412	CCCCCCCCCCCCCCCC(C(C(C(CO)N)O)O)O	ILMFJEORWZZXPC-UHFFFAOYSA-N	524845	524845	524845	4.44576e+06	5.06883e+06	5.46972e+06	5.70984e+06	6.87257e+06	6.50071e+06	3.7156e+06	4.80586e+06	4.11042e+06	524845	524845	524845	3.93919e+06	4.79471e+06	4.18586e+06	5.17794e+06	7.1443e+06	5.8808e+06	3.453e+06	4.17292e+06	4.11387e+06	524845	524845	524845	4.67173e+06	5.7988e+06	4.94793e+06	5.40181e+06	7.95321e+06	5.39738e+06	3.85399e+06	4.52719e+06	4.14783e+06	524845	4.99477e+06	6.36104e+06	4.21063e+06
pos	meta_181	2-Amino-1,3,4-octadecanetriol	C18 H39 N O3	-0.46	317.293	317.293	11.061	CCCCCCCCCCCCCC[C@H]([C@H]([C@H](CO)N)O)O	AERBNCYCJBRYDG-KSZLIROESA-N	1.19895e+08	115116288	1.0867e+08	6.74931e+07	6.63564e+07	6.51564e+07	3.13363e+07	2.89466e+07	3.04487e+07	1.55439e+08	1.54389e+08	152485360	9.46232e+07	8.65031e+07	8.39686e+07	1.4863e+08	1.51838e+08	150515446	2.90785e+07	2.87835e+07	2.88125e+07	1.03035e+08	1.03291e+08	1.0434e+08	1.68469e+08	1.5348e+08	1.56065e+08	6.75698e+07	6.96306e+07	6.92619e+07	5.28222e+07	5.28413e+07	5.09826e+07	7.3455e+07	7.15938e+07	7.33321e+07	1.14561e+08	6.63353e+07	3.02439e+07	1.54104e+08
pos	meta_182	2-Amino-2-[5-(4-octylphenyl)-1H-imidazol-2-yl]propyl dihydrogen phosphate	C20 H32 N3 O4 P	1.99	409.213	409.214	9.953	CCCCCCCCC1=CC=C(C=C1)C2=CNC(=N2)C(C)(COP(=O)(O)O)N	MACKQKJDRGTJQY-UHFFFAOYSA-N	524845	524845	524845	4.36062e+07	4.15466e+07	3.87615e+07	2.32665e+07	2.29724e+07	2.38396e+07	524845	524845	524845	524845	524845	524845	7.27515e+07	524845	7.2055e+07	1.80088e+07	1.79594e+07	1.71352e+07	524845	524845	524845	1.75589e+07	1.68732e+07	1.66303e+07	4.52251e+07	4.49502e+07	4.40882e+07	2.27295e+07	2.17039e+07	2.19745e+07	524845	524845	524845	524845	4.13047e+07	2.33595e+07	524845
neg	meta_183	2-Amino-7-(2-C-methyl-beta-D-ribofuranosyl)-1,7-dihydro-4H-pyrrolo[2,3-d]pyrimidin-4-one	C12 H16 N4 O5	-3.34	296.112	296.111	1.68	C[C@]1([C@@H]([C@H](O[C@H]1n2ccc3c2[nH]c(nc3=O)N)CO)O)O	MDVRYDOLQHKVSZ-NBYAQTDISA-N	6.78419e+06	7.51581e+06	7.99273e+06	8.91697e+06	9.56129e+06	9.76727e+06	524845	524845	524845	524845	524845	524845	2.16546e+07	2.08137e+07	2.08766e+07	5.12646e+06	524845	4.81724e+06	4.5663e+06	524845	4.68568e+06	6.16628e+06	6.18676e+06	5.60747e+06	1.22268e+07	1.29625e+07	1.36405e+07	524845	524845	524845	524845	524845	524845	524845	524845	524845	7.43091e+06	9.41518e+06	524845	524845
pos	meta_184	2-Azido-6-{[(2,2-dimethylpropanoyl)oxy]methyl}tetrahydro-2H-pyran-3,4,5-triyl tris(2,2-dimethylpropanoate)	C26 H43 N3 O9	2.23	541.3	541.301	12.188	CC(C)(C)C(=O)OCC1C(C(C(C(O1)N=[N+]=[N-])OC(=O)C(C)(C)C)OC(=O)C(C)(C)C)OC(=O)C(C)(C)C	ZRIINKFKQWXADE-UHFFFAOYSA-N	524845	524845	524845	9.4846e+06	9.98023e+06	8.75131e+06	5.73038e+06	6.5584e+06	6.05334e+06	6.27771e+06	6.25257e+06	524845	524845	524845	524845	524845	524845	524845	4.3721e+06	4.42356e+06	4.84944e+06	5.21237e+06	5.07721e+06	5.66473e+06	524845	524845	524845	1.97668e+06	524845	524845	6.38806e+06	5.96492e+06	5.70807e+06	5.80471e+06	5.75959e+06	5.3842e+06	524845	9.40538e+06	6.11404e+06	6.26514e+06
neg	meta_185	2-Chloro-7-fluoro[1,3]thiazolo[5,4-b]quinolin-9-ol	C10 H4 Cl F N2 O S	-3.53	253.972	253.971	1.137	c1cc2c(cc1F)c(c3c(n2)sc(n3)Cl)O	IREAKKGEDYJBAZ-UHFFFAOYSA-N	524845	524845	524845	524845	524845	524845	2.90915e+07	3.06064e+07	3.28196e+07	1.48283e+07	1.38756e+07	524845	2.31258e+07	2.34471e+07	2.26545e+07	2.47573e+07	524845	2.26728e+07	2.49142e+07	1.92659e+07	2.21884e+07	524845	524845	524845	524845	1.34863e+07	524845	3.12243e+07	524845	2.86887e+07	2.39972e+07	2.78657e+07	2.43311e+07	524845	524845	524845	524845	524845	3.08392e+07	1.43519e+07
neg	meta_186	2-C-methylerythritol 4-phosphate	C5 H13 O7 P	-0.73	216.04	216.04	0.846	C[C@](CO)([C@@H](COP(=O)(O)O)O)O	XMWHRVNVKDKBRG-UHNVWZDZSA-N	524845	1173672637	1141646071	524845	1.97882e+08	1.96555e+08	6.02624e+08	6.17068e+08	5.75068e+08	760241342	524845	524845	2980290856	2787903697	2769754812	5.27579e+08	524845	485774323	524845	634340775	6.33507e+08	524845	5.79779e+08	5.85032e+08	1769152832	1757683283	1856971918	1.99882e+08	524845	2.07869e+08	4.14529e+08	4.04292e+08	3.89141e+08	7.65941e+08	777813636	524845	1157659354	1.97219e+08	5.98254e+08	760241342
pos	meta_187	2-Deoxyadenosine	C10 H13 N5 O3	0.07	251.102	251.102	1.341	c1nc(c2c(n1)n(cn2)[C@H]3C[C@@H]([C@H](O3)CO)O)N	OLXZPDWKRNYJJZ-RRKCRQDMSA-N	1.51426e+08	1.60852e+08	1.50378e+08	3.50322e+07	3.45551e+07	3.4486e+07	3.31254e+07	3.41069e+07	3.09002e+07	4.57772e+07	4.91714e+07	4.79482e+07	6.66606e+07	6.04639e+07	7.45158e+07	3.41617e+07	3.29663e+07	3.27668e+07	4.29623e+07	3.65996e+07	4.5227e+07	3.76644e+07	4.58597e+07	3.83264e+07	4.81341e+07	4.80478e+07	5.0027e+07	2.55157e+07	2.39215e+07	2.59518e+07	9.09678e+07	1.66084e+08	9.89734e+07	6.84215e+07	7.25129e+07	7.02484e+07	1.54219e+08	3.46911e+07	3.27108e+07	4.76323e+07
neg	meta_188	2-Deoxyguanosine 5-monophosphate (dGMP)	C10 H14 N5 O7 P	0.02	347.063	347.063	1.202	c1nc2c(=O)[nH]c(nc2n1[C@@H]3C[C@H]([C@@H](O3)COP(=O)(O)O)O)N	LTFMZDNNPPEQNG-UHFFFAOYSA-N	3.61688e+07	3.90561e+07	1.77014e+07	1.23235e+07	1.25987e+07	1.26961e+07	6.33129e+07	6.50298e+07	6.51192e+07	3.70406e+07	3.63176e+07	3.48769e+07	524845	524845	524845	5.0802e+07	4.80947e+07	4.7744e+07	3.89058e+07	3.84715e+07	3.63472e+07	4.68348e+07	4.61054e+07	4.60526e+07	4.752e+06	5.85011e+06	6.27287e+06	3.7482e+07	3.8315e+07	3.40156e+07	6.52539e+07	6.94767e+07	6.72572e+07	524845	1.47634e+07	1.62754e+07	3.09754e+07	1.25394e+07	6.44873e+07	3.60783e+07
pos	meta_189	2-Hexadecylhexahydro-1H-isoindole-1,3(2H)-dione	C24 H43 N O2	0.15	377.329	377.329	18.397	CCCCCCCCCCCCCCCCN1C(=O)C2CCCCC2C1=O	GRJFMCXINURLLD-UHFFFAOYSA-N	524845	524845	1.5326e+07	3.7419e+06	3.39235e+06	3.39735e+06	4.17803e+06	4.2858e+06	4.36604e+06	3.36575e+06	3.5832e+06	3.40839e+06	524845	524845	2.38898e+07	2.88882e+06	524845	524845	524845	2.52502e+06	524845	3.84168e+06	3.55849e+06	3.66946e+06	524845	1.22375e+07	3.3744e+07	5.33269e+06	5.14153e+06	5.10721e+06	2.95629e+06	2.9379e+06	3.13022e+06	2.63685e+06	2.52428e+06	524845	1.5326e+07	3.51053e+06	4.27662e+06	3.45245e+06
pos	meta_190	2-Hydroxycinnamic acid	C9 H8 O3	1.44	164.047	164.048	1.298	c1ccc(c(c1)/C=C\C(=O)O)O	PMOWTIHVNWZYFI-WAYWQWQTSA-N	3.50857e+08	3.49239e+08	3.57481e+08	2.65956e+08	2.59483e+08	2.64058e+08	1.79244e+08	1.78961e+08	1.71386e+08	7.87424e+07	8.26125e+07	8.40488e+07	1036853941	9.99545e+08	1095555436	3.72274e+08	3.75227e+08	3.70299e+08	138163089	1.38541e+08	144098881	109314052	1.12339e+08	113245005	6.93916e+08	6.66391e+08	6.93104e+08	3.46748e+08	338769735	3.58335e+08	1.40039e+08	1.37476e+08	1.3989e+08	1.149e+08	120086871	112249605	3.52526e+08	2.63166e+08	176530410	8.18012e+07
pos	meta_191	2-Hydroxyquinoline	C9 H7 N O	0.81	145.053	145.053	1.386			1.17046e+08	524845	123540190	6.00248e+06	6.03213e+06	6.64025e+06	1.06035e+07	1.05298e+07	1.00884e+07	1.13195e+07	1.17409e+07	1.17806e+07	524845	1.26301e+07	2.24982e+07	524845	524845	524845	1.57858e+07	1.59619e+07	1.7164e+07	6.1413e+06	6.77175e+06	6.85868e+06	2.44497e+07	2.67086e+07	2.90361e+07	524845	5.30826e+06	524845	3.20598e+07	3.13532e+07	3.02785e+07	7.59561e+07	7.80923e+07	7.20853e+07	1.20293e+08	6.22495e+06	1.04072e+07	1.16136e+07
neg	meta_192	2-iodoxybenzoic acid	C7 H5 I O4	-2.3	279.923	279.923	0.719	c1ccc(c(c1)C(=O)O)I(=O)=O	FIYYMXYOBLWYQO-UHFFFAOYSA-N	6.92115e+06	6.67149e+06	6.71803e+06	3.87512e+06	3.69052e+06	3.59025e+06	4.33749e+06	4.65846e+06	4.33479e+06	5.8953e+06	7.03182e+06	6.22131e+06	6.97903e+06	7.40882e+06	7.35466e+06	3.73692e+06	4.05349e+06	3.70064e+06	4.49733e+06	5.8049e+06	4.80464e+06	5.66023e+06	5.69002e+06	6.02959e+06	6.77015e+06	6.66888e+06	7.04575e+06	3.17108e+06	3.15032e+06	3.05146e+06	4.64321e+06	4.16699e+06	4.52114e+06	5.55026e+06	5.70128e+06	4.74256e+06	6.77022e+06	3.71863e+06	4.44358e+06	6.38281e+06
neg	meta_193	2-Methyl-2-propanyl (3aS,6R,13aR,13bR)-6-ethyl-1-{[4-fluoro-2-(trifluoromethyl)benzyl]oxy}-3a-methyl-9-oxo-3,3a,6,6a,7,11,11a,11b,12,13,13a,13b-dodecahydro-1H-[2,4]benzodioxepino[8,7,6-de]pyrano[3,4,5-ij]isoquinoline-4(5H)-carboxylate	C33 H41 F4 N O7	3.97	639.282	639.284	12.937	CC[C@@H]1C2COC(=O)OCC2C3CC[C@@H]4[C@@H]5C3=C1CN([C@@]5(COC4OCc6ccc(cc6C(F)(F)F)F)C)C(=O)OC(C)(C)C	OMNXFLRZJBQFQC-IJLWDPBQSA-N	524845	524845	524845	2.60566e+06	2.72592e+06	2.87737e+06	524845	524845	524845	8.68881e+06	9.50296e+06	9.28168e+06	524845	524845	524845	2.90736e+06	2.71483e+06	2.66539e+06	4.16904e+06	4.28934e+06	4.33423e+06	2.13282e+06	2.34208e+06	2.35e+06	524845	524845	524845	2.32675e+06	2.46295e+06	2.39548e+06	2.64129e+06	2.81241e+06	2.74974e+06	2.63716e+06	2.75173e+06	2.6738e+06	524845	2.73632e+06	524845	9.15782e+06
neg	meta_194	2-Methyl-2-propanyl [(3R,6R,8Z,11S)-6-(2-{[(2R)-1-hydroxy-3-phenyl-2-propanyl]amino}-2-oxoethyl)-3-(2-methyl-2-propanyl)-5,12-dioxo-1-oxa-4-azacyclododec-8-en-11-yl]acetate	C31 H46 N2 O7	-4.16	558.331	558.328	12.831	CC(C)(C)[C@@H]1COC(=O)[C@@H](C/C=C\C[C@@H](C(=O)N1)CC(=O)N[C@H](Cc2ccccc2)CO)CC(=O)OC(C)(C)C	CFKXLZMHZOCZAV-UYECAPCLSA-N	1.45174e+08	1.41632e+08	1.39975e+08	7.90752e+07	8.58115e+07	8.50209e+07	8.13567e+07	7.62891e+07	7.83912e+07	8.70793e+07	8.83449e+07	8.76672e+07	3.81103e+07	3.80271e+07	3.9189e+07	6.76014e+07	6.90224e+07	6.47216e+07	6.1399e+07	6.40448e+07	6.30801e+07	4.69502e+07	4.62091e+07	4.4927e+07	1.24311e+07	1.12932e+07	1.12905e+07	7.94817e+07	8.21747e+07	8.38782e+07	7.17178e+07	7.57801e+07	7.03078e+07	4.02001e+07	4.00396e+07	3.91367e+07	1.4226e+08	8.33025e+07	7.8679e+07	8.76971e+07
neg	meta_195	2-Methyl-2-propanyl N-[(5-{[5-({[(2-methyl-2-propanyl)oxy]carbonyl}amino)pentyl]carbamoyl}-1H-imidazol-4-yl)carbonyl]-L-alaninate	C22 H37 N5 O6	-2.51	467.274	467.273	9.518	C[C@@H](C(=O)OC(C)(C)C)NC(=O)c1c([nH]cn1)C(=O)NCCCCCNC(=O)OC(C)(C)C	ZXJLEJXGLNEYOY-AWEZNQCLSA-N	1.14787e+07	1.23552e+07	1.13928e+07	524845	524845	524845	1.24284e+07	1.58769e+07	1.61048e+07	2.12985e+07	2.22859e+07	2.31461e+07	524845	524845	524845	6.82446e+06	6.53749e+06	6.52653e+06	2.16561e+07	2.22788e+07	2.08796e+07	1.62246e+07	1.62815e+07	1.8615e+07	524845	524845	524845	524845	524845	524845	2.15543e+07	2.3218e+07	2.05042e+07	2.27178e+06	2.49939e+06	2.19711e+06	1.17422e+07	524845	1.48034e+07	2.22435e+07
neg	meta_196	2-Methylalanyl-O-methyl-L-tyrosyl-N-[(2S,3R,4S)-1-cyclohexyl-3,4-dihydroxy-6-methyl-2-heptanyl]-L-histidinamide	C34 H54 N6 O6	1.54	642.41	642.411	12.125	CC(C)C[C@@H]([C@@H]([C@H](CC1CCCCC1)NC(=O)[C@H](Cc2c[nH]cn2)NC(=O)[C@H](Cc3ccc(cc3)OC)NC(=O)C(C)(C)N)O)O	UGXKCYZOKRDKII-VFFRCKCKSA-N	2.27023e+07	2.06719e+07	2.28513e+07	524845	524845	524845	1.67307e+06	1.70141e+06	1.60317e+06	9.02628e+06	8.26178e+06	8.65011e+06	1.01472e+07	9.80405e+06	8.96001e+06	524845	524845	524845	524845	524845	524845	8.91581e+06	8.79719e+06	8.96271e+06	7.47135e+06	7.35786e+06	7.43725e+06	524845	524845	524845	1.86741e+06	1.88891e+06	1.51262e+06	1.04435e+07	1.03261e+07	1.03904e+07	2.20752e+07	524845	1.65922e+06	8.64606e+06
pos	meta_197	2-Methyl-N-{1-methyl-2-[2-(4-methyl-1-piperazinyl)ethyl]-1H-benzimidazol-5-yl}propanamide	C19 H29 N5 O	-3.78	343.237	343.236	12.583	CC(C)C(=O)Nc1ccc2c(c1)nc(n2C)CCN3CCN(CC3)C	QLKUILUSFPFJTO-UHFFFAOYSA-N	1.44906e+07	1.49307e+07	1.25959e+07	524845	524845	524845	2.7959e+06	2.68371e+06	2.96839e+06	524845	524845	524845	1.127e+07	1.01916e+07	1.09258e+07	5.03e+06	5.37276e+06	4.31373e+06	1.00535e+07	9.10697e+06	8.97257e+06	524845	524845	524845	1.77683e+07	1.63554e+07	1.68298e+07	6.24802e+06	6.88012e+06	6.90725e+06	524845	524845	524845	524845	524845	524845	1.40057e+07	524845	2.816e+06	524845
pos	meta_198	2-Naphthylamine	C10 H9 N	0.25	143.073	143.074	5.099	c1ccc2cc(ccc2c1)N	JBIJLHTVPXGSAM-UHFFFAOYSA-N	2.39432e+07	2.31593e+07	524845	6.78063e+06	6.73341e+06	8.15576e+06	1.76472e+07	1.81653e+07	1.91049e+07	2.1324e+07	2.00226e+07	2.08283e+07	1.20291e+07	1.17187e+07	1.14196e+07	4.55158e+06	4.68885e+06	4.76671e+06	3.1158e+07	3.00056e+07	3.01632e+07	1.25297e+07	1.26124e+07	1.18148e+07	3.04538e+07	2.98051e+07	2.82642e+07	9.5493e+06	9.50357e+06	8.42609e+06	535293641	5.51943e+08	5.67514e+08	5.68731e+08	5.82942e+08	6.05331e+08	2.35512e+07	7.22327e+06	1.83058e+07	2.0725e+07
neg	meta_199	2-O-(9-Hydroxynonyl)hex-1-enofuranos-3-ulose	C15 H26 O7	-0.09	318.168	318.168	7.201	C(CCCCO)CCCCOC1=C(OC(C1=O)C(CO)O)O	ZXIBAMIEUVXEMB-UHFFFAOYSA-N	1.57251e+07	1.66281e+07	1.71401e+07	524845	524845	524845	1.2018e+07	1.18235e+07	1.21004e+07	2.62724e+07	2.66336e+07	2.66024e+07	524845	524845	524845	3.13962e+06	3.23556e+06	3.43194e+06	1.49753e+07	1.46443e+07	1.48017e+07	3.46402e+07	3.4929e+07	3.49259e+07	524845	524845	7.77843e+06	524845	524845	524845	1.83665e+07	1.88632e+07	1.83545e+07	2.48598e+07	2.37322e+07	2.42338e+07	1.64978e+07	524845	1.19806e+07	2.65028e+07
neg	meta_200	2-Propyn-1-yl (1R,2R)-2-[(2S,4E,6Z,8R,9S,11R,13S,15S,16S)-7-cyano-8,16-dihydroxy-9,11,13,15-tetramethyl-18-oxooxacyclooctadeca-4,6-dien-2-yl]cyclopentanecarboxylate	C31 H45 N O6	-4.43	527.325	527.322	12.243	C[C@H]1C[C@H](C[C@@H]([C@H](/C(=C\C=C\C[C@H](OC(=O)C[C@@H]([C@H](C1)C)O)[C@@H]2CCC[C@H]2C(=O)OCC#C)/C#N)O)C)C	AJANTIZONOIPFL-OZUMBJIGSA-N	524845	524845	524845	8.32082e+06	8.62882e+06	8.2371e+06	7.90949e+06	6.26695e+06	6.60778e+06	3.50558e+06	3.91141e+06	3.66347e+06	524845	524845	524845	7.76695e+06	6.95461e+06	7.25755e+06	6.57819e+06	5.23467e+06	5.90524e+06	524845	2.29791e+06	2.35101e+06	524845	524845	524845	1.14934e+07	11415233	1.12063e+07	7.57077e+06	7.21047e+06	7.98065e+06	524845	524845	524845	524845	8.39558e+06	6.92807e+06	3.69349e+06
neg	meta_201	3-(2,4-Difluorophenyl)-1-{5-[(5,6-diphenyl-3-pyridazinyl)amino]pentyl}-1-heptylurea	C35 H41 F2 N5 O	0.29	585.328	585.328	12.818	CCCCCCCN(CCCCCNC1=NN=C(C(=C1)C2=CC=CC=C2)C3=CC=CC=C3)C(=O)NC4=C(C=C(C=C4)F)F	NBZTUILXYUZCLY-UHFFFAOYSA-N	7.21914e+06	7.71835e+06	7.21186e+06	6.59797e+06	6.43659e+06	6.34366e+06	6.93391e+06	6.64181e+06	6.37412e+06	6.57107e+06	6.17605e+06	5.85456e+06	524845	524845	524845	5.80102e+06	5.70268e+06	5.72533e+06	5.09342e+06	4.92286e+06	5.11473e+06	3.97239e+06	3.64891e+06	3.6486e+06	524845	524845	524845	6.36093e+06	6.58266e+06	6.53444e+06	6.63343e+06	5.05621e+06	6.2055e+06	3.08879e+06	3.30684e+06	2.72632e+06	7.38311e+06	6.45941e+06	6.64995e+06	6.20056e+06
pos	meta_202	3-(2-{2-[(3-Bromophenyl)sulfanyl]ethoxy}-3-methoxy-5-[(2S,5S)-5-(3,4,5-trimethoxyphenyl)tetrahydro-2-furanyl]phenyl)-1-butyl-1-hydroxyurea	C33 H41 Br N2 O8 S	1.9	704.177	704.178	0.85	CCCCN(C(=O)NC1=C(C(=CC(=C1)[C@@H]2CC[C@H](O2)C3=CC(=C(C(=C3)OC)OC)OC)OC)OCCSC4=CC(=CC=C4)Br)O	ZIOVOMUSQFZEIB-SVBPBHIXSA-N	8.63185e+08	9.46123e+08	9.9797e+08	5.23339e+08	5.21015e+08	4.55416e+08	2.444e+08	2.75096e+08	2.40798e+08	9.8565e+07	1.20607e+08	1.26661e+08	2.92493e+08	2.85571e+08	3.01093e+08	7.4997e+08	7.55944e+08	655438120	524845	2.45484e+08	2.46095e+08	524845	524845	2.17569e+08	3.53513e+08	352558025	3.5626e+08	9.07755e+08	7.57199e+08	7.92875e+08	2.7855e+08	524845	524845	2.46237e+08	288594055	2.96706e+08	9.35759e+08	4.99923e+08	2.53431e+08	1.15278e+08
neg	meta_203	3-(2-Azaspiro[3.5]non-2-yl)-5-[(1-hydroxy-2-methyl-2-propanyl)amino]-N-{3-[(2-methyl-2-propanyl)sulfamoyl]phenyl}-2-pyrazinecarboxamide	C27 H40 N6 O4 S	-0.87	544.283	544.283	10.264	CC(C)(C)NS(=O)(=O)C1C=C(C=CC=1)NC(=O)C1N=CC(NC(C)(C)CO)=NC=1N1CC2(C1)CCCCC2	PYCJFGITBDQSFL-UHFFFAOYSA-N	3.76085e+08	350200749	3.58968e+08	524845	524845	524845	1.315e+07	1.2896e+07	1.31121e+07	1.96947e+07	1.92378e+07	1.93246e+07	1.95977e+08	1.84232e+08	1.82885e+08	3.16305e+06	3.43795e+06	3.00722e+06	9.92026e+06	9.92394e+06	1.06056e+07	3.15137e+07	3.07976e+07	3.05348e+07	1.97039e+08	1.94774e+08	1.89372e+08	524845	524845	524845	7.45598e+06	7.12269e+06	7.20855e+06	7.26187e+07	7.22858e+07	6.88509e+07	3.61751e+08	524845	1.30527e+07	1.94191e+07
pos	meta_204	3-(2-Hydroxyphenyl)-N-[2-(1H-pyrazol-1-yl)benzyl]-1H-pyrazole-5-carboxamide	C20 H17 N5 O2	-3.86	359.138	359.137	5.315	c1ccc(c(c1)CNC(=O)c2cc(n[nH]2)c3ccccc3O)n4cccn4	HXDBVTPEDLUQKF-UHFFFAOYSA-N	3.17639e+08	3.17439e+08	3.03572e+08	4.39873e+08	4.4946e+08	4.61844e+08	6.41922e+07	6.48321e+07	6.56671e+07	524845	524845	524845	524845	524845	524845	3.6579e+07	3.75789e+07	3.84641e+07	2.69938e+07	2.64794e+07	2.65798e+07	9.69909e+06	9.47818e+06	9.68559e+06	524845	524845	524845	387092179	3.93616e+08	3.96143e+08	2.65404e+07	1.90701e+07	2.74658e+07	5.78933e+06	5.89903e+06	5.82509e+06	3.12883e+08	4.50392e+08	6.48971e+07	524845
pos	meta_205	3-(4-Bromophenyl)-1,1-dimethylthiourea	C9 H11 Br N2 S	-0.24	257.983	257.983	0.735	CN(C)C(=S)Nc1ccc(cc1)Br	YZPBPTSRPUXFGV-UHFFFAOYSA-N	5.69501e+06	5.44405e+06	5.13446e+06	2.33205e+06	2.20727e+06	2.79723e+06	2.0324e+06	2.08973e+06	1.63736e+06	1.70617e+06	1.76682e+06	1.76838e+06	5.7887e+06	6.13458e+06	6.34416e+06	1.51537e+06	1.51718e+06	2.12806e+06	1.97428e+06	1.92425e+06	1.90768e+06	524845	524845	1.48901e+06	5.81252e+06	5.71647e+06	5.65354e+06	2.34738e+06	2.32255e+06	2.19684e+06	1.91336e+06	2.17575e+06	1.89467e+06	1.6858e+06	2.00958e+06	1.9351e+06	5.4245e+06	2.44552e+06	1.91983e+06	1.74712e+06
pos	meta_206	3-(4-Fluorophenyl)-7-(2-thienyl)pyrazolo[1,5-a]pyrimidine	C16 H10 F N3 S	2.74	295.058	295.059	0.82	c1cc(sc1)c2ccnc3n2ncc3c4ccc(cc4)F	HCCADCGJTAFYPW-UHFFFAOYSA-N	1.37103e+08	1.38012e+08	1.45368e+08	1.16115e+08	1.13922e+08	1.06899e+08	5.02645e+07	4.91698e+07	4.79847e+07	524845	4.91481e+07	524845	1.24827e+08	524845	1.29101e+08	5.91913e+07	6.41921e+07	5.80069e+07	4.33973e+07	4.68698e+07	4.65204e+07	3.96629e+07	3.75474e+07	4.13576e+07	8.60231e+07	8.59437e+07	8.46956e+07	3.92336e+07	3.7048e+07	3.82704e+07	524845	3.6557e+07	3.83256e+07	5.19736e+07	5.15792e+07	5.55163e+07	1.40161e+08	1.12312e+08	4.91397e+07	4.91481e+07
neg	meta_207	3-(Hexadecyloxy)propyl hydrogen {[2-(6-amino-9H-purin-9-yl)ethoxy]methyl}phosphonate	C27 H50 N5 O5 P	-1.82	555.355	555.354	13.411	CCCCCCCCCCCCCCCCOCCCOP(=O)(COCCn1cnc2c1ncnc2N)O	VXARBLVMQSRVFX-UHFFFAOYSA-N	524845	524845	524845	3.76749e+06	3.76425e+06	3.76537e+06	3.70298e+06	3.56941e+06	3.5795e+06	3.37792e+06	2.76125e+06	2.83734e+06	524845	524845	524845	3.52421e+06	3.40099e+06	3.30076e+06	3.32701e+06	3.1982e+06	3.17777e+06	524845	524845	524845	524845	524845	524845	4.93024e+06	5.12081e+06	4.90862e+06	3.80112e+06	3.80524e+06	3.50622e+06	524845	524845	524845	524845	3.7657e+06	3.6173e+06	2.99217e+06
neg	meta_208	3,3-[(2,5-Dichloro-1,4-phenylene)bis(oxymethylene)]bis[1,2,4]triazolo[3,4-b][1,3,4]thiadiazole-6(5H)-thione	C14 H8 Cl2 N8 O2 S4	3.34	517.903	517.905	0.724	c1c(c(cc(c1Cl)OCc2nnc3n2[nH]c(=S)s3)Cl)OCc4nnc5n4[nH]c(=S)s5	WWRCXWYAGRLPMB-UHFFFAOYSA-N	1.48673e+06	1.50323e+06	524845	524845	524845	1.04969e+06	1.41033e+06	524845	1.3881e+06	2.80648e+06	2.53128e+06	2.65755e+06	524845	524845	2.32485e+06	524845	524845	524845	1.77681e+06	1.9919e+06	1.81622e+06	2.71815e+06	2.76643e+06	2.65942e+06	1.99296e+06	524845	524845	524845	1.11858e+06	1.1489e+06	1.51961e+06	1.68245e+06	1.72613e+06	2.38198e+06	2.34701e+06	1.90914e+06	1.49498e+06	1.04969e+06	1.39922e+06	2.6651e+06
pos	meta_209	3,3-[(2E)-2-Butene-1,4-diylbis(1H-benzimidazole-1,2-diyl-4,1-phenyleneoxy)]bis(N,N-diethyl-1-propanamine)	C44 H54 N6 O2	-4.23	698.431	698.428	9.953	CCN(CC)CCCOc1ccc(cc1)c2nc3ccccc3n2C/C=C/Cn4c5ccccc5nc4c6ccc(cc6)OCCCN(CC)CC	VZCQCONTEBWWMW-BUHFOSPRSA-N	4.49511e+07	4.33199e+07	4.41092e+07	2.12035e+07	1.98045e+07	1.89602e+07	7.01262e+06	7.58322e+06	7.68348e+06	524845	1.48625e+06	524845	5.47703e+06	4.71743e+06	4.72377e+06	5.39593e+07	5.85706e+07	5.64765e+07	4.16512e+06	4.16576e+06	4.18476e+06	524845	524845	524845	2.73604e+06	2.30467e+06	2.87761e+06	2.34698e+07	2.25511e+07	2.48797e+07	6.77407e+06	6.8908e+06	5.98189e+06	524845	524845	524845	4.41267e+07	1.99894e+07	7.42644e+06	1.48625e+06
pos	meta_210	3,3-[(9-Phenanthrylmethylene)bis(4,1-phenyleneoxy)]bis[1-(1-piperidinyl)-2-propanol]	C43 H50 N2 O4	-1.77	658.377	658.376	12.064	c1ccc2c(c1)cc(c3c2cccc3)C(c4ccc(cc4)OCC(CN5CCCCC5)O)c6ccc(cc6)OCC(CN7CCCCC7)O	ZLFYLYMXBQDSTJ-UHFFFAOYSA-N	1.28476e+07	1.13566e+07	1.25497e+07	9.67907e+06	9.79928e+06	9.66509e+06	2.7857e+06	2.56982e+06	2.59844e+06	524845	524845	524845	7.07513e+06	7.07265e+06	6.77935e+06	1.1527e+07	1.4056e+07	1.14674e+07	2.49779e+06	2.30291e+06	2.78469e+06	524845	524845	524845	5.44704e+06	5.86457e+06	5.25834e+06	1.10437e+07	1.10081e+07	1.07362e+07	1.38262e+06	524845	1.5735e+06	524845	524845	524845	1.22513e+07	9.71448e+06	2.65132e+06	524845
pos	meta_211	3,3-{[(4R,5S,6S,7R)-4,7-dibenzyl-5,6-dihydroxy-2-oxo-1,3-diazepane-1,3-diyl]dimethanediyl}bis[N-(cyclopropylmethyl)benzamide]	C43 H48 N4 O5	2.36	700.362	700.364	11.977	c1ccc(cc1)C[C@@H]2[C@@H]([C@H]([C@H](N(C(=O)N2Cc3cccc(c3)C(=O)NCC4CC4)Cc5cccc(c5)C(=O)NCC6CC6)Cc7ccccc7)O)O	VJCBVESGQNUVSA-WESAGZJESA-N	524845	3.99988e+06	3.98259e+06	524845	524845	524845	6.15874e+06	6.56066e+06	6.32712e+06	524845	524845	524845	524845	524845	524845	4.55051e+06	2.91804e+06	4.10848e+06	9.50531e+06	9.86088e+06	8.95272e+06	8.58785e+06	8.73752e+06	8.33525e+06	524845	524845	524845	524845	3.79326e+06	3.56592e+06	524845	524845	1.29034e+07	6.08306e+06	6.5575e+06	6.71426e+06	3.99123e+06	524845	6.34884e+06	524845
pos	meta_212	3,3-Dimethyl-1,2-dithiolane	C5 H10 S2	4.08	134.022	134.023	1.383	CC1(CCSS1)C	LFHJFWOMFQJUBC-UHFFFAOYSA-N	524845	1.16225e+07	1.08009e+07	1.7724e+07	1.77057e+07	1.72323e+07	8.09356e+06	8.66863e+06	8.2647e+06	4.73912e+06	4.77212e+06	5.40462e+06	4.06833e+06	524845	4.54383e+06	2.39579e+07	2.28763e+07	2.29196e+07	8.15049e+06	8.57285e+06	8.66183e+06	524845	524845	4.57064e+06	524845	524845	524845	2.00214e+07	1.89738e+07	1.84836e+07	1.0531e+07	1.11749e+07	1.08647e+07	524845	7.60938e+06	7.52965e+06	1.12117e+07	1.7554e+07	8.3423e+06	4.97195e+06
neg	meta_213	3,4-Dichloro-5-[(3-cyano-4-fluorophenyl)sulfamoyl]benzoic acid	C14 H7 Cl2 F N2 O4 S	-4.54	387.949	387.947	0.725	c1cc(c(cc1NS(=O)(=O)c2cc(cc(c2Cl)Cl)C(=O)O)C#N)F	PVYQKZCMQCFTLM-UHFFFAOYSA-N	4.72037e+07	4.51327e+07	4.21428e+07	1.42922e+07	1.36823e+07	1.2668e+07	1.88655e+07	2.01063e+07	1.85579e+07	5.47211e+07	5.6573e+07	5.89533e+07	4.48866e+07	4.52875e+07	4.0573e+07	1.45555e+07	1.74689e+07	1.40968e+07	2.24946e+07	2.69715e+07	2.32924e+07	44938675	4.60912e+07	4.80879e+07	4.36018e+07	4.23394e+07	4.48666e+07	1.02656e+07	1.04523e+07	9.60665e+06	2.04702e+07	2.15079e+07	2.05368e+07	3.93547e+07	4.22288e+07	3.6008e+07	4.48264e+07	1.35475e+07	1.91766e+07	5.67491e+07
pos	meta_214	3,4-Dihydroxybenzaldehyde	C7 H6 O3	0.37	138.032	138.032	5.383	c1cc(c(cc1C=O)O)O	IBGBGRVKPALMCQ-UHFFFAOYSA-N	111563308	1.16343e+08	1.17697e+08	1.39802e+08	1.42188e+08	1.46461e+08	3.35499e+07	3.526e+07	3.43229e+07	524845	524845	524845	524845	524845	524845	1.90483e+08	1.98486e+08	1.99276e+08	4.33521e+07	4.07003e+07	3.77891e+07	9.29162e+06	9.27859e+06	8.83527e+06	524845	524845	524845	1.54327e+08	1.5735e+08	1.47569e+08	2.45419e+07	2.51195e+07	2.5306e+07	9.27825e+06	9.71471e+06	9.48657e+06	1.15201e+08	1.42817e+08	3.43776e+07	524845
neg	meta_215	3,5,8,11-Tetrahydroxy-3-isopropyl-2,6-dimethyl-17-(methylamino)-14-methylene-17-oxido-9,16,18-trioxa-17-phosphahexacyclo[8.8.0.0~1,5~.0~2,8~.0~6,11~.0~10,15~]octadec-4-yl 1H-pyrrole-2-carboxylate	C26 H35 N2 O10 P	-3.69	566.203	566.201	6.655	CC(C)C1(C(C2(C3(CC4(C1(C25C6(C3(CCC(=C)C6OP(=O)(O5)NC)O)O4)C)O)C)O)OC(=O)c7ccc[nH]7)O	MHUIOZNLDSNHLT-UHFFFAOYSA-N	7.40799e+07	7.18687e+07	7.2923e+07	524845	524845	524845	3.23878e+06	3.35516e+06	3.29814e+06	524845	524845	524845	5.28651e+07	5.24375e+07	5.28498e+07	8.95344e+06	9.65393e+06	8.73245e+06	9.00278e+06	8.97749e+06	8.60126e+06	524845	524845	524845	3.25661e+08	3.27164e+08	3.2862e+08	524845	524845	2.19353e+06	4.15412e+06	4.29795e+06	4.12717e+06	524845	524845	524845	7.29572e+07	524845	3.29736e+06	524845
neg	meta_216	3,5-Dihydroxy-2-(4-hydroxyphenyl)-4-oxo-3,4-dihydro-2H-chromen-7-yl hexopyranoside	C21 H22 O11	0.86	450.116	450.117	6.055			524845	524845	524845	524845	524845	524845	3.83096e+06	3.74845e+06	3.79244e+06	3.60042e+06	3.59899e+06	3.33233e+06	524845	524845	524845	524845	524845	524845	4.25973e+06	3.67001e+06	4.05024e+06	5.11568e+06	4.9569e+06	5.09179e+06	524845	524845	524845	4.08772e+06	3.97092e+06	3.73444e+06	7.29663e+06	7.39146e+06	7.30509e+06	3.12274e+06	3.28307e+06	3.15566e+06	524845	524845	3.79061e+06	3.51058e+06
pos	meta_217	3-[(6,7-Dimethoxy-4-quinazolinyl)amino]-4-(dimethylamino)-N-methylbenzenesulfonamide	C19 H23 N5 O4 S	2.24	417.147	417.148	0.88	CNS(=O)(=O)c1ccc(c(c1)Nc2c3cc(c(cc3ncn2)OC)OC)N(C)C	YUSROMRPOFFTMX-UHFFFAOYSA-N	3.47516e+07	3.8008e+07	524845	5.96838e+07	5.88825e+07	5.03055e+07	4.32837e+07	4.3446e+07	4.09248e+07	1.70198e+07	1.92335e+07	1.92747e+07	524845	524845	524845	3.05067e+07	3.1799e+07	524845	4.39865e+07	4.66485e+07	5.20694e+07	2.02322e+07	1.88941e+07	2.10548e+07	524845	524845	524845	6.35225e+07	5.33639e+07	5.47907e+07	4.20393e+07	4.09332e+07	3.79562e+07	3.85119e+07	4.05866e+07	3.99346e+07	3.63798e+07	5.62906e+07	4.25515e+07	18509335
pos	meta_218	3-{1-[(2S)-6-({[(2-Methyl-2-propanyl)oxy]carbonyl}amino)-1-(4-{[(2-methyl-2-propanyl)oxy]carbonyl}-1-piperazinyl)-1-oxo-2-hexanyl]-1H-1,2,3-triazol-4-yl}propanoic acid	C25 H42 N6 O7	0.36	538.312	538.312	13.074	CC(C)(C)OC(=O)NCCCC[C@@H](C(=O)N1CCN(CC1)C(=O)OC(C)(C)C)n2cc(nn2)CCC(=O)O	RCTSXYTYQMIGQE-IBGZPJMESA-N	7.10722e+06	5.67571e+06	5.27236e+06	524845	524845	524845	9.54269e+06	8.97976e+06	9.27828e+06	524845	524845	524845	524845	524845	524845	3.69306e+06	4.08547e+06	4.00749e+06	1.09636e+07	1.21793e+07	1.06861e+07	1.60542e+07	1.64276e+07	1.682e+07	524845	524845	524845	4.42942e+06	4.56614e+06	4.1842e+06	1.30612e+07	1.26232e+07	1.32669e+07	9.76389e+06	1.03018e+07	9.96838e+06	6.01843e+06	524845	9.26691e+06	524845
neg	meta_219	3-{4-[({(6R)-5-Acetamido-3,5-dideoxy-6-[(1R,2R)-1,2,3-trihydroxypropyl]-beta-L-threo-hex-2-ulopyranonosyl}oxy)methyl]-1H-1,2,3-triazol-1-yl}-3-deoxy-alpha-D-glucopyranose	C20 H32 N4 O14	-1.62	552.192	552.191	0.871	CC(=O)N[C@@H]1[C@H](C[C@@](O[C@H]1[C@@H]([C@@H](CO)O)O)(C(=O)O)OCc2cn(nn2)[C@H]3[C@@H]([C@H](O[C@@H]([C@@H]3O)O)CO)O)O	CFPQNYHIHZHFQG-WWFACHMESA-N	1.13314e+08	524845	524845	2.95877e+07	524845	3.03068e+07	3.86342e+07	524845	3.87551e+07	524845	524845	524845	3.95865e+07	3.95461e+07	3.71313e+07	5.23546e+07	524845	524845	5.23571e+07	524845	5.12095e+07	524845	524845	8.70366e+07	524845	9.52713e+07	9.68865e+07	524845	13575898	1.2294e+07	524845	4.9707e+07	4.4208e+07	102966820	524845	1.19068e+08	1.13314e+08	2.99472e+07	3.86947e+07	524845
pos	meta_220	3-Amino-6-chloropyridazine	C4 H4 Cl N3	3.46	129.009	129.01	0.744	c1cc(nnc1N)Cl	DTXVKPOKPFWSFF-UHFFFAOYSA-N	3.81089e+07	3.50111e+07	3.59083e+07	1.91474e+07	1.78657e+07	2.01214e+07	9.5596e+06	9.7749e+06	9.42273e+06	7.85091e+06	7.9986e+06	7.95586e+06	3.80957e+07	3.89594e+07	3.79591e+07	1.31842e+07	1.43341e+07	1.595e+07	1.12336e+07	1.04176e+07	1.10304e+07	6.90942e+06	7.14098e+06	7.12318e+06	4.16984e+07	4.11267e+07	3.89825e+07	1.73489e+07	1.61573e+07	1.69511e+07	1.07752e+07	1.15118e+07	1.06489e+07	7.93754e+06	9.13973e+06	8.46994e+06	3.63427e+07	1.90448e+07	9.58574e+06	7.93513e+06
pos	meta_221	3-Aminoacetophenon	C8 H9 N O	1.44	135.068	135.069	1.298			116005373	524845	1.13571e+08	7.208e+07	6.8616e+07	7.1781e+07	4.98087e+07	4.87335e+07	4.6868e+07	524845	524845	524845	524845	3.48883e+08	3.78085e+08	1.01471e+08	1.06366e+08	1.00259e+08	524845	524845	524845	524845	524845	524845	2.27972e+08	524845	524845	9.74777e+07	9.1673e+07	1.00497e+08	524845	3.92795e+07	524845	3.16989e+07	524845	3.18328e+07	1.14788e+08	7.08257e+07	4.84701e+07	524845
neg	meta_222	3-Amino-N-(2-chlorophenyl)-4-(trifluoromethyl)-5,6,7,8,9,10-hexahydrocycloocta[b]thieno[3,2-e]pyridine-2-carboxamide	C21 H19 Cl F3 N3 O S	2.7	453.089	453.09	10.826	c1ccc(c(c1)NC(=O)c2c(c3c(c4c(nc3s2)CCCCCC4)C(F)(F)F)N)Cl	HGMOWZRMOXOJKP-UHFFFAOYSA-N	8.34653e+06	6.09346e+06	6.04472e+06	524845	524845	524845	524845	524845	524845	7.82657e+06	8.11396e+06	7.68812e+06	6.71726e+06	7.428e+06	6.84527e+06	524845	524845	524845	5.53728e+06	5.23806e+06	5.55741e+06	6.44531e+06	5.89318e+06	5.65128e+06	5.80326e+06	5.4678e+06	6.04261e+06	524845	524845	524845	3.9466e+06	3.9073e+06	3.82682e+06	9.95874e+06	1.10772e+07	1.16124e+07	6.82823e+06	524845	524845	7.87622e+06
neg	meta_223	3-Bromo-N,N-dimethylbenzenesulfonamide	C8 H10 Br N O2 S	0.28	262.962	262.962	0.728	CN(C)S(=O)(=O)C1=CC(=CC=C1)Br	RHBJVOGENJVLGT-UHFFFAOYSA-N	2.91733e+06	2.80074e+06	2.79522e+06	524845	524845	524845	524845	524845	524845	1.96624e+06	2.05321e+06	2.1367e+06	3.14128e+06	3.10137e+06	3.0115e+06	524845	524845	524845	524845	1.48735e+06	524845	1.61966e+06	2.01236e+06	1.96173e+06	3.16454e+06	2.84066e+06	2.96636e+06	524845	524845	524845	524845	524845	524845	1.6012e+06	1.78397e+06	1.66999e+06	2.83776e+06	524845	524845	2.05205e+06
pos	meta_224	3-Dodecyl-4-methylene-1-oxa-3-azaspiro[4.5]decan-2-one	C21 H37 N O2	-0.25	335.282	335.282	17.399	CCCCCCCCCCCCN1C(=C)C2(CCCCC2)OC1=O	ACDXFUCFCWNQSO-UHFFFAOYSA-N	524845	1.14806e+07	142706461	3.4893e+07	3.31091e+07	3.3647e+07	5.08382e+07	5.07199e+07	5.18939e+07	2.89909e+07	2.91774e+07	2.98527e+07	524845	524845	2.06594e+08	3.02331e+07	2.79908e+07	28798052	2.08295e+07	2.01271e+07	2.05491e+07	3.48273e+07	3.47772e+07	3.42897e+07	524845	9.43632e+07	2.2803e+08	7.01156e+07	7.05606e+07	6.92342e+07	3.58651e+07	3.50803e+07	3.55369e+07	2.40616e+07	2.54616e+07	2.54502e+07	7.70935e+07	3.3883e+07	5.11507e+07	2.93403e+07
neg	meta_225	3-Hydroxy-3-methylglutaric acid	C6 H10 O5	-4.83	162.053	162.052	1.512	CC(CC(=O)O)(CC(=O)O)O	NPOAOTPXWNWTSH-UHFFFAOYSA-N	524845	524845	524845	4.52114e+07	4.54679e+07	4.65445e+07	5.07831e+07	5.23415e+07	4.69684e+07	125207554	6.71615e+07	524845	2.16483e+08	3.36868e+08	2.22146e+08	5.54201e+07	4.39058e+07	4.95834e+07	5.7216e+07	5.15465e+07	6.22699e+07	524845	1.49224e+08	524845	2.00576e+08	1.88433e+08	2.04612e+08	4.90691e+07	5.40901e+07	5.12518e+07	5.33955e+07	5.94591e+07	5.77273e+07	1.49436e+08	524845	524845	524845	4.57412e+07	5.0031e+07	9.61845e+07
pos	meta_226	3-Methylsulfolene	C5 H8 O2 S	0.56	132.024	132.025	1.207	CC1=CCS(=O)(=O)C1	FAYFWMOSHFCQPG-UHFFFAOYSA-N	2.24179e+08	2.22635e+08	2.22873e+08	1.77465e+08	1.77188e+08	1.76713e+08	1.51766e+08	1.56143e+08	153694952	1.13009e+08	119777742	1.22757e+08	1.70512e+08	1.70506e+08	1.73047e+08	7.49646e+08	7.75508e+08	7.55366e+08	2.16581e+08	2.22904e+08	2.23872e+08	1.30699e+08	1.33659e+08	1.38428e+08	9.72753e+07	9.09473e+07	1.01729e+08	252454912	2.39963e+08	2.51931e+08	2.73967e+08	2.60528e+08	2.53254e+08	2.59937e+08	2.73949e+08	2.64888e+08	2.23229e+08	177121797	1.53868e+08	1.18515e+08
neg	meta_227	3-O-Benzoyl-1-O-[(2E)-3-(4-hydroxy-3-methoxyphenyl)-2-propenoyl]-beta-D-fructofuranosyl beta-D-glucopyranosyl-(1->2)-[beta-D-glucopyranosyl-(1->4)-6-O-acetyl-beta-D-glucopyranosyl-(1->3)]-6-O-acetyl-4-O-[(2E)-3-(4-hydroxy-3-methoxyphenyl)-2-propenoyl]-alpha-D-glucopyranoside	C61 H76 O35	1.69	1368.42	1368.42	0.896	CC(=O)OC[C@@H]1[C@H]([C@@H]([C@H]([C@@H](O1)O[C@H]2[C@@H]([C@H](O[C@@H]([C@@H]2O[C@H]3[C@@H]([C@H]([C@@H]([C@H](O3)CO)O)O)O)O[C@]4([C@H]([C@@H]([C@H](O4)CO)O)OC(=O)c5ccccc5)COC(=O)/C=C/c6ccc(c(c6)OC)O)COC(=O)C)OC(=O)/C=C/c7ccc(c(c7)OC)O)O)O)O[C@H]8[C@@H]([C@H]([C@@H]([C@H](O8)CO)O)O)O	KEOOBLDQSOGREN-HSMVKCCNSA-N	524845	524845	1.7494e+07	524845	524845	524845	5.72044e+06	4.74786e+06	524845	1.115e+07	9.37185e+06	1.33775e+07	524845	524845	524845	7.44677e+06	6.81526e+06	7.00994e+06	524845	7.42976e+06	7.68719e+06	524845	17111304	2.0241e+07	7.63063e+06	6.67739e+06	7.37451e+06	7.64131e+06	8.0794e+06	8.89722e+06	7.31742e+06	524845	5.87062e+06	1.47223e+07	1.58888e+07	1.74993e+07	1.7494e+07	524845	5.23415e+06	1.12998e+07
pos	meta_228	3-Phenyl-7-(4-phenyl-1-piperazinyl)-1-indanone	C25 H24 N2 O	-3.59	368.189	368.188	9.957	c1ccc(cc1)C2CC(=O)c3c2cccc3N4CCN(CC4)c5ccccc5	LMSGVNUBVSOTGJ-UHFFFAOYSA-N	9.18628e+06	9.22905e+06	1.0883e+07	2.0356e+07	2.10265e+07	2.02597e+07	1.47735e+07	1.50929e+07	1.53073e+07	5.8356e+06	5.72212e+06	5.66657e+06	4.31852e+06	4.18818e+06	4.24902e+06	2.29865e+07	2.34173e+07	2.41161e+07	1.22812e+07	1.25729e+07	1.26303e+07	3.79436e+06	3.70285e+06	3.80325e+06	524845	524845	524845	2.10727e+07	1.97138e+07	524845	1.61427e+07	1.50752e+07	1.55052e+07	7.8888e+06	8.07726e+06	8.44875e+06	9.7661e+06	2.05474e+07	1.50579e+07	5.74143e+06
neg	meta_229	4-((5-(4-Nitrophenyl)oxazol-2-yl)amino)benzonitrile	C16 H10 N4 O3	-4.01	306.075	306.074	3.734			524845	9.15455e+06	524845	524845	524845	524845	17856411	1.79818e+07	1.62384e+07	4.5308e+07	4.75374e+07	4.66175e+07	524845	524845	524845	8.79935e+06	9.26283e+06	9.07689e+06	524845	7.74272e+06	7.81317e+06	1.22052e+07	1.22398e+07	1.28961e+07	524845	524845	524845	1.09253e+07	1.07487e+07	1.08021e+07	1.39589e+07	1.32076e+07	1.27619e+07	2.08115e+07	2.06311e+07	1.91909e+07	9.15455e+06	524845	1.73589e+07	4.64876e+07
neg	meta_230	4-({4-[Bis(2-chloroethyl)amino]benzoyl}amino)-N-(2-{[2-(dimethylamino)ethyl]carbamoyl}-1-methyl-1H-imidazol-4-yl)-1-methyl-1H-imidazole-2-carboxamide	C25 H33 Cl2 N9 O3	4.36	577.208	577.211	12.341	Cn1cc(nc1C(=O)Nc2cn(c(n2)C(=O)NCCN(C)C)C)NC(=O)c3ccc(cc3)N(CCCl)CCCl	DKABPCCFZSSDAH-UHFFFAOYSA-N	5.4607e+06	524845	4.71404e+06	4.58314e+06	3.73266e+06	3.59732e+06	4.93894e+06	4.56482e+06	4.65509e+06	5.62879e+06	5.67947e+06	5.75705e+06	524845	524845	524845	4.20763e+06	3.64226e+06	4.27406e+06	3.7199e+06	3.73627e+06	4.15612e+06	3.31498e+06	3.13737e+06	3.14252e+06	524845	524845	524845	3.85758e+06	4.0753e+06	4.02269e+06	4.73534e+06	4.89555e+06	4.54032e+06	3.51494e+06	3.65145e+06	3.69805e+06	5.08737e+06	3.97104e+06	4.71962e+06	5.68844e+06
neg	meta_231	4-({5-[(2-aminoethyl)amino]-2,4-dinitrophenyl}amino)-TEMPO	C17 H28 N6 O5	0.74	396.212	396.212	10.826	CC1(CC(CC(N1O)(C)C)Nc2cc(c(cc2[N+](=O)[O-])[N+](=O)[O-])NCCN)C	RAQMGCRYZFVJAH-UHFFFAOYSA-N	2.97392e+07	3.03535e+07	2.96068e+07	524845	3.04658e+06	2.95574e+06	6.7967e+06	6.77585e+06	7.11232e+06	5.21229e+07	5.20289e+07	5.02721e+07	3.06154e+07	2.78492e+07	2.84005e+07	6.74946e+06	7.58546e+06	6.57545e+06	3.53799e+07	3.56154e+07	3.54078e+07	4.86513e+07	4.9924e+07	4.96555e+07	2.73909e+07	2.75015e+07	2.7979e+07	524845	524845	524845	2.16108e+07	2.09715e+07	2.07832e+07	4.58706e+07	4.38873e+07	4.19271e+07	2.98998e+07	3.00116e+06	6.89496e+06	5.14746e+07
neg	meta_232	4-(1,3-Benzodioxol-5-yl)-N-(2-methoxyphenyl)-2,7,7-trimethyl-5-oxo-1,4,5,6,7,8-hexahydro-3-quinolinecarboxamide	C27 H28 N2 O5	-1.92	460.2	460.199	10.06	CC1=C(C(C2=C(N1)CC(CC2=O)(C)C)c3ccc4c(c3)OCO4)C(=O)Nc5ccccc5OC	PKZBBTJKZWQENU-UHFFFAOYSA-N	1.22375e+07	1.33108e+07	1.28707e+07	3.65512e+06	3.55811e+06	3.60141e+06	1.0574e+07	524845	1.05017e+07	524845	524845	524845	4.46857e+06	524845	4.16138e+06	4.83781e+06	4.55866e+06	4.68141e+06	9.93852e+06	1.04492e+07	1.00734e+07	524845	524845	524845	3.67425e+06	524845	524845	524845	2.19732e+06	524845	7.80778e+06	7.78851e+06	7.84294e+06	524845	524845	524845	1.28063e+07	3.60488e+06	1.05379e+07	524845
neg	meta_233	4-(1,3-Dimethyl-2,4,6-trioxo-2,3,4,5,6,11-hexahydro-1H-indeno[2,1:5,6]pyrido[2,3-d]pyrimidin-5-yl)phenyl 3-(4-nitrophenyl)acrylate	C31 H22 N4 O7	-1.47	562.149	562.148	5.869	Cn1c2c(c(=O)n(c1=O)C)C(C3=C(N2)c4ccccc4C3=O)c5ccc(cc5)OC(=O)C=Cc6ccc(cc6)[N+](=O)[O-]	PDESTUDWFLPLCN-UHFFFAOYSA-N	2.18304e+07	2.71628e+07	2.70763e+07	1.13033e+07	1.0429e+07	1.06163e+07	1.91765e+07	1.95486e+07	1.94122e+07	4.60725e+07	4.61326e+07	4.46343e+07	524845	524845	524845	6.41575e+06	7.84755e+06	6.49272e+06	1.23658e+07	1.25986e+07	1.15193e+07	4.94913e+07	4.87658e+07	4.9232e+07	524845	524845	524845	1.798e+07	1.77841e+07	1.65302e+07	3.34312e+07	3.36282e+07	3.16769e+07	4.4732e+07	4.52576e+07	4.22787e+07	2.53565e+07	1.07829e+07	1.93791e+07	4.56132e+07
pos	meta_234	4-(1-Piperidinyl)-1-[4-(1H-1,2,4-triazol-3-ylcarbonyl)-1-piperazinyl]-1-butanone	C16 H26 N6 O2	0.21	334.212	334.212	12.101	c1[nH]nc(n1)C(=O)N2CCN(CC2)C(=O)CCCN3CCCCC3	JLLJVFFRHMARNO-UHFFFAOYSA-N	2.29559e+08	2.35753e+08	2.34118e+08	9.72296e+07	1.02668e+08	1.04101e+08	2.1869e+07	2.06424e+07	1.99929e+07	524845	2.1195e+06	524845	5.62034e+07	4.99925e+07	5.12124e+07	1.67779e+08	1.67097e+08	1.62683e+08	4.04018e+07	3.87179e+07	4.06798e+07	524845	524845	524845	8.18646e+07	7.748e+07	7.97456e+07	1.33998e+08	1.33102e+08	1.30548e+08	3.68564e+07	3.76972e+07	3.90369e+07	5.69974e+06	6.48036e+06	524845	2.33143e+08	1.01333e+08	2.08347e+07	2.1195e+06
pos	meta_235	4-(2,4,5-trimethoxyphenyl)-4-oxobutyric acid	C13 H16 O6	-2.4	268.095	268.094	1.284	COc1cc(c(cc1OC)OC)C(=O)CCC(=O)O	MCVJECHMYXGLIU-UHFFFAOYSA-N	4.02546e+07	4.09139e+07	3.81226e+07	3.31115e+07	3.21672e+07	3.32217e+07	1.70576e+07	1.67721e+07	1.60011e+07	8.04013e+06	8.39201e+06	8.2337e+06	3.02419e+07	2.89379e+07	3.27539e+07	9.59178e+06	8.95067e+06	9.07662e+06	7.15456e+06	7.30249e+06	7.63578e+06	1.192e+07	1.25926e+07	1.20094e+07	2.30399e+07	2.41007e+07	2.55548e+07	2.09754e+07	1.99439e+07	2.09879e+07	1.84942e+07	1.73182e+07	1.76271e+07	2.03964e+07	2.12874e+07	1.92554e+07	3.97637e+07	3.28334e+07	1.66103e+07	8.22195e+06
neg	meta_236	4-(2-Bromobenzoyl)-N-methyl-1H-pyrrole-2-carboxamide	C13 H11 Br N2 O2	-4.44	306	305.999	1.145	CNC(=O)c1cc(c[nH]1)C(=O)c2ccccc2Br	XYFXEGQOTYQJMT-UHFFFAOYSA-N	524845	524845	524845	1.38745e+07	1.95838e+07	1.69236e+07	2.39109e+07	2.53728e+07	2.58638e+07	1.03872e+07	1.10515e+07	1.12908e+07	2.27623e+07	2.13878e+07	2.16587e+07	1.4653e+07	9.09281e+06	1.43218e+07	1.08749e+07	524845	9.7548e+06	524845	7.86082e+06	524845	1.9095e+06	524845	524845	6.19037e+06	5.32867e+06	1.03926e+07	1.16159e+07	1.26886e+07	7.46743e+06	524845	524845	524845	524845	1.67939e+07	2.50492e+07	1.09098e+07
neg	meta_237	4-(4-BROMOBENZYLOXY)BENZALDEHYDE	C14 H11 Br O2	1.53	289.994	289.995	1.217	c1cc(ccc1COc2ccc(cc2)C=O)Br	HGCGRPJQAXHMMI-UHFFFAOYSA-N	1.06801e+08	1.2771e+08	1.18765e+08	5.25417e+06	5.43525e+06	5.82839e+06	11146571	1.08133e+07	1.2225e+07	1.49454e+07	524845	524845	2.02054e+08	195608841	1.89642e+08	524845	9.06351e+06	7.96733e+06	8.51806e+06	8.57704e+06	7.84224e+06	1.37978e+07	1.33388e+07	1.23508e+07	1.69526e+08	2.01213e+08	2.12405e+08	5.92654e+06	524845	524845	8.06004e+06	9.96063e+06	9.10147e+06	524845	1.17841e+07	524845	1.17759e+08	5.50594e+06	1.1395e+07	1.49454e+07
pos	meta_238	4-(6-Bromo-1H-imidazo[4,5-b]pyridin-2-yl)benzonitrile	C13 H7 Br N4	-0.1	297.985	297.985	0.823	c1cc(ccc1C#N)c2[nH]c3c(n2)cc(cn3)Br	NBRKITRXFMODQO-UHFFFAOYSA-N	4.20403e+06	524845	524845	8.67872e+06	8.09117e+06	6.83734e+06	1.01376e+07	1.07503e+07	1.17551e+07	5.18826e+06	4.81991e+06	5.35841e+06	524845	524845	524845	524845	524845	524845	1.07113e+07	1.0054e+07	1.09071e+07	7.02462e+06	7.05756e+06	6.5061e+06	524845	524845	524845	3.00673e+06	2.98946e+06	3.30681e+06	3.72622e+06	3.52229e+06	3.93551e+06	5.77573e+06	5.93639e+06	5.29823e+06	4.20403e+06	7.86908e+06	1.0881e+07	5.12219e+06
pos	meta_239	4-(Trifluoroacetyl)benzoic acid	C9 H5 F3 O3	1.47	218.019	218.019	0.845	c1cc(ccc1C(=O)C(F)(F)F)C(=O)O	WLTZCRCZDLLXQP-UHFFFAOYSA-N	524845	4.50743e+08	502177427	1.86858e+08	1.95908e+08	1.88816e+08	2.00264e+08	2.06619e+08	1.98369e+08	6.3401e+07	5.8442e+07	6.3109e+07	524845	524845	1527737481	1.25372e+08	1.38401e+08	1.30621e+08	8.98121e+07	1.01865e+08	9.9199e+07	4.83156e+07	5.31403e+07	4.69667e+07	5.56021e+08	530065427	524845	1.25288e+08	1.1825e+08	1.20783e+08	1.37348e+08	1.27816e+08	1.41206e+08	1.23653e+08	1.21998e+08	1.17756e+08	4.7646e+08	1.90527e+08	2.01751e+08	6.16507e+07
neg	meta_240	4,5-Dichloro-1,2-dihydro-1-methyl-3,6-pyridazinedione	C5 H4 Cl2 N2 O2	3.38	193.965	193.966	0.724	Cn1c(=O)c(c(c(=O)[nH]1)Cl)Cl	PQOFJFPDEMHQNW-UHFFFAOYSA-N	6.50126e+06	7.27432e+06	8.46997e+06	2.00683e+06	2.12709e+06	1.80162e+06	2.01059e+06	2.43561e+06	524845	2.6252e+06	2.53308e+06	2.86813e+06	8.91863e+06	8.85235e+06	8.0029e+06	2.20565e+06	2.36481e+06	2.49253e+06	524845	2.55046e+06	2.94687e+06	2.30105e+06	2.53664e+06	2.20193e+06	7.95952e+06	8.32411e+06	9.28799e+06	1.97423e+06	524845	524845	524845	2.15999e+06	2.54194e+06	2.49419e+06	2.56181e+06	524845	7.41518e+06	1.97851e+06	2.2231e+06	2.67547e+06
neg	meta_241	4,6-Diphenyl-2-sulfanyl-1-(2,3,4,6-tetra-O-acetylhexopyranosyl)-1,4-dihydro-3-pyridinecarbonitrile	C32 H32 N2 O9 S	-3.58	620.183	620.181	1.38	CC(=O)OCC1C(C(C(C(O1)N2C(=CC(C(=C2S)C#N)c3ccccc3)c4ccccc4)OC(=O)C)OC(=O)C)OC(=O)C	PLBVEELNKWFCIC-UHFFFAOYSA-N	7.0488e+06	6.27947e+06	6.1229e+06	524845	524845	524845	3.56862e+06	3.54393e+06	4.10421e+06	8.40749e+06	7.01002e+06	8.57013e+06	524845	524845	524845	524845	524845	524845	3.47381e+06	3.89779e+06	4.19112e+06	1.14164e+07	1.22746e+07	1.1302e+07	524845	524845	524845	524845	524845	524845	3.42039e+06	3.35567e+06	3.15709e+06	8.35862e+06	8.58841e+06	7.58714e+06	6.48372e+06	524845	3.73892e+06	7.99588e+06
neg	meta_242	4,7-Dinitro-2-oxo-5-phenyl-2,3,4,5-tetrahydro-1H-1,4-benzodiazepin-5-yl acetate	C17 H14 N4 O7	-1.74	386.086	386.086	5.358	CC(=O)OC1(c2cc(ccc2NC(=O)CN1[N+](=O)[O-])[N+](=O)[O-])c3ccccc3	BIPBWKRVOQYJMX-UHFFFAOYSA-N	8.17959e+07	7.63888e+07	7.45793e+07	524845	524845	524845	9.13569e+06	9.04865e+06	8.65295e+06	4.44442e+06	4.5943e+06	4.48645e+06	5.93164e+07	5.71238e+07	5.71161e+07	4.89988e+06	5.11668e+06	5.03789e+06	7.75132e+06	7.87455e+06	7.12558e+06	524845	524845	524845	3.96532e+07	3.34121e+07	3.80266e+07	524845	524845	524845	524845	524845	524845	3.68956e+06	4.74682e+06	4.99541e+06	7.7588e+07	524845	8.94576e+06	4.50839e+06
neg	meta_243	4-[(Trifluoromethyl)sulfanyl]phenyl dihydrogen phosphate	C7 H6 F3 O4 P S	-4.29	273.968	273.966	0.732	c1cc(ccc1OP(=O)(O)O)SC(F)(F)F	XJMSCAGQOBLANM-UHFFFAOYSA-N	1.99648e+08	1.93607e+08	1.77985e+08	6.29921e+07	6.25024e+07	6.5752e+07	9.25677e+07	8.6372e+07	9.32334e+07	2.04385e+08	2.02171e+08	2.29292e+08	1.9719e+08	2.08054e+08	1.94039e+08	6.86904e+07	7.88697e+07	6.54167e+07	1.03639e+08	1.09737e+08	9.7492e+07	1.79446e+08	1.75371e+08	1.83068e+08	2.01688e+08	1.94518e+08	1.98029e+08	5.18453e+07	5.56093e+07	5.22602e+07	9.23606e+07	9.55432e+07	8.67856e+07	1.5489e+08	1.64317e+08	144524898	1.90413e+08	6.37488e+07	9.07244e+07	2.11949e+08
neg	meta_244	4-[(Z)-(Methoxyimino)methyl]phenyl 2,3,4,6-tetra-O-benzoyl-beta-D-allopyranoside	C42 H35 N O11	-3.68	729.221	729.218	1.205	CO/N=C\c1ccc(cc1)O[C@H]2[C@@H]([C@@H]([C@@H]([C@H](O2)COC(=O)c3ccccc3)OC(=O)c4ccccc4)OC(=O)c5ccccc5)OC(=O)c6ccccc6	KRFZBMFUIBOINP-MPHMPBBXSA-N	524845	524845	524845	3.83083e+06	4.00426e+06	4.24236e+06	5.97786e+06	5.98294e+06	5.58419e+06	4.73087e+06	9.83845e+06	1.00701e+07	524845	524845	524845	1.33876e+07	1.30108e+07	1.27422e+07	1.00806e+07	1.04164e+07	1.07469e+07	2.11133e+07	1.03913e+07	1.01076e+07	524845	524845	524845	8.6333e+06	8.38921e+06	8.88857e+06	8.6095e+06	8.6513e+06	7.03179e+06	1.10401e+07	1.02035e+07	1.12324e+07	524845	4.02582e+06	5.84833e+06	8.21313e+06
neg	meta_245	4-[6,7-Bis(benzyloxy)-4-quinazolinyl]-N-(4-phenoxyphenyl)-1-piperazinecarboxamide	C39 H35 N5 O4	-0.67	637.269	637.268	12.407	C1CN(CCN1C2=NC=NC3=CC(=C(C=C32)OCC4=CC=CC=C4)OCC5=CC=CC=C5)C(=O)NC6=CC=C(C=C6)OC7=CC=CC=C7	OLJDZZQCBICVOJ-UHFFFAOYSA-N	9.81485e+06	1.14575e+07	524845	9.61702e+06	1.03762e+07	1.03787e+07	1.29831e+07	1.2306e+07	1.20804e+07	1.38806e+07	1.2748e+07	1.45093e+07	524845	524845	524845	7.9925e+06	8.78267e+06	8.61465e+06	9.30144e+06	8.38765e+06	8.49924e+06	5.91726e+06	6.74662e+06	5.79522e+06	524845	524845	524845	1.12983e+07	1.05028e+07	1.12686e+07	8.82673e+06	1.06764e+07	1.08412e+07	5.04539e+06	5.92824e+06	5.83265e+06	1.06362e+07	1.0124e+07	1.24565e+07	1.37127e+07
neg	meta_246	4-[6-Amino-5-cyano-3-(3-nitrophenyl)-2,4-dihydropyrano[2,3-c]pyrazol-4-yl]-2,6-dimethoxyphenyl acetate	C23 H19 N5 O7	-2.18	477.128	477.127	10.11	CC(=O)Oc1c(cc(cc1OC)C2c3c([nH]nc3OC(=C2C#N)N)c4cccc(c4)[N+](=O)[O-])OC	DCDLPXSFUCHWSR-UHFFFAOYSA-N	1.14778e+07	1.40603e+07	1.38656e+07	524845	524845	524845	5.04125e+06	4.90815e+06	5.80262e+06	524845	524845	524845	524845	3.91909e+06	524845	9.99027e+06	1.03086e+07	1.03931e+07	2.03198e+07	1.86116e+07	1.86993e+07	3.93037e+06	4.24516e+06	3.89549e+06	126499116	1.42521e+08	1.3627e+08	524845	524845	524845	4.11054e+06	5.31295e+06	4.50186e+06	524845	524845	524845	1.31346e+07	524845	5.25067e+06	524845
neg	meta_247	4-[7-(4-amino-4-iminobutoxy)-6-methoxyquinazolin-4-yl]-N-[4-(propan-2-yloxy)phenyl]piperazine-1-carboxamide	C27 H35 N7 O4	0.9	521.275	521.276	13.37	CC(C)OC1=CC=C(C=C1)NC(=O)N2CCN(CC2)C3=NC=NC4=CC(=C(C=C43)OC)OCCCC(=N)N	VSWZGAGDFYIAFT-UHFFFAOYSA-N	1.58188e+07	524845	524845	2.57157e+07	2.56534e+07	2.48982e+07	1.75943e+07	1.70127e+07	1.78649e+07	1.49105e+07	1.53999e+07	1.52238e+07	524845	524845	524845	1.24934e+07	1.32726e+07	13379764	1.21509e+07	1.19119e+07	1.22937e+07	524845	524845	524845	524845	524845	524845	2.40387e+07	2.21414e+07	2.35317e+07	6.55598e+06	1.75816e+07	1.77346e+07	524845	524845	524845	1.58188e+07	2.54224e+07	1.74906e+07	1.51781e+07
neg	meta_248	4-[Dihydroxy(oxido)-lambda~5~-stibanyl]phenol	C6 H7 O4 Sb	-2.92	263.938	263.937	0.724	c1cc(ccc1O)[Sb](=O)(O)O	IHAJDWXURNWUDL-UHFFFAOYSA-L	1.11603e+07	1.12464e+07	9.55052e+06	7.62692e+06	7.73269e+06	7.40735e+06	9.7686e+06	9.84394e+06	9.45894e+06	1.71304e+07	1.79556e+07	1.8111e+07	1.15298e+07	1.24596e+07	1.1165e+07	7.81801e+06	8.13957e+06	7.75969e+06	1.03284e+07	1.15861e+07	1.02344e+07	1.46127e+07	1.52711e+07	1.58676e+07	1.15209e+07	1.01991e+07	1.18742e+07	6.3897e+06	6.72384e+06	6.08833e+06	9.94978e+06	1.04725e+07	9.68871e+06	1.2664e+07	1.27237e+07	1.0324e+07	1.06524e+07	7.58898e+06	9.6905e+06	1.77323e+07
pos	meta_249	4-{[(3beta)-28-Hydroxylup-20(29)-en-3-yl]oxy}-2,2-dimethyl-4-oxobutanoic acid	C36 H58 O5	1.11	570.428	570.429	18.64	CC(=C)[C@@H]1CC[C@]2([C@H]1[C@H]3CC[C@@H]4[C@]5(CC[C@@H](C([C@@H]5CC[C@]4([C@@]3(CC2)C)C)(C)C)OC(=O)CC(C)(C)C(=O)O)C)CO	QWDFGGPAEGNWJO-RKBIRBBZSA-N	6.83915e+07	6.31707e+07	6.45815e+07	3.04542e+07	2.80432e+07	2.84839e+07	524845	524845	524845	524845	524845	524845	9.10225e+06	1.51545e+07	8.29693e+06	1.44826e+07	1.83185e+07	1.92984e+07	2.96841e+06	524845	2.94193e+06	524845	524845	524845	9.55536e+06	1.89434e+07	1.16977e+07	1.26335e+07	1.29583e+07	1.30867e+07	524845	524845	524845	524845	524845	524845	6.53812e+07	2.89938e+07	524845	524845
pos	meta_250	4-{[(3beta)-28-Hydroxylupan-3-yl]oxy}-2,2-dimethyl-4-oxobutanoic acid	C36 H60 O5	0.66	572.444	572.444	19.218	CC(C)[C@@H]1CC[C@]2([C@H]1[C@H]3CC[C@@H]4[C@]5(CC[C@@H](C([C@@H]5CC[C@]4([C@@]3(CC2)C)C)(C)C)OC(=O)CC(C)(C)C(=O)O)C)CO	UWLCHHQWRPPGFB-RKBIRBBZSA-N	4.97674e+07	5.67303e+07	6.19698e+07	5.86386e+07	5.48427e+07	5.43624e+07	8.8515e+06	8.38182e+06	9.14789e+06	524845	524845	524845	1.39158e+07	8.66876e+06	1.24966e+07	1.8028e+07	2.20377e+07	2.29311e+07	1.39753e+07	1.42578e+07	1.39907e+07	524845	524845	524845	1.68606e+07	1.50191e+07	4.01633e+07	1.87612e+07	1.85082e+07	1.98238e+07	5.50517e+06	5.18322e+06	5.58075e+06	524845	524845	524845	5.61558e+07	5.59479e+07	8.79374e+06	524845
neg	meta_251	4-{[(3S,4S)-3-Hydroxy-4-(4-hydroxy-3-methoxybenzyl)-2-oxotetrahydro-3-furanyl]methyl}-2-methoxyphenyl beta-D-glucopyranoside	C26 H32 O12	1.68	536.189	536.19	6.779	COc1cc(ccc1O)C[C@H]2COC(=O)[C@@]2(Cc3ccc(c(c3)OC)O[C@H]4[C@@H]([C@H]([C@@H]([C@H](O4)CO)O)O)O)O	VXYKGOAXVHSLDD-PTHUBMCESA-N	524845	524845	524845	524845	524845	524845	5.82089e+06	5.8229e+06	5.8306e+06	2.83415e+06	2.83266e+06	2.80194e+06	6.09641e+07	524845	524845	6.24996e+06	6.19692e+06	6.19029e+06	6.83979e+06	6.27461e+06	6.38342e+06	5.14171e+06	5.14873e+06	5.24085e+06	524845	524845	524845	524845	524845	524845	2.85511e+06	3.06393e+06	2.89573e+06	4.95041e+06	4.75571e+06	4.93685e+06	524845	524845	5.8248e+06	2.82292e+06
neg	meta_252	4-{[(5S,5aS,8aR,9R)-9-(4-Hydroxy-3,5-dimethoxyphenyl)-8-oxo-5,5a,6,8,8a,9-hexahydrofuro[3,4:6,7]naphtho[2,3-d][1,3]dioxol-5-yl]amino}-N-[(7S)-1,2,3-trimethoxy-10-(methylsulfanyl)-9-oxo-5,6,7,9-tetrahydrobenzo[a]heptalen-7-yl]benzamide	C48 H46 N2 O12 S	4.44	874.277	874.281	0.921	COc1cc(cc(c1O)OC)[C@@H]2c3cc4c(cc3[C@H]([C@@H]5[C@@H]2C(=O)OC5)Nc6ccc(cc6)C(=O)N[C@H]7CCc8cc(c(c(c8-c9c7cc(=O)c(cc9)SC)OC)OC)OC)OCO4	MCVWSXSVUPWWQV-QNODNKGLSA-N	524845	524845	524845	1.69041e+07	1.39938e+07	1.70999e+07	5.4692e+07	5.81256e+07	6.93764e+07	1.89036e+08	1.90419e+08	524845	524845	4.42989e+07	4.19552e+07	37612650	3.57017e+07	3.94897e+07	4.11988e+07	4.07388e+07	4.56415e+07	1.14174e+08	3.23886e+08	3.17489e+08	524845	524845	524845	5.19809e+07	524845	5.17019e+07	4.87639e+07	5.10408e+07	524845	524845	4.24752e+08	4.41003e+08	524845	1.59993e+07	6.07313e+07	1.89728e+08
neg	meta_253	4-{[4-(2,6-Dibromo-4-methylphenoxy)-5-nitro-2-pyridinyl]amino}benzonitrile	C19 H12 Br2 N4 O3	-0.22	501.928	501.928	0.724	Cc1cc(c(c(c1)Br)Oc2cc(ncc2[N+](=O)[O-])Nc3ccc(cc3)C#N)Br	NSZNGEGNOFMAML-UHFFFAOYSA-N	9.40568e+06	8.72366e+06	7.80515e+06	524845	524845	2.59632e+06	3.91783e+06	524845	4.12557e+06	1.50084e+07	1.58731e+07	1.45823e+07	8.17948e+06	8.68032e+06	8.19318e+06	524845	524845	524845	4.72504e+06	6.07286e+06	4.96894e+06	1.21766e+07	1.16315e+07	1.20672e+07	8.66758e+06	8.48773e+06	9.23774e+06	524845	1.88292e+06	1.58122e+06	4.33642e+06	4.5081e+06	4.68835e+06	9.31537e+06	9.57981e+06	8.20689e+06	8.64483e+06	2.59632e+06	4.0217e+06	1.51546e+07
neg	meta_254	4-{4-[(4-Chloro-2-biphenylyl)methyl]-1-piperazinyl}-N-[(4-{[(1S)-3-(dimethylamino)-1-(2-thienyl)propyl]amino}-3-nitrophenyl)sulfonyl]-2-phenoxybenzamide	C45 H45 Cl N6 O6 S2	-0.74	864.253	864.252	0.856	CN(C)CC[C@H](NC1=CC=C(C=C1[N+]([O-])=O)S(=O)(=O)NC(=O)C1=CC=C(C=C1OC1=CC=CC=C1)N1CCN(CC1)CC1=CC=CC=C1C1=CC=C(Cl)C=C1)C1=CC=CS1	ZTFVTCHOOJNCFA-RWYGWLOXSA-N	524845	524845	524845	2.6107e+07	2.58399e+07	2.58691e+07	8.09121e+07	8.53434e+07	524845	524845	524845	524845	524845	524845	524845	5.29476e+07	524845	4.99145e+07	7.35809e+07	6.27245e+07	5.90257e+07	524845	3.08656e+08	2.96683e+08	1.67566e+08	1.52483e+08	524845	7.22799e+07	7.61747e+07	6.63886e+07	6.40356e+07	6.84114e+07	524845	524845	524845	524845	524845	2.59387e+07	8.31277e+07	524845
pos	meta_255	4-acetamidobutyrate	C6 H11 N O3	1.03	145.074	145.074	0.917	CC(=O)NCCCC(=O)O	UZTFMUBKZQVKLK-UHFFFAOYSA-N	524845	2.5593e+07	3.76698e+07	4.7957e+06	4.64263e+06	4.03615e+06	524845	3.62384e+06	524845	524845	4.29611e+06	4.28147e+06	524845	524845	524845	3.54441e+06	3.22258e+06	1.72661e+06	524845	3.45336e+06	524845	524845	524845	2.76742e+06	1.00934e+08	7.63055e+07	524845	524845	524845	2.81603e+06	4.82814e+06	524845	4.36486e+06	3.80934e+06	5.50446e+06	4.61738e+06	3.16314e+07	4.4915e+06	3.62384e+06	4.28879e+06
neg	meta_256	4-Amino-2,6-dichlorophenol	C6 H5 Cl2 N O	2.72	176.975	176.975	0.727	c1c(cc(c(c1Cl)O)Cl)N	KGEXISHTCZHGFT-UHFFFAOYSA-N	1.53548e+07	1.67016e+07	1.56915e+07	524845	5.91826e+06	5.82478e+06	6.33665e+06	6.49934e+06	6.51362e+06	7.97139e+06	524845	8.10737e+06	1.6547e+07	1.70683e+07	1.55263e+07	5.89629e+06	5.95913e+06	524845	6.66684e+06	6.88503e+06	6.81999e+06	7.40719e+06	524845	7.41315e+06	524845	1.56219e+07	1.72982e+07	5.48903e+06	5.55046e+06	524845	6.22056e+06	6.56791e+06	6.3269e+06	7.34519e+06	7.71046e+06	524845	1.5916e+07	5.87152e+06	6.44987e+06	8.03938e+06
neg	meta_257	4-Amino-6,8-dimethyl-7,9-dioxo-6,7,8,9-tetrahydro[1,2,4]triazino[4,3-e]purine-3-carbonitrile	C10 H8 N8 O2	2.08	272.077	272.078	4.627	Cn1c2c(c(=O)n(c1=O)C)nc3n2c(c(nn3)C#N)N	XXBZUFNNHXTBSP-UHFFFAOYSA-N	6.07669e+06	5.65522e+06	5.53664e+06	4.61203e+06	4.5392e+06	4.23617e+06	4.80174e+06	4.98306e+06	4.46531e+06	4.20219e+06	4.41211e+06	4.38494e+06	2.73614e+07	2.86533e+07	2.89815e+07	524845	3.48049e+06	3.54053e+06	4.34567e+06	4.84368e+06	4.47956e+06	5.18696e+06	4.91566e+06	5.33755e+06	2.36153e+07	2.20188e+07	2.18838e+07	8.38647e+06	8.09489e+06	8.09114e+06	4.01712e+06	3.85446e+06	3.86745e+06	7.87414e+06	7.68225e+06	7.39827e+06	5.75618e+06	4.46247e+06	4.75004e+06	4.33308e+06
pos	meta_258	4-Amino-N~5~-[2-(cyclohexylamino)-1-(4-methylphenyl)-2-oxoethyl]-N~5~-[3-(4-morpholinyl)propyl]-1,2-thiazole-3,5-dicarboxamide	C27 H38 N6 O4 S	-1.02	542.268	542.267	9.903	Cc1ccc(cc1)C(C(=O)NC2CCCCC2)N(CCCN3CCOCC3)C(=O)c4c(c(ns4)C(=O)N)N	KTDXEJQXZDRABD-UHFFFAOYSA-N	2.469e+08	2.40638e+08	2.34509e+08	14311698	1.37454e+07	1.44781e+07	8.57341e+06	8.81734e+06	9.11184e+06	524845	524845	524845	404595153	422472455	4.2993e+08	3.34328e+07	3.4296e+07	3.45065e+07	1.00553e+07	9.84765e+06	1.02347e+07	524845	524845	524845	2.89666e+08	2.91868e+08	2.96064e+08	1.781e+07	1.76465e+07	1.76873e+07	9.88019e+06	9.54798e+06	9.47904e+06	524845	524845	524845	2.40683e+08	1.41784e+07	8.8342e+06	524845
pos	meta_259	4-Chloro-N-[1-methyl-5-({1-methyl-5-[(1-methyl-5-{[2-(4-morpholinyl)ethyl]carbamoyl}-1H-pyrrol-3-yl)carbamoyl]-1H-pyrrol-3-yl}carbamoyl)-1H-pyrrol-3-yl]-5-{[2-(4-morpholinyl)ethyl]amino}-1,2-thiazole-3-carboxamide	C34 H44 Cl N11 O6 S	-4.23	769.289	769.285	0.897	Cn1cc(cc1C(=O)NCCN2CCOCC2)NC(=O)c3cc(cn3C)NC(=O)c4cc(cn4C)NC(=O)c5c(c(sn5)NCCN6CCOCC6)Cl	HOLBFSKUEQUBCA-UHFFFAOYSA-N	1.62513e+07	1.66829e+07	9.27555e+06	1.51459e+07	1.44646e+07	524845	1.02464e+07	1.08776e+07	1.03876e+07	524845	4.4331e+06	4.52202e+06	524845	524845	524845	524845	524845	524845	1.11529e+07	1.1608e+07	1.27886e+07	1.05757e+07	1.14805e+07	1.03983e+07	524845	524845	524845	3.49441e+07	524845	524845	1.43552e+07	1.4202e+07	1.46149e+07	1.52366e+07	1.5473e+07	1.91108e+07	1.40699e+07	1.48053e+07	1.05039e+07	4.47756e+06
pos	meta_260	4-Coumaric acid	C9 H8 O3	1.33	164.047	164.048	6.661	c1cc(ccc1/C=C/C(=O)O)O	NGSWKAQJJWESNS-ZZXKWVIFSA-N	2.06048e+07	1.99251e+07	2.14271e+07	524845	524845	524845	524845	524845	524845	524845	524845	524845	3.07773e+07	3.24374e+07	3.29004e+07	1.15368e+07	1.15429e+07	1.14432e+07	4.99092e+06	5.07651e+06	5.11307e+06	524845	524845	524845	3.44601e+07	3.55017e+07	3.55008e+07	7.77048e+06	7.51806e+06	7.65222e+06	1.44889e+07	1.50323e+07	1.49761e+07	7.16124e+06	7.16075e+06	7.0002e+06	2.06524e+07	524845	524845	524845
pos	meta_261	4-Guanidinobutyric acid	C5 H11 N3 O2	-0.06	145.085	145.085	1.204	C(CC(=O)O)CNC(=N)N	TUHVEAJXIMEOSA-UHFFFAOYSA-N	1.74188e+07	524845	1.74128e+07	2.59293e+07	2.62586e+07	2.54691e+07	3.48832e+07	3.50441e+07	3.39898e+07	3.34947e+07	3.44385e+07	3.53634e+07	524845	524845	524845	1.71138e+07	1.69078e+07	524845	3.22465e+07	3.36678e+07	3.52222e+07	4.40266e+07	4.67364e+07	4.64013e+07	524845	1.11778e+07	524845	2.5498e+07	2.42425e+07	2.5527e+07	3.60284e+07	3.19304e+07	3.2616e+07	3.31101e+07	3.37118e+07	3.3752e+07	1.74158e+07	2.58857e+07	3.4639e+07	3.44322e+07
pos	meta_262	4-Hydroxybenzaldehyde	C7 H6 O2	2.56	122.037	122.037	1.3	c1cc(ccc1C=O)O	RGHHSNMVTDWUBI-UHFFFAOYSA-N	4.9848e+07	5.2255e+07	4.75838e+07	2.6598e+07	2.61644e+07	2.72166e+07	1.74783e+07	1.91175e+07	1.71225e+07	8.71996e+06	1.05108e+07	1.08638e+07	1.44504e+08	1.41445e+08	1.54638e+08	3.82473e+07	3.68493e+07	3.62156e+07	1.55316e+07	1.61113e+07	1.62145e+07	1.25086e+07	1.32195e+07	1.32965e+07	9.75569e+07	9.68121e+07	9.49447e+07	3.42468e+07	3.59843e+07	3.67009e+07	1.53922e+07	1.60356e+07	1.5134e+07	1.37398e+07	1.44232e+07	1.29866e+07	4.98956e+07	2.66597e+07	1.79061e+07	1.00315e+07
pos	meta_263	4-Indolecarbaldehyde	C9 H7 N O	1.32	145.053	145.053	4.559	c1cc(c2cc[nH]c2c1)C=O	JFDDFGLNZWNJTK-UHFFFAOYSA-N	5.64049e+07	5.52695e+07	5.57811e+07	2.47077e+07	2.60668e+07	2.60346e+07	2.57671e+07	2.57015e+07	2.68446e+07	2.57178e+07	2.47913e+07	2.50141e+07	3.33725e+08	3.16804e+08	3.1758e+08	4.66344e+07	4.83111e+07	5.093e+07	2.40249e+07	23294932	2.36569e+07	4.98763e+07	4.96891e+07	524845	2.2936e+08	2.22146e+08	2.13771e+08	2.83643e+07	3.03191e+07	2.90577e+07	2.40381e+07	2.5213e+07	2.59526e+07	1.91075e+07	1.91761e+07	2.03933e+07	5.58185e+07	2.56031e+07	2.61044e+07	2.51744e+07
neg	meta_264	4-Methyl-N-[7-(4-morpholinyl)-2,1,3-benzoxadiazol-4-yl]-3-nitrobenzamide	C18 H17 N5 O5	-2.79	383.123	383.122	5.523	Cc1ccc(cc1[N+](=O)[O-])C(=O)Nc2ccc(c3c2non3)N4CCOCC4	AOXOMMKJWQWMIQ-UHFFFAOYSA-N	3.14524e+06	2.64116e+06	2.53032e+06	4.79874e+06	4.60204e+06	4.59909e+06	3.65294e+06	3.08837e+06	3.3716e+06	524845	524845	524845	524845	524845	524845	524845	524845	524845	524845	2.49782e+06	2.51623e+06	524845	524845	524845	3.88801e+06	3.42793e+06	524845	2.84659e+06	2.65662e+06	2.63805e+06	2.30557e+06	2.25435e+06	2.2809e+06	524845	524845	524845	2.77224e+06	4.66663e+06	3.37097e+06	524845
neg	meta_265	4-Methyl-N-{4-methyl-1-oxo-1-[4-(2-pyridinyl)-1-piperazinyl]-2-pentanyl}cyclohexanecarboxamide	C23 H36 N4 O2	-2.98	400.284	400.283	15.897	CC1CCC(CC1)C(=O)NC(CC(C)C)C(=O)N2CCN(CC2)c3ccccn3	ORMNUNLPLQXJAO-UHFFFAOYSA-N	1.48596e+07	1.3754e+07	1.31014e+07	1.73579e+07	1.78049e+07	1.77281e+07	5.15783e+07	5.0396e+07	5.02077e+07	4.25228e+07	4.28069e+07	4.41877e+07	7.38473e+06	6.47118e+06	6.36887e+06	3.1426e+07	3.14432e+07	3.05743e+07	3.66713e+07	3.72163e+07	3.73202e+07	3.35378e+07	3.34128e+07	3.26028e+07	8.70572e+06	7.95641e+06	524845	1.58398e+07	1.42451e+07	1.5372e+07	4.8006e+07	4.88952e+07	4.54496e+07	2.48896e+07	2.4588e+07	2.36436e+07	1.3905e+07	1.76303e+07	5.07273e+07	43172468
pos	meta_266	4-Methylumbelliferyl-alpha-D-glucopyranoside	C16 H18 O8	0.97	338.1	338.1	6.732	Cc1cc(=O)oc2c1ccc(c2)O[C@H]3[C@@H]([C@H]([C@H]([C@H](O3)CO)O)O)O	YUDPTGPSBJVHCN-DZQJYWQESA-N	2.29203e+07	2.12431e+07	2.14768e+07	3.13604e+06	2.69724e+06	2.85098e+06	524845	524845	524845	524845	524845	524845	6.21975e+06	6.99546e+06	6.45578e+06	524845	524845	524845	3.4264e+06	3.45112e+06	3.44163e+06	524845	524845	524845	2.61988e+07	1.50324e+07	1.56608e+07	524845	524845	524845	6.32615e+06	6.61301e+06	6.54705e+06	4.75587e+06	4.39664e+06	4.32614e+06	2.18801e+07	2.89475e+06	524845	524845
pos	meta_267	4-Nitrophenyl sulfate	C6 H4 N O6 S	2.75	217.976	217.977	0.747	O=S([O-])(=O)Oc1ccc(cc1)[N+]([O-])=O	JBGHTSSFSSUKLR-UHFFFAOYSA-M	6.2404e+07	5.12385e+07	5.15563e+07	3.58481e+07	3.00339e+07	3.99391e+07	1.24102e+07	1.25178e+07	1.2707e+07	8.40971e+06	8.35338e+06	9.24836e+06	7.24182e+07	7.15668e+07	6.84509e+07	1.52886e+07	1.65162e+07	2.15896e+07	1.434e+07	1.29798e+07	1.4648e+07	6.93376e+06	7.18876e+06	6.81469e+06	6.57729e+07	6.77245e+07	6.69511e+07	3.06813e+07	3.11556e+07	3.17054e+07	1.57703e+07	1.83113e+07	1.44571e+07	9.20231e+06	1.25632e+07	1.00144e+07	5.50663e+07	3.52737e+07	1.2545e+07	8.67048e+06
neg	meta_268	4-Undecylbenzenesulfonic acid	C17 H28 O3 S	0.43	312.176	312.176	18.726	CCCCCCCCCCCc1ccc(cc1)S(=O)(=O)O	UCDCOJNNUVYFKJ-UHFFFAOYSA-N	524845	524845	524845	93562918	1.61806e+08	136416251	1.19687e+08	7.75284e+07	6.19926e+07	7.18322e+07	7.40078e+07	6.76905e+07	524845	524845	524845	5.58829e+07	8.25456e+07	524845	3.17736e+08	3.06846e+08	3.03313e+08	2.73662e+08	2.79993e+08	2.73597e+08	524845	524845	524845	1.35573e+08	1.45014e+08	1.04362e+08	1.26844e+08	524845	1.13186e+08	6.99644e+07	1.26193e+08	6.74196e+07	524845	1.30595e+08	8.64027e+07	7.11768e+07
pos	meta_269	5-(1,4,8,12-Tetraazacyclopentadecan-8-ylmethyl)-8-quinolinol	C21 H33 N5 O	-3.07	371.269	371.267	10.512	c1cc2c(ccc(c2nc1)O)CN3CCCNCCCNCCNCCC3	QQAISVITWCCCIC-UHFFFAOYSA-N	5.93227e+07	5.66835e+07	5.89306e+07	1.47979e+07	9.53555e+06	1.02488e+07	524845	524845	524845	524845	524845	524845	2.90606e+07	4.89261e+07	8.42155e+07	5.2307e+06	9.15126e+06	8.52117e+06	524845	524845	524845	524845	524845	524845	5.95075e+07	1.12799e+08	3.79763e+07	8.97465e+06	1.86168e+07	1.70795e+07	3.57633e+06	6.42154e+06	6.67299e+06	524845	524845	524845	5.83123e+07	1.15274e+07	524845	524845
neg	meta_270	5-(4-Chlorophenyl)-2-{[5-(2-chlorophenyl)-1,3-thiazol-2-yl]methyl}-4-[(2S)-3,3,3-trifluoro-2-hydroxypropyl]-2,4-dihydro-3H-1,2,4-triazol-3-one	C21 H15 Cl2 F3 N4 O2 S	2.66	514.024	514.026	0.84	O[C@@H](CN1C(=O)N(CC2=NC=C(S2)C2=CC=CC=C2Cl)N=C1C1C=CC(Cl)=CC=1)C(F)(F)F	HMRUJVGSKRJZDX-KRWDZBQOSA-N	524845	524845	524845	2.40038e+07	2.43945e+07	2.44625e+07	2.248e+07	2.34753e+07	2.21779e+07	524845	524845	2.94635e+06	1.70601e+07	1.53748e+07	1.45387e+07	1.93483e+07	2.0928e+07	2.05073e+07	1.94035e+07	1.74426e+07	1.85962e+07	524845	524845	524845	524845	524845	524845	9.05615e+06	9.92096e+06	524845	1.68421e+07	1.89004e+07	1.49827e+07	524845	524845	524845	524845	2.42869e+07	2.27111e+07	2.94635e+06
pos	meta_271	5,7-Dihydroxytryptamine	C10 H12 N2 O2	1.2	192.09	192.09	1.39	c1c(cc(c2c1c(c[nH]2)CCN)O)O	LXWHQTNFZDTKBH-UHFFFAOYSA-N	1.3973e+08	1.47374e+08	1.50266e+08	4.91696e+06	5.28783e+06	6.03447e+06	9.4095e+06	1.00208e+07	8.82905e+06	9.90655e+06	1.04682e+07	1.03488e+07	524845	524845	1.28209e+07	524845	524845	524845	1.54607e+07	1.6493e+07	1.70481e+07	5.26402e+06	5.34962e+06	5.5197e+06	2.39952e+07	2.46538e+07	2.95037e+07	524845	524845	4.66156e+06	3.20298e+07	3.04138e+07	3.05041e+07	6.95182e+07	7.35008e+07	6.99164e+07	1.4579e+08	5.41308e+06	9.41979e+06	1.02412e+07
neg	meta_272	5-{[(3S)-3-Amino-3-carboxypropyl](ethyl)amino}-5-deoxyadenosine	C16 H25 N7 O5	0.92	395.192	395.192	12.125	CC[N@@](CC[C@@H](C(=O)O)N)C[C@@H]1[C@H]([C@H]([C@@H](O1)n2cnc3c2ncnc3N)O)O	GAMUFACDOHMHSZ-OPYVMVOTSA-N	2.28856e+07	2.35485e+07	2.39168e+07	524845	524845	524845	4.39525e+06	4.43412e+06	4.64722e+06	1.21288e+07	1.0381e+07	1.14419e+07	1.66884e+07	1.73523e+07	1.65705e+07	524845	524845	524845	524845	524845	3.35545e+06	524845	524845	1.24142e+07	1.49413e+07	1.40468e+07	1.48518e+07	524845	524845	524845	4.58447e+06	4.84997e+06	4.66162e+06	1.33386e+07	1.21992e+07	1.26147e+07	2.34503e+07	524845	4.4922e+06	1.13172e+07
neg	meta_273	5-Bromo-N-(4,5,6,7-tetrahydro-1,3-benzothiazol-2-yl)-2-thiophenesulfonamide	C11 H11 Br N2 O2 S3	3.78	377.917	377.918	0.721	c1cc(sc1S(=O)(=O)Nc2nc3c(s2)CCCC3)Br	XYQDKTLOPLGKSW-UHFFFAOYSA-N	2.2264e+06	2.20899e+06	2.09144e+06	524845	1.48047e+06	1.27678e+06	1.83622e+06	524845	1.76713e+06	3.77756e+06	3.8591e+06	3.92882e+06	2.54096e+06	2.51945e+06	2.06823e+06	1.35224e+06	1.66072e+06	524845	1.86946e+06	2.22175e+06	1.91631e+06	3.22339e+06	3.59156e+06	3.56453e+06	1.98848e+06	2.12849e+06	2.36672e+06	524845	524845	524845	2.05024e+06	1.88903e+06	1.9663e+06	2.79364e+06	3.1073e+06	2.40952e+06	2.17561e+06	1.37862e+06	1.80168e+06	3.85516e+06
neg	meta_274	5-Bromo-N~4~-(4-chlorophenyl)-6-methyl-2,4-pyrimidinediamine	C11 H10 Br Cl N4	-3.66	311.978	311.977	1.239	Cc1c(c(nc(n1)N)Nc2ccc(cc2)Cl)Br	WLUWADRUYNDGJO-UHFFFAOYSA-N	3.93264e+07	4.28651e+07	4.14586e+07	1.00072e+07	1.10151e+07	1.07205e+07	1.54468e+07	1.42277e+07	1.57999e+07	1.69556e+07	1.55857e+07	1.57255e+07	5.5017e+07	4.61784e+07	5.41e+07	1.20484e+07	1.12172e+07	1.16243e+07	1.15003e+07	524845	1.07159e+07	1.2726e+07	1.25327e+07	524845	4.94729e+07	5.08434e+07	5.31499e+07	524845	8.56373e+06	7.96138e+06	1.25842e+07	1.34848e+07	1.28067e+07	524845	524845	1.07559e+07	4.12167e+07	1.0581e+07	1.51581e+07	1.60889e+07
neg	meta_275	5-Chloro-N-(2-furylmethyl)-2-thiophenesulfonamide	C9 H8 Cl N O3 S2	2.04	276.963	276.964	0.731	c1cc(oc1)CNS(=O)(=O)c2ccc(s2)Cl	UOVJGVLNKRNDLY-UHFFFAOYSA-N	5.28779e+06	4.97823e+06	4.9501e+06	1.53478e+06	1.64116e+06	1.61522e+06	2.12118e+06	2.16047e+06	2.46472e+06	5.40737e+06	5.34347e+06	6.19451e+06	5.02995e+06	5.47638e+06	5.2819e+06	1.77955e+06	2.05286e+06	1.64185e+06	2.64451e+06	2.92391e+06	2.55694e+06	4.85062e+06	4.61937e+06	5.05307e+06	5.83358e+06	4.8247e+06	5.33823e+06	524845	524845	524845	2.60583e+06	2.42164e+06	2.38286e+06	4.29734e+06	4.4021e+06	3.86413e+06	5.07204e+06	1.59705e+06	2.24879e+06	5.64845e+06
pos	meta_276	5-Hydroxymethyl-2-furaldehyde	C6 H6 O3	1.94	126.032	126.032	0.914	c1cc(oc1CO)C=O	NOEGNKMFWQHSLB-UHFFFAOYSA-N	1800330440	3386201874	1965285915	2.29186e+08	2.18387e+08	2.39442e+08	1.455e+08	1.48313e+08	1.47109e+08	1.2608e+08	2.13612e+08	2.12101e+08	524845	524845	665533296	2.49383e+08	2.57554e+08	2.74574e+08	1.71949e+08	1.68128e+08	1.65482e+08	135559076	1.36843e+08	1.33591e+08	524845	1266755028	524845	2.31729e+08	2.35479e+08	2.44772e+08	3.82672e+08	1.62191e+08	1.70894e+08	1.65474e+08	1.59741e+08	2.79949e+08	2383939410	2.29005e+08	1.46974e+08	1.83931e+08
pos	meta_277	5-Methyl-3-phenyl-6-(5-phenyl-1,3,4-oxadiazol-2-yl)-1-[(3-phenyl-1,2,4-oxadiazol-5-yl)methyl]thieno[2,3-d]pyrimidine-2,4(1H,3H)-dione	C30 H20 N6 O4 S	-0.44	560.127	560.126	0.98	CC1=C(SC2=C1C(=O)N(C1C=CC=CC=1)C(=O)N2CC1=NC(=NO1)C1C=CC=CC=1)C1=NN=C(O1)C1C=CC=CC=1	BERDUNNTWMSTPX-UHFFFAOYSA-N	524845	2.73602e+07	2.97039e+07	2.736e+07	2.55314e+07	2.21758e+07	3.21826e+07	2.58463e+07	2.40674e+07	524845	524845	524845	2.63582e+07	3.14502e+07	524845	2.52268e+07	1.71214e+07	1.6694e+07	1.80185e+07	3.14197e+07	2.98534e+07	524845	6.51987e+06	1.63045e+07	4.13814e+07	4.21414e+07	4.10166e+07	4.75892e+06	524845	1.4603e+07	2.3986e+07	2.80522e+07	2.62756e+07	2.75287e+07	3.17678e+07	2.96031e+07	2.8532e+07	2.50224e+07	2.73655e+07	524845
pos	meta_278	5-methyldeoxycytidine	C11 H15 N5 O3 S	0.64	297.09	297.09	4.504	CSC[C@@H]1[C@H]([C@H]([C@@H](O1)n2cnc3c2ncnc3N)O)O	WUUGFSXJNOTRMR-IOSLPCCCSA-N	168306676	1.6749e+08	1.67601e+08	5.80398e+07	5.96052e+07	6.0887e+07	4.99967e+07	4.98671e+07	5.15238e+07	3.98077e+07	3.85065e+07	3.90109e+07	3.25137e+08	3.16648e+08	3.15482e+08	1.09296e+08	1.11114e+08	1.15272e+08	5.90759e+07	5.57327e+07	5.55728e+07	7.34908e+07	7.34676e+07	7.16902e+07	1.57183e+08	1.60088e+08	1.55624e+08	110340289	1.14775e+08	1.10308e+08	4.3782e+07	4.58313e+07	4.80938e+07	6.37427e+07	6.35622e+07	6.6988e+07	1.67799e+08	5.95107e+07	5.04625e+07	3.91084e+07
neg	meta_279	6-(2-Methoxyphenyl)-2,2-dimethyl-4-{[(3-methylbutyl)sulfanyl]methyl}-1,2-dihydroquinoline	C24 H31 N O S	0.47	381.213	381.213	13.267	CC(C)CCSCC1=CC(NC2=C1C=C(C=C2)C3=CC=CC=C3OC)(C)C	UVGDXGWUNNCDKN-UHFFFAOYSA-N	10198235	1.11362e+07	1.15938e+07	524845	2.04268e+06	524845	9.78234e+06	9.43476e+06	9.51647e+06	1.89534e+07	1.71462e+07	1.88665e+07	524845	524845	524845	4.51769e+06	4.59719e+06	4.27844e+06	1.26704e+07	1.2048e+07	1.11257e+07	1.21964e+07	1.18732e+07	1.15668e+07	2.97152e+06	524845	524845	524845	524845	524845	1.28579e+07	1.24795e+07	1.21767e+07	1.01199e+07	1.00654e+07	9.68824e+06	1.09761e+07	2.04268e+06	9.57786e+06	1.8322e+07
neg	meta_280	6,7-Dinitroso-2,3,5,8-tetrahydro-1H-[1,2,3]triazolo[4,5-g]quinoxaline	C8 H7 N7 O2	0.38	233.066	233.066	2.323	c1c2c(cc3c1[nH][nH][nH]3)[nH]c(c([nH]2)N=O)N=O	IXFOITSGHFZHRH-UHFFFAOYSA-N	524845	524845	524845	524845	3.74196e+06	4.20998e+06	4.1137e+06	3.7975e+06	3.97876e+06	5.56085e+06	5.36626e+06	5.47557e+06	7.48267e+06	7.29391e+06	7.02075e+06	524845	524845	3.57682e+06	4.15615e+06	4.09642e+06	4.17296e+06	5.91713e+06	6.10367e+06	5.75915e+06	524845	5.96277e+06	524845	524845	524845	524845	524845	524845	524845	9.08793e+06	7.8914e+06	8.55259e+06	524845	3.97597e+06	3.96332e+06	5.46756e+06
neg	meta_281	6-{[(4-Methoxyphenyl)sulfonyl]methyl}-N,N-dipropyl-1,2,3,4-tetrahydro-2-naphthalenamine	C24 H33 N O3 S	0.52	415.218	415.218	10.042	CCCN(CCC)C1CCc2cc(ccc2C1)CS(=O)(=O)c3ccc(cc3)OC	HUXFXXWYIRBVJR-UHFFFAOYSA-N	3.25296e+07	3.19361e+07	3.18741e+07	3.08251e+06	3.27791e+06	3.05838e+06	1.0095e+07	9.67306e+06	9.63959e+06	1.65747e+07	1.71972e+07	1.72336e+07	7.60061e+06	7.41622e+06	7.63338e+06	3.64225e+06	3.70343e+06	3.83945e+06	8.90917e+06	8.65566e+06	8.32188e+06	1.78195e+07	1.73884e+07	1.80861e+07	5.33321e+06	5.34775e+06	5.66037e+06	524845	524845	524845	6.30156e+06	6.6965e+06	6.5615e+06	3.21895e+07	3.24109e+07	2.9552e+07	3.21132e+07	3.1396e+06	9.80254e+06	1.70019e+07
neg	meta_282	6-{4-[(4-[(2R,3S)-4-(3,4-Bis{[1-(6-hydroxyhexyl)-1H-1,2,3-triazol-4-yl]methoxy}phenyl)-2,3-dimethylbutyl]-2-{[1-(6-hydroxyhexyl)-1H-1,2,3-triazol-4-yl]methoxy}phenoxy)methyl]-1H-1,2,3-triazol-1-yl}-1-hexanol	C54 H82 N12 O8	4.36	1026.64	1026.64	12.8	C[C@H](Cc1ccc(c(c1)OCc2cn(nn2)CCCCCCO)OCc3cn(nn3)CCCCCCO)[C@@H](C)Cc4ccc(c(c4)OCc5cn(nn5)CCCCCCO)OCc6cn(nn6)CCCCCCO	FQCKQJDLNASJRY-PIYFIQLCSA-N	524845	524845	524845	7.2911e+06	7.21198e+06	6.84911e+06	6.15897e+06	6.15183e+06	6.49871e+06	6.6919e+06	5.95525e+06	6.56987e+06	524845	524845	524845	4610381	4.9606e+06	5.00268e+06	4.31681e+06	4.85023e+06	4.49864e+06	2.59266e+06	2.5701e+06	2.20902e+06	524845	524845	524845	7.84474e+06	7.48812e+06	6.84892e+06	6.12946e+06	5.23949e+06	5.61086e+06	524845	1.99907e+06	1.78623e+06	524845	7.1174e+06	6.26983e+06	6.40567e+06
neg	meta_283	6-Amino-4-ethyl-5-(4-hydroxyphenyl)-N-methyl-3,3-bipyridine-6-carboxamide	C20 H20 N4 O2	-3.48	348.159	348.157	9.576	CCc1c(cnc(c1c2ccc(cc2)O)N)c3ccc(nc3)C(=O)NC	UCYSSYGGXOFJKK-UHFFFAOYSA-N	524845	524845	524845	524845	524845	524845	6.04238e+06	6.0019e+06	5.92943e+06	2.97294e+06	3.06772e+06	3.12967e+06	524845	524845	524845	6721917	6.8261e+06	6.72615e+06	7.0318e+06	7.25975e+06	6.82327e+06	2.07001e+06	2.11866e+06	2.06828e+06	524845	524845	524845	2.94806e+06	2.86312e+06	2.85836e+06	4.18533e+06	4.40684e+06	4.19964e+06	524845	524845	524845	524845	524845	5.99124e+06	3.05678e+06
neg	meta_284	6-Ethyl-5-[(trans-4-hydroxycyclohexyl)amino]-3-({4-[4-(4-methyl-1-piperazinyl)-1-piperidinyl]-3-(trifluoromethyl)phenyl}amino)-2-pyrazinecarboxamide	C30 H43 F3 N8 O2	4.57	604.346	604.349	12.244	CCc1nc(c(nc1N[C@H]2CC[C@@H](CC2)O)Nc3cc(c(cc3)N4CCC(CC4)N5CCN(CC5)C)C(F)(F)F)C(=O)N	LMAXJYJLXCUPQY-XYWHTSSQSA-N	524845	524845	524845	2.65438e+06	2.79595e+06	2.59165e+06	3.07255e+06	3.2937e+06	2.89699e+06	4.56896e+06	4.60319e+06	3.94925e+06	524845	524845	524845	2.62233e+06	2.39679e+06	2.40556e+06	2.67357e+06	2.88646e+06	2.6564e+06	524845	524845	524845	524845	524845	524845	2.53256e+06	2.58054e+06	2.49977e+06	2.37372e+06	2.22853e+06	524845	524845	524845	524845	524845	2.68066e+06	3.08774e+06	4.3738e+06
neg	meta_285	6-Gingerol	C17 H26 O4	0.85	294.183	294.183	11.47			6.32838e+07	7.72182e+07	5.9665e+07	4.5055e+07	6.50215e+07	1.54068e+07	2.40695e+08	5.05092e+07	1.52327e+07	4.45118e+07	9.11695e+07	2.0155e+07	7.55865e+07	6.66783e+07	7.34533e+07	4.0128e+07	8.71863e+07	1.66138e+07	4.30442e+07	6.24944e+07	1.47355e+07	6.65575e+07	8.40476e+07	1.54253e+07	6.19564e+07	7.0977e+07	7.64077e+07	7.80974e+07	9.56877e+07	1.46783e+07	4.19686e+07	4.13191e+07	1.501e+07	8.11084e+07	4.98593e+07	1.87821e+07	6.67223e+07	4.18278e+07	1.02146e+08	5.19454e+07
pos	meta_286	6-Hydroxy-2-benzothiazolesulfonamide	C7 H6 N2 O3 S2	4.94	229.982	229.983	1.037	NS(=O)(=O)C1=NC2C=CC(O)=CC=2S1	NOOBQTYVTDBXTL-UHFFFAOYSA-N	1.94602e+07	2.24848e+07	524845	1.15214e+07	1.16136e+07	1.06348e+07	8.83316e+06	8.86845e+06	8.15555e+06	5.64572e+06	6.25859e+06	6.01631e+06	6.16162e+07	6.38965e+07	6.97049e+07	524845	524845	524845	524845	524845	524845	4.84707e+06	524845	5.04814e+06	1.76896e+07	1.85848e+07	524845	1.17211e+07	1.06386e+07	1.10467e+07	524845	524845	8.43339e+06	8.09009e+06	3.80722e+06	8.53066e+06	2.09725e+07	1.12566e+07	8.61905e+06	5.97354e+06
pos	meta_287	6-Methoxyquinoline	C10 H9 N O	1.33	159.068	159.069	2.997	COc1ccc2c(c1)cccn2	HFDLDPJYCIEXJP-UHFFFAOYSA-N	3.07198e+08	2.8797e+08	2.8398e+08	1.19075e+07	1.21473e+07	1.19019e+07	2.99035e+07	2.93285e+07	2.96827e+07	1.51945e+07	1.40268e+07	1.49547e+07	8.33482e+07	7.95313e+07	7.62687e+07	1.03606e+07	1.0219e+07	1.02312e+07	5.84737e+07	5.80141e+07	5.66912e+07	1.47125e+07	1.50265e+07	1.47388e+07	1.49795e+08	1.39231e+08	1.39391e+08	1.34787e+07	1.39331e+07	1.40123e+07	1.64459e+08	1.66374e+08	1.66907e+08	2.29528e+08	2.24294e+08	2.31271e+08	293049228	1.19856e+07	2.96382e+07	1.47253e+07
pos	meta_288	6-Methylindole	C9 H9 N	1.14	131.073	131.074	4.565			1.4025e+07	1.39324e+07	1.39644e+07	4.53255e+06	4.80327e+06	4.79586e+06	4.54593e+06	4.80335e+06	4.72349e+06	4.7488e+06	4.45603e+06	4.37209e+06	524845	524845	524845	7.96895e+06	8.58458e+06	8.86835e+06	4.32489e+06	4.15598e+06	4.09608e+06	8.95989e+06	8.28349e+06	8.65443e+06	524845	524845	524845	5.3688e+06	5.61454e+06	5.29303e+06	4.54738e+06	4.69036e+06	4.80241e+06	524845	524845	524845	1.39739e+07	4.71056e+06	4.69092e+06	4.52564e+06
pos	meta_289	6-Methylquinoline	C10 H9 N	1.29	143.073	143.074	4.561	Cc1ccc2c(c1)cccn2	LUYISICIYVKBTA-UHFFFAOYSA-N	2.68181e+07	2.54399e+07	2.59106e+07	1.45887e+07	1.52086e+07	1.5519e+07	1.48978e+07	1.49457e+07	1.54728e+07	524845	1.38868e+07	1.37187e+07	1.67221e+08	524845	1.54364e+08	26899430	2.77154e+07	2.93607e+07	1.4286e+07	1.34649e+07	1.35364e+07	2.8512e+07	2.87369e+07	2.74597e+07	1.11075e+08	1.10598e+08	1.07208e+08	1.64578e+07	1.72315e+07	1.61916e+07	1.41011e+07	1.48069e+07	1.50262e+07	1.10959e+07	1.10688e+07	1.16325e+07	2.60562e+07	1.51054e+07	1.51055e+07	1.38027e+07
neg	meta_290	7-(2-Ethoxyethyl)-1,3-dimethyl-8-[(4-methyl-1-piperazinyl)methyl]-3,7-dihydro-1H-purine-2,6-dione	C17 H28 N6 O3	1.21	364.222	364.223	13.271	CCOCCn1c(nc2c1c(=O)n(c(=O)n2C)C)CN3CCN(CC3)C	NNWDXFNELDPXFB-UHFFFAOYSA-N	4.53584e+07	4.78224e+07	4.59328e+07	1.91222e+07	1.89567e+07	1.89892e+07	5.04446e+07	4.83873e+07	5.04068e+07	7.08798e+07	7.2504e+07	524845	1.06465e+07	1.08093e+07	1.10528e+07	2.87131e+07	2.84993e+07	2.72373e+07	5.67219e+07	5.86628e+07	5.77841e+07	5.64607e+07	5.7344e+07	5.82364e+07	1.34565e+07	1.22296e+07	1.30046e+07	9.13449e+06	9.53769e+06	9.49273e+06	5.98292e+07	6.16121e+07	5.9555e+07	5.513e+07	5.37712e+07	5.34727e+07	4.63712e+07	1.90227e+07	4.97463e+07	7.16919e+07
pos	meta_291	7,8-Bis(hydroxymethyl)-1,4a-dimethyl-3,4,4a,5,6,7-hexahydro-2H-benzo[7]annulen-2-one	C15 H22 O3	0.31	250.157	250.157	11.009			3.28873e+07	3.19102e+07	3.35144e+07	1.43286e+07	1.41087e+07	1.29555e+07	3.72004e+06	3.91833e+06	3.75112e+06	524845	524845	524845	2.85093e+07	2.76458e+07	2.87666e+07	1.49125e+07	1.50149e+07	1.54783e+07	4.20991e+06	4.19586e+06	2.88551e+06	524845	524845	524845	2.80641e+07	2.79905e+07	2.81154e+07	1.45549e+07	1.52409e+07	1.48295e+07	5.76761e+06	5.67696e+06	5.5023e+06	524845	524845	524845	3.27706e+07	1.37976e+07	3.7965e+06	524845
pos	meta_292	7,8-dihydroxyspiro[chroman-2,1-cyclohexan]-4-one	C14 H16 O4	0.31	248.105	248.105	7.705	c1cc(c(c2c1C(=O)CC3(O2)CCCCC3)O)O	VXZPJQXETDFJCN-UHFFFAOYSA-N	1.22219e+07	1.11514e+07	1.2792e+07	524845	524845	524845	524845	524845	524845	524845	524845	524845	524845	524845	524845	3.63938e+06	3.77802e+06	3.74628e+06	2.66731e+06	2.4743e+06	2.48174e+06	524845	524845	524845	1.15554e+07	1.14539e+07	1.15099e+07	2.30309e+06	2.3045e+06	524845	5.78208e+06	5.96322e+06	5.8514e+06	5.93811e+06	5.95981e+06	5.94683e+06	1.20551e+07	524845	524845	524845
neg	meta_293	7-[(4xi)-5-Deoxy-5-{isopropyl[3-({[6-(2-methyl-2-propanyl)-1H-benzimidazol-2-yl]carbamoyl}amino)propyl]amino}-beta-D-erythro-pentofuranosyl]-7H-pyrrolo[2,3-d]pyrimidin-4-amine	C29 H41 N9 O4	-4.48	579.328	579.326	13.154	CC(C)N(CCCNC(=O)Nc1[nH]c2cc(ccc2n1)C(C)(C)C)CC3[C@H]([C@H]([C@@H](O3)n4ccc5c4ncnc5N)O)O	JHPZZWSSEJCBRJ-KYSCMSHESA-N	3.88859e+06	524845	524845	1.35684e+07	1.39256e+07	1.37754e+07	2.17935e+06	2.28082e+06	2.68596e+06	2.06289e+07	2.00303e+07	1.93835e+07	524845	524845	524845	2.52975e+06	2.39778e+06	2.47358e+06	3.45297e+06	3.37094e+06	4.46098e+06	524845	524845	524845	524845	524845	524845	3.99844e+06	4.01888e+06	3.92536e+06	2.90612e+06	4.00555e+06	2.98164e+06	524845	524845	524845	3.88859e+06	1.37565e+07	2.38204e+06	2.00142e+07
neg	meta_294	8-(4-Ethyl-1-piperazinyl)-3-methyl-7-(2-methyl-2-propen-1-yl)-3,7-dihydro-1H-purine-2,6-dione	C16 H24 N6 O2	1.21	332.196	332.196	12.131	CCN1CCN(CC1)c2nc3c(n2CC(=C)C)c(=O)[nH]c(=O)n3C	KAIRTCIRXCCIBG-UHFFFAOYSA-N	4.09083e+07	4.06676e+07	4.18998e+07	524845	524845	524845	1.27209e+07	1.16636e+07	1.17943e+07	1.86646e+07	2.17093e+07	1.8337e+07	3.95075e+07	3.73798e+07	3.66913e+07	4.83109e+06	5.04447e+06	4.8802e+06	8.12949e+06	9.29156e+06	7.94991e+06	2.44764e+07	2.44315e+07	2.46515e+07	3.3398e+07	3.16414e+07	3.38812e+07	524845	524845	524845	1.23364e+07	1.26136e+07	1.23416e+07	3.09343e+07	2.904e+07	2.86634e+07	4.11586e+07	524845	1.20596e+07	1.95703e+07
pos	meta_295	8-(Difluoromethoxy)-1-ethyl-6-fluoro-7-[4-(2-methoxyphenyl)-1-piperazinyl]-4-oxo-1,4-dihydro-3-quinolinecarboxylic acid	C24 H24 F3 N3 O5	0.72	491.167	491.167	0.986	CCn1cc(c(=O)c2c1c(c(c(c2)F)N3CCN(CC3)c4ccccc4OC)OC(F)F)C(=O)O	DEISLDFBMJLVTC-UHFFFAOYSA-N	8.53904e+06	9.23246e+06	524845	9.29961e+06	8.79212e+06	8.88549e+06	8.36241e+06	8.71034e+06	7.29219e+06	6.70937e+06	7.42658e+06	6.56848e+06	524845	524845	524845	4.3422e+07	4.30935e+07	4.14692e+07	1.36513e+07	1.54189e+07	1.56566e+07	6.77391e+06	7.50016e+06	7.01808e+06	524845	524845	524845	1.46511e+07	1.38331e+07	1.37378e+07	1.68669e+07	1.6278e+07	1.68115e+07	1.54384e+07	1.70238e+07	1.65193e+07	8.88575e+06	8.99241e+06	8.12165e+06	6.90148e+06
neg	meta_296	8-[(2,6-Dimethyl-4-morpholinyl)methyl]-1,3-dimethyl-7-(3-methylbutyl)-3,7-dihydro-1H-purine-2,6-dione	C19 H31 N5 O3	-3.37	377.243	377.241	12.026	CC1CN(CC(O1)C)Cc2nc3c(n2CCC(C)C)c(=O)n(c(=O)n3C)C	YFZFLBIXWMOELA-UHFFFAOYSA-N	7.44393e+06	2.38683e+07	5.89292e+06	524845	524845	524845	4.33671e+06	3.08868e+06	2.84047e+06	4.8839e+06	7.92431e+06	6.93832e+06	524845	524845	524845	524845	524845	524845	2.13122e+06	3.09474e+06	2.86296e+06	2.9815e+06	3.32756e+06	3.60759e+06	524845	524845	524845	524845	524845	524845	5.95149e+06	5.55866e+06	5.32426e+06	1.81839e+06	524845	524845	1.24017e+07	524845	3.42196e+06	6.58218e+06
pos	meta_297	8-[(3-Bromo-2-thienyl)carbonyl]-11-isobutyl-2-methyl-2,5,6,11,12,13-hexahydro-4H-indazolo[5,4-a]pyrrolo[3,4-c]carbazol-4-one	C29 H25 Br N4 O2 S	2.8	572.088	572.09	1.031	CC(C)CN1C2=C(C=C(C=C2)C(=O)C3=C(C=CS3)Br)C4=C1C5=C(C6=CN(N=C6CC5)C)C7=C4CNC7=O	NIWZSNQTGBQFMJ-UHFFFAOYSA-N	5.40233e+06	5.05132e+06	524845	8.03964e+06	7.83803e+06	7.05532e+06	6.72184e+06	7.587e+06	6.02332e+06	3.21521e+06	3.18142e+06	524845	524845	524845	524845	3.4133e+06	524845	3.76874e+06	4.64584e+06	4.66634e+06	5.54927e+06	524845	524845	524845	524845	6.26202e+06	524845	6.56482e+06	5.6495e+06	6.26194e+06	4.27457e+06	4.49221e+06	3.95325e+06	4.42421e+06	4.00613e+06	3.71671e+06	5.22682e+06	7.64433e+06	6.77739e+06	3.19832e+06
pos	meta_298	8-{3-Oxo-2-[(2E)-2-penten-1-yl]-1-cyclopenten-1-yl}octanoic acid	C18 H28 O3	0.52	292.204	292.204	13.014			4.67681e+08	4.59565e+08	4.59335e+08	7.20307e+07	6.97619e+07	6.8661e+07	2.07221e+07	2.07692e+07	2.06206e+07	3.41355e+06	3.31944e+06	3.47192e+06	3.26054e+08	3.30962e+08	2.65071e+08	9.85321e+07	8.27266e+07	9.94323e+07	2.03179e+07	1.98609e+07	2.01454e+07	524845	4.00559e+06	4.1584e+06	2.99689e+08	2.90929e+08	2.2632e+08	100315725	9.78547e+07	9.69838e+07	1.9969e+07	1.97972e+07	1.97509e+07	1.52965e+07	1.51544e+07	1.53158e+07	4.62193e+08	7.01512e+07	2.0704e+07	3.40164e+06
neg	meta_299	8-hydrazinotheophylline	C7 H10 N6 O2	-1.03	210.087	210.086	7.642	Cn1c2c(c(=O)n(c1=O)C)[nH]c(n2)NN	VDUMLSGFIWJPIK-UHFFFAOYSA-N	1.21373e+07	1.1438e+07	1.17215e+07	524845	524845	524845	3.2649e+06	3.22529e+06	3.2783e+06	1.41222e+07	1.40491e+07	1.33569e+07	6.48883e+06	6.39737e+06	6.2728e+06	524845	524845	524845	3.43062e+06	3.7364e+06	3.24006e+06	1.24263e+07	1.28062e+07	1.23776e+07	5.16582e+06	5.55778e+06	5.44571e+06	524845	524845	524845	3.05489e+06	3.25805e+06	2.92175e+06	1.90373e+07	2.0062e+07	1.95792e+07	1.17656e+07	524845	3.25616e+06	1.38427e+07
neg	meta_300	8-Methoxy-11-methyl-1,9,14-trioxo-2-propyl-1,2,6,7,9,14-hexahydrotetraceno[1,2-g]phthalazine-10,12,15,16-tetrayl tetraacetate	C37 H32 N2 O12	1.8	696.196	696.197	1.206	CCCn1c(=O)c2c(cc3c(c2OC(=O)C)-c4c(c(c5c(c4OC(=O)C)C(=O)c6cc(c(c(c6C5=O)OC(=O)C)C)OC(=O)C)OC)CC3)cn1	RPVDOAQYZYDAAL-UHFFFAOYSA-N	2.02838e+07	1.82167e+07	1.90794e+07	524845	524845	1.88942e+06	6.68731e+06	5.62271e+06	5.834e+06	1.05912e+07	8.12809e+06	9.80557e+06	5.18514e+06	4.31509e+06	524845	5.53543e+06	4.70818e+06	4.69911e+06	524845	4.8498e+06	4.82957e+06	1.22273e+07	1.20494e+07	1.31508e+07	7.96099e+06	9.28545e+06	524845	2.24855e+06	2.02503e+06	2.46254e+06	5.13667e+06	5.06111e+06	4.96601e+06	9.62611e+06	524845	9.16981e+06	1.91933e+07	1.88942e+06	6.04801e+06	9.50829e+06
neg	meta_301	9-(2,3-dihydroxypropoxy)-9-oxononanoic acid	C12 H22 O6	0.18	262.142	262.142	7.198			8.65128e+06	9.40032e+06	9.0677e+06	524845	524845	524845	3.47162e+06	3.66613e+06	3.32805e+06	1.04256e+07	1.04731e+07	9.87608e+06	524845	4.06481e+06	4.35679e+06	524845	524845	524845	2.77322e+06	3.49779e+06	2.7095e+06	1.04025e+07	1.0061e+07	9.6076e+06	524845	3.49385e+06	3.67464e+06	524845	524845	524845	2.42829e+06	2.56464e+06	2.09192e+06	4.12958e+06	4.25844e+06	3.7934e+06	9.03976e+06	524845	3.4886e+06	1.02583e+07
pos	meta_302	9(Z),11(E),13(E)-Octadecatrienoic Acid methyl ester	C19 H32 O2	-0.1	292.24	292.24	15.429			1.35123e+07	1.55999e+07	1.59624e+07	3.55836e+06	3.63749e+06	3.69183e+06	524845	524845	524845	524845	524845	524845	524845	6.57803e+06	7.38066e+06	8.82529e+06	8.90043e+06	8.82259e+06	3.76323e+06	1.22235e+07	3.90101e+06	524845	524845	524845	524845	8.37388e+06	8.22298e+06	7.4774e+06	7.38957e+06	7.13568e+06	6.06386e+06	6.84441e+06	5.84416e+06	524845	3.41939e+06	524845	1.50249e+07	3.62923e+06	524845	524845
neg	meta_303	9,10-Dihydroxystearic acid	C18 H36 O4	0.09	316.261	316.261	12.491	CCCCCCCCC(C(CCCCCCCC(=O)O)O)O	VACHUYIREGFMSP-UHFFFAOYSA-N	1.05508e+07	1.02227e+07	1.01885e+07	524845	524845	524845	5.73227e+06	6.10071e+06	5.57606e+06	7.5977e+06	524845	6.24845e+06	524845	524845	524845	3.65697e+06	3.93198e+06	3.49073e+06	8.2941e+06	8.51006e+06	8.13615e+06	5.58775e+06	5.72785e+06	5.34049e+06	524845	524845	524845	524845	524845	524845	6.39988e+06	7.09981e+06	524845	4.9761e+06	4.89405e+06	4.91744e+06	1.03207e+07	524845	5.80302e+06	6.92308e+06
pos	meta_304	9-{2-Deoxy-3-O-(diethoxyphosphoryl)-5-O-[dimethyl(2-methyl-2-propanyl)silyl]pentofuranosyl}-N,N-diethyl-9H-purin-6-amine	C24 H44 N5 O6 P Si	-1.88	557.28	557.279	12.339	CCN(CC)c1c2c(ncn1)n(cn2)C3CC(C(O3)CO[Si](C)(C)C(C)(C)C)OP(=O)(OCC)OCC	ABAHDYXYXVVXMY-UHFFFAOYSA-N	2.16916e+07	2.60798e+07	23379643	6.79352e+07	6.69727e+07	7.18014e+07	6.60488e+07	6.36064e+07	6.8454e+07	6.07193e+07	5.76628e+07	6.01944e+07	524845	524845	524845	2.18883e+07	2.25061e+07	2.34936e+07	4.76437e+07	4.47487e+07	4.60371e+07	5.63585e+07	524845	5.80876e+07	524845	524845	524845	30836273	3.04891e+07	2.93644e+07	524845	4.61188e+07	4.48052e+07	4.80824e+07	4.99833e+07	4.99324e+07	2.3717e+07	6.89031e+07	6.60364e+07	5.95255e+07
neg	meta_305	9-HpOTrE	C18 H30 O4	1.45	310.214	310.215	12.853			3.2409e+08	3.29554e+08	3.19228e+08	524845	524845	524845	1.09309e+07	1.18763e+07	1.06674e+07	1.13485e+08	1.12262e+08	1.10763e+08	1.26424e+08	524845	4.46953e+07	5.10245e+06	3.32478e+06	4.5632e+06	2.81691e+07	35123268	2.88831e+07	1.0196e+08	7.80012e+07	1.02952e+08	1.39711e+08	1.42899e+08	1.05648e+08	524845	524845	524845	1.6866e+07	2.49989e+07	2.38793e+07	104542164	1.06192e+08	7.43609e+07	3.2429e+08	524845	1.11582e+07	1.1217e+08
pos	meta_306	9-Oxononanoic acid	C9 H16 O3	-0.47	172.11	172.11	9.995	C(CCCC=O)CCCC(=O)O	WLGDDELKYAWBBL-UHFFFAOYSA-N	1.36472e+07	1.37398e+07	1.19182e+07	7.6887e+06	8.14225e+06	9.90589e+06	5.22643e+06	4.78392e+06	4.90649e+06	524845	524845	524845	524845	524845	524845	7.69506e+06	1.0712e+07	2.90301e+06	4.57457e+06	3.45724e+06	4.31088e+06	524845	524845	524845	524845	524845	524845	9.10105e+06	9.822e+06	1.02347e+07	6.25802e+06	6.52599e+06	6.47837e+06	524845	524845	524845	1.31018e+07	8.57895e+06	4.97228e+06	524845
pos	meta_307	9-Oxo-ODE	C18 H30 O3	0.31	294.219	294.22	13.598	CCCCC/C=C\C=C\C(=O)CCCCCCCC(=O)O	LUZSWWYKKLTDHU-ZJHFMPGASA-N	7.30592e+08	6.67279e+08	6.94476e+08	1.38947e+08	1.37864e+08	1.38355e+08	2.93062e+07	3.04647e+07	2.8533e+07	1.10105e+07	1.09638e+07	1.06504e+07	1.91518e+08	524845	524845	1.93201e+08	1.90238e+08	1.93865e+08	5.03811e+07	4.81371e+07	5.07782e+07	7.25016e+06	7.0332e+06	7.06681e+06	524845	524845	2.09281e+08	1.23292e+08	1.23098e+08	1.21657e+08	3.96751e+07	4.02158e+07	3.99745e+07	1.35913e+07	1.4377e+07	1.36039e+07	6.97449e+08	1.38389e+08	2.94346e+07	1.08749e+07
pos	meta_308	9S,13R-12-Oxophytodienoic acid	C18 H28 O3	-1.71	292.204	292.203	9.587	CC/C=C\C[C@H]1[C@H](C=CC1=O)CCCCCCCC(=O)O	PMTMAFAPLCGXGK-JMTMCXQRSA-N	524845	524845	524845	7.13815e+07	6.82388e+07	524845	3.00412e+07	3.04537e+07	3.09643e+07	6.20107e+06	5.81548e+06	5.66286e+06	524845	524845	524845	524845	524845	524845	2.51386e+07	2.55976e+07	2.46327e+07	7.31496e+06	6.9357e+06	6.60138e+06	524845	524845	524845	524845	524845	7.95373e+07	3.64426e+07	3.5478e+07	3.51461e+07	1.6786e+07	1.67854e+07	1.57137e+07	524845	6.98101e+07	3.04864e+07	5.89313e+06
pos	meta_309	Acetophenone	C8 H8 O	1.76	120.058	120.058	1.39	CC(=O)c1ccccc1	KWOLFJPFCHCOCG-UHFFFAOYSA-N	1.26709e+08	1.28086e+08	1.26663e+08	2.19428e+08	2.08075e+08	2.13684e+08	1.83865e+08	1.77465e+08	1.79019e+08	2.07054e+07	2.18887e+07	2.2127e+07	4.55e+07	4.58419e+07	4.8651e+07	1.27232e+08	127034948	1.24879e+08	2.22821e+08	2.23023e+08	2.20954e+08	4.65879e+07	4.5862e+07	4.74489e+07	6.15545e+07	6.31198e+07	6.50575e+07	164457337	1.51418e+08	1.58537e+08	2.1513e+08	2.09116e+08	2.06619e+08	6.27815e+07	6.81262e+07	6.51502e+07	1.27153e+08	213728930	1.80116e+08	2.15737e+07
pos	meta_310	Acetyl hexamethyl tetralin	C18 H26 O	0.17	258.198	258.198	13.422	Cc1cc2c(cc1C(=O)C)C(CC(C2(C)C)C)(C)C	DNRJTBAOUJJKDY-UHFFFAOYSA-N	5.49948e+07	5.49994e+07	5.39675e+07	2.60467e+07	2.63203e+07	2.65859e+07	6.73779e+06	6.59375e+06	6.3155e+06	524845	524845	524845	8.67537e+06	8.22557e+06	1.99925e+07	2.40977e+07	2.51879e+07	2.25286e+07	8.86691e+06	5.73653e+06	8.97048e+06	524845	524845	524845	1.47808e+07	1.50291e+07	1.44174e+07	5.07107e+06	2.00205e+07	2.03426e+07	6.02325e+06	6.43854e+06	6.45857e+06	524845	524845	524845	5.46539e+07	2.63177e+07	6.54901e+06	524845
pos	meta_311	Acetylcedrene	C17 H26 O	-0.07	246.198	246.198	12.068	C[C@@H]1CC[C@@H]2[C@@]13C[C@H](C2(C)C)C(=C(C3)C(=O)C)C	YBUIAJZFOGJGLJ-SWRJLBSHSA-N	3.28606e+07	3.1839e+07	3.14792e+07	2.36165e+07	2.16674e+07	2.46839e+07	7.79489e+06	7.0898e+06	7.79545e+06	524845	524845	524845	1.66035e+07	1.56111e+07	1.58486e+07	1.91115e+07	1.90071e+07	1.89035e+07	524845	524845	7.50724e+06	524845	524845	524845	524845	524845	1.5589e+07	2.28302e+07	2.18219e+07	2.23454e+07	6.28728e+06	6.22058e+06	524845	524845	524845	524845	3.20596e+07	2.33226e+07	7.56005e+06	524845
neg	meta_312	Acid-TRH	C16 H21 N5 O5	-2.76	363.154	363.153	5.89	O=C(O)[C@H]3N(C(=O)[C@@H](NC(=O)[C@H]1NC(=O)CC1)Cc2cncn2)CCC3	ITYONPBTNRIEBA-SRVKXCTJSA-N	1.09245e+07	1.04095e+07	1.01367e+07	524845	524845	524845	1.29517e+07	1.31788e+07	1.30088e+07	2.68157e+07	2.71291e+07	2.65354e+07	524845	524845	524845	524845	524845	524845	4.607e+06	4.74547e+06	4.61778e+06	1.04654e+07	1.07099e+07	1.05703e+07	524845	524845	524845	524845	524845	524845	7.20668e+06	7.2912e+06	6.94031e+06	7.31025e+06	7.41705e+06	7.20244e+06	1.04903e+07	524845	1.30464e+07	2.68267e+07
neg	meta_313	acinetoferrin	C28 H48 N4 O9	3.27	584.342	584.344	12.935	CCCCC/C=C/C(=O)N(O)CCCNC(=O)CC(O)(C(=O)O)CC(=O)NCCCN(O)C(=O)/C=C/CCCCC	ZYPXWYPUWAXTQR-JOBJLJCHSA-N	524845	524845	524845	5.26501e+06	5.49023e+06	5.60365e+06	3.57855e+06	3.33285e+06	3.40031e+06	1.76882e+07	1.80784e+07	1.67654e+07	524845	524845	524845	5.11536e+06	5.07136e+06	5.03078e+06	8.17332e+06	7.75277e+06	8.20074e+06	4.41947e+06	4.78062e+06	4.4526e+06	524845	524845	524845	4.52068e+06	4.62658e+06	4.27043e+06	5.52507e+06	5.27909e+06	5.31828e+06	4.76263e+06	4.99708e+06	4.90562e+06	524845	5.45296e+06	3.43724e+06	1.75107e+07
pos	meta_314	actodigin	C29 H44 O9	-4.19	536.299	536.296	12.426	C[C@]12CC[C@@H](C[C@H]1CC[C@@H]3[C@@H]2CC[C@]4([C@@]3(CC[C@@H]4C5=CCOC5=O)O)C)O[C@H]6[C@@H]([C@H]([C@@H]([C@H](O6)CO)O)O)O	ACLJAFRNPZVVIW-ADFGDECNSA-N	5.65273e+06	7.33585e+06	524845	1.41045e+07	1.35299e+07	1.42462e+07	2.88196e+06	2.76696e+06	524845	4.01301e+06	3.92454e+06	4.03389e+06	5.22519e+06	4.45946e+06	4.60367e+06	3.43013e+06	3.91503e+06	3.81498e+06	2.28984e+06	3.10433e+06	2.51015e+06	2.12073e+06	2.43531e+06	2.27072e+06	1.29181e+07	1.00965e+07	9.84894e+06	2.67863e+06	2.81136e+06	5.09459e+06	4.35198e+06	4.6128e+06	4.53628e+06	2.55813e+06	2.81876e+06	2.85326e+06	6.49429e+06	1.39602e+07	2.82446e+06	3.99048e+06
pos	meta_315	Adenine	C5 H5 N5	1.14	135.054	135.055	4.5			2.6067e+07	2.04986e+07	2.87373e+07	1.03682e+07	1.22677e+07	1.12841e+07	5.91759e+06	8.39673e+06	7.12385e+06	524845	524845	524845	2.93226e+07	524845	524845	1.95281e+07	2.07386e+07	1.94187e+07	1.46274e+07	1.16174e+07	1.22363e+07	9.51311e+06	9.8737e+06	8.99008e+06	2.56198e+07	524845	2.62051e+07	1.67447e+07	1.69354e+07	1.65711e+07	8.38108e+06	9.76071e+06	9.49974e+06	9.00212e+06	8.94779e+06	9.19474e+06	2.51009e+07	1.13066e+07	7.14606e+06	524845
pos	meta_316	Adenosine	C10 H13 N5 O4	0.08	267.097	267.097	1.284	c1nc(c2c(n1)n(cn2)[C@H]3[C@H]([C@H]([C@H](O3)CO)O)O)N	OIRDTQYFTABQOQ-XJCFNFQFSA-N	2320345303	2359216781	2253968153	1905633827	1846069562	1865651007	9.68574e+08	9.78646e+08	9.15817e+08	4.63456e+08	484836830	480569940	1728322349	1685245285	1831178112	5.42144e+08	5.42644e+08	5.25418e+08	4.38827e+08	4.22134e+08	445393689	6.4734e+08	702269563	7.16099e+08	1337507625	1381258132	1396593620	1202598711	1144681804	1207059818	1040076079	1020457037	9.93985e+08	1155702726	1191740286	1112269543	2311176746	1872451465	9.54346e+08	4.76288e+08
pos	meta_317	Adenosine 5-monophosphate	C10 H14 N5 O7 P	-0.28	347.063	347.063	1.2	c1nc(c2c(n1)n(cn2)[C@H]3[C@@H]([C@@H]([C@H](O3)COP(=O)(O)O)O)O)N	UDMBCSSLTHHNCD-KQYNXXCUSA-N	1.14593e+08	1.04776e+08	1.07438e+08	6.97896e+07	6.68109e+07	6.90621e+07	1.02971e+08	9.96648e+07	9.76652e+07	1.55923e+07	1.67659e+07	1.62817e+07	3.79412e+07	524845	524845	2.49927e+07	2.64419e+07	2.44364e+07	1.00871e+08	9.53452e+07	1.02184e+08	5.14183e+07	5.20872e+07	5.2367e+07	3.37537e+07	3.54793e+07	3.86349e+07	9.16426e+07	8.77668e+07	9.47055e+07	5.43385e+07	5.10405e+07	5.12682e+07	6.24179e+07	6.41656e+07	6.4519e+07	108936074	6.85542e+07	1.001e+08	1.62133e+07
neg	meta_318	Adenylosuccinic acid	C14 H18 N5 O11 P	0.96	463.074	463.074	1.409			1.66568e+07	1.73578e+07	1.70934e+07	524845	524845	524845	1.67862e+07	1.75922e+07	1.83242e+07	3.8306e+07	3.54053e+07	3.48716e+07	524845	524845	524845	8.26894e+06	8.21984e+06	7.64727e+06	1.6365e+07	1.46258e+07	1.62499e+07	5.97535e+07	5.83799e+07	5.36732e+07	524845	524845	524845	4.08812e+06	4.32695e+06	3.76573e+06	2.1835e+07	2.19344e+07	2.36026e+07	4.83838e+06	5.23975e+06	5.16878e+06	1.7036e+07	524845	1.75676e+07	3.61943e+07
pos	meta_319	Aflatoxin G2	C17 H14 O7	0.83	330.074	330.074	9.859	COc1cc2c(c3c1c4c(c(=O)o3)C(=O)OCC4)[C@@H]5CCO[C@@H]5O2	WPCVRWVBBXIRMA-WNWIJWBNSA-N	2.96879e+07	8.06534e+07	9.96902e+07	524845	524845	524845	4.67061e+06	4.85131e+06	5.32722e+06	524845	524845	524845	8.31013e+08	1605286161	1763828402	3.97383e+06	4.15637e+06	524845	3.45976e+06	3.63645e+06	3.75149e+06	524845	524845	524845	1.30962e+08	3.43975e+08	3.88772e+08	524845	524845	524845	7.10844e+06	7.02416e+06	7.33479e+06	5.63362e+06	5.50115e+06	5.70479e+06	7.00105e+07	524845	4.94971e+06	524845
neg	meta_320	AGARICIN	C22 H40 O7	0.17	416.277	416.277	12.544	CCCCCCCCCCCCCCCCC(C(=O)O)C(CC(=O)O)(C(=O)O)O	HZLCGUXUOFWCCN-UHFFFAOYSA-N	524845	2.73867e+07	2.79171e+07	6.04523e+06	6.81249e+06	524845	4.9257e+07	4.68701e+07	4.83291e+07	5.76395e+07	5.7759e+07	5.63207e+07	524845	2.09025e+07	524845	9.69703e+06	9.8829e+06	8.94884e+06	4.85185e+07	5.37999e+07	5.39668e+07	2.91809e+07	2.80571e+07	2.91544e+07	2.00199e+07	1.99752e+07	1.975e+07	4.33107e+06	4.00959e+06	3.8005e+06	1.04496e+08	1.08877e+08	1.04311e+08	1.63641e+07	1.88474e+07	1.83294e+07	2.76519e+07	6.42886e+06	4.81521e+07	5.72397e+07
neg	meta_321	Alfuzosin	C19 H27 N5 O4	-1.94	389.206	389.206	10.403	CN(CCCNC(=O)C1CCCO1)c2nc3cc(c(cc3c(n2)N)OC)OC	WNMJYKCGWZFFKR-UHFFFAOYSA-N	7.06233e+07	6.82529e+07	5.24011e+07	524845	524845	524845	524845	524845	524845	8.91997e+06	9.0081e+06	9.40687e+06	8.38458e+07	7.91764e+07	7.92863e+07	524845	524845	524845	7.33862e+06	6.68134e+06	6.55157e+06	1.03962e+07	1.00917e+07	1.04704e+07	6.82377e+07	6.62016e+07	6.3217e+07	524845	524845	524845	524845	524845	524845	7.60458e+06	8.55472e+06	7.41932e+06	6.37591e+07	524845	524845	9.11165e+06
neg	meta_322	alpha-D-Glucopyranosyl-(1->4)-alpha-D-glucopyranosyl-(1->4)-alpha-D-glucopyranosyl-(1->4)-alpha-D-glucopyranosyl-(1->4)-alpha-D-glucopyranosyl-(1->4)-alpha-D-glucopyranosyl-(1->4)-alpha-D-glucopyranosyl-(1->4)-alpha-D-glucopyranosyl-(1->4)-alpha-D-glucopyranosyl-(1->4)-alpha-D-glucopyranosyl-(1->4)-alpha-D-glucopyranose	C66 H112 O56	0.68	1800.59	1800.59	1.186	C([C@@H]1[C@H]([C@@H]([C@H]([C@H](O1)O[C@@H]2[C@H](O[C@@H]([C@@H]([C@H]2O)O)O[C@@H]3[C@H](O[C@@H]([C@@H]([C@H]3O)O)O[C@@H]4[C@H](O[C@@H]([C@@H]([C@H]4O)O)O[C@@H]5[C@H](O[C@@H]([C@@H]([C@H]5O)O)O[C@@H]6[C@H](O[C@@H]([C@@H]([C@H]6O)O)O[C@@H]7[C@H](O[C@@H]([C@@H]([C@H]7O)O)O[C@@H]8[C@H](O[C@@H]([C@@H]([C@H]8O)O)O[C@@H]9[C@H](O[C@@H]([C@@H]([C@H]9O)O)O[C@@H]1[C@H](O[C@@H]([C@@H]([C@H]1O)O)O[C@@H]1[C@…	DZIFDDFXDDGQOX-FLCYYJKHSA-N	1.10448e+07	2.46208e+07	7.82544e+06	3.47746e+06	4.07254e+06	4.20864e+06	8.62026e+06	8.93833e+06	1.13868e+07	3.81937e+07	3.94865e+07	3.94938e+07	524845	524845	524845	7.33198e+06	6.45469e+06	5.83176e+06	1.39202e+07	1.52689e+07	1.35643e+07	4.7868e+07	5.90052e+07	4.6507e+07	3.58979e+06	5.20019e+06	4.9116e+06	7.66599e+06	7.58536e+06	7.45351e+06	8.09012e+06	9.3591e+06	1.02771e+07	5.93255e+07	8.15736e+07	5.99004e+07	1.4497e+07	3.91955e+06	9.64845e+06	3.9058e+07
neg	meta_323	alpha-D-Glucopyranosyl-(1->4)-alpha-D-glucopyranosyl-(1->4)-alpha-D-glucopyranosyl-(1->4)-alpha-D-glucopyranosyl-(1->4)-alpha-D-glucopyranosyl-(1->4)-alpha-D-glucopyranosyl-(1->4)-alpha-D-glucopyranosyl-(1->4)-alpha-D-glucopyranosyl-(1->4)-alpha-D-glucopyranosyl-(1->4)-alpha-D-glucopyranosyl-(1->4)-alpha-D-glucopyranosyl-(1->4)-alpha-D-glucopyranose	C72 H122 O61	0.52	1962.64	1962.65	1.188	C([C@@H]1[C@H]([C@@H]([C@H]([C@H](O1)O[C@@H]2[C@H](O[C@@H]([C@@H]([C@H]2O)O)O[C@@H]3[C@H](O[C@@H]([C@@H]([C@H]3O)O)O[C@@H]4[C@H](O[C@@H]([C@@H]([C@H]4O)O)O[C@@H]5[C@H](O[C@@H]([C@@H]([C@H]5O)O)O[C@@H]6[C@H](O[C@@H]([C@@H]([C@H]6O)O)O[C@@H]7[C@H](O[C@@H]([C@@H]([C@H]7O)O)O[C@@H]8[C@H](O[C@@H]([C@@H]([C@H]8O)O)O[C@@H]9[C@H](O[C@@H]([C@@H]([C@H]9O)O)O[C@@H]1[C@H](O[C@@H]([C@@H]([C@H]1O)O)O[C@@H]1[C@…	GVLLXJWXCIPCSR-MDGCXCLMSA-N	1.7661e+07	2.23343e+07	1.00077e+07	3.45663e+06	2.95108e+06	4.01079e+06	7.34154e+06	9.2767e+06	9.47503e+06	3.20454e+07	3.47943e+07	3.50893e+07	524845	524845	524845	5.55946e+06	5.10477e+06	6.10967e+06	1.24759e+07	1.25763e+07	1.13657e+07	3.89935e+07	4.00911e+07	4.00008e+07	5.69627e+06	5.72415e+06	1.30567e+07	6.3213e+06	6.5596e+06	6.16743e+06	6.6888e+06	7.15628e+06	5.94841e+06	4.25013e+07	5.05958e+07	5.40781e+07	1.66677e+07	3.47283e+06	8.69776e+06	3.39764e+07
neg	meta_324	alpha-D-Glucopyranosyl-(1->4)-alpha-D-glucopyranosyl-(1->4)-alpha-D-glucopyranosyl-(1->4)-alpha-D-glucopyranosyl-(1->4)-alpha-D-glucopyranosyl-(1->4)-alpha-D-glucopyranosyl-(1->4)-alpha-D-glucopyranosyl-(1->4)-alpha-D-glucopyranosyl-(1->4)-alpha-D-glucopyranosyl-(1->4)-alpha-D-glucopyranosyl-(1->4)-alpha-D-glucopyranosyl-(1->4)-alpha-D-glucopyranosyl-(1->4)-alpha-D-glucopyranose	C78 H132 O66	0.49	2124.7	2124.7	1.194	C([C@@H]1[C@H]([C@@H]([C@H]([C@H](O1)O[C@@H]2[C@H](O[C@@H]([C@@H]([C@H]2O)O)O[C@@H]3[C@H](O[C@@H]([C@@H]([C@H]3O)O)O[C@@H]4[C@H](O[C@@H]([C@@H]([C@H]4O)O)O[C@@H]5[C@H](O[C@@H]([C@@H]([C@H]5O)O)O[C@@H]6[C@H](O[C@@H]([C@@H]([C@H]6O)O)O[C@@H]7[C@H](O[C@@H]([C@@H]([C@H]7O)O)O[C@@H]8[C@H](O[C@@H]([C@@H]([C@H]8O)O)O[C@@H]9[C@H](O[C@@H]([C@@H]([C@H]9O)O)O[C@@H]1[C@H](O[C@@H]([C@@H]([C@H]1O)O)O[C@@H]1[C@…	QPDCINZOSJUBQN-MFEURAGGSA-N	2.0493e+07	9.12839e+06	7.2549e+06	2.82517e+06	2.66793e+06	2.83852e+06	7.02835e+06	5.94365e+06	6.46892e+06	2.67386e+07	2.65143e+07	3.10839e+07	524845	524845	524845	5.3319e+06	4.62306e+06	3.9767e+06	7.74987e+06	9.8528e+06	6.87196e+06	3.09895e+07	3.79021e+07	3.30459e+07	3.59524e+06	6.62897e+06	9.99283e+06	3.92573e+06	4.59311e+06	4.08233e+06	4.89184e+06	4.75975e+06	4.79457e+06	4.10942e+07	4.09146e+07	5.36893e+07	1.22921e+07	2.77721e+06	6.48031e+06	2.81123e+07
neg	meta_325	alpha-D-Glucopyranosyl-(1->4)-alpha-D-glucopyranosyl-(1->4)-alpha-D-glucopyranosyl-(1->4)-alpha-D-glucopyranosyl-(1->4)-alpha-D-glucopyranosyl-(1->4)-alpha-D-glucopyranosyl-(1->4)-alpha-D-glucopyranosyl-(1->4)-alpha-D-glucopyranosyl-(1->4)-alpha-D-glucopyranosyl-(1->4)-alpha-D-glucopyranosyl-(1->4)-alpha-D-glucopyranosyl-(1->4)-alpha-D-glucopyranosyl-(1->4)-alpha-D-glucopyranosyl-(1->4)-alpha-D-g…	C84 H142 O71	0.08	2286.75	2286.75	1.198	C([C@@H]1[C@H]([C@@H]([C@H]([C@H](O1)O[C@@H]2[C@H](O[C@@H]([C@@H]([C@H]2O)O)O[C@@H]3[C@H](O[C@@H]([C@@H]([C@H]3O)O)O[C@@H]4[C@H](O[C@@H]([C@@H]([C@H]4O)O)O[C@@H]5[C@H](O[C@@H]([C@@H]([C@H]5O)O)O[C@@H]6[C@H](O[C@@H]([C@@H]([C@H]6O)O)O[C@@H]7[C@H](O[C@@H]([C@@H]([C@H]7O)O)O[C@@H]8[C@H](O[C@@H]([C@@H]([C@H]8O)O)O[C@@H]9[C@H](O[C@@H]([C@@H]([C@H]9O)O)O[C@@H]1[C@H](O[C@@H]([C@@H]([C@H]1O)O)O[C@@H]1[C@…	DTJWNPZVHSBUHS-OZUHXRPFSA-N	7.86479e+06	6.57679e+06	5.14817e+06	524845	524845	524845	5.0783e+06	3.6899e+06	4.64807e+06	2.00917e+07	1.86901e+07	1.90284e+07	524845	524845	524845	3.18916e+06	2.76681e+06	2.74848e+06	7.20104e+06	5.71344e+06	6.18747e+06	2.43816e+07	2.47319e+07	2.26566e+07	3.39189e+06	6.60839e+06	6.96531e+06	2.81481e+06	2.51436e+06	3.20903e+06	2.8202e+06	524845	524845	3.40695e+07	3.48522e+07	3.36328e+07	6.52992e+06	524845	4.47209e+06	1.92701e+07
neg	meta_326	alpha-D-Mannopyranosyl-(1->2)-alpha-D-mannopyranosyl-(1->2)-alpha-D-mannopyranosyl-(1->3)-[alpha-D-mannopyranosyl-(1->3)-[alpha-D-mannopyranosyl-(1->2)-alpha-D-mannopyranosyl-(1->6)]-alpha-D-mannopyranosyl-(1->6)]-alpha-D-mannopyranose	C48 H82 O41	-0.31	1314.43	1314.43	1.175	C([C@@H]1[C@H]([C@@H]([C@@H]([C@H](O1)O[C@H]2[C@@H]([C@H](O[C@@H]([C@H]2O)OC[C@@H]3[C@H]([C@@H]([C@@H]([C@H](O3)O)O)O[C@@H]4[C@H]([C@H]([C@@H]([C@H](O4)CO)O)O)O[C@@H]5[C@H]([C@H]([C@@H]([C@H](O5)CO)O)O)O[C@@H]6[C@H]([C@H]([C@@H]([C@H](O6)CO)O)O)O)O)CO[C@@H]7[C@H]([C@H]([C@@H]([C@H](O7)CO)O)O)O[C@@H]8[C@H]([C@H]([C@@H]([C@H](O8)CO)O)O)O)O)O)O)O)O	KJNTXFMZEADGNA-ZNENJQCSSA-N	524845	524845	524845	2.31442e+06	524845	524845	6.88701e+06	7.1853e+06	7.21584e+06	2.74831e+07	2.5029e+07	2.6132e+07	524845	524845	524845	3.86702e+06	3.85991e+06	3.73872e+06	7.34562e+06	8.0473e+06	7.28684e+06	524845	2.71262e+07	2.78876e+07	524845	524845	524845	3.85375e+06	4.10194e+06	4.02316e+06	6.2334e+06	5.49756e+06	5.36135e+06	3.08308e+07	3.52724e+07	3.72431e+07	524845	2.31442e+06	7.09605e+06	2.62147e+07
neg	meta_327	alpha-Ketoglutaric acid	C5 H6 O5	-3.61	146.022	146.021	1.209	C(CC(=O)O)C(=O)C(=O)O	KPGXRSRHYNQIFN-UHFFFAOYSA-N	5184898822	5416607982	4915852721	5.73579e+08	524845	524845	1397220388	1423977835	1408440487	2634536351	2492573026	2585922082	6897872866	6342665368	6575215602	524845	524845	524845	524845	524845	524845	2954361739	3035105601	2878847524	4826764268	5057807090	5156918339	524845	524845	524845	524845	524845	524845	2650208632	2700009807	2738198361	5172453175	5.73579e+08	1409879570	2571010486
neg	meta_328	alpha-L-Glucopyranosyl-(1->4)-alpha-L-glucopyranosyl-(1->4)-alpha-L-glucopyranosyl-(1->4)-alpha-L-glucopyranosyl-(1->4)-alpha-L-glucopyranosyl-(1->4)-alpha-D-glucopyranosyl-(1->4)-alpha-D-glucopyranosyl-(1->4)-alpha-D-glucopyranosyl-(1->4)-D-glucopyranose	C54 H92 O46	0.83	1476.49	1476.49	1.184	C([C@H]1[C@@H]([C@H]([C@@H]([C@@H](O1)O[C@H]2[C@@H](O[C@H]([C@H]([C@@H]2O)O)O[C@H]3[C@@H](O[C@H]([C@H]([C@@H]3O)O)O[C@H]4[C@@H](O[C@H]([C@H]([C@@H]4O)O)O[C@H]5[C@@H](O[C@H]([C@H]([C@@H]5O)O)O[C@@H]6[C@H](O[C@@H]([C@@H]([C@H]6O)O)O[C@@H]7[C@H](O[C@@H]([C@@H]([C@H]7O)O)O[C@@H]8[C@H](O[C@@H]([C@@H]([C@H]8O)O)O[C@@H]9[C@H](OC([C@@H]([C@H]9O)O)O)CO)CO)CO)CO)CO)CO)CO)CO)O)O)O)O	KEFAHNNQIPSIMC-WMKZAYDFSA-N	524845	524845	524845	524845	524845	524845	6.29151e+06	6.71588e+06	7.345e+06	2.46518e+07	2.15997e+07	2.46665e+07	524845	524845	524845	4.21651e+06	3.72055e+06	524845	7.79659e+06	7.37868e+06	8.97828e+06	4.10138e+07	2.96055e+07	2.99741e+07	524845	524845	524845	4.77839e+06	4.82719e+06	5.0363e+06	5.6136e+06	6.42716e+06	6.93586e+06	3.62887e+07	3.4138e+07	3.74168e+07	524845	524845	6.78413e+06	2.36393e+07
neg	meta_329	alpha-L-Glucopyranosyl-(1->4)-alpha-L-glucopyranosyl-(1->4)-alpha-L-glucopyranosyl-(1->4)-alpha-L-glucopyranosyl-(1->4)-alpha-L-glucopyranosyl-(1->4)-alpha-L-glucopyranosyl-(1->4)-alpha-D-glucopyranosyl-(1->4)-alpha-D-glucopyranosyl-(1->4)-alpha-D-glucopyranosyl-(1->4)-D-glucopyranose	C60 H102 O51	0.91	1638.54	1638.54	1.186	C([C@H]1[C@@H]([C@H]([C@@H]([C@@H](O1)O[C@H]2[C@@H](O[C@H]([C@H]([C@@H]2O)O)O[C@H]3[C@@H](O[C@H]([C@H]([C@@H]3O)O)O[C@H]4[C@@H](O[C@H]([C@H]([C@@H]4O)O)O[C@H]5[C@@H](O[C@H]([C@H]([C@@H]5O)O)O[C@H]6[C@@H](O[C@H]([C@H]([C@@H]6O)O)O[C@@H]7[C@H](O[C@@H]([C@@H]([C@H]7O)O)O[C@@H]8[C@H](O[C@@H]([C@@H]([C@H]8O)O)O[C@@H]9[C@H](O[C@@H]([C@@H]([C@H]9O)O)O[C@@H]1[C@H](OC([C@@H]([C@H]1O)O)O)CO)CO)CO)CO)CO)CO)…	RJQKKZNUWRIHCS-VBNQBVOGSA-N	524845	524845	9.56883e+06	4.10126e+06	3.12028e+06	3.51502e+06	1.09916e+07	1.06427e+07	1.08164e+07	3.64722e+07	3.25804e+07	3.47533e+07	524845	524845	524845	6.69893e+06	4.24593e+06	5.22949e+06	1.10384e+07	1.25624e+07	1.14603e+07	5.31886e+07	5.27712e+07	4.05856e+07	524845	524845	9.27765e+06	6.97864e+06	6.55833e+06	6.48575e+06	9.2353e+06	7.55502e+06	9.32899e+06	5.03354e+07	5.63134e+07	5.23509e+07	9.56883e+06	3.57885e+06	1.08169e+07	3.4602e+07
pos	meta_330	Aminomethanesulfonic acid	C H5 N O3 S	1.65	110.999	110.999	0.748	C(N)S(=O)(=O)O	OBESRABRARNZJB-UHFFFAOYSA-N	5.1295e+07	524845	524845	6.26948e+07	5.97011e+07	6.32581e+07	2.99442e+07	3.12927e+07	3.05033e+07	2.39736e+07	2.39174e+07	2.41011e+07	524845	5.17569e+07	5.47521e+07	4.29622e+07	4.61167e+07	5.19029e+07	3.24274e+07	3.38898e+07	3.3315e+07	2.08834e+07	2.15968e+07	2.19952e+07	4.6208e+07	524845	524845	5.54081e+07	5.15061e+07	5.68327e+07	3.43229e+07	3.76456e+07	3.35752e+07	2.38675e+07	3.07727e+07	2.54804e+07	5.1295e+07	6.18847e+07	3.05801e+07	2.39974e+07
neg	meta_331	Amiperone	C24 H28 Cl F N2 O2	4.38	430.182	430.184	7.24	CN(C)C(=O)C1(CCN(CC1)CCCC(=O)c2ccc(cc2)F)c3ccc(cc3)Cl	WMVSIGOLIQMRHF-UHFFFAOYSA-N	1.36062e+07	1.37516e+07	1.35371e+07	524845	524845	524845	524845	2.37433e+06	2.29815e+06	2.47161e+06	2.43386e+06	2.43089e+06	4.06619e+06	4.05093e+06	3.99133e+06	2.70586e+06	2.5828e+06	2.55739e+06	4.86065e+06	4.79522e+06	4.62167e+06	3.24185e+06	3.21946e+06	3.4709e+06	5.89252e+06	5.73723e+06	5.70146e+06	524845	524845	524845	2.53653e+06	2.57884e+06	2.35503e+06	5.52541e+06	5.7854e+06	5.5898e+06	1.36316e+07	524845	2.33624e+06	2.44545e+06
neg	meta_332	Amipylo	C16 H22 N4 O2	-4.25	302.174	302.173	9.521	Cc1c(c(=O)n(n1C)c2ccccc2)NC(=O)C(C)N(C)C	UQNCVOXEVRELFR-UHFFFAOYSA-N	10328898	1.26411e+07	1.26961e+07	524845	524845	524845	5.93915e+06	6.34407e+06	6.13448e+06	1.93202e+07	1.92065e+07	1.87915e+07	524845	524845	524845	524845	524845	524845	3.14248e+06	524845	2.98842e+06	1.64742e+07	1.57913e+07	1.62171e+07	524845	524845	524845	524845	524845	524845	524845	8.60282e+06	8.24507e+06	7.67405e+06	7.89378e+06	7.4332e+06	1.18887e+07	524845	6.13923e+06	1.9106e+07
neg	meta_333	Argininosuccinic acid	C25 H24 O7	1.58	436.152	436.153	13.271	CC(=CCc1c(=O)c2c(cc3c(c2oc1c4cc(c(cc4O)O)O)C=CC(O3)(C)C)O)C	HDHRTQZSBFUBMJ-UHFFFAOYSA-N	524845	524845	524845	524845	524845	524845	6.97623e+06	6.47079e+06	6.79154e+06	1.26933e+07	1.2049e+07	1.18871e+07	524845	524845	524845	3.10309e+06	3.39498e+06	3.29812e+06	8.83021e+06	8.64356e+06	8.44319e+06	8.58756e+06	8.28437e+06	7.83497e+06	524845	524845	524845	524845	524845	524845	8.5445e+06	8.15126e+06	8.72192e+06	7.09979e+06	6.88495e+06	6.96614e+06	524845	524845	6.74619e+06	1.22098e+07
neg	meta_334	Ascorbyl palmitate	C22 H38 O7	0.99	414.262	414.262	12.045	CCCCCCCCCCCCCCCC(=O)OC[C@@H]([C@@H]1C(=C(C(=O)O1)O)O)O	QAQJMLQRFWZOBN-LAUBAEHRSA-N	6.74375e+06	6.05277e+06	8.25785e+06	524845	524845	524845	6.62591e+06	6.84421e+06	6.3232e+06	7.76224e+06	8.85712e+06	5.28585e+06	1.64361e+07	1.65082e+07	1.63399e+07	2.03638e+06	2.18647e+06	2.27904e+06	8.69387e+06	9.15653e+06	9.11126e+06	3.46137e+06	3.25448e+06	3.47245e+06	1.20631e+07	1.19128e+07	1.14447e+07	524845	524845	524845	9.15792e+06	1.11687e+07	9.5983e+06	3.42553e+06	6.08977e+06	5.3418e+06	7.01813e+06	524845	6.59777e+06	7.30174e+06
neg	meta_335	Aspalathin	C21 H24 O11	0.98	452.132	452.132	4.281	O=C(c1c(O)c(c(O)cc1O)[C@@H]2O[C@@H]([C@@H](O)[C@H](O)[C@H]2O)CO)CCc3ccc(O)c(O)c3	VCPUQYKWJRESOC-VJXVFPJBSA-N	524845	524845	524845	3.82876e+06	3.66839e+06	3.57805e+06	8.89518e+06	8.33826e+06	7.8564e+06	5.19194e+06	5.69738e+06	5.43234e+06	524845	524845	524845	2.90191e+07	3.20183e+07	3.04379e+07	3.17794e+07	3.29543e+07	3.13533e+07	7.98556e+06	7.73997e+06	8.05467e+06	524845	524845	524845	3.02882e+07	2.79152e+07	2.80816e+07	7.78115e+06	7.76965e+06	7.21584e+06	4.07816e+06	524845	524845	524845	3.69173e+06	8.36328e+06	5.44055e+06
neg	meta_336	AZ20	C21 H24 N4 O3 S	-3.56	412.157	412.155	12.677	C[C@@H]1COCCN1c2cc(nc(n2)c3cccc4c3cc[nH]4)C5(CC5)S(=O)(=O)C	SCGCBAAYLFTIJU-CQSZACIVSA-N	2.37116e+07	2.39494e+07	2.63488e+07	524845	524845	524845	5.69671e+06	6.12858e+06	524845	1.42577e+07	1.39755e+07	1.34953e+07	524845	4.80266e+06	4.78555e+06	524845	524845	1.9679e+06	3.26642e+06	3.8214e+06	4.3324e+06	1.14823e+07	1.13073e+07	524845	7.72943e+06	5.36466e+06	5.11447e+06	524845	524845	524845	1.18437e+07	1.29721e+07	1.22366e+07	1.52661e+07	1.83745e+07	1.6906e+07	2.46699e+07	524845	5.91264e+06	1.39095e+07
pos	meta_337	azaftozine	C23 H24 F3 N3 O S	-0.81	447.159	447.159	0.883	c1ccc2c(c1)N(c3cc(ccc3S2)C(F)(F)F)C(=O)CCN4CCN5CCCC5C4	HOZLLXONNGPAPJ-UHFFFAOYSA-N	169393974	1.74228e+08	1.67922e+08	9.18341e+07	8.84746e+07	8.29469e+07	8.38743e+07	8.66799e+07	8.16738e+07	3.91558e+07	4.14362e+07	4.31612e+07	4.39383e+07	4.37231e+07	3.95859e+07	1.27857e+08	1.26194e+08	1.16098e+08	1.02432e+08	1.08789e+08	113088092	3.38101e+07	3.57342e+07	3.70544e+07	104753126	1.09687e+08	1.10235e+08	1.30851e+08	1.1506e+08	1.19758e+08	7.97344e+07	7.41266e+07	7.55349e+07	5.70608e+07	6.23253e+07	6.34304e+07	1.70515e+08	8.77519e+07	8.4076e+07	4.12511e+07
pos	meta_338	AZD 8186	C24 H25 F2 N3 O4	-3.77	457.181	457.18	0.908	C[C@H](c1cc(cc2c1oc(cc2=O)N3CCOCC3)C(=O)N(C)C)Nc4cc(cc(c4)F)F	LMJFJIDLEAWOQJ-CQSZACIVSA-N	1.25457e+07	1.24399e+08	524845	9.78852e+06	524845	9.92024e+06	1.25789e+07	524845	7.61761e+07	2.17158e+07	2.09781e+07	2.12847e+07	524845	524845	524845	3.37481e+07	3.22643e+07	524845	524845	1.19798e+07	524845	1.14963e+07	1.08519e+07	1.06188e+07	4.62398e+07	4.453e+07	4.56431e+07	524845	524845	1.03318e+07	2.04259e+07	524845	2.09963e+07	2.03159e+07	2.14493e+07	2.08006e+07	6.84723e+07	9.85438e+06	4.43775e+07	2.13262e+07
neg	meta_339	Azelaic acid	C9 H16 O4	-3.21	188.105	188.104	7.642	C(CCCC(=O)O)CCCC(=O)O	BDJRBEYXGGNYIS-UHFFFAOYSA-N	3.95759e+08	3.87526e+08	3.82978e+08	1.96627e+07	1.91456e+07	1.8234e+07	5.65389e+07	5.99258e+07	5.53286e+07	2.34528e+08	2.37447e+08	2.28369e+08	2.24349e+08	2.17256e+08	220054428	2.51373e+07	2.63122e+07	2.12816e+07	6.06012e+07	6.56835e+07	5.80499e+07	217877167	2.20976e+08	2.12042e+08	186395941	1.91415e+08	1.89358e+08	1.67352e+07	1.85303e+07	1.35019e+07	5.50227e+07	5.68178e+07	5.23076e+07	3.62524e+08	366463774	3.5556e+08	3.88754e+08	1.90141e+07	5.72644e+07	2.33448e+08
neg	meta_340	Benzoic acid + 1O, O-Hex	C13 H16 O9	1.52	316.079	316.08	2.884			5.82903e+07	5.89517e+07	5.86983e+07	524845	524845	524845	1.23551e+07	1.18538e+07	1.19774e+07	1.63684e+07	1.67474e+07	1.65319e+07	6.86887e+07	6.63422e+07	6.56511e+07	524845	524845	524845	1.00548e+07	1.01302e+07	9.89107e+06	2.59114e+07	2.73211e+07	2.61002e+07	2.88371e+07	2.93421e+07	2.89348e+07	524845	524845	524845	524845	5.40761e+06	5.38906e+06	1.83257e+07	1.76233e+07	1.76232e+07	5.86467e+07	524845	1.20621e+07	1.65493e+07
neg	meta_341	Benzyl N~2~-[(benzyloxy)carbonyl]-N-(2,2-dimethyl-3,7,14-trioxo-1,4,8-triazacyclotetradecan-13-yl)-alpha-asparaginate	C32 H41 N5 O8	1.73	623.296	623.297	12.403	CC1(C(=O)NCCC(=O)NCCCCC(C(=O)N1)NC(=O)C(CC(=O)OCc2ccccc2)NC(=O)OCc3ccccc3)C	GWPAZEWBGZVUNH-UHFFFAOYSA-N	524845	524845	524845	5.34237e+06	5.45792e+06	5.35675e+06	5.88338e+06	5.54198e+06	5.13189e+06	524845	524845	3.91542e+06	524845	524845	524845	4.64928e+06	4.62566e+06	4.2753e+06	3.93303e+06	3.60585e+06	4.17479e+06	3.02469e+06	524845	3.49246e+06	524845	524845	524845	5.73857e+06	5.45198e+06	5.8671e+06	3.98546e+06	4.10089e+06	3.92243e+06	524845	524845	2.45869e+06	524845	5.38568e+06	5.51909e+06	3.91542e+06
pos	meta_342	beta-D-GlcpA-(1->4)-beta-D-GlcpOCH2CH2NH2	C14 H25 N O12	-0.33	399.138	399.138	0.885	C(CO[C@H]1[C@@H]([C@H]([C@@H]([C@H](O1)CO)O[C@H]2[C@@H]([C@H]([C@@H]([C@H](O2)C(=O)O)O)O)O)O)O)N	UGHCWDPHJGIYQY-CQFGMXIFSA-N	2.0321e+08	2.06994e+08	524845	2.31719e+08	2.32998e+08	2.19196e+08	1.90658e+08	1.9377e+08	188014091	524845	524845	524845	524845	524845	524845	3.74203e+08	3.78005e+08	359026726	524845	524845	4.1475e+08	2.31689e+08	524845	524845	524845	524845	524845	4.12052e+08	3.67455e+08	3.83447e+08	4.40582e+08	417194806	4.23758e+08	4.35886e+08	4.41493e+08	4.47778e+08	2.05102e+08	2.27971e+08	190813953	524845
pos	meta_343	Betaine	C5 H11 N O2	2.37	117.079	117.079	0.874	C[N+](C)(C)CC(=O)[O-]	KWIUHFFTVRNATP-UHFFFAOYSA-N	9885665487	9516145826	10500002189	5311947581	5157176227	5017946304	6865958943	7093003563	6849943187	5696823949	6113700414	6100856797	22670980475	22854160610	23443449070	7159424825	7179073884	7146217390	6101559436	6458806125	6422036902	6346524096	6420161061	6655077110	15585577287	13037580187	15641447208	9917570718	9376260747	9750285490	7081687803	7028534163	7003669443	6277005990	6491234182	6197606568	9967271167	5162356704	6936301898	5970460387
pos	meta_344	Betamethasone 17-propionate	C25 H33 F O6	-2.22	448.226	448.225	10.756	CCC(=O)O[C@@]1([C@H](C[C@@H]2[C@@]1(C[C@@H]([C@]3([C@H]2CCC4=CC(=O)C=C[C@@]43C)F)O)C)C)C(=O)CO	ITYMTTQVNYAJAA-XGQKBEPLSA-N	1.43762e+07	1.34816e+07	1.55536e+07	1.00658e+07	9.38686e+06	8.22419e+06	524845	524845	524845	524845	524845	524845	1.44983e+07	1.17513e+07	1.269e+07	5.98455e+06	7.11944e+06	5.83947e+06	3.19766e+06	524845	524845	524845	524845	524845	524845	1.52347e+07	524845	3.38181e+06	8.16568e+06	8.14189e+06	5.57176e+06	7.1592e+06	524845	524845	524845	524845	1.44705e+07	9.22562e+06	524845	524845
neg	meta_345	Bis(2-ethoxyethyl) 1,6-hexanediylbiscarbamate	C16 H32 N2 O6	4.67	348.226	348.228	17.478	CCOCCOC(=O)NCCCCCCNC(=O)OCCOCC	FCTSFTNONMILDD-UHFFFAOYSA-N	1.9576e+07	1.95039e+07	1.65907e+07	2.7518e+06	2.7884e+06	2.5753e+06	1.27454e+07	1.28807e+07	1.08877e+07	2.87168e+07	3.09997e+07	3.25097e+07	524845	524845	524845	2.67811e+06	524845	524845	3.84799e+06	4.08686e+06	3.65011e+06	1.55143e+07	1.64424e+07	1.66527e+07	3.79525e+06	524845	524845	524845	524845	524845	8.89161e+06	8.48842e+06	8.59557e+06	1.68514e+07	1.75265e+07	1.7984e+07	1.85569e+07	2.70517e+06	1.21713e+07	3.07421e+07
pos	meta_346	Bis(4-ethylbenzylidene)sorbitol	C24 H30 O6	0.05	414.204	414.204	11.982			1.17609e+07	7.14377e+06	1.74461e+07	8.30283e+06	8.70151e+06	8.44483e+06	1.18202e+07	1.24526e+07	1.20529e+07	1.1314e+07	1.08237e+07	1.1611e+07	6.98159e+07	3.21426e+07	2.81738e+07	1.14219e+07	9.33014e+06	9.50105e+06	1.09278e+07	1.10843e+07	1.13333e+07	1.09623e+07	1.16832e+07	1.09687e+07	1.41698e+07	1.06306e+07	1.68843e+07	3.91866e+06	2.88989e+06	3.32059e+06	1.67594e+07	1.67378e+07	1.61164e+07	7.75927e+06	7.94814e+06	8.0764e+06	1.21169e+07	8.48306e+06	1.21085e+07	1.12496e+07
neg	meta_347	Bis(6-methylheptyl) {[2-(2-amino-6-oxo-3,6-dihydro-9H-purin-9-yl)ethoxy]methyl}phosphonate	C24 H44 N5 O5 P	-2.32	513.308	513.307	11.728	CC(C)CCCCCOP(=O)(COCCn1cnc2c1[nH]c(nc2=O)N)OCCCCCC(C)C	PWCDZOMBYSFDIJ-UHFFFAOYSA-N	1.33603e+07	1.27508e+07	1.1951e+07	524845	524845	119018334	524845	524845	524845	6.14174e+07	5.98926e+07	6.05784e+07	5.04973e+06	5.08681e+06	5.39795e+06	8.2895e+07	8.46558e+07	8.1973e+07	6.06176e+07	6.0315e+07	6.05142e+07	2.40803e+07	2.37368e+07	2.36126e+07	524845	524845	524845	524845	524845	1.31527e+08	524845	524845	524845	7.06933e+06	7.88531e+06	7.25072e+06	1.26874e+07	119018334	524845	6.06295e+07
neg	meta_348	Bis{[(2S,3S,5R)-3-azido-5-(5-methyl-2,4-dioxo-3,4-dihydro-1(2H)-pyrimidinyl)tetrahydro-2-furanyl]methyl} carbonate	C21 H24 N10 O9	4.07	560.173	560.175	6.093	O=C1\C(=C/N(C(=O)N1)[C@@H]2O[C@@H]([C@@H](\N=[N+]=[N-])C2)COC(=O)OC[C@H]4O[C@@H](N\3C(=O)NC(=O)/C(=C/3)C)C[C@@H]4\N=[N+]=[N-])C	DYXYYVUBPYLMSC-KPRKPIBOSA-N	8.33527e+06	7.42429e+06	8.67861e+06	524845	524845	524845	524845	524845	524845	2.44267e+06	2.74891e+06	2.64143e+06	5.04874e+06	4.95041e+06	5.61242e+06	2.6288e+06	2.78181e+06	2.76902e+06	4.63391e+06	3.54388e+06	4.74125e+06	2.67663e+06	2.56588e+06	2.49396e+06	8.92977e+06	9.43285e+06	9.7693e+06	524845	524845	524845	524845	524845	524845	2.69753e+06	3.04831e+06	2.89141e+06	8.14605e+06	524845	524845	2.61101e+06
neg	meta_349	Bromobenzofuran	C8 H5 Br O	4.27	195.952	195.953	0.832	c1ccc2c(c1)cc(o2)Br	RNEOFIVNTNLSEH-UHFFFAOYSA-N	524845	524845	524845	1.25803e+07	9.2469e+06	1.09136e+07	1.20929e+07	1.41611e+07	1.26034e+07	3.66268e+06	4.54372e+06	4.54572e+06	1.58035e+07	524845	1.3281e+07	1.23532e+07	1.3187e+07	1.41606e+07	524845	8.98061e+06	1.15695e+07	524845	1.78105e+06	1.62611e+06	524845	524845	524845	524845	5.17065e+06	524845	6.21104e+06	9.71889e+06	6.3275e+06	524845	524845	524845	524845	1.09136e+07	1.29525e+07	4.25071e+06
pos	meta_350	Bromocriptine	C32 H40 Br N5 O5	-1.97	653.221	653.22	0.984	CC(C)C[C@H]1C(=O)N2CCC[C@H]2[C@]3(N1C(=O)[C@](O3)(C(C)C)NC(=O)[C@H]4CN([C@@H]5Cc6c7c(cccc7[nH]c6Br)C5=C4)C)O	OZVBMTJYIDMWIL-AYFBDAFISA-N	524845	524845	524845	3.63417e+06	4.86739e+06	3.88207e+06	524845	524845	524845	524845	524845	524845	524845	524845	524845	2.33306e+07	2.3776e+07	2.38342e+07	4.79187e+06	5.12992e+06	5.33782e+06	3.7524e+06	3.61075e+06	3.48527e+06	524845	524845	524845	6.94644e+06	6.31844e+06	6.47272e+06	6.05487e+06	6.30058e+06	6.3112e+06	7.52593e+06	7.61826e+06	524845	524845	4.12787e+06	524845	524845
neg	meta_351	Bunazosin	C19 H27 N5 O3	-3.04	373.211	373.21	12.127	CCCC(=O)N1CCCN(CC1)c2nc3cc(c(cc3c(n2)N)OC)OC	RHLJLALHBZGAFM-UHFFFAOYSA-N	9.70233e+07	9.73622e+07	9.54784e+07	524845	524845	524845	7.70347e+06	7.35668e+06	6.83144e+06	2.5297e+07	2.34881e+07	2.32178e+07	5.28882e+07	5.46294e+07	5.37643e+07	524845	524845	524845	5.47026e+06	5.67095e+06	5.86773e+06	1.9476e+07	2.08476e+07	2.11217e+07	5.60016e+07	5.01421e+07	5.44914e+07	524845	524845	524845	7.48125e+06	7.25281e+06	7.12309e+06	2.00317e+07	1.93143e+07	1.88979e+07	9.66213e+07	524845	7.2972e+06	24000954
neg	meta_352	Butyl ({4-[(2-ethyl-5,7-dimethyl-3H-imidazo[4,5-b]pyridin-3-yl)methyl]-5-propyl-2-biphenylyl}sulfonyl)carbamate	C31 H38 N4 O4 S	3.6	562.261	562.263	12.335	CCCCOC(=O)NS(=O)(=O)C1=C(C=C(C=C1)CCC)C2=CC=C(C=C2)CN3C(=NC4=C3N=C(C=C4C)C)CC	MLGCITBDCGSKQS-UHFFFAOYSA-N	1.36769e+07	1.2639e+07	1.03917e+07	4.047e+06	3.9392e+06	4.90423e+06	5.75569e+06	5.58232e+06	5.84255e+06	5.92802e+06	5.61632e+06	5.18735e+06	524845	524845	524845	4.94338e+06	5.33151e+06	5.21806e+06	4.34306e+06	4.96283e+06	4.87339e+06	4.54054e+06	4.68684e+06	4.42116e+06	524845	524845	524845	4.80829e+06	4.79186e+06	4.68853e+06	5.60613e+06	4.84284e+06	4.86979e+06	4.61648e+06	4.00591e+06	4.34613e+06	1.22359e+07	4.29681e+06	5.72685e+06	5.57723e+06
neg	meta_353	Butyl ({5-isobutyl-3-[4-({4-oxo-2-propyl-6-[(2-thienylcarbonyl)amino]-3(4H)-quinazolinyl}methyl)phenyl]-2-thienyl}sulfonyl)carbamate	C36 H40 N4 O6 S3	-1.35	720.211	720.21	0.849	CCCCOC(=O)NS(=O)(=O)C1=C(C=C(S1)CC(C)C)C2=CC=C(C=C2)CN3C(=NC4=C(C3=O)C=C(C=C4)NC(=O)C5=CC=CS5)CCC	FMLPHTMNHWCUHR-UHFFFAOYSA-N	2.74463e+08	283026255	2.77339e+08	1.52439e+08	524845	159281346	1.60088e+08	1.65318e+08	524845	1.54558e+08	1.45078e+08	1.6863e+08	2.1694e+07	1.89149e+07	1.8353e+07	524845	1.63378e+08	181023852	524845	1.90276e+08	1.90072e+08	1.40733e+08	1.31072e+08	1.23763e+08	2.17927e+08	2.09426e+08	2.17989e+08	1.41935e+08	524845	1.29932e+08	524845	524845	257076783	8.80586e+07	1.02593e+08	1.09773e+08	2.78276e+08	1.5586e+08	1.62703e+08	1.56088e+08
neg	meta_354	Butyl[(4S)-4-{[6-({5-[(3aS,4S,6aR)-2-oxohexahydro-1H-thieno[3,4-d]imidazol-4-yl]pentanoyl}amino)hexanoyl]amino}-1-cyclopenten-1-yl]phosphinic acid	C25 H43 N4 O5 P S	-4.04	542.269	542.267	9.99	CCCCP(=O)(C1=CC[C@@H](C1)NC(=O)CCCCCNC(=O)CCCC[C@H]2[C@@H]3[C@H](CS2)NC(=O)N3)O	PDJMCSLMCQESJV-FVLCUVFVSA-N	223853439	2.19729e+08	2.18834e+08	524845	524845	524845	1.03743e+07	9.79817e+06	1.0436e+07	1.52539e+07	1.5709e+07	1.49516e+07	3.82112e+08	3.63599e+08	3.65327e+08	524845	524845	524845	1.03408e+07	1.01186e+07	9.91957e+06	1.88137e+07	1.8958e+07	1.8246e+07	2.73018e+08	2.78045e+08	2.75033e+08	524845	524845	524845	1.11239e+07	1.10201e+07	1.0515e+07	3.34659e+07	3.29943e+07	3.29359e+07	220805366	524845	1.02028e+07	1.53048e+07
neg	meta_355	C12-AE1S (TENTATIVE)	C14 H30 O5 S	0.34	310.181	310.182	19.082			524845	524845	524845	3.1057e+07	2.4169e+07	2.66173e+07	2.96833e+07	2.07298e+07	1.64332e+07	2.05163e+07	1.5157e+07	1.3248e+07	524845	524845	524845	1.93904e+07	1.97255e+07	1.05536e+07	7.95225e+07	8.47212e+07	7.89792e+07	6.96646e+07	6.96284e+07	6.33522e+07	524845	524845	524845	2.87121e+07	2.55866e+07	1.90732e+07	3.08444e+07	3.44057e+07	2.74415e+07	1.42689e+07	1.92542e+07	1.51048e+07	524845	2.72811e+07	2.22821e+07	1.63071e+07
pos	meta_356	C14-homoserine lactone	C18 H33 N O3	-0.32	311.246	311.246	9.55			6.32364e+07	5.93153e+07	6.11487e+07	2.34155e+07	2.38155e+07	2.38209e+07	524845	524845	524845	524845	524845	524845	7.47305e+06	7.17213e+06	7.46617e+06	1.27569e+07	1.39449e+07	1.34474e+07	5.44036e+06	5.54118e+06	5.47046e+06	524845	524845	524845	6.34459e+06	5.64811e+06	6.21393e+06	9.97392e+06	1.03146e+07	1.04823e+07	524845	524845	524845	524845	524845	524845	6.12335e+07	2.3684e+07	524845	524845
neg	meta_357	Cabotegravir	C19 H17 F2 N3 O5	-4.13	405.114	405.112	0.867	C[C@H]1CO[C@H]2N1C(=O)c3c(c(=O)c(cn3C2)C(=O)NCc4ccc(cc4F)F)O	WCWSTNLSLKSJPK-LKFCYVNXSA-N	2.35834e+08	2.40761e+08	2.28648e+08	8.03537e+07	8.56888e+07	8.54777e+07	7.66045e+07	8.38225e+07	7.52677e+07	8.65339e+07	8.07999e+07	9.09722e+07	1.21164e+08	1.0456e+08	1.10937e+08	9.31316e+07	1.01824e+08	9.36966e+07	8.93122e+07	9.32948e+07	8.45362e+07	1.06955e+08	117969723	1.03234e+08	3.1505e+08	3.02542e+08	3.05984e+08	9.60701e+07	9.50849e+07	8.88679e+07	9.71124e+07	1.08221e+08	9.85626e+07	1.22302e+08	1.244e+08	1.1844e+08	2.35081e+08	8.38401e+07	7.85649e+07	8.6102e+07
neg	meta_358	CAPROYL SARCOSINE	C13 H25 N O3	-0.65	243.183	243.183	9.92	CCCCCCCCCC(=O)N(C)CC(=O)O	LERPQJNGDVCXSI-UHFFFAOYSA-N	2.77503e+07	3.04536e+07	1.97444e+07	2.10984e+07	2.63014e+07	1.83697e+07	2.396e+07	4.13743e+07	1.86382e+07	4.11482e+07	1.12482e+08	2.16603e+07	3.48219e+07	2.69277e+07	3.21553e+07	5.56472e+07	5.44314e+07	1.76393e+07	2.45813e+07	4.85668e+07	1.9205e+07	4.56343e+07	3.37421e+07	1.71444e+07	2.36647e+07	2.00009e+07	1.92468e+07	5.56818e+07	5.18027e+07	1.96587e+07	2.08667e+07	2.44205e+07	1.74604e+07	3.06495e+07	3.74348e+07	1.94404e+07	2.59828e+07	2.19232e+07	2.79908e+07	5.84301e+07
pos	meta_359	Capsi-amide	C17 H35 N O	0	269.272	269.272	17.211	CC(C)CCCCCCCCCCCCNC(=O)C	AMLDBWWQKYLAHJ-UHFFFAOYSA-N	524845	6.69373e+06	6.4377e+07	9.04627e+06	9.37935e+06	8.69273e+06	1.29022e+07	1.34687e+07	1.34751e+07	1.05615e+07	1.09133e+07	1.0949e+07	524845	524845	7.36194e+07	8.58524e+06	8.71096e+06	8.40454e+06	8.918e+06	8.4251e+06	8.54438e+06	1.39839e+07	1.37249e+07	1.36523e+07	5.26949e+06	4.13047e+07	9.05147e+07	1.47939e+07	1.50414e+07	1.51122e+07	1.03894e+07	1.04225e+07	1.03288e+07	9.52564e+06	1.01352e+07	9.90174e+06	3.55354e+07	9.03945e+06	1.3282e+07	1.0808e+07
pos	meta_360	Carboprost	C21 H36 O5	-0.63	368.256	368.256	11.691	CCCCC[C@@](C)(/C=C/[C@H]1[C@@H](C[C@@H]([C@@H]1C/C=C\CCCC(=O)O)O)O)O	DLJKPYFALUEJCK-IIELGFQLSA-N	2.3254e+07	2.16632e+07	2.44015e+07	3.13793e+07	3.00147e+07	3.08626e+07	1.15225e+07	1.22949e+07	1.19112e+07	524845	524845	524845	6.50625e+06	524845	524845	4.67741e+06	5.34765e+06	4.8738e+06	3.82717e+07	3.64154e+07	3.8868e+07	524845	524845	524845	8.67221e+06	9.09074e+06	8.82434e+06	1.18349e+07	1.20689e+07	1.13509e+07	3.57388e+07	3.67404e+07	3.4971e+07	6.62488e+06	8.81726e+06	6.62146e+06	2.31062e+07	3.07522e+07	1.19095e+07	524845
pos	meta_361	Carvone	C10 H14 O	0.14	150.104	150.104	9.946	CC1=CCC(CC1=O)C(=C)C	ULDHMXUKGWMISQ-UHFFFAOYSA-N	524845	524845	524845	1.00946e+07	9.76607e+06	1.02059e+07	4.87227e+06	4.76632e+06	4.85881e+06	524845	524845	524845	7.68284e+06	7.97788e+06	6.78314e+06	2.14317e+07	524845	2.49486e+07	524845	3.67016e+06	3.76973e+06	524845	524845	524845	5.20891e+06	4.71492e+06	4.65469e+06	1.20057e+07	1.12661e+07	1.09763e+07	524845	524845	4.03359e+06	524845	524845	524845	524845	1.00222e+07	4.83247e+06	524845
neg	meta_362	Catechin	C15 H14 O6	0.46	290.079	290.079	5.447	c1cc(c(cc1C2C(Cc3c(cc(cc3O2)O)O)O)O)O	PFTAWBLQPZVEMU-UHFFFAOYSA-N	1989317666	2001257653	2019271731	2.03301e+07	2.04141e+07	2.03688e+07	6.38111e+08	6.40996e+08	634501239	2827047485	2849287206	2770063901	524845	524845	524845	1.35872e+08	1.41953e+08	1.39935e+08	4.47035e+08	4.51869e+08	4.47532e+08	3120394112	3036534372	3164404388	524845	524845	524845	1.15365e+08	1.12328e+08	1.08323e+08	6.00397e+08	6.57352e+08	6.58735e+08	3820793819	3839960328	3848510335	2003282350	2.0371e+07	6.37869e+08	2815466197
neg	meta_363	Cefsumide	C17 H20 N4 O6 S2	3.57	440.082	440.084	0.992	CC1=C(N2[C@@H]([C@@H](C2=O)NC(=O)[C@@H](c3cccc(c3)NS(=O)(=O)C)N)SC1)C(=O)O	OFKRKCHCYWQZLY-XHBSWPGZSA-N	6.94913e+08	1132311524	7.28064e+08	9.54944e+08	1025516396	1001633084	1167481132	1250979891	1291273973	1456753687	1313431505	1512644257	3.33388e+08	3.64445e+08	3.19624e+08	1223033583	1278124718	1199578176	1556901921	1468403380	1331493861	1201407957	1137711315	1064197104	8.7767e+08	1259261366	9.70132e+08	9.5055e+08	9.58125e+08	9.02511e+08	1501492288	1679046202	1613500195	1458021710	1539266629	1683356222	8.51763e+08	9.94031e+08	1236578332	1427609816
pos	meta_364	Ceratodictyol	C19 H38 O4	0.06	330.277	330.277	17.157			2.20401e+08	2.23392e+08	2.6199e+08	8.21498e+07	6.0401e+07	7.21794e+07	3.36291e+07	3.95717e+07	4.12666e+07	1.44567e+07	1.38666e+07	1.50131e+07	1.52431e+08	1.28755e+08	1.47285e+08	3.706e+07	4.25793e+07	3.63933e+07	5.35499e+07	4.37087e+07	5.09059e+07	1.33472e+07	1.28859e+07	1.16623e+07	1.08983e+08	1.28033e+08	1.38817e+08	4.30281e+07	4.79719e+07	3.88871e+07	2.48754e+07	2.49025e+07	2.48347e+07	1.77688e+07	1.67014e+07	1.40576e+07	2.35261e+08	7.15767e+07	3.81558e+07	1.44455e+07
pos	meta_365	Choline	C5 H13 N O	4.3	103.1	103.1	0.836			6947192182	7304352646	7750468075	3228965626	3099937484	3016675695	1962779282	2134890458	2044722362	1152340846	1275023298	1234746700	6751712394	6629622747	6514911324	4380591329	4923665844	4668542237	1841187476	1968660788	1979791974	1088236151	1109046574	1154331407	5616888065	5683005022	5588457941	3936119344	3638798879	3568182812	2315660871	2277928115	2253908412	1569067021	1620464882	1517315102	7334004301	3115192935	2047464034	1220703615
neg	meta_366	Citramalic acid	C5 H8 O5	-4.45	148.037	148.037	0.869			5.53951e+07	5.62783e+07	6.38089e+07	524845	524845	524845	3.6436e+07	3.75817e+07	3.69599e+07	2.60776e+07	3.7868e+07	3.48686e+07	9.89886e+07	9.89295e+07	9.88809e+07	1.02377e+07	1.19458e+07	1.94961e+07	3.25504e+07	2.90369e+07	3.00946e+07	4.35633e+07	2.64923e+07	3.78438e+07	5.66847e+07	3.42281e+07	7.15219e+07	524845	524845	524845	1.48897e+07	2.37976e+07	2.4566e+07	3.96873e+07	3.02629e+07	4.42142e+07	5.84941e+07	524845	3.69925e+07	3.29381e+07
pos	meta_367	Citric acid	C6 H8 O7	1.33	192.027	192.027	1.216	C(C(=O)O)C(CC(=O)O)(C(=O)O)O	KRKNYBCHXYNGOX-UHFFFAOYSA-N	3.60397e+07	3.50883e+07	3.49269e+07	1.10211e+07	1.07743e+07	1.12552e+07	9.18223e+06	8.51742e+06	8.45361e+06	524845	524845	524845	4.05514e+07	4.36696e+07	4.49846e+07	524845	524845	7.02646e+06	6.36698e+06	524845	6.2627e+06	524845	524845	524845	2.81691e+07	3.04095e+07	2.93841e+07	1.01285e+07	9.64311e+06	1.04309e+07	5.27013e+06	5.51944e+06	524845	524845	4.76617e+06	524845	3.53516e+07	1.10169e+07	8.71775e+06	524845
neg	meta_368	CJ-040714	C23 H34 N4 O4	-2.55	430.258	430.257	10.833	CC(C)n1c2ccccc2n(c1=O)C(=O)NCC3CCN(CC3)CC4(CCOCC4)O	OMZWFGGPQLRSMV-UHFFFAOYSA-N	1.14666e+07	1.09834e+07	1.14377e+07	524845	524845	524845	5.24959e+06	5.3205e+06	3.233e+06	1.12824e+07	1.1717e+07	9.51675e+06	1.06161e+07	1.05184e+07	9.9808e+06	524845	524845	524845	6.59633e+06	1.21059e+07	1.13011e+07	524845	524845	524845	1.36443e+07	8.38264e+06	8.22335e+06	6.40964e+06	6.52137e+06	6.24192e+06	5.33197e+06	5.13984e+06	4.48107e+06	524845	524845	524845	1.12959e+07	524845	4.60103e+06	1.08387e+07
pos	meta_369	Clindamycin palmitate	C34 H63 Cl N2 O6 S	-3.81	662.41	662.407	12.603	CCCCCCCCCCCCCCCC(=O)O[C@@H]1[C@H]([C@H]([C@H](O[C@@H]1SC)[C@@H]([C@H](C)Cl)NC(=O)[C@@H]2C[C@H](CN2C)CCC)O)O	OYSKUZDIHNKWLV-PRUAPSLNSA-N	1.70266e+07	1.63649e+07	1.72292e+07	6.34838e+06	6.40485e+06	5.57618e+06	1.95162e+06	2.31938e+06	2.1938e+06	524845	524845	524845	524845	1.91049e+06	524845	8.94521e+06	8.51979e+06	9.29759e+06	6.88412e+06	6.63743e+06	6.34096e+06	524845	524845	524845	524845	524845	524845	4.75241e+06	4.37052e+06	4.97336e+06	524845	524845	524845	524845	524845	524845	1.68736e+07	6.1098e+06	2.15493e+06	524845
pos	meta_370	CNX-1351	C30 H35 N7 O3 S	-2.16	573.252	573.251	12.188	CC(=CC(=O)CCC(=O)N1CCN(CC1)Cc2cc3c(s2)c(nc(n3)c4cccc5c4cn[nH]5)N6CCOCC6)C	DLNUPKDFXMWRFP-UHFFFAOYSA-N	524845	524845	524845	6.59528e+06	6.75863e+06	7.45139e+06	4.81934e+06	4.44526e+06	4.44346e+06	4.2743e+06	524845	5.15451e+06	524845	524845	524845	524845	524845	524845	3.42009e+06	3.58482e+06	524845	4.02327e+06	4.51528e+06	4.40019e+06	524845	524845	524845	524845	524845	524845	4.17803e+06	4.54724e+06	5.02226e+06	4.44329e+06	4.77677e+06	4.13772e+06	524845	6.9351e+06	4.56935e+06	4.71441e+06
neg	meta_371	Corchorifatty acid F	C18 H32 O5	0.9	328.225	328.225	9.686			1841055220	1768412597	1774671055	5.81376e+07	5.86898e+07	5.74632e+07	3.19946e+08	3.17225e+08	3.17236e+08	6.91233e+08	6.99031e+08	7.01133e+08	1689946613	1591718755	1578711650	1.58008e+08	1.55726e+08	1.54663e+08	3.74864e+08	3.73903e+08	3.67137e+08	7.70591e+08	7.6861e+08	760958815	8.19576e+08	8.09936e+08	807408499	5.81426e+07	5.97722e+07	5.69768e+07	2.30381e+08	2.36431e+08	2.31146e+08	2265485109	2250627632	2138245100	1794712957	5.80969e+07	3.18136e+08	6.97133e+08
neg	meta_372	Coumaroyl + C6H9O8 (isomer of 843, 844, 846)	C15 H16 O10	1.88	356.074	356.075	5.002			4.85029e+08	4.4485e+08	4.46979e+08	524845	524845	524845	3.09125e+07	2.93768e+07	2.8785e+07	2.56063e+07	2.4882e+07	2.57254e+07	6.39489e+08	6.26167e+08	6.40053e+08	6.15663e+06	6.50212e+06	6.42028e+06	1.88723e+07	1.96642e+07	1.9285e+07	1.50737e+07	1.43662e+07	1.55411e+07	5.30649e+08	4.97994e+08	4.83092e+08	524845	524845	524845	9.39231e+06	8.95444e+06	9.12276e+06	2.33807e+07	2.40403e+07	2.31464e+07	4.58953e+08	524845	2.96915e+07	2.54045e+07
pos	meta_373	Coumaroyl agmatine (isomer of 1297)	C14 H20 N4 O2	0.57	276.159	276.159	5.388			1.30447e+08	1.29008e+08	1.3216e+08	524845	524845	524845	8.72044e+06	8.99398e+06	8.92348e+06	3.19462e+07	32055647	3.2918e+07	174125875	1.73607e+08	1.7165e+08	2.35469e+07	2.50671e+07	2.44771e+07	5.33914e+07	5.22393e+07	5.32365e+07	1.39176e+08	1.38899e+08	1.38066e+08	158910307	1.56222e+08	1.52862e+08	7.24609e+06	7.13309e+06	7.18188e+06	2.21728e+08	2.19143e+08	2.26231e+08	9.96162e+07	1.01996e+08	1.025e+08	1.30538e+08	524845	8.8793e+06	3.23066e+07
neg	meta_374	CTPB	C31 H43 Cl F3 N O2	1.34	553.293	553.294	11.859	FC(F)(F)c1cc(ccc1Cl)NC(=O)c2c(cccc2OCC)CCCCCCCCCCCCCCC	OYBMVMAXKOGYDC-UHFFFAOYSA-N	1.32373e+07	1.44695e+07	1.27728e+07	5.11662e+06	5.24236e+06	5.45251e+06	6.01153e+06	6.1626e+06	6.07349e+06	9.15565e+06	1.0072e+07	9.89241e+06	4.04826e+06	3.79212e+06	4.06871e+06	3.22931e+06	3.24538e+06	3.08543e+06	3.3398e+06	3.49867e+06	3.47111e+06	4.34215e+06	4.17394e+06	4.43192e+06	524845	524845	524845	4.1013e+06	4.16922e+06	4.19421e+06	3.02123e+06	3.19528e+06	3.16248e+06	4.831e+06	4.91118e+06	4.38225e+06	1.34932e+07	5.2705e+06	6.08254e+06	9.70668e+06
pos	meta_375	Cxa-10	C18 H33 N O4	0.32	327.241	327.241	11.662	CCCCCCCC/C(=C\CCCCCCCC(=O)O)/[N+](=O)[O-]	WRADPCFZZWXOTI-BMRADRMJSA-N	6.08869e+07	2.0127e+07	5.69476e+07	1.4262e+07	1.43671e+07	1.42198e+07	524845	524845	524845	524845	524845	524845	3.70161e+07	3.74538e+07	3.85959e+07	1.86731e+07	2.0525e+07	2.12205e+07	524845	524845	524845	524845	524845	524845	3.26615e+07	5.97565e+07	3.05791e+07	1.50352e+07	1.53633e+07	1.55518e+07	3.12129e+06	3.98354e+06	3.05851e+06	524845	524845	524845	4.59872e+07	1.4283e+07	524845	524845
pos	meta_376	cyclandelate	C17 H24 O3	-0.14	276.173	276.173	11.404	CC1CC(CC(C1)(C)C)OC(=O)C(c2ccccc2)O	WZHCOOQXZCIUNC-UHFFFAOYSA-N	5.32901e+06	6.35415e+06	4.97775e+06	524845	4.85557e+06	524845	524845	2.88714e+06	1.32682e+07	524845	3.13097e+06	2.58421e+06	6.10504e+06	6.89834e+06	7.78507e+06	524845	2.56075e+06	524845	524845	524845	2.0768e+06	524845	5.5618e+06	4.17693e+06	7.15797e+06	7.8878e+06	8.30768e+06	524845	4.03702e+06	4.45371e+06	524845	3.56515e+06	2.99041e+06	524845	5.05026e+06	524845	5.55364e+06	4.85557e+06	8.07767e+06	2.85759e+06
pos	meta_377	Cyclo(D-leucyl-L-leucyl-L-leucyl-L-leucyl-L-leucyl-L-leucyl)	C36 H66 N6 O6	0.83	678.504	678.505	7.178	CC(C)C[C@@H]1C(=O)N[C@H](C(=O)N[C@H](C(=O)N[C@H](C(=O)N[C@H](C(=O)N[C@H](C(=O)N1)CC(C)C)CC(C)C)CC(C)C)CC(C)C)CC(C)C	VGUZDHRHSNHFFT-NXUCNJKMSA-N	1148276094	4.28834e+08	1.76603e+08	7.0916e+07	7.2099e+07	7.20647e+07	6.94987e+07	7.03365e+07	6.97788e+07	6.81415e+07	6.96513e+07	7.05996e+07	1015968296	3.52057e+08	1.51004e+08	6.53211e+07	6.58118e+07	6.48831e+07	6.95835e+07	7.12881e+07	7.22642e+07	8.40344e+07	8.40629e+07	8.48859e+07	1104210590	435139278	2.24341e+08	1.02792e+08	1.00916e+08	1.02814e+08	6.56405e+07	6.68976e+07	6.48161e+07	6.77844e+07	6.94637e+07	7.0024e+07	5.84571e+08	7.16933e+07	6.98713e+07	6.94641e+07
pos	meta_378	cyclomontanin D	C34 H48 N8 O9	-0.68	712.354	712.354	5.073	C[C@H]1C(=O)N[C@H](C(=O)N2CCC[C@H]2C(=O)NCC(=O)N[C@H](C(=O)N3CCC[C@H]3C(=O)N[C@H](C(=O)N1)Cc4ccc(cc4)O)CC(C)C)CC(=O)N	SRGSUICLJQYQAF-KTHKBMNISA-N	524845	524845	524845	524845	524845	524845	5.58863e+07	5.5364e+07	5.92258e+07	3.49357e+08	3.42241e+08	353505500	524845	524845	524845	1.6496e+07	1.95587e+07	1.96406e+07	1.66949e+08	1.61049e+08	1.6182e+08	5.73151e+08	5.90937e+08	5.64053e+08	524845	524845	524845	524845	524845	524845	4.23277e+08	4.26998e+08	4.46879e+08	4.116e+08	4.06299e+08	4.30101e+08	524845	524845	5.68254e+07	3.48368e+08
pos	meta_379	cyclooctadiene	C8 H12	2.81	108.094	108.094	10	C1C/C=C\C=C/CC1	RRKODOZNUZCUBN-CCAGOZQPSA-N	2.91056e+07	3.32608e+07	3.42034e+07	2.2618e+07	2.40631e+07	2.56222e+07	1.50243e+07	524845	1.47321e+07	524845	524845	524845	524845	8.67166e+06	1.12853e+07	1.87259e+07	2.47613e+07	2.62235e+07	1.03111e+07	1.19246e+07	1.20363e+07	524845	524845	524845	524845	8.78466e+06	9.05536e+06	2.65248e+07	2.62583e+07	2.16878e+07	1.80281e+07	1.75417e+07	1.79346e+07	7.57954e+06	7.51257e+06	7.00453e+06	3.21899e+07	2.41011e+07	1.48782e+07	524845
pos	meta_380	Cytarabine	C9 H13 N3 O5	0.08	243.086	243.086	1.188	c1cn(c(=O)nc1N)[C@H]2[C@@H]([C@@H]([C@H](O2)CO)O)O	UHDGCWIWMRVCDJ-XVFCMESISA-N	2.45272e+07	2.44913e+07	524845	1.70418e+07	1.74625e+07	1.77321e+07	4.09995e+06	524845	4.05833e+06	4.46757e+06	4.68715e+06	524845	1.17221e+07	1.20624e+07	524845	3.34918e+07	3.3773e+07	3.17693e+07	524845	524845	2.95222e+06	2.75843e+06	524845	2.80008e+06	6.56617e+06	6.42421e+06	6.47749e+06	1.75466e+07	1.71995e+07	1.86783e+07	524845	6.67084e+06	7.33426e+06	4.06382e+06	4.05231e+06	4.07581e+06	24509253	1.74121e+07	4.07914e+06	4.57736e+06
pos	meta_381	Cytidine	C9 H13 N3 O5	0.67	243.086	243.086	0.907	c1cn(c(=O)nc1N)[C@H]2[C@@H]([C@@H]([C@H](O2)CO)O)O	UHDGCWIWMRVCDJ-XVFCMESISA-N	34882488	3.90714e+07	3.55622e+07	1.55492e+07	524845	524845	5.76831e+06	4.17997e+06	5.58911e+06	5.19204e+06	5.91384e+06	524845	524845	1.60715e+07	524845	3.16438e+07	3.26405e+07	524845	524845	3.38739e+06	4.029e+06	524845	4.04369e+06	524845	524845	524845	524845	524845	1.46066e+07	524845	8.62774e+06	8.69861e+06	524845	524845	5.92564e+06	5.26295e+06	3.65054e+07	1.55492e+07	5.17913e+06	5.55294e+06
pos	meta_382	Cytosine	C4 H5 N3 O	3.32	111.043	111.044	1.203			524845	524845	524845	4.01543e+07	4.12966e+07	3.79247e+07	1.21413e+07	1.26978e+07	1.21371e+07	1.16516e+07	1.28758e+07	1.27033e+07	524845	3.33578e+07	3.09137e+07	6.87584e+07	7.61264e+07	6.86297e+07	1.06493e+07	1.08177e+07	1.07638e+07	7.5406e+06	7.89844e+06	8.20345e+06	2.2286e+07	524845	524845	4.29334e+07	4.07471e+07	4.18601e+07	2.27258e+07	1.97769e+07	21259730	1.26125e+07	1.20738e+07	1.32787e+07	524845	3.97918e+07	1.23254e+07	1.24102e+07
pos	meta_383	D-(+)-Pipecolinic acid	C6 H11 N O2	1.3	129.079	129.079	1.189	C1CCN[C@H](C1)C(=O)O	HXEACLLIILLPRG-RXMQYKEDSA-N	8.84881e+08	7.46426e+08	7.69007e+08	475379095	4.46846e+08	4.6062e+08	2.62122e+08	2.72351e+08	2.66659e+08	1.4462e+08	1.54344e+08	1.51489e+08	5.1121e+08	5.0837e+08	4.76085e+08	4.91873e+08	5.43795e+08	4.88314e+08	1.13545e+08	1.16086e+08	1.17585e+08	110167142	1.14977e+08	1.19921e+08	3.3997e+08	3.12205e+08	3.10233e+08	5.84537e+08	5.71765e+08	6.05136e+08	2.31297e+08	219583845	2.22873e+08	563502013	5.89653e+08	5.89151e+08	8.00105e+08	4.60948e+08	2.67044e+08	150150863
neg	meta_384	D-(+)-Tryptophan	C11 H12 N2 O2	-1.9	204.09	204.089	4.625	c1ccc2c(c1)c(c[nH]2)CC(C(=O)O)N	QIVBCDIJIAJPQS-UHFFFAOYSA-N	5.90552e+07	5.32181e+07	5.3961e+07	3.99347e+07	3.9902e+07	3.78746e+07	4.35126e+07	4.43768e+07	4.15066e+07	4.04486e+07	4.20957e+07	4.28185e+07	3.64098e+08	3.68698e+08	3.69934e+08	2.98427e+07	3.27196e+07	3.15467e+07	4.03734e+07	4.19142e+07	4.02553e+07	4.70907e+07	4.64379e+07	5.01594e+07	2.75493e+08	2.64569e+08	2.50814e+08	7.80281e+07	7.3787e+07	7.32148e+07	3.76613e+07	3.59695e+07	3.45278e+07	7.66416e+07	7.57274e+07	7.36708e+07	5.54114e+07	3.92371e+07	4.3132e+07	4.17876e+07
pos	meta_385	DA9185000	C12 H10 O S	1.24	202.045	202.045	0.852	c1ccc(cc1)S(=O)c2ccccc2	JJHHIJFTHRNPIK-UHFFFAOYSA-N	524845	2.10877e+08	1.87902e+08	6.79899e+07	7.52046e+07	1.79697e+07	524845	5.40761e+07	4.54736e+07	3.23913e+07	3.26397e+07	524845	524845	524845	4.55739e+08	524845	524845	1.39534e+07	524845	4.28345e+07	3.9913e+07	2.66596e+07	524845	2.77055e+07	524845	391307778	524845	524845	524845	1.06468e+07	1.94786e+07	4.73763e+07	4.7774e+07	3.8086e+07	1.2583e+07	524845	1.99389e+08	5.37214e+07	4.97748e+07	3.25155e+07
neg	meta_386	deaminoneuraminic acid	C9 H16 O9	0.37	268.079	268.08	0.869	C1[C@@H]([C@H]([C@@H](OC1(C(=O)O)O)[C@@H]([C@@H](CO)O)O)O)O	CLRLHXKNIYJWAW-QBTAGHCHSA-N	4.80115e+07	6.38726e+07	4.74945e+07	524845	97621037	9.37372e+07	524845	524845	524845	524845	524845	524845	9.26629e+07	8.69263e+07	8.93852e+07	8.65787e+07	524845	8.98621e+07	524845	9.61425e+07	9.59234e+07	6.27264e+07	524845	5.8312e+07	6.30353e+07	524845	6.8061e+07	7.55669e+07	524845	524845	6.13806e+07	6.58814e+07	524845	524845	48341877	524845	5.31262e+07	9.56791e+07	524845	524845
pos	meta_387	Decanamide	C10 H21 N O	-0.26	171.162	171.162	11.364	CCCCCCCCCC(=O)N	TUTWLYPCGCUWQI-UHFFFAOYSA-N	4.19301e+06	524845	524845	524845	3.18259e+06	3.18274e+06	524845	3.03501e+06	524845	524845	4.01029e+06	3.64657e+06	524845	524845	524845	524845	3.47556e+06	3.12374e+06	3.3478e+06	4.11948e+06	4.09474e+06	524845	524845	3.49281e+06	7.00871e+06	5.60297e+06	6.09775e+06	524845	3.27482e+06	2.78294e+06	524845	3.38862e+06	3.44622e+06	524845	3.2671e+06	524845	4.19301e+06	3.18267e+06	3.03501e+06	3.82843e+06
pos	meta_388	Dehydrophytosphingosine (not validated, isomer of 1679)	C18 H37 N O3	-0.14	315.277	315.277	10.745			8.90301e+07	8.51406e+07	8.28116e+07	4.30644e+07	4.0475e+07	4.21282e+07	2.61736e+07	2.61298e+07	2.6503e+07	4.84363e+07	2.02208e+07	4.75443e+07	2.36156e+08	2.23566e+08	2.18469e+08	8.39656e+07	8.47111e+07	8.46627e+07	1.86876e+07	1.80798e+07	2.57299e+07	3.40039e+07	3.43105e+07	3.35805e+07	1.42668e+08	1.37178e+08	1.34403e+08	4.62603e+07	4.59543e+07	4.6342e+07	3.2092e+07	3.11422e+07	3.10274e+07	2.80459e+07	2.76963e+07	2.82351e+07	8.56608e+07	4.18892e+07	2.62688e+07	3.87338e+07
pos	meta_389	DG(18:2(9Z,12Z)/18:3(9Z,12Z,15Z)/0:0)	C39 H66 O5	0.05	614.491	614.491	18.686	O=C(O[C@H](COC(=O)CCCCCCC\C=C/C\C=C/CCCCC)CO)CCCCCCC\C=C/C\C=C/C\C=C/CC	PGXBELQFNRPKBC-WBVIKXMWSA-N	1.03679e+07	524845	8.23913e+06	9.08382e+06	1.19184e+07	1.15857e+07	7.42808e+06	8.06501e+06	8.04685e+06	9.1304e+06	9.91602e+06	1.03501e+07	524845	524845	524845	524845	524845	524845	1.16744e+07	1.23828e+07	1.39517e+07	524845	524845	6.98548e+06	524845	524845	524845	6.21875e+06	1.06449e+07	8.84596e+06	9.56286e+06	1.00292e+07	1.06814e+07	7.40659e+06	6.16824e+06	524845	9.30353e+06	1.08626e+07	7.84664e+06	9.79884e+06
neg	meta_390	D-Glucono-1,5-lactone	C6 H10 O6	-2.11	178.048	178.047	0.886			6.11032e+07	109757007	1.02537e+08	524845	524845	3.45276e+06	7.03355e+06	9.72336e+06	5.62143e+06	1.51858e+07	1.48041e+07	2.15953e+06	1.65816e+08	1.15454e+08	1.38001e+08	1.06275e+07	9.57117e+06	1.05111e+07	7.63449e+06	524845	9.09894e+06	524845	524845	17109780	1.00366e+08	1.00676e+08	1.11957e+08	524845	524845	524845	7.66392e+06	5.7697e+06	524845	524845	1.69296e+07	5.03407e+06	9.11324e+07	3.45276e+06	7.45945e+06	1.07165e+07
neg	meta_391	D-Glucose 6-phosphate	C6 H13 O9 P	-0.22	260.03	260.03	0.813	C([C@@H]1[C@H]([C@@H]([C@H](C(O1)O)O)O)O)OP(=O)(O)O	NBSCHQHZLSJFNQ-GASJEMHNSA-N	524845	524845	1.23058e+08	524845	5.70476e+07	7.20079e+07	524845	1.55577e+08	524845	524845	524845	1.63435e+08	3.4337e+07	524845	524845	1.00364e+08	524845	9.64648e+07	524845	5.71332e+07	6.08836e+07	8.50234e+07	8.7941e+07	6.52739e+07	524845	524845	524845	9.87905e+07	9.59094e+07	9.68475e+07	1.46099e+08	524845	524845	8.98933e+07	6.45193e+07	524845	1.23058e+08	6.45278e+07	1.55577e+08	1.63435e+08
pos	meta_392	Dianthoside	C12 H16 O8	-0.55	288.085	288.084	0.924	Cc1c(c(=O)cco1)O[C@H]2[C@@H]([C@H]([C@@H]([C@H](O2)CO)O)O)O	YGSIRXHFAUFUEJ-GPTQDWHKSA-N	7.16184e+07	524845	129501492	5.80205e+07	5.65809e+07	6.75767e+07	524845	3.02492e+07	3.40188e+07	2.24866e+07	2.23862e+07	2.29814e+07	2.57275e+07	524845	524845	8.07539e+07	8.03346e+07	8.96402e+07	4.06422e+07	3.71556e+07	3.90846e+07	3.0656e+07	3.30018e+07	524845	3.1675e+07	4.17406e+07	524845	6.98718e+07	7.39096e+07	7.48289e+07	3.55713e+07	3.32134e+07	3.69023e+07	34077098	3.30465e+07	3.18398e+07	1.0056e+08	6.0726e+07	3.2134e+07	2.2618e+07
pos	meta_393	Dibenzylamine	C14 H15 N	0.32	197.12	197.121	6.684	c1ccc(cc1)CNCc2ccccc2	BWLUMTFWVZZZND-UHFFFAOYSA-N	524845	524845	6.93642e+06	8.24188e+06	8.32738e+06	8.52147e+06	524845	524845	524845	1.5578e+07	1.58716e+07	1.56022e+07	524845	524845	5.62033e+06	5.25541e+06	4.98407e+06	5.38629e+06	5.1465e+06	5.2986e+06	5.40824e+06	8.87936e+06	8.32807e+06	8.70523e+06	524845	4.09042e+06	8.43997e+06	524845	524845	524845	1.22395e+07	1.20993e+07	1.2039e+07	6.16691e+06	6.24436e+06	6.30803e+06	6.93642e+06	8.36357e+06	524845	1.56839e+07
pos	meta_394	Dibutyl 4,19-dioxo-5,18-dioxa-3,20-diazadocosa-10,12-diyne-1,22-dioate	C26 H40 N2 O8	3.27	508.278	508.28	16.157	CCCCOC(=O)CNC(=O)OCCCCC#CC#CCCCCOC(=O)NCC(=O)OCCCC	UAAJKZAEABTTGV-UHFFFAOYSA-N	3.02014e+07	2.51736e+07	2.34774e+07	4.70048e+07	4.59416e+07	4.69816e+07	3.1787e+07	3.25088e+07	3.31177e+07	2.21104e+07	2.27948e+07	2.28182e+07	524845	524845	524845	1.91583e+07	1.86735e+07	1.79695e+07	2.27562e+07	2.30014e+07	2.30706e+07	3.04063e+07	3.07994e+07	3.0211e+07	524845	524845	524845	1.51388e+07	1.59633e+07	1.61373e+07	2.70751e+07	2.63917e+07	2.76976e+07	2.71271e+07	2.87196e+07	2.75922e+07	2.62841e+07	4.66427e+07	3.24712e+07	2.25745e+07
neg	meta_395	Dibutyl Fumarate	C12 H20 O4	-0.89	228.136	228.136	11.711	CCCCOC(=O)/C=C/C(=O)OCCCC	JBSLOWBPDRZSMB-BQYQJAHWSA-N	3.18831e+08	7.26637e+07	3.24903e+07	9.51423e+06	9.61027e+06	9.4767e+06	9.32187e+06	9.83971e+06	9.23372e+06	1.24738e+07	1.25337e+07	1.09972e+07	2.87569e+08	8.05664e+07	3.28839e+07	8.66865e+06	8.59589e+06	8.74035e+06	1.12895e+07	1.09334e+07	1.1073e+07	1.71038e+07	1.66619e+07	1.64871e+07	2.80555e+08	6.35763e+07	3.11344e+07	2.45791e+07	2.46722e+07	2.36556e+07	9.98209e+06	9.9561e+06	1.03594e+07	1.0642e+07	9.54343e+06	1.03279e+07	1.41328e+08	9.53373e+06	9.4651e+06	1.20016e+07
neg	meta_396	Dibutyl malate	C12 H22 O5	-0.46	246.147	246.147	7.622	CCCCOC(=O)CC(C(=O)OCCCC)O	PDSCSYLDRHAHOX-UHFFFAOYSA-N	1.04601e+08	9.97327e+07	1.0226e+08	524845	524845	524845	1.15132e+07	1.1904e+07	1.15855e+07	3.0484e+07	2.97015e+07	2.98357e+07	6.17403e+07	6.06683e+07	6.10546e+07	524845	524845	524845	5.77144e+06	5.76977e+06	5.66481e+06	6.51595e+07	6.56855e+07	6.46646e+07	8.94329e+07	8.88873e+07	8.77887e+07	524845	524845	524845	4.25846e+06	3.86945e+06	3.65557e+06	5.46792e+07	5.41044e+07	5.30256e+07	1.02198e+08	524845	1.16675e+07	3.00071e+07
neg	meta_397	Diethyl 1,1-cyclopentanedicarboxylate	C11 H18 O4	-1.92	214.121	214.12	9.492	CCOC(=O)C1(CCCC1)C(=O)OCC	NAKRHRXBVSLQAO-UHFFFAOYSA-N	5.38868e+06	5.03243e+06	4.91073e+06	524845	524845	524845	524845	524845	524845	5.70685e+06	5.81808e+06	5.80317e+06	4.28733e+06	3.98457e+06	524845	524845	524845	524845	3.66768e+06	3.64694e+06	3.58198e+06	5.83436e+06	5.97849e+06	6.01015e+06	4.46666e+06	4.67114e+06	4.60024e+06	524845	524845	524845	524845	524845	524845	6.40768e+06	6.41469e+06	6.59085e+06	5.11061e+06	524845	524845	5.77603e+06
pos	meta_398	Diethylpyrocarbonate	C6 H10 O5	0.63	162.053	162.053	0.908	CCOC(=O)OC(=O)OCC	FFYPMLJYZAEMQB-UHFFFAOYSA-N	1.97081e+08	206606132	1.96966e+08	4.24147e+07	4.05755e+07	4.25147e+07	3.50803e+07	3.73632e+07	2.74076e+07	2.5501e+07	2.77472e+07	524845	2.89826e+08	3.097e+08	3.03849e+08	4.77718e+07	4.53085e+07	5.00282e+07	3.70928e+07	3.18322e+07	3.05465e+07	2.61737e+07	2.67606e+07	2.55706e+07	3.6684e+08	3.00789e+08	3.09283e+08	3.77745e+07	4.19902e+07	3.71587e+07	3.6298e+07	4.32361e+07	3.34476e+07	3.35137e+07	3.99856e+07	3.79508e+07	2.00218e+08	4.1835e+07	3.32837e+07	2.66241e+07
neg	meta_399	Diferuloyl glycerol	C23 H24 O9	1	444.142	444.142	10.204			8.42631e+06	7.63113e+06	9.68957e+06	524845	524845	524845	5.10022e+06	5.30709e+06	5.99616e+06	524845	524845	524845	1.41293e+07	1.46024e+07	1.4125e+07	8.29928e+06	7.37578e+06	8.33889e+06	1.14957e+07	1.2632e+07	1.23592e+07	524845	524845	524845	7.21251e+07	8.33489e+07	8.16358e+07	524845	524845	524845	5.46334e+06	5.35976e+06	5.47817e+06	524845	524845	524845	8.58234e+06	524845	5.46783e+06	524845
neg	meta_400	Diffractaic Acid	C20 H22 O7	0.77	374.137	374.137	8.464			8.41918e+06	8.5584e+06	8.3416e+06	524845	524845	524845	3.49735e+06	3.36915e+06	3.41061e+06	524845	524845	524845	524845	524845	524845	3.69221e+06	3.73529e+06	3.4596e+06	3.81979e+06	3.74604e+06	3.64516e+06	6.07522e+06	6.19469e+06	6.04419e+06	8.59657e+06	8.5075e+06	8.56865e+06	2.70356e+06	2.73061e+06	2.6881e+06	524845	524845	524845	5.35353e+06	5.45218e+06	5.21268e+06	8.43972e+06	524845	3.4257e+06	524845
pos	meta_401	Dihydrosphingosine	C18 H39 N O2	-0.99	301.298	301.298	11.511			3.88199e+07	4.28715e+07	4.32609e+07	4.233e+07	4.5944e+07	4.46199e+07	2.05679e+07	2.05031e+07	2.14305e+07	1.18668e+08	1.13655e+08	1.14779e+08	1.12086e+07	1.10463e+07	1.07733e+07	3.95679e+07	4.17459e+07	4.22322e+07	2.38642e+07	2.28478e+07	2.28382e+07	1.04031e+08	1.04013e+08	1.03559e+08	3.34427e+07	3.20671e+07	3.26754e+07	2.76186e+07	2.84391e+07	2.85336e+07	4.18585e+07	4.23413e+07	41048855	7.0121e+07	6.67646e+07	6.84646e+07	4.16508e+07	4.4298e+07	2.08339e+07	1.15701e+08
pos	meta_402	Dihydrothymine	C5 H8 N2 O2	0.35	128.059	128.059	0.922	CC1CNC(=O)NC1=O	NBAKTGXDIBVZOO-UHFFFAOYSA-N	524845	524845	524845	524845	3.86882e+06	3.48074e+06	524845	5.47284e+06	5.01884e+06	524845	524845	1.97004e+06	1.53232e+07	524845	1.6119e+07	5.62136e+06	6.34165e+06	524845	524845	524845	524845	4.94315e+06	524845	4.80786e+06	8.75334e+06	524845	9.99445e+06	3.62777e+06	4.07313e+06	524845	6.06854e+06	6.27509e+06	524845	524845	5.61821e+06	4.56926e+06	524845	3.67478e+06	5.24584e+06	1.97004e+06
pos	meta_403	Dimethyl (2S,2S)-2,2-[sulfonylbis(allylimino)]bis(4-methylpentanoate)	C20 H36 N2 O6 S	1.85	432.229	432.23	12.602	CC(C)C[C@@H](C(=O)OC)N(CC=C)S(=O)(=O)N(CC=C)[C@@H](CC(C)C)C(=O)OC	VBYCTMLXDHKRBB-ROUUACIJSA-N	524845	524845	22994519	8.93227e+06	9.69052e+06	524845	524845	4.77468e+06	524845	524845	524845	524845	7.52407e+06	7.6218e+06	6.06231e+06	524845	1.25139e+07	1.34978e+07	9.49805e+06	9.7489e+06	524845	524845	524845	524845	8.62302e+06	8.77394e+06	8.9876e+06	8.04643e+06	524845	8.63356e+06	524845	524845	3.92991e+06	2.45712e+06	2.57929e+06	2.12838e+06	22994519	9.3114e+06	4.77468e+06	524845
pos	meta_404	dimethyl 3,3-heptadec-1-ene-1,1-diylbis(5-bromo-6-methoxybenzoate)	C35 H48 Br2 O6	-3.99	722.182	722.179	0.987	CCCCCCCCCCCCCCCC=C(c1cc(c(c(c1)Br)OC)C(=O)OC)c2cc(c(c(c2)Br)OC)C(=O)OC	CSUAFRNYIATCPR-UHFFFAOYSA-N	2.92443e+07	2.95792e+07	524845	3.26269e+07	3.11844e+07	3.01406e+07	4.66164e+07	4.3935e+07	4.41239e+07	4.45203e+07	4.68071e+07	4.66057e+07	1.47629e+07	1.16941e+07	524845	2.53394e+07	2.19478e+07	2.12438e+07	4.97473e+07	5.43958e+07	5.35118e+07	3.50381e+07	3.65893e+07	4.14137e+07	3.17995e+07	4.076e+07	2.99627e+07	2.61099e+07	2.14821e+07	2.54697e+07	3.89887e+07	4.68011e+07	4.2523e+07	4.47525e+07	524845	4.31982e+07	2.94117e+07	3.13173e+07	4.48918e+07	4.59777e+07
neg	meta_405	Dimethyl 6,6-[(4R,5S,6S,7R)-4,7-dibenzyl-5,6-dihydroxy-2-oxo-1,3-diazepane-1,3-diyl]dihexanoate	C33 H46 N2 O7	-3.79	582.331	582.328	12.411	COC(=O)CCCCCN1[C@@H]([C@@H]([C@H]([C@H](N(C1=O)CCCCCC(=O)OC)Cc2ccccc2)O)O)Cc3ccccc3	BVXWMYQTUQMUTR-CKROWEISSA-N	2.04014e+08	1.67392e+08	1.6285e+08	6.06936e+07	6.42174e+07	6.57814e+07	6.86433e+07	7.60843e+07	7.42471e+07	8.43141e+07	8.39498e+07	8.45239e+07	8.26055e+06	7.66408e+06	8.38647e+06	5.32384e+07	5.65471e+07	5.39171e+07	5.36427e+07	5.26604e+07	5.52639e+07	4.13101e+07	4.08245e+07	4.20285e+07	1.09457e+07	1.00683e+07	1.04143e+07	6.41073e+07	6.50645e+07	6.4188e+07	5.74944e+07	5.50906e+07	5.70358e+07	3.13536e+07	3.04761e+07	3.03036e+07	1.78085e+08	6.35642e+07	7.29916e+07	8.42626e+07
pos	meta_406	Diroxamel fumarate	C11 H13 N O6	-0.19	255.074	255.074	1.182	COC(=O)/C=C/C(=O)OCCN1C(=O)CCC1=O	YIMYDTCOUQIDMT-SNAWJCMRSA-N	524845	524845	1.05231e+07	6.17504e+06	4.89766e+06	524845	524845	2.55432e+06	524845	1.66748e+07	1.64414e+07	1.65277e+07	1.72835e+07	1.97872e+07	1.4939e+07	1.13417e+07	1.39898e+07	1.3018e+07	3.89068e+06	3.81636e+06	4.02517e+06	1.05424e+07	1.12264e+07	1.00694e+07	524845	524845	524845	524845	524845	524845	4.39748e+06	3.99624e+06	524845	6.62243e+06	6.00577e+06	6.72626e+06	1.05231e+07	5.53635e+06	2.55432e+06	1.6548e+07
pos	meta_407	disofenin	C18 H26 N2 O5	3.63	350.184	350.185	12.089	CC(C)c1cccc(c1NC(=O)CN(CC(=O)O)CC(=O)O)C(C)C	UDUSOMRJOPCWHT-UHFFFAOYSA-N	8.31709e+07	3.29974e+07	3.48684e+07	1.71081e+07	1.70425e+07	1.83031e+07	2.96482e+06	3.33869e+06	3.71338e+06	524845	524845	524845	524845	524845	524845	2.34114e+07	2.43248e+07	2.25587e+07	6.38681e+06	6.40386e+06	6.16929e+06	524845	524845	524845	1.36696e+07	1.31355e+07	1.26655e+07	2.19461e+07	2.1037e+07	2.09876e+07	5.94729e+06	6.72662e+06	6.77372e+06	524845	524845	524845	5.03456e+07	1.74846e+07	3.33897e+06	524845
pos	meta_408	DK3970000	C14 H20 O2	0.01	220.146	220.146	11.461	CC(C)(C)C1=CC(=O)C=C(C1=O)C(C)(C)C	RDQSIADLBQFVMY-UHFFFAOYSA-N	4.42947e+07	4.38727e+07	4.06454e+07	2.02959e+07	1.9942e+07	1.97107e+07	7.89374e+06	8.2754e+06	7.81039e+06	5.58807e+06	4.97464e+06	5.83118e+06	3.0573e+07	3.05706e+07	3.07199e+07	3.77999e+07	3.95741e+07	3.9532e+07	1.06172e+07	1.04794e+07	9.51145e+06	7.07147e+06	6.37462e+06	6.60186e+06	2.65545e+07	524845	2.52579e+07	2.1482e+07	2.14222e+07	2.20474e+07	1.35776e+07	1.40009e+07	1.36134e+07	5.20228e+06	4.44467e+06	4.9302e+06	4.29376e+07	1.99829e+07	7.99318e+06	5.46463e+06
pos	meta_409	DL-Arginine	C6 H14 N4 O2	1.11	174.112	174.112	0.841	C(CC(C(=O)O)N)CNC(=N)N	ODKSFYDXXFIFQN-UHFFFAOYSA-N	524845	3.37574e+08	3.53622e+08	1.8025e+08	1.72673e+08	1.64171e+08	115659680	1.19214e+08	1.15554e+08	1.79599e+08	1.96153e+08	1.94564e+08	1586576468	1566606003	1683412424	6.33074e+08	6.67463e+08	6.1809e+08	113933342	1.27147e+08	1.27279e+08	1.81349e+08	1.85601e+08	1.93381e+08	2741611409	2549173881	2669345315	1.74594e+08	1.5946e+08	524845	2.56617e+08	2.47578e+08	2.45294e+08	281868768	2.91542e+08	2.90618e+08	3.45598e+08	1.72365e+08	116809375	1.90105e+08
neg	meta_410	Dodecanedioic acid	C12 H22 O4	-0.5	230.152	230.152	7.384	C(CCCCCC(=O)O)CCCCC(=O)O	TVIDDXQYHWJXFK-UHFFFAOYSA-N	7.1664e+07	7.09313e+07	7.1189e+07	524845	524845	524845	6.29418e+06	6.12982e+06	6.36239e+06	2.22405e+07	2.21401e+07	2.19964e+07	1.78149e+08	1.76095e+08	1.74496e+08	524845	524845	524845	6.81232e+06	6.73544e+06	6.24309e+06	5.75191e+07	5.73878e+07	5.60224e+07	9.24925e+07	9.13122e+07	9.13816e+07	524845	524845	524845	3.34986e+06	3.33555e+06	3.2813e+06	7.83115e+07	7.75792e+07	7.69706e+07	7.12614e+07	524845	6.26213e+06	2.21256e+07
neg	meta_411	Dodecyl sulfate	C12 H26 O4 S	0.16	266.155	266.155	15.68	CCCCCCCCCCCCOS(=O)(=O)O	MOTZDAYCYVMXPC-UHFFFAOYSA-N	524845	524845	524845	9.16638e+07	7.83996e+07	7.96903e+07	8.07897e+07	5.64445e+07	4.3419e+07	6.05647e+07	4.54672e+07	3.8432e+07	524845	524845	524845	5.27742e+07	4.8642e+07	3.1913e+07	1.51368e+08	1.78561e+08	1.45577e+08	1.47165e+08	1.48909e+08	1.28842e+08	524845	524845	524845	7.20329e+07	6.64611e+07	5.38224e+07	8.27706e+07	9.81814e+07	7.32993e+07	4.2548e+07	5.55504e+07	6.4639e+07	524845	8.32512e+07	6.02177e+07	4.81546e+07
neg	meta_412	DOG	C19 H36 O5	0.28	344.256	344.256	11.165	CCCCCCCC(=O)OC[C@H](CO)OC(=O)CCCCCCC	ZQBULZYTDGUSSK-KRWDZBQOSA-N	4.30452e+08	3.21309e+08	3.0553e+08	524845	524845	524845	9.982e+06	1.01645e+07	1.01183e+07	6.92346e+07	6.87349e+07	6.57942e+07	8.00374e+07	6.4673e+07	5.89862e+07	524845	2.86661e+06	524845	1.75846e+07	1.77941e+07	1.67801e+07	6.46322e+07	6.37915e+07	6.36639e+07	1.09241e+08	8.25192e+07	7.99482e+07	524845	524845	524845	1.7367e+07	1.83588e+07	1.79575e+07	1.02072e+08	9.93954e+07	9.56854e+07	3.52431e+08	524845	1.00883e+07	6.79212e+07
pos	meta_413	DprE1-IN-2	C19 H24 N6 O2	0.62	368.196	368.196	9.956	Cc1cc2c(c(cn2Cc3c(c(ncn3)N(C)C)C)C(=O)NCCO)nc1	BLNAAWXUNQHVNT-UHFFFAOYSA-N	9.33933e+07	9.1115e+07	9.35585e+07	4.12291e+07	4.42229e+07	4.17433e+07	2.06251e+07	1.9387e+07	2.04538e+07	5.28813e+06	5.65278e+06	5.24669e+06	2.45035e+07	2.32924e+07	2.4429e+07	9.04375e+07	9.48576e+07	9.68987e+07	1.47618e+07	1.50214e+07	1.42159e+07	3.80906e+06	3.46047e+06	3.4596e+06	1.38264e+07	1.35078e+07	1.40027e+07	4.85763e+07	5.06751e+07	4.65831e+07	1.83675e+07	1.87452e+07	1.92026e+07	7.35782e+06	6.84023e+06	7.12699e+06	9.26889e+07	4.23984e+07	2.01553e+07	5.39587e+06
pos	meta_414	D-Sphingosine	C18 H37 N O2	-0.63	299.282	299.282	11.146	CCCCCCCCCCCCC/C=C/C(C(CO)N)O	WWUZIQQURGPMPG-CCEZHUSRSA-N	6.56308e+06	6.20048e+06	5.78255e+06	3.02551e+06	524845	524845	2.10271e+06	2.29374e+06	2.25035e+06	1.61812e+07	1.61427e+07	1.63883e+07	8.78623e+06	8.75562e+06	8.80202e+06	4.83501e+06	1.21129e+07	7.78354e+06	2.18845e+06	2.00086e+06	1.88696e+06	1.04342e+07	1.07869e+07	1.07632e+07	7.74904e+06	1.04131e+07	1.08491e+07	2.35435e+06	2.67667e+06	2.68556e+06	2.44304e+06	2.39472e+06	2.38099e+06	3.29593e+06	5.52359e+06	5.45398e+06	6.18204e+06	3.02551e+06	2.2156e+06	1.62374e+07
pos	meta_415	Enzastaurin	C32 H29 N5 O2	-0.17	515.232	515.232	12.284	Cn1cc(c2c1cccc2)C3=C(C(=O)NC3=O)c4cn(c5c4cccc5)C6CCN(CC6)Cc7ccccn7	AXRCEOKUDYDWLF-UHFFFAOYSA-N	6.54529e+06	6.59578e+06	6.65612e+06	1.01674e+07	1.1097e+07	1.00564e+07	9.84994e+06	9.31039e+06	1.05181e+07	7.65113e+06	6.75799e+06	7.18727e+06	524845	524845	524845	5.49869e+06	5.45449e+06	5.31708e+06	8.31927e+06	7.6789e+06	7.6348e+06	8.3284e+06	8.13725e+06	8.60205e+06	524845	524845	524845	524845	6.37608e+06	6.19557e+06	7.73649e+06	7.35838e+06	7.41226e+06	8.08988e+06	8.57786e+06	8.47058e+06	6.59907e+06	1.04403e+07	9.8928e+06	7.19879e+06
pos	meta_416	Epicatechin	C15 H14 O6	-0.48	290.079	290.079	5.385			9.39218e+08	9.86252e+08	9.9599e+08	9.78477e+08	1006053421	1027477606	2.08613e+08	2.15018e+08	2.11349e+08	7.39322e+06	7.14308e+06	7.04988e+06	524845	524845	524845	1410915914	1467476330	1454987509	2.35238e+08	2.29373e+08	2.34751e+08	4.05114e+07	4.07277e+07	4.0354e+07	524845	524845	524845	1125788128	1141374450	1088692351	1.50347e+08	1.49152e+08	1.54566e+08	4.63011e+07	4.75335e+07	4.82545e+07	9.7382e+08	1004002689	2.1166e+08	7.19539e+06
pos	meta_417	Estra-1,3,5(10)-trien-3-ol	C18 H24 O	-0.19	256.183	256.183	11.461	CC12CCCC1C3CCc4cc(ccc4C3CC2)O	HJKVPZJVBHWFCQ-UHFFFAOYSA-N	7.63936e+07	7.67384e+07	76082413	3.593e+07	3.50883e+07	3.31414e+07	524845	524845	524845	524845	524845	524845	6.20008e+07	6.18347e+07	6.28052e+07	7.43846e+07	8.35785e+07	8.50413e+07	1.43435e+07	1.5084e+07	524845	524845	8.18078e+06	524845	5.0056e+07	5.01771e+07	5.0383e+07	4.15435e+07	4.11839e+07	4.21815e+07	2.45501e+07	2.51545e+07	2.3744e+07	524845	524845	524845	7.64048e+07	3.47199e+07	524845	524845
neg	meta_418	Ethyl ({1-[2-(dimethylamino)ethyl]-2,4-dioxo-1,2,3,4-tetrahydro-5-pyrimidinyl}carbonyl)carbamate	C12 H18 N4 O5	-3.67	298.128	298.127	1.533	CCOC(=O)NC(=O)c1cn(c(=O)[nH]c1=O)CCN(C)C	MEQJDQPPIIAXGE-UHFFFAOYSA-N	6.85341e+06	8.8684e+06	7.12939e+06	524845	524845	524845	524845	524845	524845	524845	524845	524845	1.10104e+07	1.03954e+07	1.01652e+07	6.50664e+06	5.76359e+06	6.02674e+06	4.61593e+06	4.17508e+06	4.48238e+06	524845	524845	524845	5.56762e+06	9.37913e+06	6.88811e+06	524845	524845	524845	2.96509e+06	3.01674e+06	3.13238e+06	3.30112e+06	524845	3.30511e+06	7.61707e+06	524845	524845	524845
neg	meta_419	Ethyl 1-{3-[(1-benzyl-4-piperidinyl)amino]-3-oxopropyl}-5-(4-methoxyphenyl)-2-methyl-1H-pyrrole-3-carboxylate	C30 H37 N3 O4	-0.09	503.278	503.278	11.727	CCOC(=O)c1cc(n(c1C)CCC(=O)NC2CCN(CC2)Cc3ccccc3)c4ccc(cc4)OC	PTASUJNJZJOLMA-UHFFFAOYSA-N	524845	524845	524845	7.97854e+06	8.49778e+06	8.04325e+06	7.01451e+06	6.71183e+06	6.12874e+06	4.03378e+06	4.36665e+06	3.67803e+06	524845	524845	524845	5.1419e+06	5.85164e+06	5.40359e+06	3.8941e+06	3.70009e+06	4.03586e+06	524845	524845	524845	524845	524845	524845	9.11224e+06	8.8336e+06	8.55421e+06	6.04989e+06	6.32598e+06	6.06797e+06	524845	524845	524845	524845	8.17319e+06	6.61836e+06	4.02615e+06
pos	meta_420	Ethyl 1-{3-[(3-chloro-2-methylphenyl)amino]-3-oxopropyl}-3-piperidinecarboxylate	C18 H25 Cl N2 O3	-2.12	352.155	352.155	14.167	CCOC(=O)C1CCCN(C1)CCC(=O)Nc2cccc(c2C)Cl	YXBZMJVSQZEZRQ-UHFFFAOYSA-N	1.05344e+07	1.03965e+07	1.09252e+07	1.92041e+07	1.84702e+07	1.91591e+07	6.94154e+06	6.97182e+06	6.93315e+06	524845	524845	524845	524845	524845	524845	1.40942e+07	1.45495e+07	1.47102e+07	1.02782e+07	1.07352e+07	1.07605e+07	524845	524845	524845	524845	524845	524845	1.15639e+07	1.10348e+07	1.16125e+07	5.91838e+06	6.02505e+06	5.99834e+06	524845	524845	524845	10618701	1.89445e+07	6.94884e+06	524845
neg	meta_421	Ethyl 1-{3-[5-(4-morpholinylmethyl)-1H-tetrazol-1-yl]propanoyl}-2-piperidinecarboxylate	C17 H28 N6 O4	1.06	380.217	380.218	12.041	CCOC(=O)C1CCCCN1C(=O)CCn2c(nnn2)CN3CCOCC3	GGKIFASOHOXKTA-UHFFFAOYSA-N	524845	524845	1.7767e+07	524845	524845	524845	5.16732e+06	5.00549e+06	5.30696e+06	2.08024e+07	2.02208e+07	2.09203e+07	7.31231e+06	7.1975e+06	7.45382e+06	524845	524845	524845	8.67768e+06	9.71952e+06	9.17496e+06	2.10283e+07	2.13226e+07	2.12322e+07	9.93805e+06	9.84285e+06	8.72497e+06	524845	524845	524845	1.00364e+07	9.49578e+06	1.04948e+07	1.70838e+07	1.69967e+07	1.55274e+07	1.7767e+07	524845	5.15992e+06	2.06478e+07
neg	meta_422	Ethyl 3-({N-[(benzyloxy)carbonyl]leucyl}amino)-2-oxoheptanoate	C23 H34 N2 O6	4.01	434.242	434.243	16.704	CCCCC(C(=O)C(=O)OCC)NC(=O)C(CC(C)C)NC(=O)OCC1=CC=CC=C1	YKHIXAGPCBUIAJ-UHFFFAOYSA-N	524845	524845	524845	6.53372e+07	6.56774e+07	6.60199e+07	524845	6.15714e+07	6.19875e+07	1.81968e+08	2.00907e+08	1.94557e+08	524845	524845	524845	7.62522e+07	524845	8.96091e+07	1.26777e+08	1.25611e+08	1.27122e+08	7.93607e+07	7.12838e+07	7.9126e+07	524845	524845	524845	5.80453e+07	5.82966e+07	5.87996e+07	5.80702e+07	6.05895e+07	5.2802e+07	1.061e+08	1.34525e+08	1.28505e+08	524845	6.56782e+07	6.17795e+07	192477278
pos	meta_423	Ethyl 3-{[(4R,5S,6S,7R)-4,7-dibenzyl-5,6-dihydroxy-3-(5-hydroxypentyl)-2-oxo-1,3-diazepan-1-yl]methyl}benzoate	C34 H42 N2 O6	1.5	574.304	574.305	12.735	CCOC(=O)c1cccc(c1)CN2[C@@H]([C@@H]([C@H]([C@H](N(C2=O)CCCCCO)Cc3ccccc3)O)O)Cc4ccccc4	IZMLLFHMZHNYNG-ZRTHHSRSSA-N	524845	4.28173e+06	524845	8.65624e+06	7.64968e+06	9.22338e+06	7.69612e+06	7.29361e+06	7.49229e+06	9.34071e+06	1.00713e+07	1.00482e+07	524845	524845	524845	2.97006e+06	524845	2.76287e+06	7.64127e+06	7.84443e+06	9.55804e+06	8.89287e+06	8.95036e+06	9.39696e+06	524845	524845	524845	3.72203e+06	3.42474e+06	524845	5.99735e+06	6.04293e+06	5.42815e+06	7.76125e+06	6.38947e+06	7.84645e+06	4.28173e+06	8.50976e+06	7.49401e+06	9.82009e+06
neg	meta_424	Ethyl 4-(2-chlorophenyl)-7-(4-chlorophenyl)-2-methyl-5-oxo-1,4,5,6,7,8-hexahydro-3-quinolinecarboxylate	C25 H23 Cl2 N O3	0.24	455.106	455.106	10.044	CCOC(=O)C1=C(NC2=C(C1c3ccccc3Cl)C(=O)CC(C2)c4ccc(cc4)Cl)C	YRQUDJOZVPHPBP-UHFFFAOYSA-N	4.92979e+06	5.68453e+06	3.49729e+06	524845	524845	524845	4.60076e+06	4.67708e+06	4.84577e+06	7.07208e+06	7.98695e+06	7.67646e+06	524845	524845	524845	524845	524845	524845	3.99331e+06	3.68312e+06	3.9543e+06	7.0776e+06	6.7899e+06	7.00516e+06	524845	524845	524845	524845	524845	524845	5.41797e+06	5.7331e+06	6.06289e+06	1.65398e+07	524845	524845	4.70387e+06	524845	4.70787e+06	7.5785e+06
neg	meta_425	Ethyl 4-[({[4,6-di(4-morpholinyl)-1,3,5-triazin-2-yl]sulfanyl}acetyl)amino]benzoate	C22 H28 N6 O5 S	2.9	488.184	488.186	0.845	CCOC(=O)c1ccc(cc1)NC(=O)CSc2nc(nc(n2)N3CCOCC3)N4CCOCC4	RAGDOQTUDASHRI-UHFFFAOYSA-N	9.79643e+07	1.10928e+08	1.09673e+08	3.8423e+07	4.2308e+07	4.20423e+07	2.93887e+07	3.10363e+07	3.37555e+07	5.56265e+07	5.09747e+07	5.99334e+07	1.33102e+08	1.27222e+08	1.15372e+08	8.72397e+07	8.32597e+07	9.44018e+07	8.25707e+07	6.99349e+07	7.29979e+07	1.09684e+08	1.11737e+08	9.64389e+07	227436557	2.36806e+08	2.59982e+08	3.3365e+07	3.3244e+07	2.94142e+07	6.83947e+07	7.48208e+07	7.35028e+07	2.49889e+08	2.74592e+08	2.88104e+08	1.06188e+08	4.09244e+07	3.13935e+07	5.55115e+07
neg	meta_426	ethyl 4-[3-(3,7-dimethyl-2,6-dioxo-2,3,6,7-tetrahydro-1H-1-purinyl)-2-hydroxypropyl]-1-piperazinecarboxylate	C17 H26 N6 O5	1.72	394.196	394.197	10.383	CCOC(=O)N1CCN(CC1)CC(Cn2c(=O)c3c(ncn3C)n(c2=O)C)O	OFYFOBRWPMFJBB-UHFFFAOYSA-N	8.9243e+06	8.54146e+06	8.65618e+06	524845	524845	524845	524845	524845	524845	9.62304e+06	9.5329e+06	9.49142e+06	1.59773e+07	1.45486e+07	1.48478e+07	524845	524845	524845	7.80536e+06	7.99353e+06	8.16945e+06	1.4618e+07	1.30109e+07	1.2721e+07	1.10953e+07	1.14474e+07	1.12968e+07	524845	524845	524845	524845	524845	524845	1.56725e+07	1.6004e+07	1.49094e+07	8.70731e+06	524845	524845	9.54912e+06
neg	meta_427	Ethyl 4-{[({3-[(2,6-dimethylphenyl)carbamoyl]-4-fluorophenyl}sulfonyl)(4-fluorobenzyl)amino]methyl}benzoate	C32 H30 F2 N2 O5 S	2.04	592.184	592.186	0.953	CCOC(=O)c1ccc(cc1)CN(Cc2ccc(cc2)F)S(=O)(=O)c3ccc(c(c3)C(=O)Nc4c(cccc4C)C)F	BVDAIVGCLQSFNS-UHFFFAOYSA-N	8.47556e+06	9.83835e+06	8.51933e+06	524845	524845	524845	1.69677e+07	1.86972e+07	1.63426e+07	2.14673e+07	524845	2.06861e+07	524845	524845	524845	6.61335e+06	1.04592e+07	2.99208e+06	1.64382e+07	8.63483e+06	15380213	4.33014e+07	4.38803e+07	4.83871e+07	524845	524845	3.6333e+06	524845	524845	524845	1.4251e+07	524845	1.41848e+07	4.20168e+07	4.00015e+07	3.65835e+07	8.94442e+06	524845	1.73358e+07	2.10767e+07
neg	meta_428	Ethyl 5-carbamoyl-2-({[4-(2-furoyl)-1-piperazinyl]acetyl}amino)-4-methyl-3-thiophenecarboxylate	C20 H24 N4 O6 S	2.99	448.142	448.143	0.884	CCOC(=O)c1c(c(sc1NC(=O)CN2CCN(CC2)C(=O)c3ccco3)C(=O)N)C	RALDGVSPWXCGOJ-UHFFFAOYSA-N	29472704	3.07706e+07	3.05109e+07	5.30084e+06	6.22313e+06	6.43851e+06	2.61707e+07	2.80474e+07	524845	2.60737e+07	524845	524845	5.45438e+06	6.6025e+06	6001823	1.25316e+07	1.18104e+07	1.11535e+07	524845	1.46354e+07	524845	4.52905e+07	4.51015e+07	4.94598e+07	1.48438e+07	1.6246e+07	524845	7.5455e+06	8.16392e+06	8.07029e+06	524845	524845	1.86392e+07	4.84711e+07	5.33242e+07	524845	3.02514e+07	5.98749e+06	2.7109e+07	2.60737e+07
neg	meta_429	Ethyl 5-cyano-1-hexopyranosyl-4-(4-methoxyphenyl)-2-phenyl-6-thioxo-1,6-dihydro-3-pyridinecarboxylate	C28 H28 N2 O8 S	-4.29	552.157	552.154	0.874	CCOC(=O)c1c(c(c(=S)n(c1c2ccccc2)C3C(C(C(C(O3)CO)O)O)O)C#N)c4ccc(cc4)OC	XRJYQXMYBFBTJQ-UHFFFAOYSA-N	2.64402e+07	2.96848e+07	2.62279e+07	524845	524845	524845	2.63257e+07	2.60287e+07	2.555e+07	2.21813e+07	2.41501e+07	524845	1.33219e+07	1.30568e+07	1.2971e+07	524845	524845	524845	2.76684e+07	2.4388e+07	2.60536e+07	23109958	2.52055e+07	2.31113e+07	2.81298e+07	2.82102e+07	2.92976e+07	524845	524845	524845	1.72594e+07	2.06922e+07	1.85095e+07	524845	2.25803e+07	524845	2.7451e+07	524845	2.59681e+07	2.31657e+07
neg	meta_430	Ethyl myristate	C16 H32 O2	-0.03	256.24	256.24	18.484	CCCCCCCCCCCCCC(=O)OCC	MMKRHZKQPFCLLS-UHFFFAOYSA-N	5.42266e+08	5.23792e+08	5.31724e+08	4.1214e+07	4.00701e+07	3.8839e+07	125120923	1.2739e+08	1.2103e+08	4.66566e+08	4.70826e+08	4.83949e+08	2.71486e+08	2.28807e+08	2.2988e+08	5.06762e+07	5.21171e+07	4.55656e+07	1.09979e+08	1.0773e+08	1.07377e+08	2.89736e+08	2.99878e+08	2.76424e+08	237453589	1.94984e+08	1.95946e+08	3.72316e+07	3.26349e+07	3.19326e+07	1.46352e+08	1.45349e+08	1.42231e+08	3.36864e+08	3.33737e+08	3.35228e+08	5.32594e+08	4.0041e+07	1.24514e+08	4.7378e+08
neg	meta_431	Ethyl N-[(5-bromo-2-thienyl)carbonyl]glycinate	C9 H10 Br N O3 S	0.28	290.956	290.957	0.727	CCOC(=O)CNC(=O)c1ccc(s1)Br	OJWBNEFNBGSDGA-UHFFFAOYSA-N	4.95596e+07	4.80449e+07	4.36585e+07	1.54855e+07	1.52887e+07	1.48279e+07	2.02929e+07	2.01934e+07	1.92291e+07	3.79313e+07	3.98199e+07	4.004e+07	5.30217e+07	5.31609e+07	4.96497e+07	1.74263e+07	1.778e+07	1.70414e+07	2.25086e+07	2.57245e+07	2.26761e+07	3.15784e+07	3.52145e+07	3.53318e+07	5.45499e+07	4.9812e+07	5.47201e+07	1.25071e+07	1.3306e+07	1.29652e+07	2.10691e+07	2.23829e+07	2.07676e+07	3.05772e+07	3.10948e+07	2.82034e+07	4.70877e+07	1.52007e+07	1.99051e+07	3.92637e+07
neg	meta_432	FA 12:1+1O	C12 H22 O3	-2.19	214.157	214.156	10.239			6.0344e+07	5.54946e+07	5.85655e+07	524845	524845	524845	7.01212e+06	6.68633e+06	6.90826e+06	3.47024e+07	3.44168e+07	4.34547e+07	3.57262e+07	524845	3.25643e+07	524845	524845	524845	2.96156e+06	3.29051e+06	2.97397e+06	9.53679e+07	9.50801e+07	7.50615e+07	2.84685e+07	2.95137e+07	2.8901e+07	524845	524845	524845	524845	524845	1.86655e+06	1.17783e+08	1.19592e+08	1.17387e+08	5.81347e+07	524845	6.8689e+06	3.75247e+07
neg	meta_433	FA 13:3+1O	C13 H20 O3	-1.32	224.141	224.141	11.129			1.75749e+07	1.70552e+07	1.71982e+07	5.8004e+06	6.28043e+06	5.98834e+06	7.1799e+06	6.97743e+06	6.80391e+06	2.50846e+07	2.5699e+07	2.52596e+07	3.33793e+07	3.15389e+07	3.255e+07	6.72878e+06	6.90632e+06	6.82385e+06	7.88727e+06	8.06561e+06	7.95973e+06	1.26678e+07	1.35291e+07	1.30262e+07	2.92301e+07	2.64644e+07	2.5949e+07	6.38432e+06	6.67203e+06	6.69022e+06	7.38645e+06	7.58237e+06	7.36601e+06	1.38167e+07	1.35549e+07	1.39116e+07	1.72761e+07	6.02306e+06	6.98708e+06	2.53477e+07
neg	meta_434	FA 18:1+1O	C18 H34 O3	0.16	298.251	298.251	13.876			2.81872e+07	2.59815e+07	3.50724e+07	524845	524845	524845	524845	5.7075e+06	6.7803e+06	2.48498e+07	2.51493e+07	2.44414e+07	1.54526e+07	1.67236e+07	1.77495e+07	7.04885e+06	8.26285e+06	4.21253e+06	1.42462e+07	1.50166e+07	1.39245e+07	2.12274e+07	2.16771e+07	1.47371e+07	1.34758e+07	1.36807e+07	8.90541e+06	524845	524845	524845	2.11639e+07	2.1492e+07	2.01432e+07	2.85606e+07	2.84582e+07	2.66207e+07	2.9747e+07	524845	6.2439e+06	2.48135e+07
neg	meta_435	FA 18:2+4O	C18 H32 O6	0.72	344.22	344.22	8.021			1.446e+08	1.45212e+08	1.41723e+08	524845	4.49437e+06	4.54591e+06	3.07614e+07	3.07467e+07	1.97683e+07	7.17105e+07	7.28254e+07	7.11741e+07	1.61253e+08	1.58715e+08	1.57404e+08	1.86554e+07	1.87978e+07	1.18389e+07	7.03414e+07	6.94158e+07	6.79203e+07	1.14768e+08	1.15281e+08	1.14813e+08	1.19892e+08	1.18715e+08	1.12109e+08	524845	7.35879e+06	7.37773e+06	3.18744e+07	2.17722e+07	2.1068e+07	1.80409e+08	1.7946e+08	1.76082e+08	1.43845e+08	4.52014e+06	2.70922e+07	7.19033e+07
pos	meta_436	FA 18:3+1O	C18 H30 O3	-0.3	294.219	294.219	12.099			6.50478e+08	6.75362e+08	6.56025e+08	1.89162e+08	1.939e+08	2.14656e+08	2.55419e+07	2.85754e+07	2.98466e+07	524845	524845	524845	524845	524845	524845	2.38807e+08	2.46645e+08	236318275	4.6426e+07	4.55325e+07	4.64024e+07	524845	524845	524845	1.91391e+08	1.87331e+08	1.89953e+08	2.06786e+08	2.01907e+08	1.99686e+08	5.48598e+07	5.61881e+07	5.75669e+07	524845	7.21926e+06	7.16383e+06	660621637	1.9924e+08	2.7988e+07	524845
neg	meta_437	FA 18:3+2O	C18 H30 O4	1.01	310.214	310.215	11.523			1184945413	1150788594	1149631393	8.66901e+07	8.57086e+07	8.58972e+07	524845	524845	524845	5.94436e+08	5.82836e+08	5.81311e+08	8.83574e+08	8.84464e+08	8.31957e+08	524845	524845	524845	3.49332e+08	3.48763e+08	3.42438e+08	675731703	6.71848e+08	6.58829e+08	524845	524845	524845	1.06959e+08	1.08887e+08	104016391	260006538	2.56527e+08	2.49887e+08	1189115687	1188722637	1150338939	1161788467	8.60986e+07	524845	5.86194e+08
neg	meta_438	FA 18:3+3O	C18 H30 O5	1	326.209	326.21	10.382			4.37174e+08	4.14049e+08	4.23873e+08	1.35468e+07	1.37961e+07	1.30242e+07	4.30293e+07	4.39224e+07	4.32177e+07	3.30891e+08	3.30663e+08	3.07892e+08	7.05977e+08	6.7043e+08	679755547	3.92292e+07	3.96853e+07	3.89921e+07	2.44723e+08	3.02544e+08	2.41816e+08	4.10983e+08	4.14599e+08	4.72269e+08	5.16897e+08	5.16958e+08	5.11767e+08	9.06966e+06	1.02083e+07	1.01494e+07	8.99516e+07	9.14651e+07	8.50852e+07	5.21449e+08	5.17527e+08	5.11669e+08	4.25032e+08	1.34557e+07	4.33898e+07	3.23149e+08
neg	meta_439	FA 18:4+2O	C18 H28 O4	1.4	308.199	308.199	11.581			524845	524845	524845	524845	524845	524845	3.39328e+06	3.28784e+06	3.2152e+06	9.28754e+06	524845	524845	1.21147e+07	1.10695e+07	1.20317e+07	524845	524845	524845	5.04429e+06	4.12431e+06	4.86366e+06	1.47344e+07	1.46751e+07	1.50428e+07	1.28625e+07	1.18177e+07	12764382	524845	524845	524845	7.00705e+06	5.39111e+06	5.33432e+06	4.49649e+07	4.7881e+07	4.67167e+07	524845	524845	3.29877e+06	9.28754e+06
neg	meta_440	FA 9:0+1O	C9 H18 O3	-4.1	174.126	174.125	7.763			3.45728e+07	524845	3.59916e+07	524845	524845	524845	2.96264e+06	2.93765e+06	2.96509e+06	1.21184e+07	1.19388e+07	1.18249e+07	2.24617e+07	2.35769e+07	2.3037e+07	524845	524845	524845	524845	524845	524845	2.84181e+07	2.93487e+07	2.67991e+07	1.55094e+07	1.75761e+07	1.53486e+07	524845	524845	524845	524845	524845	524845	5.13497e+07	4.96176e+07	4.88281e+07	3.52822e+07	524845	2.95513e+06	1.19607e+07
neg	meta_441	FA 9:1+1O	C9 H16 O3	-4.31	172.11	172.109	9.186			1.35701e+07	1.37333e+07	14461330	524845	524845	524845	524845	524845	524845	8.45167e+06	9.92725e+06	8.18572e+06	1.18012e+07	1.19894e+07	1.26794e+07	524845	524845	524845	3.60945e+06	3.64404e+06	3.47952e+06	1.10385e+07	9.84232e+06	1.02376e+07	9.72578e+06	9.24048e+06	9.5744e+06	524845	524845	524845	524845	4.48849e+06	3.41464e+06	1.98106e+07	1.91169e+07	1.70687e+07	1.39216e+07	524845	524845	8.85488e+06
neg	meta_442	FE-200041	C30 H44 N8 O4	0.96	580.349	580.349	12.813	CCCC[C@H](C(=O)N[C@H](CCCN=C(N)N)C(=O)N)NC(=O)[C@@H](Cc1ccccc1)NC(=O)[C@@H](Cc2ccccc2)N	RUOXNQGHBFJAES-ZGFBMJKBSA-N	6.1797e+06	7.37034e+06	6.05891e+06	9.23823e+06	1.04285e+07	9.84313e+06	1.04969e+07	8.82745e+06	1.02851e+07	9.03492e+06	8.96453e+06	9.71219e+06	524845	524845	524845	8.36417e+06	7.98803e+06	7.35682e+06	8.26094e+06	8.40896e+06	7.62758e+06	5.91836e+06	5.2638e+06	5.50808e+06	524845	524845	524845	9.70896e+06	9.26926e+06	9.73565e+06	8.73467e+06	8.24379e+06	9.31747e+06	4.21072e+06	4.44825e+06	4.09233e+06	6.53631e+06	9.83661e+06	9.86982e+06	9.23721e+06
pos	meta_443	Fenipentol	C11 H16 O	-0.15	164.12	164.12	10.025	CCCCC(c1ccccc1)O	OVGORFFCBUIFIA-UHFFFAOYSA-N	524845	1.55252e+07	1.64929e+07	1.60141e+07	1.67102e+07	1.69089e+07	5.10229e+06	5.17961e+06	5.29426e+06	524845	524845	524845	7.83005e+06	7.66222e+06	6.88895e+06	1.43175e+07	1.70149e+07	1.68518e+07	5.71784e+06	5.66619e+06	5.91485e+06	524845	524845	524845	524845	524845	524845	1.34324e+07	1.45304e+07	1.49403e+07	524845	524845	4.72398e+06	524845	524845	524845	1.60091e+07	1.65444e+07	5.19205e+06	524845
neg	meta_444	Ferulic acid	C10 H10 O4	-3.03	194.058	194.057	7.053	COc1cc(ccc1O)/C=C/C(=O)O	KSEBMYQBYZTDHS-HWKANZROSA-N	3.99309e+07	3.97771e+07	4.01005e+07	4.97361e+06	5.01971e+06	4.76588e+06	2.00267e+07	2.00722e+07	1.97911e+07	1.78172e+07	1.79108e+07	1.75e+07	2.0057e+07	1.97899e+07	2.07245e+07	4.1024e+07	4.15996e+07	4.1068e+07	5.50534e+07	5.41666e+07	5.21125e+07	1.91901e+07	1.92313e+07	1.87188e+07	2.37244e+07	2.37182e+07	2.37905e+07	8.87366e+06	8.29696e+06	8.46543e+06	2.66893e+07	2.67774e+07	2.7592e+07	2.5441e+07	2.58737e+07	2.67146e+07	3.99362e+07	4.91973e+06	1.99633e+07	1.77427e+07
neg	meta_445	Feruloyl Hexoside (isomer of 847)	C16 H20 O9	1.26	356.111	356.111	5.709			1.36795e+07	1.2711e+07	1.2533e+07	524845	524845	524845	3.64367e+06	3.85806e+06	3.99403e+06	4.9874e+06	4.92674e+06	5.19347e+06	3.10749e+07	2.91864e+07	3.03812e+07	6.08346e+06	6.44806e+06	6.24379e+06	1.0002e+07	1.0129e+07	9.9638e+06	1.03396e+07	9.36032e+06	9.80383e+06	2.52597e+07	2.47431e+07	2.43093e+07	524845	524845	524845	4.77233e+06	4.80774e+06	4.66378e+06	6.38466e+06	6.27749e+06	6.19799e+06	1.29745e+07	524845	3.83192e+06	5.03587e+06
pos	meta_446	Feruloyl tyramine	C18 H19 N O4	-0.03	313.131	313.131	8.463			1.00389e+07	1.01998e+07	1.06104e+07	3.55699e+06	3.74755e+06	3.7355e+06	524845	524845	524845	524845	524845	524845	6.76391e+06	6.60405e+06	7.21763e+06	524845	524845	524845	8.33507e+06	8.25456e+06	8.23871e+06	524845	524845	524845	1.09114e+07	1.10131e+07	1.16129e+07	524845	524845	524845	6.22225e+06	6.07316e+06	6.27624e+06	2.12754e+07	2.11948e+07	2.1296e+07	1.0283e+07	3.68001e+06	524845	524845
pos	meta_447	fisetinidol-(4alpha,8)-catechin	C30 H26 O11	0.59	562.148	562.148	5.813	C1[C@@H]([C@H](OC2=C1C(=CC(=C2[C@H]3[C@@H]([C@H](OC4=C3C=CC(=C4)O)C5=CC(=C(C=C5)O)O)O)O)O)C6=CC(=C(C=C6)O)O)O	CVPALQKJIJFGCD-WXMJOIKDSA-N	6.75606e+06	8.58525e+06	8.59059e+06	1.11616e+07	1.13868e+07	1.16902e+07	4.71362e+06	5.38749e+06	5.44342e+06	3.13123e+06	3.15294e+06	3.62753e+06	524845	524845	524845	1.09483e+07	1.10462e+07	1.16287e+07	9.78727e+06	9.87908e+06	1.01596e+07	5.71864e+06	5.88019e+06	5.57151e+06	524845	524845	524845	1.22557e+07	1.25969e+07	1.18105e+07	3.77733e+06	3.92449e+06	3.91073e+06	524845	524845	524845	7.9773e+06	1.14128e+07	5.18151e+06	3.3039e+06
neg	meta_448	fluorochloridone	C12 H10 Cl2 F3 N O	1.19	311.009	311.01	2.329	c1cc(cc(c1)N2CC(C(C2=O)Cl)CCl)C(F)(F)F	OQZCSNDVOWYALR-UHFFFAOYSA-N	524845	6.57608e+06	6.72344e+06	5.16099e+06	5.26098e+06	5.41692e+06	5.38361e+06	5.26552e+06	5.6131e+06	7.68984e+06	7.43646e+06	7.18696e+06	1.38133e+07	1.37925e+07	1.4405e+07	5.16625e+06	4.7676e+06	4.75839e+06	6.03697e+06	5.7937e+06	5.80058e+06	7.63377e+06	7.60242e+06	7.72094e+06	1.11972e+07	1.09449e+07	1.12504e+07	4.6419e+06	5.05006e+06	4.8582e+06	4.42505e+06	4.4497e+06	4.42822e+06	1.08598e+07	1.11786e+07	1.10822e+07	6.64976e+06	5.27963e+06	5.42074e+06	7.43775e+06
neg	meta_449	Fraxin	C16 H18 O10	0.92	370.09	370.09	5.535	COc1cc2ccc(=O)oc2c(c1O)O[C@H]3[C@@H]([C@H]([C@@H]([C@H](O3)CO)O)O)O	CRSFLLTWRCYNNX-QBNNUVSCSA-N	1.76179e+08	1.68608e+08	1.71919e+08	524845	524845	524845	5.48578e+07	5.54041e+07	5.6173e+07	7.3364e+07	7.51306e+07	7.2193e+07	3.54032e+08	3.36681e+08	3.38084e+08	1.30902e+07	1.29648e+07	1.31716e+07	3.8184e+07	3.74025e+07	3.80954e+07	6.16397e+07	5.81616e+07	6.02209e+07	1.61659e+08	1.47686e+08	1.48754e+08	2.66963e+06	524845	2.54147e+06	1.56578e+07	1.56797e+07	1.6209e+07	2.49966e+07	2.59203e+07	2.43641e+07	1.72235e+08	524845	5.54783e+07	7.35626e+07
pos	meta_450	Frovatriptan	C14 H17 N3 O	-0.02	243.137	243.137	4.982	CN[C@@H]1CCc2c(c3cc(ccc3[nH]2)C(=O)N)C1	XPSQPHWEGNHMSK-SECBINFHSA-N	524845	524845	524845	5.55396e+06	5.81364e+06	5.79908e+06	6.86634e+06	7.06897e+06	7.29693e+06	6.26884e+06	6.16407e+06	6.48498e+06	524845	524845	524845	524845	524845	524845	3.86992e+06	3.81682e+06	3.86344e+06	524845	524845	524845	524845	524845	524845	5.22871e+06	5.27025e+06	6.49188e+06	6.1781e+06	6.24238e+06	6.55583e+06	6.34088e+06	6.49649e+06	6.48001e+06	524845	5.72223e+06	7.07741e+06	6.30596e+06
pos	meta_451	fructosylglycine	C8 H15 N O7	-0.12	237.085	237.085	0.881	C([C@H]([C@H]([C@@H](C(=O)CNCC(=O)O)O)O)O)O	YGUYJMQMTNJNFS-LPBLVHEISA-N	6.53736e+06	7.55427e+06	8.00252e+06	8.39893e+06	1.01611e+07	1.05946e+07	6.64166e+06	6.13078e+06	6.09776e+06	524845	1.32315e+06	4.56426e+06	524845	524845	524845	8.35425e+06	6.81798e+06	7.80798e+06	6.30374e+06	7.81237e+06	5.84991e+06	524845	524845	524845	524845	524845	524845	1.16568e+07	9.70885e+06	9.95817e+06	7.29435e+06	524845	6.55563e+06	5.73464e+06	5.19451e+06	5.42444e+06	7.36472e+06	9.71823e+06	6.29007e+06	2.94371e+06
pos	meta_452	Furaneol	C6 H8 O3	2.24	128.047	128.048	1.736	CC1C(=O)C(=C(O1)C)O	INAXVXBDKKUCGI-UHFFFAOYSA-N	3.37742e+07	3.64147e+07	3.46824e+07	1.10939e+07	1.15383e+07	1.12832e+07	1.11117e+07	1.1236e+07	1.13747e+07	524845	524845	524845	1.64217e+07	2.15866e+07	2.05222e+07	2.13694e+07	2.05315e+07	2.10928e+07	524845	524845	524845	524845	524845	524845	2.09935e+07	1.81668e+07	2.09101e+07	1.27954e+07	1.1631e+07	1.35273e+07	524845	524845	524845	524845	524845	524845	3.49571e+07	1.13051e+07	1.12408e+07	524845
neg	meta_453	furterene	C10 H9 N7 O	1.28	243.087	243.087	0.818	c1cc(oc1)c2c(nc3c(n2)c(nc(n3)N)N)N	HCNBCFYKPSFHLH-UHFFFAOYSA-N	4.51653e+06	8.32426e+06	4.80308e+06	1.34255e+07	1.20247e+07	1.12906e+07	5.92507e+06	5.96101e+06	4.32469e+06	1.44437e+07	1.43711e+07	1.70466e+07	1.11372e+07	1.23586e+07	524845	1.10425e+07	11517384	1.10268e+07	524845	6.85187e+06	7.62526e+06	2.64023e+06	524845	3.15828e+06	9.84737e+06	9.94909e+06	7.41581e+06	1.29174e+07	9.66663e+06	1.13434e+07	524845	5.93322e+06	6.39025e+06	5.6453e+06	4.60824e+06	4.64551e+06	5.88129e+06	1.22469e+07	5.40359e+06	1.52871e+07
pos	meta_454	Gamma-Aminobutyric Acid	C4 H9 N O2	4.56	103.063	103.064	0.853			9.20153e+08	8.86936e+08	9.30895e+08	3.27366e+08	322371056	3.15128e+08	3.17483e+08	3.31554e+08	3.20903e+08	139351343	1.45915e+08	1.45278e+08	6.49865e+08	6.90558e+08	706206650	3.61854e+08	384277735	3.66534e+08	2.85867e+08	301456981	3.07565e+08	1.73405e+08	1.75381e+08	1.86081e+08	6.46237e+08	613050845	6.16336e+08	365416445	3.44922e+08	3.51757e+08	2.83748e+08	524845	2.74007e+08	2.59122e+08	2.67556e+08	2.66861e+08	9.12661e+08	3.21622e+08	3.23313e+08	1.43515e+08
pos	meta_455	gamma-Glutamylleucine	C11 H20 N2 O5	0.74	260.137	260.137	4.723			1.17544e+07	1.12424e+07	1.20499e+07	7.1958e+06	7.64793e+06	7.90133e+06	5.49434e+06	5.68389e+06	5.90771e+06	524845	524845	2.66161e+06	2.12503e+07	2.02715e+07	2.01579e+07	1.36017e+07	1.44487e+07	1.47146e+07	2.99238e+06	2.62448e+06	2.84717e+06	3.47042e+06	3.46533e+06	3.65481e+06	1.25769e+07	1.21401e+07	1.14262e+07	9.56244e+06	1.01934e+07	9.52981e+06	2.52248e+06	524845	2.87135e+06	524845	524845	524845	1.16823e+07	7.58169e+06	5.69531e+06	2.66161e+06
pos	meta_456	gamma-Glutamylmethionine	C10 H18 N2 O5 S	0.09	278.094	278.094	2.202			1.2498e+07	1.293e+07	1.27476e+07	9.2167e+06	9.11953e+06	9.06875e+06	6.57682e+06	6.31532e+06	6.41808e+06	524845	524845	524845	524845	524845	524845	4.07851e+07	4.07953e+07	3.85699e+07	6.02978e+06	6.23942e+06	5.96104e+06	524845	524845	524845	524845	524845	524845	1.1387e+07	1.16359e+07	12037515	5.50802e+06	5.48649e+06	5.2331e+06	4.38114e+06	524845	4.30851e+06	1.27252e+07	9.13499e+06	6.43674e+06	524845
neg	meta_457	Ganetespib	C20 H20 N4 O3	-2.74	364.154	364.153	8.681	CC(C)c1cc(c(cc1O)O)c2nnc(n2c3ccc4c(c3)ccn4C)O	RVAQIUULWULRNW-UHFFFAOYSA-N	2.39872e+07	2.40351e+07	2.35398e+07	4.15192e+06	4.13199e+06	4.14565e+06	4.23672e+07	4.11977e+07	4.12958e+07	2.94359e+07	2.88368e+07	2.87663e+07	524845	524845	524845	1.2607e+07	1.28405e+07	1.2595e+07	2.20348e+07	2.20094e+07	2.15461e+07	9.37244e+06	9.20359e+06	9.39807e+06	524845	524845	524845	4.73314e+06	4.74276e+06	4.65364e+06	1.5622e+07	1.53225e+07	1.49534e+07	7.49901e+06	7.61656e+06	7.37797e+06	2.38541e+07	4.14319e+06	4.16202e+07	2.9013e+07
pos	meta_458	Glu-Glu	C10 H16 N2 O7	-2.21	276.096	276.095	0.889	C(CC(=O)O)[C@@H](/C(=N/[C@@H](CCC(=O)O)C(=O)O)/O)N	KOSRFJWDECSPRO-WDSKDSINSA-N	1.16828e+07	1.31723e+07	524845	524845	6.00191e+06	5.91468e+06	4.11672e+06	524845	524845	3.2583e+06	524845	524845	524845	524845	2.09449e+07	524845	524845	7.47811e+06	4.1291e+06	4.16464e+06	4.09635e+06	524845	3.91387e+06	4.29471e+06	1.08264e+07	524845	1.33245e+07	524845	4.89106e+06	524845	524845	524845	4.07674e+06	3.78463e+06	3.60023e+06	524845	1.24275e+07	5.9583e+06	4.11672e+06	3.2583e+06
pos	meta_459	Glutamylphenylalanine (isomer of 1503)	C14 H18 N2 O5	0.65	294.122	294.122	5.206			524845	6.22281e+06	6.36513e+06	3.69884e+06	3.69649e+06	4.16805e+06	2.5791e+06	2.56104e+06	2.70921e+06	524845	524845	524845	1.18732e+07	1.06738e+07	1.07189e+07	5.11952e+06	5.40549e+06	5.36857e+06	524845	524845	524845	2.87797e+06	2.81866e+06	2.86104e+06	524845	7.05895e+06	6.97967e+06	3.26153e+06	3.3891e+06	3.19277e+06	524845	524845	524845	524845	524845	524845	6.29397e+06	3.85446e+06	2.61645e+06	524845
neg	meta_460	Glycerophosphoglycerol	C6 H15 O8 P	-0.77	246.05	246.05	0.833	C(C(COP(=O)(O)OCC(CO)O)O)O	LLCSXHMJULHSJN-UHFFFAOYSA-N	2.79463e+08	2.87866e+08	2.75046e+08	7.59292e+07	7.27261e+07	7.36151e+07	115392814	1.1832e+08	1.15134e+08	4.6884e+08	441932085	4.84805e+08	3.60407e+08	345719144	524845	1.36034e+08	1.37288e+08	1.33006e+08	1.45947e+08	1.37849e+08	1.4128e+08	3.10816e+08	3.12378e+08	3.02029e+08	2.65418e+08	2.56731e+08	2.73317e+08	3.42573e+07	3.48376e+07	524845	1.00244e+08	108250916	1.07604e+08	4.37533e+08	4.62317e+08	4.50738e+08	2.80792e+08	7.40902e+07	1.16282e+08	4.65192e+08
pos	meta_461	Gonan-3-ol	C17 H28 O	-0.07	248.214	248.214	12.609	C1CC2CCC3C4CCC(CC4CCC3C2C1)O	FPXSXMFOYWRHDX-UHFFFAOYSA-N	4.32267e+07	4.15014e+07	4.26673e+07	1.14424e+07	1.31389e+07	1.17611e+07	5.85213e+06	6.0034e+06	6.17281e+06	524845	524845	524845	8.86622e+06	9.02088e+06	8.86685e+06	1.76686e+07	1.86677e+07	1.66792e+07	1.37666e+07	1.17196e+07	1.22585e+07	524845	524845	524845	9.35868e+06	8.65294e+06	8.47996e+06	7.33483e+06	1.12498e+07	10481205	2.82411e+06	3.10743e+06	3.93765e+06	2.63197e+06	2.33517e+06	2.52291e+06	4.24651e+07	1.21142e+07	6.00945e+06	524845
pos	meta_462	Guanine	C5 H5 N5 O	1.07	151.049	151.05	1.383	c1[nH]c2c(=O)[nH]c(nc2n1)N	UYTPUPDQBNUYGX-UHFFFAOYSA-N	4.75215e+08	524845	524845	1.04294e+07	1.01369e+07	1.21374e+07	8.24035e+06	524845	524845	4.96617e+06	524845	1.10231e+08	524845	1.98644e+08	524845	524845	524845	1.7136e+07	8.82607e+06	524845	8.11962e+06	9.90662e+07	1.02789e+08	9.83285e+07	1.57848e+08	1.6375e+08	1.61705e+08	524845	524845	524845	9.35071e+06	524845	9.62114e+06	1.66217e+08	524845	7.36349e+06	4.75215e+08	1.09012e+07	8.24035e+06	5.75986e+07
neg	meta_463	Guanosine	C10 H13 N5 O5	0.26	283.092	283.092	1.383	c1nc2c(=O)[nH]c(nc2n1[C@H]3[C@H]([C@H]([C@H](O3)CO)O)O)N	NYHBQMYGNKIUIF-GFRUICAKSA-N	1.28177e+08	1.33577e+08	1.32202e+08	3.2441e+07	34264132	3.31601e+07	6.23485e+07	6.50117e+07	6.61886e+07	1.55983e+08	1.51507e+08	1.49726e+08	5.72599e+07	5.56526e+07	5.6008e+07	6.82683e+07	6.48952e+07	6.4623e+07	9.55905e+07	9.29677e+07	9.34137e+07	1.83621e+08	1.79888e+08	1.67601e+08	4.54761e+07	4.78926e+07	5.00188e+07	2.93177e+07	2.99634e+07	2.75338e+07	5.96537e+07	5.97412e+07	6.07217e+07	1.86163e+08	1.89165e+08	1.92985e+08	1.31319e+08	3.32884e+07	6.45163e+07	1.52405e+08
neg	meta_464	Guanosine monophosphate (GMP)	C10 H14 N5 O8 P	0.52	363.058	363.058	1.244	c1nc2c(=O)[nH]c(nc2n1[C@H]3[C@@H]([C@@H]([C@H](O3)COP(=O)(O)O)O)O)N	RQFCJASXJCIDSX-UUOKFMHZSA-N	2.75866e+07	2.15966e+07	3.02445e+07	6.60911e+06	6.48321e+06	6.49342e+06	2.09535e+07	2.11404e+07	2.20838e+07	2.7471e+07	2.6236e+07	2.58114e+07	524845	524845	524845	1.5308e+07	1.38816e+07	1.39351e+07	1.55978e+07	1.47685e+07	524845	3.12158e+07	3.0337e+07	2.89919e+07	524845	3.28532e+06	2.54611e+06	8.94349e+06	8.61665e+06	8.45981e+06	2.17394e+07	2.24666e+07	2.29991e+07	2.14316e+07	2.09863e+07	2.20442e+07	2.64759e+07	6.52858e+06	2.13926e+07	2.65061e+07
pos	meta_465	GW6600000	C12 H14	0.67	158.11	158.11	11.457	c1ccc(cc1)C2=CCCCC2	WCMSFBRREKZZFL-UHFFFAOYSA-N	8.80254e+06	8.44178e+06	9.01569e+06	3.95706e+06	4.55652e+06	4.14562e+06	524845	524845	524845	524845	524845	524845	6.63269e+06	5.56022e+06	6.58902e+06	8.00284e+06	8.307e+06	8.10554e+06	524845	524845	524845	524845	524845	524845	5.19022e+06	4.72032e+06	5.1814e+06	4.63833e+06	4.4392e+06	4.99791e+06	524845	524845	2.68499e+06	524845	524845	524845	8.75334e+06	4.21973e+06	524845	524845
neg	meta_466	Hedione	C13 H22 O3	-0.85	226.157	226.157	10.638	CCCCCC1C(CCC1=O)CC(=O)OC	KVWWIYGFBYDJQC-UHFFFAOYSA-N	6.75004e+07	6.42689e+07	6.43476e+07	524845	524845	524845	524845	524845	524845	1.74621e+07	1.69799e+07	1.669e+07	2.02644e+08	1.95228e+08	1.92388e+08	524845	524845	524845	2.69681e+06	2.87137e+06	2.75559e+06	3.80599e+07	3.89273e+07	3.76351e+07	100561213	9.84551e+07	9.525e+07	524845	524845	524845	524845	524845	524845	4.02683e+07	3.98695e+07	3.99037e+07	6.53723e+07	524845	524845	1.7044e+07
pos	meta_467	Heliotrine	C16 H27 N O5	0.06	313.189	313.189	7.822	C[C@H]([C@@](C(C)C)(C(=O)OCC1=CCN2[C@H]1[C@H](CC2)O)O)OC	LMFKRLGHEKVMNT-UJDVCPFMSA-N	117554650	120211768	1.19539e+08	4.69252e+07	4.71345e+07	4.72759e+07	3.47373e+06	3.3666e+06	3.37408e+06	524845	524845	524845	4.5108e+06	4.90021e+06	4.19325e+06	524845	524845	524845	524845	524845	524845	524845	524845	524845	5.44152e+07	5.55816e+07	5.84257e+07	3.47001e+07	3.48943e+07	3.50458e+07	2.75715e+06	2.78556e+06	2.85708e+06	524845	524845	524845	1.19102e+08	4.71119e+07	3.4048e+06	524845
neg	meta_468	Hexabenzyl 5,6-dihydroxy-1,2,4-cyclohexanetriyl tris(phosphate)	C48 H51 O14 P3	4.76	944.249	944.254	1.013	c1ccc(cc1)COP(=O)(OCc2ccccc2)OC3CC(C(C(C3O)O)OP(=O)(OCc4ccccc4)OCc5ccccc5)OP(=O)(OCc6ccccc6)OCc7ccccc7	ZGWSRDMADQCKAD-UHFFFAOYSA-N	5.15164e+06	5.51447e+06	6.15771e+06	5.74859e+06	5.00423e+06	6.20609e+06	6.58782e+06	5.4513e+06	4.61642e+06	1.06712e+07	7.93325e+06	1.0705e+07	524845	524845	524845	9.62892e+06	7.62176e+06	8.10803e+06	1.38193e+07	9.37797e+06	9.02698e+06	9.80247e+06	1.00893e+07	9.78959e+06	4.63469e+06	5.52135e+06	7.48069e+06	6.98691e+06	6.03381e+06	7.85786e+06	1.13199e+07	1.01277e+07	1.38889e+07	1.27742e+07	9.88261e+06	1.19103e+07	5.60794e+06	5.65297e+06	5.55185e+06	9.76981e+06
pos	meta_469	Hexylresorcinol	C12 H18 O2	0	194.131	194.131	11.971	CCCCCCc1ccc(cc1O)O	WFJIVOKAWHGMBH-UHFFFAOYSA-N	3.14126e+07	3.01353e+07	3.14144e+07	4.37182e+07	4.37112e+07	4.52151e+07	524845	1.23244e+07	1.21892e+07	524845	524845	524845	524845	1.04423e+07	1.06616e+07	2.28362e+07	2.37544e+07	2.33264e+07	2.33623e+07	2.37952e+07	2.34879e+07	524845	524845	524845	524845	524845	1.27149e+07	3.74264e+07	3.71277e+07	3.56033e+07	1.56847e+07	1.58552e+07	1.576e+07	4.19838e+06	4.8877e+06	4.26104e+06	3.09875e+07	4.42148e+07	1.22568e+07	524845
pos	meta_470	His-Leu	C12 H20 N4 O3	-0.19	268.154	268.153	1.225	CC(C)C[C@@H](C(=O)O)NC(=O)[C@H](Cc1cnc[nH]1)N	MMFKFJORZBJVNF-UWVGGRQHSA-N	1.54818e+07	1.5387e+07	1.44159e+07	1.49084e+07	1.37503e+07	1.42574e+07	5.25724e+06	5.38374e+06	5.04119e+06	3.72809e+06	524845	3.63607e+06	524845	9.82117e+06	524845	1.51168e+07	1.50671e+07	9.87682e+06	524845	524845	3.53532e+06	524845	524845	524845	524845	524845	6.24248e+06	524845	7.52409e+06	8.54095e+06	8.07517e+06	7.36451e+06	7.47568e+06	5.60716e+06	5.41406e+06	5.66996e+06	1.50949e+07	1.43054e+07	5.22739e+06	3.68208e+06
neg	meta_471	Hydroxysebacic acid	C10 H18 O5	-1.2	218.115	218.115	6.97			2.94147e+07	2.84818e+07	2.88405e+07	524845	524845	524845	524845	524845	524845	6.42161e+06	6.70078e+06	6.16255e+06	4.92079e+07	4.70064e+07	4.79894e+07	524845	524845	524845	5.38671e+06	5.29948e+06	5.16946e+06	9.03948e+06	9.12043e+06	8.76026e+06	4.21308e+07	4.11298e+07	4.17433e+07	524845	524845	524845	3.3121e+06	3.36921e+06	3.17029e+06	1.89238e+07	1.92801e+07	1.85038e+07	2.89123e+07	524845	524845	6.42831e+06
pos	meta_472	hyl ester	C37 H45 N3 O12 S	-3.88	755.272	755.269	0.9	CC(C)CN(C[C@H]([C@H](Cc1ccc(cc1)Oc2ccc(cc2)CNC(=O)OC)NC(=O)O[C@H]3CO[C@@H]4[C@H]3CCO4)O)S(=O)(=O)c5ccc6c(c5)OCO6	PIZZDTWABRGEJH-DDRLJDNISA-N	1.62768e+07	524845	1.69288e+07	1.87381e+07	2.08895e+07	1.93874e+07	524845	9.44111e+06	9.83347e+06	524845	524845	524845	524845	524845	524845	6.94595e+07	7.12827e+07	6.52194e+07	1.77624e+07	2.09032e+07	2.31026e+07	1.92404e+07	1.68007e+07	1.96246e+07	524845	524845	524845	5.85289e+07	5.56539e+07	524845	2.78649e+07	2.66567e+07	2.77164e+07	3.61517e+07	3.9331e+07	4.11698e+07	1.66028e+07	1.96716e+07	9.63729e+06	524845
pos	meta_473	Hypoxanthine	C5 H4 N4 O	0.6	136.039	136.039	1.398			1.64238e+07	1.70935e+07	1.55385e+07	7.37906e+06	524845	524845	6.2687e+06	6.04992e+06	5.82654e+06	5.4831e+06	5.42316e+06	524845	524845	524845	524845	524845	524845	524845	1.65294e+07	1.65631e+07	1.60883e+07	8.08486e+06	8.50232e+06	8.99236e+06	2.67867e+07	2.6785e+07	2.79858e+07	1.62459e+07	1.5428e+07	524845	2.14733e+07	2.00955e+07	2.04091e+07	2.60739e+07	2.70873e+07	2.61219e+07	1.6352e+07	7.37906e+06	6.04839e+06	5.45313e+06
pos	meta_474	Icosanamide	C20 H41 N O	-0.34	311.319	311.319	19.226	CCCCCCCCCCCCCCCCCCCC(=O)N	OOCSVLHOTKHEFZ-UHFFFAOYSA-N	524845	524845	4.02648e+07	7.89067e+06	6.97658e+06	7.19111e+06	8.20665e+06	8.62026e+06	8.19269e+06	8.33535e+06	8.63415e+06	8.86826e+06	524845	524845	5.24711e+07	5.53263e+06	5.82392e+06	5.85541e+06	6.40873e+06	6.38621e+06	6.24378e+06	8.01843e+06	8.32539e+06	7.95586e+06	524845	2.7341e+07	6.93386e+07	1.05966e+07	10373995	1.11008e+07	6.86628e+06	7.24465e+06	7.41197e+06	6.49862e+06	524845	6.37205e+06	4.02648e+07	7.35279e+06	8.33987e+06	8.61259e+06
pos	meta_475	ID6475000	C10 H24 N2 O3	0.5	220.179	220.179	0.848	C(CN)COCCOCCOCCCN	JCEZOHLWDIONSP-UHFFFAOYSA-N	524845	3.07781e+08	3.08215e+08	1.653e+08	1.53399e+08	1.71956e+08	3.14767e+08	3.29945e+08	524845	2.0993e+08	2.36834e+08	524845	1273184068	1360599165	1309327932	2.12984e+08	2.18815e+08	2.07997e+08	2.24062e+08	2.44305e+08	2.53253e+08	2.11364e+08	2.01799e+08	2.05432e+08	5.89024e+08	572901433	5.40105e+08	524845	524845	3.36667e+08	3.19369e+08	524845	3.10606e+08	2.36089e+08	2.35183e+08	2.27703e+08	3.07998e+08	1.63552e+08	3.22356e+08	2.23382e+08
pos	meta_476	Indole	C8 H7 N	2.82	117.058	117.058	4.559	c1ccc2c(c1)cc[nH]2	SIKJAQJRHWYJAI-UHFFFAOYSA-N	3.21165e+07	3.17442e+07	3.46973e+07	1.89417e+07	2.08349e+07	2.00416e+07	1.97498e+07	2.01178e+07	2.08697e+07	1.95589e+07	1.87006e+07	1.86892e+07	2.0465e+08	1.88537e+08	1.89142e+08	3.4935e+07	3.67196e+07	3.91976e+07	1.923e+07	1.73413e+07	1.84308e+07	3.83768e+07	3.8328e+07	3.71474e+07	1.38521e+08	1.34011e+08	1.325e+08	2.2222e+07	2.29373e+07	2.18144e+07	1.82091e+07	1.868e+07	1.97593e+07	1.33676e+07	1.39895e+07	1.44259e+07	3.28527e+07	1.99394e+07	2.02457e+07	1.89829e+07
neg	meta_477	Inosine	C10 H12 N4 O5	-0.51	268.081	268.081	1.402			2.60103e+07	524845	2.0258e+07	4.66082e+06	524845	524845	524845	524845	524845	524845	3.92283e+06	524845	9.26357e+06	6.56341e+06	6.56752e+06	1.53808e+07	1.64935e+07	1.37046e+07	1.03579e+07	1.08121e+07	1.21648e+07	9.09588e+06	7.76053e+06	7.38781e+06	1.08269e+07	1.15964e+07	1.01888e+07	4.29961e+06	5.03012e+06	4.18636e+06	7.71586e+06	7.23481e+06	5.53268e+06	524845	2.92805e+06	524845	2.31342e+07	4.66082e+06	524845	3.92283e+06
pos	meta_478	Isoetharine	C13 H21 N O3	0.43	239.152	239.152	8.235	CC[C@@H]([C@@H](c1ccc(c(c1)O)O)O)NC(C)C	HUYWAWARQUIQLE-GXFFZTMASA-N	5.70382e+07	5.74172e+07	5.90553e+07	5.62359e+07	5.56845e+07	5.47351e+07	7.18268e+06	7.28037e+06	7.32146e+06	524845	524845	524845	8.31334e+06	8.41336e+06	8.40258e+06	524845	524845	524845	524845	524845	524845	524845	524845	524845	9.57591e+07	9.58805e+07	9.82465e+07	5.07866e+07	5.08606e+07	5.04992e+07	1.2024e+07	1.24515e+07	1.26774e+07	524845	524845	524845	5.78369e+07	5.55518e+07	7.2615e+06	524845
pos	meta_479	Isoleucylglutamate	C11 H20 N2 O5	0.62	260.137	260.137	1.49			4.23787e+07	4.31001e+07	3.93688e+07	2.61809e+07	2.5312e+07	2.4753e+07	7.94916e+06	8.33433e+06	8.14303e+06	524845	524845	524845	2.23314e+07	2.15394e+07	2.27854e+07	2.75659e+07	3.64953e+07	2.5471e+07	524845	524845	524845	524845	524845	524845	1.28883e+07	1.28491e+07	1.276e+07	9.99953e+06	1.15892e+07	9.07705e+06	524845	524845	524845	524845	524845	524845	4.16159e+07	2.54153e+07	8.14217e+06	524845
neg	meta_480	Isoschaftoside	C26 H28 O14	2.05	564.148	564.149	6.115			524845	524845	524845	3.23735e+06	3.06845e+06	3.30812e+06	524845	2.62573e+06	524845	524845	524845	524845	524845	4.99704e+08	505301057	3.21038e+06	3.09496e+06	3.24509e+06	7.10162e+06	4.94441e+06	7.40244e+06	524845	524845	524845	423751512	524845	524845	524845	524845	524845	3.67614e+06	3.97974e+06	3.89007e+06	4.60742e+06	4.65576e+06	4.83935e+06	524845	3.20464e+06	2.62573e+06	524845
pos	meta_481	Jasmonal	C14 H18 O	0.41	202.136	202.136	11.457	CCCCC/C(=C/c1ccccc1)/C=O	HMKKIXGYKWDQSV-KAMYIIQDSA-N	4.63567e+07	5.75084e+07	4.40751e+07	1.39519e+07	1.40409e+07	1.51077e+07	524845	524845	524845	524845	524845	524845	3.63533e+07	3.57777e+07	4.07418e+07	2.95224e+07	3.09602e+07	3.13525e+07	524845	7.0002e+06	6.76768e+06	524845	524845	524845	3.45243e+07	3.54039e+07	2.5926e+07	1.5663e+07	1.68977e+07	1.61064e+07	9.46109e+06	1.00738e+07	1.00933e+07	524845	524845	524845	4.93134e+07	1.43668e+07	524845	524845
neg	meta_482	L6X660925G	C23 H32 N2 O6	4.13	432.226	432.228	14.33	COc1ccccc1N2CCN(CC2)CC(COc3cc(c(c(c3)OC)OC)OC)O	KSQCNASWXSCJTD-UHFFFAOYSA-N	524845	524845	524845	7.38502e+06	524845	524845	1.36546e+07	2.17494e+07	2.20118e+07	3.20917e+07	3.21075e+07	4.71839e+07	524845	524845	524845	4.51229e+07	2.96589e+07	2.86786e+07	4.40114e+07	4.37007e+07	4.36876e+07	1.68885e+07	1.58118e+07	1.57616e+07	524845	524845	524845	7.7685e+06	7.94128e+06	7.784e+06	2.08481e+07	1.33486e+07	1.34418e+07	2.79719e+07	2.69323e+07	2.49114e+07	524845	7.38502e+06	1.91386e+07	3.71277e+07
neg	meta_483	Labdanolic acid	C20 H36 O3	0.22	324.266	324.267	14.426	C[C@H](CC[C@@H]1[C@]2(CCCC([C@@H]2CC[C@@]1(C)O)(C)C)C)CC(=O)O	KHCCSRVJJDOANA-VQEGESQYSA-N	7.44766e+06	7.33007e+06	7.72078e+06	524845	524845	524845	3.13399e+06	3.27626e+06	2.91891e+06	1.362e+07	1.28628e+07	1.32148e+07	524845	524845	524845	524845	524845	524845	4.25516e+06	3.98234e+06	4.46373e+06	6.43264e+06	6.32741e+06	6.42854e+06	524845	524845	524845	524845	524845	524845	4.36998e+06	4.11368e+06	4.21401e+06	6.22579e+06	6.27892e+06	6.00857e+06	7.4995e+06	524845	3.10972e+06	1.32325e+07
pos	meta_484	L-Alanyl-4-(aminomethyl)-L-phenylalanyl-L-leucyl-L-leucyl-N~5~-(diaminomethylene)-L-ornithinamide	C31 H54 N10 O5	1.73	646.428	646.429	12.489	C[C@@H](C(=O)N[C@@H](CC1=CC=C(C=C1)CN)C(=O)N[C@@H](CC(C)C)C(=O)N[C@@H](CC(C)C)C(=O)N[C@@H](CCCN=C(N)N)C(=O)N)N	NQSMGCWXCLKVOF-WIGBTLJFSA-N	3.81994e+06	524845	524845	8.65e+06	8.27986e+06	9.10511e+06	4.38857e+06	4.01242e+06	4.21614e+06	524845	524845	524845	524845	524845	524845	5.69916e+06	6.15723e+06	6.32307e+06	5.23068e+06	5.03951e+06	4.97927e+06	524845	524845	524845	524845	524845	524845	8.84084e+06	8.34147e+06	9.52203e+06	2.66207e+06	2.66004e+06	2.54089e+06	524845	524845	524845	3.81994e+06	8.67832e+06	4.20571e+06	524845
pos	meta_485	L-alpha-lysophosphatidylcholine	C22 H46 N O7 P	-0.53	467.301	467.301	11.673	CCCCCCCCCCCCCC(=O)OC[C@H](COP(=O)([O-])OCC[N+](C)(C)C)O	VXUOFDJKYGDUJI-OAQYLSRUSA-N	1.68425e+07	1.59735e+07	1.70362e+07	6.1194e+07	5.98981e+07	6.07579e+07	9.32345e+07	9.37489e+07	9.41087e+07	1.05594e+08	1.08465e+08	1.07465e+08	6.26274e+06	5.80879e+06	5.45174e+06	7.69012e+06	7.76268e+06	7.72783e+06	8.73654e+07	8.61376e+07	8.79282e+07	1.22566e+08	1.23939e+08	1.2366e+08	524845	524845	524845	2.30825e+07	2.29809e+07	2.25671e+07	5.64318e+07	5.76703e+07	5.65859e+07	7.68e+07	7.66029e+07	7.69892e+07	1.66174e+07	6.06167e+07	9.36973e+07	1.07175e+08
pos	meta_486	L-Arginyl-L-glutaminyl-D-tryptophyl-L-phenylalanyl-D-tryptophyl-L-leucyl-L-norleucinamide	C54 H74 N14 O8	3.07	1046.58	1046.58	12.736	CCCC[C@@H](C(=O)N)NC(=O)[C@H](CC(C)C)NC(=O)[C@@H](Cc1c[nH]c2c1cccc2)NC(=O)[C@H](Cc3ccccc3)NC(=O)[C@@H](Cc4c[nH]c5c4cccc5)NC(=O)[C@H](CCC(=O)N)NC(=O)[C@H](CCCN=C(N)N)N	USRUQIUGZKUBSE-ZSXJDPQMSA-N	524845	524845	524845	6.05739e+06	5.65292e+06	6.33798e+06	6.54921e+06	6.5086e+06	6.29119e+06	7.26136e+06	8.00423e+06	8.84179e+06	524845	524845	524845	524845	1.56172e+06	524845	5.39244e+06	4.94731e+06	5.44827e+06	6.89777e+06	6.99607e+06	7.6793e+06	524845	524845	524845	524845	2.74124e+06	2.6088e+06	5.03246e+06	5.24769e+06	5.11075e+06	5.95696e+06	6.02222e+06	5.77904e+06	524845	6.0161e+06	6.44967e+06	8.03579e+06
pos	meta_487	LAURIMINODIPROPIONIC ACID	C18 H35 N O4	0.02	329.257	329.257	12.094	CCCCCCCCCCCCN(CCC(=O)O)CCC(=O)O	XYYUAOIALFMRGY-UHFFFAOYSA-N	214588517	2.67183e+08	2.1492e+08	5.31504e+07	5.82297e+07	5.10834e+07	9.11588e+06	8.92456e+06	9.58489e+06	524845	524845	524845	55065696	5.52361e+07	4.30697e+07	7.50283e+07	7.59293e+07	7.69143e+07	1.36734e+07	1.34009e+07	1.36777e+07	524845	524845	524845	6.15246e+07	6.98571e+07	6.33721e+07	6.1873e+07	6.28553e+07	5.945e+07	1.52414e+07	1.5913e+07	1.58743e+07	524845	524845	524845	2.3223e+08	5.41545e+07	9.20844e+06	524845
pos	meta_488	Laurophenone	C18 H28 O	0.55	260.214	260.214	14.173	CCCCCCCCCCCC(=O)c1ccccc1	DJNJZIFFCJTUDS-UHFFFAOYSA-N	2.79121e+07	2.66862e+07	2.79386e+07	1.47439e+07	1.44038e+07	1.50165e+07	3.99541e+06	4.03035e+06	4.15046e+06	524845	524845	524845	9.97861e+06	1.03565e+07	9.86549e+06	1.10887e+07	1.12537e+07	1.15232e+07	524845	6.88652e+06	6.82852e+06	524845	524845	524845	524845	9.4661e+06	9.82066e+06	7.79797e+06	7.79195e+06	7.83242e+06	3.93279e+06	3.92854e+06	3.88098e+06	524845	524845	524845	2.75123e+07	1.47214e+07	4.05874e+06	524845
pos	meta_489	Lauryldimethylamine Oxide	C14 H31 N O	0.31	229.241	229.241	10.377			8.03663e+07	8.04792e+07	8.01207e+07	8.45176e+06	1.08362e+07	1.02541e+07	6.98485e+06	9.21764e+06	7.65442e+06	7.64107e+06	9.39909e+06	8.33458e+06	1.35576e+07	1.33659e+07	1.31803e+07	7.12305e+06	8.64645e+06	8.3612e+06	7.66324e+06	1.05063e+07	8.74526e+06	6.83794e+06	9.24923e+06	7.75143e+06	2.70295e+07	2.02269e+07	1.96336e+07	6.75092e+06	9.27638e+06	8.24178e+06	8.05982e+06	1.16213e+07	8.77602e+06	6.96409e+06	8.98998e+06	7.58177e+06	8.03221e+07	9.84738e+06	7.9523e+06	8.45825e+06
pos	meta_490	L-beta-homothreonine	C5 H11 N O3	2.3	133.074	133.074	0.889			1.80217e+07	2.03622e+07	524845	524845	1.0045e+07	524845	9.76524e+06	9.8486e+06	9.14391e+06	6.47946e+06	7.79246e+06	6.54437e+06	524845	8.19506e+07	7.02825e+07	1.29487e+07	1.38546e+07	1.29487e+07	1.11028e+07	1.28229e+07	1.16571e+07	1.05344e+07	1.15113e+07	1.03552e+07	524845	7.43281e+07	524845	1.00083e+07	524845	9.94394e+06	1.14748e+07	524845	1.16115e+07	1.24791e+07	1.26408e+07	524845	1.9192e+07	1.0045e+07	9.58591e+06	6.93876e+06
neg	meta_491	L-Cysteinyl-L-cysteinyl-L-alpha-glutamyl-L-leucyl-L-cysteinyl-L-cysteinyl-L-asparaginyl-L-prolyl-L-isoleucyl-L-cysteinyl-L-threonylglycyl-L-cysteine	C50 H84 N14 O18 S6	-1.02	1360.44	1360.44	1.173	CC[C@H](C)[C@@H](C(=O)N[C@@H](CS)C(=O)N[C@@H]([C@@H](C)O)C(=O)NCC(=O)N[C@@H](CS)C(=O)O)NC(=O)[C@@H]1CCCN1C(=O)[C@H](CC(=O)N)NC(=O)[C@H](CS)NC(=O)[C@H](CS)NC(=O)[C@H](CC(C)C)NC(=O)[C@H](CCC(=O)O)NC(=O)[C@H](CS)NC(=O)[C@H](CS)N	VVIWSLWFCJOZBW-ZPTRNZIESA-N	524845	524845	524845	524845	524845	2.47332e+06	6.82072e+06	7.3031e+06	6.87806e+06	1.85539e+07	1.69976e+07	1.89675e+07	524845	524845	524845	3.76872e+06	3.58992e+06	524845	6.3718e+06	8.60652e+06	5.75183e+06	3.49143e+07	2.50964e+07	2.54139e+07	524845	524845	524845	4.30018e+06	4.29122e+06	3.83642e+06	4.8784e+06	5.27762e+06	5.01184e+06	2.43809e+07	2.23643e+07	2.49995e+07	524845	2.47332e+06	7.00063e+06	1.8173e+07
pos	meta_492	Leucylproline	C11 H20 N2 O3	0.81	228.147	228.148	4.457	CC(C)CC(C(=O)N1CCCC1C(=O)O)N	VTJUNIYRYIAIHF-UHFFFAOYSA-N	5.82747e+07	5.62701e+07	63554442	3.27903e+07	3.42059e+07	3.50591e+07	2.26121e+07	2.70015e+07	2.11955e+07	1.56441e+07	1.54756e+07	1.72381e+07	7.77791e+07	6.48319e+07	6.58781e+07	4.54111e+07	4.79202e+07	4.81685e+07	1.11263e+07	1.04111e+07	1.07877e+07	1.95796e+07	1.47107e+07	1.64486e+07	4.14846e+07	3.94249e+07	3.40187e+07	2.87823e+07	3.06394e+07	2.92637e+07	1.87623e+07	2.33828e+07	1.84256e+07	1.69759e+07	1.6372e+07	1.94946e+07	5.93664e+07	3.40185e+07	2.36031e+07	1.61193e+07
pos	meta_493	leu-gly-leu	C14 H27 N3 O4	0.1	301.2	301.2	6.158	CC(C)C[C@@H](C(=O)NCC(=O)N[C@@H](CC(C)C)C(=O)O)N	HYIFFZAQXPUEAU-QWRGUYRKSA-N	5.28734e+06	5.24472e+06	5.13457e+06	1.02484e+07	1.05717e+07	1.06571e+07	4.52742e+06	4.66256e+06	4.83115e+06	524845	524845	524845	524845	3.51632e+06	3.52466e+06	7.24698e+06	7.39554e+06	7.52856e+06	524845	524845	524845	524845	524845	524845	524845	524845	524845	4.78944e+06	4.77836e+06	4.77448e+06	4.90759e+06	5.02842e+06	4.98597e+06	3.01676e+06	3.0888e+06	3.08525e+06	5.22221e+06	1.04924e+07	4.67371e+06	524845
neg	meta_494	L-gamma-Glutamyl-S-{2-[(1R,4aS,5R,6R,8aS)-6-hydroxy-5-(hydroxymethyl)-5,8a-dimethyl-2-methylenedecahydro-1-naphthalenyl]-1-(2-oxo-2,5-dihydro-3-furanyl)ethyl}-L-cysteinylglycine	C30 H45 N3 O10 S	3.05	639.283	639.285	13.117	C[C@@]12CC[C@H]([C@@]([C@H]1CCC(=C)[C@H]2CC(C3=CCOC3=O)SC[C@@H](C(=O)NCC(=O)O)NC(=O)CC[C@@H](C(=O)O)N)(C)CO)O	LMRMPLULFWJGSI-JANNGQBISA-N	524845	524845	524845	5.73976e+06	5.48921e+06	5.00848e+06	4.80061e+06	5.33285e+06	4.63648e+06	1.10426e+07	1.0724e+07	9.0361e+06	524845	524845	524845	5.37429e+06	5.61053e+06	5.62855e+06	5.52424e+06	5.78812e+06	5.60154e+06	6.93085e+06	6.28579e+06	6.53351e+06	524845	524845	524845	6.21497e+06	6.20107e+06	6.13065e+06	6.54582e+06	6.22166e+06	6.10574e+06	5.97531e+06	5.76168e+06	4.95175e+06	524845	5.41248e+06	4.92331e+06	1.02676e+07
neg	meta_495	L-Glutathione oxidized	C20 H32 N6 O12 S2	1.11	612.152	612.153	1.206	C(CC(=O)N[C@@H](CSSC[C@@H](C(=O)NCC(=O)O)NC(=O)CC[C@@H](C(=O)O)N)C(=O)NCC(=O)O)[C@@H](C(=O)O)N	YPZRWBKMTBYPTK-BJDJZHNGSA-N	1.44487e+07	1.42963e+07	1.48296e+07	1.59443e+07	1.59774e+07	1.56134e+07	6.66585e+06	6.12385e+06	6.58347e+06	7.9415e+06	7.72009e+06	8.19568e+06	4.57995e+07	4.43898e+07	4.1313e+07	1.38961e+07	1.36352e+07	1.27045e+07	1.4926e+07	1.5933e+07	1.65648e+07	1.25854e+07	524845	1.09597e+07	3.49094e+07	3.29896e+07	3.69663e+07	1.67625e+07	1.621e+07	1.61599e+07	1.04714e+07	1.0051e+07	9.88467e+06	2.35447e+07	2.44998e+07	2.48164e+07	1.45249e+07	1.5845e+07	6.45772e+06	7.95242e+06
pos	meta_496	L-Histidine	C6 H9 N3 O2	0.99	155.069	155.07	0.85	c1c(nc[nH]1)CC(C(=O)O)N	HNDVDQJCIGZPNO-UHFFFAOYSA-N	8.27727e+07	6.81988e+07	8.61669e+07	5.09288e+07	4.83177e+07	5.00271e+07	5.3208e+07	4.80445e+07	5.33347e+07	5.00988e+07	1.23965e+07	5.54271e+07	1.78796e+08	1.90128e+08	1.62882e+08	1.14977e+08	1.21464e+08	1.1283e+08	4.69534e+07	5.19129e+07	5.13749e+07	6.43385e+07	6.28386e+07	6.74318e+07	3.54705e+08	3.37313e+08	3.42674e+08	7.33153e+07	6.57733e+07	6.8646e+07	7.20661e+07	1.44274e+07	7.11427e+07	7.39947e+07	7.65276e+07	7.56116e+07	7.90461e+07	4.97579e+07	5.15291e+07	3.93074e+07
pos	meta_497	Linoleamide	C18 H33 N O	-0.13	279.256	279.256	13.848	CCCCC/C=C\C/C=C\CCCCCCCC(=O)N	SFIHQZFZMWZOJV-HZJYTTRNSA-N	1.24729e+07	1.27559e+07	524845	8.38435e+06	3.88003e+06	3.70611e+06	524845	524845	3.16445e+06	3.65555e+06	4.02005e+06	7.17272e+06	524845	1.11597e+07	524845	3.42696e+06	3.5595e+06	3.66769e+06	3.40444e+06	524845	3.46614e+06	7.05394e+06	7.77448e+06	7.69557e+06	1.25124e+07	524845	524845	524845	7.94888e+06	7.02751e+06	7.87596e+06	524845	524845	524845	3.32525e+06	3.52862e+06	1.26144e+07	5.3235e+06	3.16445e+06	4.94944e+06
neg	meta_498	Linoleic acid	C18 H32 O2	0.16	280.24	280.24	17.483	CCCCC/C=C/C/C=C/CCCCCCCC(=O)O	OYHQOLUKZRVURQ-AVQMFFATSA-N	1475914815	1458409643	1408730752	8.31653e+07	8.22372e+07	8.19612e+07	4.76033e+08	4.7946e+08	4.72048e+08	1371914318	1321146559	1353438767	2.19319e+08	2.10804e+08	2.1662e+08	8.36038e+07	8.24359e+07	7.82271e+07	1.2561e+08	1.26485e+08	1.187e+08	6.52914e+08	6.48643e+08	6.47303e+08	2.11634e+08	2.17719e+08	2.15026e+08	6.66623e+07	6.96425e+07	6.59336e+07	3.11678e+08	3.01863e+08	3.10559e+08	6.90638e+08	6.76815e+08	7.06235e+08	1447685070	8.24546e+07	4.75847e+08	1348833215
pos	meta_499	linolenyl alcohol	C18 H32 O	-0.85	264.245	264.245	17.255	CC/C=C\C/C=C\C/C=C\CCCCCCCCO	IKYKEVDKGZYRMQ-PDBXOOCHSA-N	524845	524845	1.14896e+07	6.14963e+06	5.79627e+06	6.36271e+06	4.35016e+06	4.75526e+06	5.23825e+06	524845	524845	524845	524845	524845	524845	7.66158e+06	7.68306e+06	7.41147e+06	9.7578e+06	8.24927e+06	8.6589e+06	524845	524845	524845	524845	524845	524845	8.44593e+06	9.44889e+06	8.70402e+06	6.09224e+06	6.95797e+06	6.56634e+06	4.19093e+06	524845	5.34939e+06	1.14896e+07	6.10287e+06	4.78122e+06	524845
pos	meta_500	Linoleoyl ethanolamide	C20 H37 N O2	-0.35	323.282	323.282	14.515	CCCCC/C=C\C/C=C\CCCCCCCC(=O)NCCO	KQXDGUVSAAQARU-HZJYTTRNSA-N	3.39112e+07	3.26311e+07	3.42084e+07	9.20139e+06	9.30588e+06	9.03731e+06	1.64403e+07	1.61672e+07	1.59159e+07	5.69868e+07	5.78728e+07	5.86841e+07	1.83242e+07	1.7583e+07	1.9161e+07	8.56311e+06	8.71532e+06	8.50359e+06	9.79796e+06	9.82995e+06	9.56809e+06	2.49029e+07	2.46246e+07	2.5559e+07	1.52512e+07	1.45728e+07	1.49907e+07	7.83198e+06	8.49174e+06	8.04124e+06	1.56369e+07	1.5614e+07	1.54512e+07	1.46389e+07	1.434e+07	1.50104e+07	3.35836e+07	9.18153e+06	1.61745e+07	5.78479e+07
neg	meta_501	L-Isoleucyl-L-isoleucyl-L-alanyl-L-isoleucyl-L-threonyl-3-cyclohexyl-L-alanine	C34 H62 N6 O8	1.46	682.463	682.464	10.04	CC[C@H](C)[C@@H](C(=O)N[C@@H]([C@@H](C)CC)C(=O)N[C@@H](C)C(=O)N[C@@H]([C@@H](C)CC)C(=O)N[C@@H]([C@@H](C)O)C(=O)N[C@@H](CC1CCCCC1)C(=O)O)N	UVXSGQZCWLIZPV-BYKQFNHUSA-N	2.59201e+07	2.56283e+07	2.53846e+07	524845	524845	524845	4.4169e+06	3.96501e+06	4.07254e+06	1.1018e+07	1.15031e+07	1.10613e+07	524845	2.34287e+06	2.0596e+06	524845	524845	524845	3.57071e+06	3.26748e+06	3.72326e+06	1.39224e+07	1.39763e+07	1.27652e+07	524845	524845	524845	524845	524845	524845	524845	524845	2.43766e+06	4.04709e+07	4.03836e+07	3.91292e+07	2.56443e+07	524845	4.15149e+06	1.11941e+07
pos	meta_502	L-Norleucine	C6 H13 N O2	1.61	131.095	131.095	1.423	CCCC[C@H](C(=O)O)N	LRQKBLKVPFOOQJ-RXMQYKEDSA-N	2044173440	1964357838	2146116367	1017130094	9.92136e+08	9.64508e+08	8.88396e+08	9.15223e+08	8.66167e+08	4.72517e+08	495595981	5.02099e+08	4789049024	4495236823	5099644475	2391384170	2439562404	2354938971	6.59679e+08	674862219	6.94851e+08	7.25879e+08	7.26369e+08	7.57673e+08	4218003783	3951537072	4372366289	1566307143	1481852219	1549863034	9.92026e+08	9.76001e+08	9.51992e+08	7.98585e+08	8.5248e+08	8.24176e+08	2051549215	9.91258e+08	8.89929e+08	490070669
neg	meta_503	L-Ornithyl-L-phenylalanyl-L-phenylalanylglycyl-L-leucyl-L-alpha-glutamine	C36 H52 N8 O8	-2.29	724.391	724.389	12.201	CC(C)C[C@@H](C(=O)N[C@@H](CCC(=O)O)C(=O)N)NC(=O)CNC(=O)[C@H](Cc1ccccc1)NC(=O)[C@H](Cc2ccccc2)NC(=O)[C@H](CCCN)N	UXQQRHJCIDSZFG-ZIUUJSQJSA-N	4.48533e+07	5.0777e+07	5.07375e+07	3.24542e+07	3.2017e+07	3.1956e+07	1.3916e+07	1.32175e+07	1.21517e+07	3.70352e+07	3.78216e+07	3.92702e+07	7.67169e+06	8.31159e+06	8.72642e+06	9.68913e+06	9.23878e+06	9.0819e+06	1.50955e+07	1.57015e+07	1.51195e+07	5.82036e+06	6.52143e+06	6.20676e+06	9.09982e+06	1.07643e+07	1.14515e+07	1.52896e+07	1.41945e+07	1.4199e+07	8.24048e+06	8.53149e+06	8.88053e+06	4.5334e+06	4.19902e+06	4.56759e+06	4.87893e+07	32142397	1.30951e+07	3.80423e+07
pos	meta_504	LPC 18:1	C26 H52 N O7 P	-0.16	521.348	521.348	13.037			6.13931e+07	4.78854e+07	4.54588e+07	2.68343e+08	2.72191e+08	2.71536e+08	1.19846e+08	1.22252e+08	1.20124e+08	1.29844e+08	1.28761e+08	1.30337e+08	7.60958e+06	6.47628e+06	5.76516e+06	125466664	128228295	1.2877e+08	1.43898e+08	1.38538e+08	1.41393e+08	1.41802e+08	1.41308e+08	1.47237e+08	9.9175e+06	7.57476e+06	7.26108e+06	1.45765e+08	1.47559e+08	1.52311e+08	1.38287e+08	1.41117e+08	1.43914e+08	1.27031e+08	131407654	1.28631e+08	5.15791e+07	2.7069e+08	1.20741e+08	1.29647e+08
pos	meta_505	LPC 18:2	C26 H50 N O7 P	-0.22	519.332	519.332	12.345			2166791268	2236346077	2185188462	2823199751	2845149838	2829009303	2371755531	2335129527	2318846986	1868539882	1785188655	1828029318	7.50505e+07	7.34548e+07	7.3634e+07	6.78061e+08	6.92543e+08	7.01264e+08	1615583765	1581545163	1610920660	1825890269	1861731346	1890386057	1.00929e+08	9.78253e+07	9.91633e+07	9.51728e+08	9.50034e+08	9.70303e+08	1442824172	1484731836	1457665168	1455723016	1466925808	1455574704	2196108602	2832452964	2341910681	1827252618
pos	meta_506	LPC 18:3	C26 H48 N O7 P	0.46	517.317	517.317	11.803			2.68191e+08	2.71205e+08	2.79599e+08	1.49136e+08	1.50747e+08	154558106	8.2667e+07	8.17391e+07	8.44994e+07	6.7661e+07	6.83902e+07	6.7629e+07	6.79715e+07	6.83826e+07	7.03313e+07	7.20431e+07	6.99797e+07	6.99602e+07	4.47232e+07	4.61144e+07	4.41593e+07	5.55358e+07	57204830	5.64678e+07	3.25367e+07	3.50786e+07	3.48222e+07	6.41788e+07	6.40512e+07	6.53802e+07	4.98297e+07	4.9446e+07	5.01679e+07	4.44634e+07	4.35786e+07	4.5451e+07	2.72998e+08	1.5148e+08	8.29685e+07	6.78934e+07
neg	meta_507	LPE 16:0	C21 H44 N O7 P	0.85	453.286	453.286	12.734			2.86356e+08	2.80059e+08	2.82193e+08	2.51231e+08	2.51809e+08	252044366	3.47409e+08	3.34063e+08	3.3823e+08	4.81942e+08	4.80621e+08	4.80364e+08	5.89736e+08	5.69919e+08	5.67007e+08	2.96296e+08	2.94048e+08	2.85007e+08	2.69135e+08	2.72094e+08	2.72442e+08	3.37519e+08	357883968	3.45332e+08	153152469	145339144	1.42688e+08	2.54182e+08	2.57731e+08	2.51775e+08	3.14895e+08	3.14186e+08	3.16717e+08	3.38354e+08	3.41502e+08	3.39469e+08	282869649	2.51695e+08	3.399e+08	4.80976e+08
neg	meta_508	LPE 18:1	C23 H46 N O7 P	0.61	479.301	479.301	13.051			5.47922e+07	60596110	5.87315e+07	2.62675e+07	2.54042e+07	2.52164e+07	2.63507e+07	2.50929e+07	2.50081e+07	4.81306e+07	4.86321e+07	4.65392e+07	2.1426e+07	2.20562e+07	2.2564e+07	3.47053e+07	3.50929e+07	3.34821e+07	3.38575e+07	3.0907e+07	3.1274e+07	51000332	5.25274e+07	5.15313e+07	1.58649e+07	1.62134e+07	1.71792e+07	2.92022e+07	2.91945e+07	2.90115e+07	3.17743e+07	3.11876e+07	3.13572e+07	4.61585e+07	4.59352e+07	4.48322e+07	5.80399e+07	2.56294e+07	2.54839e+07	4.77673e+07
neg	meta_509	LPE 18:2	C23 H44 N O7 P	0.55	477.286	477.286	12.337			9.38139e+08	9.25836e+08	9.60052e+08	5.11421e+08	5.32443e+08	5.33312e+08	7.45459e+08	7.10182e+08	7.28279e+08	9.51532e+08	940047809	931842300	1.49224e+08	1.58759e+08	1.5515e+08	598005233	607438814	5.86017e+08	5.61823e+08	5.64355e+08	5.74566e+08	506134556	4.99203e+08	5.02025e+08	1.53415e+08	1.56266e+08	1.61631e+08	5.42585e+08	5.45014e+08	5.54493e+08	6.19649e+08	6.19554e+08	6.03135e+08	470736982	4.57468e+08	4.6147e+08	9.41342e+08	5.25725e+08	7.27973e+08	9.41141e+08
neg	meta_510	L-Phenylalanine	C9 H11 N O2	-4.73	165.079	165.078	2.328	c1ccc(cc1)CC(C(=O)O)N	COLNVLDHVKWLRT-UHFFFAOYSA-N	5.34563e+07	5.66219e+07	5.92291e+07	3.42394e+07	3.40997e+07	3.61898e+07	3.77079e+07	3.41037e+07	3.75281e+07	5.28853e+07	4.96686e+07	5.04115e+07	134043841	1.21797e+08	1.19126e+08	3.28381e+07	3.26207e+07	3.18143e+07	4.04409e+07	3.81029e+07	3.88672e+07	5.27998e+07	5.52028e+07	5.25869e+07	1.00365e+08	1.05155e+08	1.10005e+08	3.10389e+07	3.1454e+07	3.02762e+07	2.76554e+07	2.89319e+07	2.90132e+07	8.52315e+07	7.59542e+07	8.08858e+07	5.64357e+07	3.4843e+07	3.64465e+07	5.09884e+07
pos	meta_511	L-Pyroglutamic acid	C5 H7 N O3	0.73	129.043	129.043	0.875	C1CC(=O)N[C@@H]1C(=O)O	ODHCTXKNWHHXJC-VKHMYHEASA-N	524845	524845	524845	3.17675e+08	3.09644e+08	2.99679e+08	1.79112e+08	1.80775e+08	1.71644e+08	524845	208759184	2.07766e+08	1013195234	524845	1057879017	524845	1112261156	524845	3.004e+08	3.36273e+08	524845	1.72905e+08	524845	1.84018e+08	524845	524845	1016686564	4.96119e+08	4.57442e+08	4.67387e+08	3.6083e+08	3.55217e+08	524845	524845	3.83443e+08	376546862	524845	3.08999e+08	1.77177e+08	2.08262e+08
neg	meta_512	L-Tyrosine	C9 H11 N O3	-3.94	181.074	181.073	1.307	c1cc(ccc1CC(C(=O)O)N)O	OUYCCCASQSFEME-UHFFFAOYSA-N	2.09065e+07	2.07272e+07	2.03087e+07	1.94675e+07	1.8489e+07	1.9846e+07	3.58931e+07	3.53624e+07	3.75842e+07	4.94242e+07	4.72551e+07	4.62681e+07	6.87184e+07	6.75463e+07	6.63918e+07	2.84252e+07	2.79709e+07	2.7951e+07	3.21133e+07	3.08585e+07	3.08301e+07	6.9225e+07	6.68441e+07	6.41364e+07	3.32289e+07	4.81356e+07	5.40681e+07	2.67914e+07	2.70989e+07	2.41008e+07	2.9865e+07	2.85284e+07	3.10507e+07	6.64869e+07	6.17079e+07	6.80059e+07	2.06475e+07	1.92675e+07	3.62799e+07	4.76491e+07
neg	meta_513	L-Tyrosylglycylglycyl-L-tryptophyl-L-leucine	C30 H38 N6 O7	1.35	594.28	594.281	12.328	O=C(O)[C@@H](NC(=O)[C@@H](NC(=O)CNC(=O)CNC(=O)[C@@H](N)Cc1ccc(O)cc1)Cc3c2ccccc2nc3)CC(C)C	RLDBWDFQAZNDLP-HVCNVCAESA-N	524845	1.14686e+07	524845	5.40438e+06	6.04781e+06	5.83518e+06	3.95183e+06	3.72678e+06	3.49399e+06	9.32668e+06	8.5497e+06	9.37549e+06	1.84024e+07	524845	524845	3.64248e+06	3.36907e+06	3.205e+06	4.73744e+06	4.20212e+06	3.8604e+06	8.31071e+06	8.862e+06	9.73638e+06	3.49273e+07	524845	3.27057e+07	3.87913e+06	3.54642e+06	4.35228e+06	3.27948e+06	524845	3.21431e+06	1.20588e+07	1.04261e+07	1.14972e+07	1.14686e+07	5.76246e+06	3.7242e+06	9.08396e+06
pos	meta_514	L-Tyrosyl-N-[(2S)-1-{[(2S)-1-(1,3-benzothiazol-2-yl)-5-carbamimidamido-1-oxo-2-pentanyl]amino}-1-oxo-3-(1,3-thiazol-4-yl)-2-propanyl]-L-tyrosinamide	C37 H41 N9 O6 S2	3.38	771.262	771.265	0.899	NC(=N)NCCC[C@H](NC(=O)[C@H](CC1=CSC=N1)NC(=O)[C@H](CC1C=CC(O)=CC=1)NC(=O)[C@@H](N)CC1C=CC(O)=CC=1)C(=O)C1=NC2C=CC=CC=2S1	WHTKMCKEGVQWOA-SYKYGTKKSA-N	1.49462e+07	1.72901e+07	524845	524845	8.24948e+06	7.90934e+06	524845	524845	524845	524845	524845	524845	524845	524845	524845	2.57258e+07	2.43188e+07	2.23052e+07	5.28955e+06	6.54657e+06	5.62796e+06	524845	524845	524845	8.35453e+06	5.57165e+06	6.53922e+06	2.08085e+07	524845	1.87678e+07	4.48736e+06	5.94781e+06	5.10445e+06	5.03856e+06	5.71614e+06	5.87021e+06	1.61181e+07	8.07941e+06	524845	524845
pos	meta_515	L-Tyrosyl-N-[(2S,3R)-4-{[(2S)-1-amino-5-carbamimidamido-1-oxo-2-pentanyl]amino}-3-hydroxy-4-oxo-1-phenyl-2-butanyl]-L-prolinamide	C30 H42 N8 O6	-0.41	610.323	610.322	5.846	c1ccc(cc1)C[C@@H]([C@H](C(=O)N[C@@H](CCCNC(=N)N)C(=O)N)O)NC(=O)[C@@H]2CCCN2C(=O)[C@H](Cc3ccc(cc3)O)N	CBHHGJJWMOFGMU-KFEALIJWSA-N	524845	524845	524845	524845	524845	524845	3.26728e+07	3.3579e+07	3.33966e+07	6.28343e+07	6.39201e+07	6.52728e+07	524845	524845	524845	524845	3.54488e+06	524845	3.25753e+07	3.22923e+07	3.26733e+07	8.14718e+07	8.10705e+07	8.09802e+07	524845	524845	524845	524845	524845	524845	3.84487e+07	4.07341e+07	4.00259e+07	3.02472e+07	3.06281e+07	3.03386e+07	524845	524845	3.32161e+07	6.40091e+07
neg	meta_516	L-Valyl-L-isoleucyl-L-leucyl-L-prolyl-L-alanylglycine	C27 H48 N6 O7	-2.2	568.358	568.357	13.124	CC[C@H](C)[C@@H](C(=O)N[C@@H](CC(C)C)C(=O)N1CCC[C@H]1C(=O)N[C@@H](C)C(=O)NCC(=O)O)NC(=O)[C@H](C(C)C)N	HIHIVEOJKWJBFR-BLQWBTBKSA-N	524845	524845	5.05041e+07	3.52748e+07	3.51036e+07	524845	3.57464e+07	3.64957e+07	3.54451e+07	6.76714e+07	6.60224e+07	6.89592e+07	524845	524845	524845	3.67703e+07	3.64263e+07	3.4921e+07	4.00218e+07	3.6223e+07	3.59488e+07	524845	524845	524845	524845	524845	524845	4.14556e+07	4.17238e+07	4.01577e+07	3.98524e+07	4.07951e+07	4.05285e+07	524845	524845	524845	5.05041e+07	3.51892e+07	3.58957e+07	6.7551e+07
pos	meta_517	MACAMIDE 1	C23 H39 N O	0.13	345.303	345.303	19.082	CCCCCCCCCCCCCCCC(=O)NCc1ccccc1	MLGPKWUKOQAAGI-UHFFFAOYSA-N	524845	524845	3.66807e+07	5.30123e+06	5.07075e+06	4.46467e+06	4.02472e+06	4.109e+06	4.03655e+06	1.1495e+07	1.13009e+07	1.09139e+07	524845	524845	5.66353e+07	3.05954e+06	2.90451e+06	3.19478e+06	4.33154e+06	4.19055e+06	4.10795e+06	7.41121e+06	7.19916e+06	7.48137e+06	524845	2.83697e+07	8.042e+07	4.97147e+06	4.71346e+06	5.00292e+06	7.34194e+06	7.32472e+06	7.4253e+06	5.0459e+06	4.35495e+06	5.29652e+06	3.66807e+07	4.94555e+06	4.05676e+06	1.12366e+07
neg	meta_518	Maltohexaose	C36 H62 O31	0.7	990.327	990.328	1.182	C([C@@H]1[C@H]([C@@H]([C@H]([C@H](O1)O[C@@H]2[C@H](O[C@@H]([C@@H]([C@H]2O)O)O[C@@H]3[C@H](O[C@@H]([C@@H]([C@H]3O)O)O[C@@H]4[C@H](O[C@@H]([C@@H]([C@H]4O)O)O[C@@H]5[C@H](O[C@@H]([C@@H]([C@H]5O)O)O[C@@H]6[C@H](OC([C@@H]([C@H]6O)O)O)CO)CO)CO)CO)CO)O)O)O)O	OCIBBXPLUVYKCH-LIGGPISVSA-N	524845	524845	524845	5.53848e+06	5.36349e+06	6.09602e+06	1.48489e+07	1.45461e+07	1.35333e+07	2.91811e+07	4.22114e+07	2.83233e+07	524845	524845	6.81557e+06	1.05123e+07	11426381	1.10285e+07	1.52506e+07	1.71753e+07	1.54803e+07	4.32534e+07	4.2669e+07	4.85248e+07	524845	524845	524845	1.06381e+07	1.09542e+07	1.17254e+07	1.18991e+07	1.02766e+07	1.19829e+07	3.91335e+07	3.72907e+07	4.04591e+07	524845	5.666e+06	1.43094e+07	3.32386e+07
neg	meta_519	Maltopentaose	C30 H52 O26	1.36	828.275	828.276	1.201	C([C@@H]1[C@H]([C@@H]([C@H]([C@H](O1)O[C@@H]2[C@H](O[C@@H]([C@@H]([C@H]2O)O)O[C@@H]3[C@H](O[C@@H]([C@@H]([C@H]3O)O)O[C@@H]4[C@H](O[C@@H]([C@@H]([C@H]4O)O)O[C@@H]5[C@H](O[C@@H]([C@@H]([C@H]5O)O)O)CO)CO)CO)CO)O)O)O)O	FTNIPWXXIGNQQF-DWTFCAFKSA-N	524845	524845	524845	1.00208e+07	9.27717e+06	9.24458e+06	1.17878e+07	1.32193e+07	1.16812e+07	524845	1.92423e+07	524845	524845	524845	524845	524845	2.15826e+07	2.00811e+07	2.09553e+07	1.98989e+07	1.95462e+07	3.79017e+07	524845	524845	524845	524845	524845	1.34503e+07	1.3021e+07	1.27614e+07	9.3931e+06	1.22028e+07	1.06868e+07	524845	524845	524845	524845	9.51419e+06	1.22294e+07	1.92423e+07
pos	meta_520	Maltotriose	C18 H32 O16	-0.11	504.169	504.169	0.871	C([C@@H]1[C@H]([C@@H]([C@H]([C@H](O1)O[C@@H]2[C@H](O[C@@H]([C@@H]([C@H]2O)O)O[C@@H]3[C@H](OC([C@@H]([C@H]3O)O)O)CO)CO)O)O)O)O	FYGDTMLNYKFZSV-DZOUCCHMSA-N	524845	9.86225e+06	1.00764e+07	1.05758e+07	1.00514e+07	9.49346e+06	5.74073e+06	4.71811e+06	4.66028e+06	6.12339e+06	7.4753e+06	7.41135e+06	524845	524845	524845	1.7213e+07	1.68571e+07	1.22973e+07	4.67697e+06	8.3152e+06	7.93713e+06	7.44621e+06	7786428	7.46635e+06	524845	524845	524845	1.35089e+07	1.20306e+07	1.28856e+07	7.24916e+06	7.56602e+06	8.30651e+06	7.91163e+06	7.7515e+06	6.94727e+06	9.96932e+06	1.00402e+07	5.03971e+06	7.00335e+06
neg	meta_521	MB2700000	C21 H38 O6	0.44	386.267	386.267	11.731	CCCCCC(=O)OCC(COC(=O)CCCCC)OC(=O)CCCCC	MAYCICSNZYXLHB-UHFFFAOYSA-N	1.76896e+07	2.21047e+07	3.80128e+07	524845	524845	524845	1.095e+07	1.05748e+07	1.04354e+07	3.36122e+07	3.19314e+07	3.27667e+07	524845	524845	524845	4.39071e+06	4.73139e+06	4.62323e+06	2.99451e+07	3.20858e+07	3.2797e+07	12439543	1.1085e+07	1.21011e+07	524845	524845	524845	524845	524845	524845	3.29971e+07	3.36267e+07	3.42711e+07	6.24791e+06	5.90688e+06	5.8802e+06	2.59357e+07	524845	1.06534e+07	3.27701e+07
pos	meta_522	medibazine	C25 H26 N2 O2	-3.75	386.199	386.198	9.96	c1ccc(cc1)C(c2ccccc2)N3CCN(CC3)Cc4ccc5c(c4)OCO5	ORAUEDBBTFLQSK-UHFFFAOYSA-N	524845	5.733e+06	5.08893e+06	1.1726e+07	1.15261e+07	1.14984e+07	6.39641e+06	524845	7.45677e+06	2.72998e+06	2.57605e+06	2.89945e+06	524845	524845	524845	524845	1.79608e+07	1.87347e+07	5.42469e+06	524845	5.4961e+06	524845	524845	524845	524845	524845	524845	1.54379e+07	1.32907e+07	1.44457e+07	7.98509e+06	7.26288e+06	7.42833e+06	524845	3.48116e+06	524845	5.41097e+06	1.15835e+07	6.92659e+06	2.73516e+06
pos	meta_523	meprobamate	C9 H18 N2 O4	0.68	218.127	218.127	1.342	CCCC(C)(COC(=N)O)COC(=N)O	NPPQSCRMBWNHMW-UHFFFAOYSA-N	5.88705e+07	5.01766e+07	5.10502e+07	3.21805e+07	3.6774e+07	3.18613e+07	1.53711e+07	1.47791e+07	1.43914e+07	2.89242e+06	2.92416e+06	524845	1.0301e+07	2.98937e+07	3.17644e+07	3.68844e+07	3.71062e+07	3.20771e+07	7.63072e+06	7.99674e+06	7.88854e+06	524845	524845	524845	5.05469e+06	2.48252e+07	2.42028e+07	2.02953e+07	1.97456e+07	2.18093e+07	1.02065e+07	1.00001e+07	9.75855e+06	5.46942e+06	5.28557e+06	5.25848e+06	5.33658e+07	3.36053e+07	1.48472e+07	2.90829e+06
pos	meta_524	Methanandamide	C23 H39 N O2	-0.16	361.298	361.298	18.081	C[C@@H](NC(=O)CCC\C=C\C\C=C\C\C=C\C\C=C\CCCCC)CO	SQKRUBZPTNJQEM-YUQOLXQZSA-N	524845	524845	8.95235e+06	524845	524845	524845	3.45166e+06	3.19366e+06	3.3215e+06	2.87265e+06	2.86951e+06	2.94387e+06	524845	524845	1.58185e+07	524845	524845	524845	524845	524845	524845	3.00586e+06	3.16351e+06	3.28259e+06	524845	7.74208e+06	1.87937e+07	3.76832e+06	3.60553e+06	3.88222e+06	2.46593e+06	524845	2.24012e+06	2.57672e+06	524845	524845	8.95235e+06	524845	3.32227e+06	2.89534e+06
neg	meta_525	Methyl (4-{4-chloro-2-[(1S)-1-({(2E)-3-[5-chloro-2-(1H-tetrazol-1-yl)phenyl]-2-propenoyl}amino)-2-phenylethyl]-1H-imidazol-5-yl}phenyl)carbamate	C29 H24 Cl2 N8 O3	2.64	602.135	602.136	1.003	COC(=O)Nc1ccc(cc1)c2c(nc([nH]2)C(Cc3ccccc3)NC(=O)/C=C/c4cc(ccc4n5cnnn5)Cl)Cl	GLCBWRQIUCCILC-PZVJUEDKSA-N	2.19253e+08	3.2428e+08	2.67723e+08	4.07844e+08	4.22847e+08	4.15372e+08	4.97808e+08	5.01011e+08	5.07861e+08	6.90365e+08	7.03175e+08	697751795	1.2936e+08	1.17356e+08	1.07053e+08	5.88207e+08	6.46179e+08	613846824	6.6835e+08	6.95723e+08	6.30652e+08	6.62852e+08	6.46498e+08	6.12593e+08	2.47116e+08	2.43979e+08	2.82299e+08	6.10233e+08	6.2487e+08	5.92192e+08	6.24079e+08	7.03004e+08	661041318	8.5781e+08	8.91239e+08	9.50971e+08	270418948	4.15354e+08	5.02227e+08	6.97097e+08
neg	meta_526	Methyl [(2S)-1-{(2S,4S)-2-[5-(4-{2-[(2S,4S)-1-{(2S)-2-[(methoxycarbonyl)amino]-3-methylbutanoyl}-4-methyl-2-pyrrolidinyl]-1H-imidazol-4-yl}-4-biphenylyl)-1H-thieno[2,3-d]imidazol-2-yl]-4-methyl-1-pyrrolidinyl}-3-methyl-1-oxo-2-butanyl]carbamate	C44 H54 N8 O6 S	1.71	822.389	822.39	9.617	C[C@H]1C[C@H](N(C1)C(=O)[C@H](C(C)C)NC(=O)OC)c2[nH]c3cc(sc3n2)c4ccc(cc4)c5ccc(cc5)c6cnc([nH]6)[C@@H]7C[C@@H](CN7C(=O)[C@H](C(C)C)NC(=O)OC)C	JQAPVYUJGNPKDM-OXTACIITSA-N	524845	524845	524845	1.89346e+07	1.85028e+07	1.90586e+07	1.33225e+07	1.27388e+07	1.29824e+07	2.7409e+06	2.9276e+06	524845	524845	524845	524845	1.71793e+07	1.69895e+07	1.6452e+07	2.12382e+07	2.22886e+07	2.1104e+07	524845	524845	524845	524845	524845	524845	3.44284e+07	3.55193e+07	3.33028e+07	2.47091e+07	2.60706e+07	2.59e+07	524845	524845	524845	524845	1.8832e+07	1.30146e+07	2.83425e+06
neg	meta_527	Methyl [(2S)-1-{[(11-fluoro-2-{2-(4-fluorophenyl)-3-(methylcarbamoyl)-6-[methyl(methylsulfonyl)amino]-1-benzofuran-5-yl}pyrido[2,3:5,6][1,3]oxazino[3,4-a]indol-6-yl)methyl]amino}-3-methyl-1-oxo-2-butanyl]carbamate	C40 H38 F2 N6 O8 S	0.7	800.244	800.245	1.178	CN(C1C=C2OC(C3=CC=C(F)C=C3)=C(C2=CC=1C1=CC=C2OC(CNC(=O)[C@@H](NC(=O)OC)C(C)C)N3C(=CC4C3=CC=CC=4F)C2=N1)C(=O)NC)S(C)(=O)=O	GOVZAZVVAWVNJF-XZEQTHJSSA-N	524845	2.8875e+07	2.80713e+07	2.21594e+07	1.73568e+07	1.97066e+07	2.05979e+07	2.54352e+07	2.12504e+07	1.90567e+07	1.79804e+07	2.28562e+07	9.52557e+06	524845	524845	4.06202e+07	3.8782e+07	3.413e+07	2.5994e+07	3.00056e+07	3.03412e+07	524845	524845	4.39373e+07	524845	524845	8.22054e+06	1.97998e+07	2.12239e+07	2.00649e+07	2.40744e+07	2.14833e+07	2.32572e+07	3.33031e+07	2.84084e+07	2.40397e+07	2.84731e+07	1.97409e+07	2.24279e+07	1.99644e+07
pos	meta_528	Methyl 3-(benzoyloxy)-8-methyl-8-azabicyclo[3.2.1]octane-2-carboxylate	C17 H21 N O4	-1.68	303.147	303.147	9.933	CN1C2CCC1C(C(C2)OC(=O)c3ccccc3)C(=O)OC	ZPUCINDJVBIVPJ-UHFFFAOYSA-N	524845	524845	524845	524845	3.22529e+06	524845	3.10465e+06	2.97109e+06	2.95108e+06	2.99034e+06	3.001e+06	2.9074e+06	524845	524845	524845	524845	524845	524845	3.01184e+06	2.8883e+06	3.03468e+06	2.95128e+06	3.11677e+06	3.0612e+06	524845	524845	524845	3.56831e+06	524845	524845	3.65267e+06	3.0722e+06	3.40339e+06	524845	2.96228e+06	3.27312e+06	524845	3.22529e+06	3.00894e+06	2.96624e+06
neg	meta_529	Methyl 6-O-(2-{[2-(cyclohexylamino)-2-oxoethyl](2-sulfoethyl)amino}-2-oxoethyl)-2,3,4-tri-O-sulfo-beta-L-idopyranoside	C19 H34 N2 O20 S4	1.24	738.059	738.06	1.036	CO[C@@H]1[C@@H]([C@H]([C@@H]([C@@H](O1)COCC(=O)N(CCS(=O)(=O)O)CC(=O)NC2CCCCC2)OS(=O)(=O)O)OS(=O)(=O)O)OS(=O)(=O)O	DCYAYYMONHJACZ-OPWSAZDFSA-N	524845	524845	524845	6.11562e+06	524845	524845	524845	8.8426e+06	9.55269e+06	8.02806e+06	6.98825e+06	7.04158e+06	4.87586e+06	5.04809e+06	524845	7.11272e+06	9.45551e+06	8.48418e+06	8.82223e+06	9.93631e+06	8.60365e+06	524845	524845	524845	6.61054e+06	524845	524845	7.1895e+06	7.90477e+06	6.69568e+06	7.08549e+06	8.36553e+06	524845	524845	524845	524845	524845	6.11562e+06	9.19764e+06	7.35263e+06
neg	meta_530	methyl chlorogenate	C17 H20 O9	1.85	368.111	368.111	5.52			1.95892e+07	1.83424e+07	1.83682e+07	524845	524845	524845	524845	2.27745e+06	524845	524845	524845	524845	1.751e+08	1.6856e+08	1.71392e+08	3.57088e+06	3.82879e+06	3.65594e+06	8.00942e+06	7.81506e+06	7.98793e+06	7.17922e+06	6.51131e+06	6.72567e+06	2.21671e+08	2.06568e+08	2.06849e+08	524845	524845	524845	6.26781e+06	6.18109e+06	6.20984e+06	7.38497e+06	7.46772e+06	7.33159e+06	1.87666e+07	524845	2.27745e+06	524845
neg	meta_531	methyl N-[{(2R,3R)-3-[(tert-butoxycarbonyl)amino]-2-hydroxy-4-phenylbutyl}(methyl)carbamoyl]-D-leucyl-D-valinate	C29 H48 N4 O7	-1.56	564.352	564.351	14.07	CC(C)C[C@H](C(=O)N[C@H](C(C)C)C(=O)OC)NC(=O)N(C)C[C@H]([C@@H](CC1=CC=CC=C1)NC(=O)OC(C)(C)C)O	UAINFKIWGXQGLE-MOUTVQLLSA-N	9.6176e+06	6.50649e+06	6.92813e+06	5.766e+06	5.42544e+06	5.32916e+06	3.11537e+06	2.94489e+06	3.05347e+06	3.99497e+07	3.98195e+07	3.9197e+07	524845	524845	524845	5.38665e+06	4.8216e+06	5.13763e+06	1.90818e+07	1.90921e+07	1.88778e+07	9.16486e+06	9.13115e+06	9.20862e+06	524845	524845	524845	4.02516e+06	3.68139e+06	3.95821e+06	1.12722e+07	1.19767e+07	1.06511e+07	6.2112e+06	5.96212e+06	6.12993e+06	7.68407e+06	5.50687e+06	3.03791e+06	3.96554e+07
pos	meta_532	Methyl N~2~-benzoyl-N~5~-(diaminomethylene)-L-ornithinate	C14 H20 N4 O3	0.06	292.154	292.154	4.856	COC(=O)[C@H](CCCN=C(N)N)NC(=O)c1ccccc1	KAOMIKSYDXLMCD-NSHDSACASA-N	2.35404e+08	2.30102e+08	2.22786e+08	2.75418e+07	2.88629e+07	3.01091e+07	2.25458e+08	2.22669e+08	2.30096e+08	1.12542e+08	108347277	1.11543e+08	2.39944e+08	2.31205e+08	2.24253e+08	2.10398e+08	2.21993e+08	2.30102e+08	1.95884e+08	1.88174e+08	1.88434e+08	2.05226e+08	2.01919e+08	2.01512e+08	3.14833e+08	3.01706e+08	2.94537e+08	9.2607e+07	9.41039e+07	8.93769e+07	2.29031e+08	238090107	2.42896e+08	1.07566e+08	1.06946e+08	1.10397e+08	2.29431e+08	2.88379e+07	2.26074e+08	1.10811e+08
neg	meta_533	Methyl N-methyl-N-(7-octenoyl)-L-valyl-N-methyl-L-valyl-N-methyl-L-valyl-N-methyl-L-alanyl-N-methyl-L-phenylalaninate	C41 H67 N5 O7	-3.41	741.504	741.502	7.252	C[C@@H](C(=O)N(C)[C@@H](Cc1ccccc1)C(=O)OC)N(C)C(=O)[C@H](C(C)C)N(C)C(=O)[C@H](C(C)C)N(C)C(=O)[C@H](C(C)C)N(C)C(=O)CCCCCC=C	HBOCJYXOBUCRBG-ZQUIBHIASA-N	1.30585e+08	5.26976e+07	2.43905e+07	1.29424e+07	1.32608e+07	1.35528e+07	1.19309e+07	1.1304e+07	1.1873e+07	1.12384e+07	1.08759e+07	10542723	1.23675e+08	5.00818e+07	2.42968e+07	1.2222e+07	1.11292e+07	1.17556e+07	1.31763e+07	1.23462e+07	1.14134e+07	1.09691e+07	1.14212e+07	1.16971e+07	1.25107e+08	5.25965e+07	2.86324e+07	2.06837e+07	2.1322e+07	2.15603e+07	1.82204e+07	1.79979e+07	1.6867e+07	5.31731e+06	5.03899e+06	5.31972e+06	6.92245e+07	1.3252e+07	1.17026e+07	1.08857e+07
pos	meta_534	Methylenesuccinate	C5 H4 O4	2.21	128.011	128.011	1.209	C=C(CC(=O)[O-])C(=O)[O-]	LVHBHZANLOWSRM-UHFFFAOYSA-L	1.44008e+08	1.2884e+08	1.44466e+08	5.03218e+07	4.98339e+07	6.00957e+07	3.95991e+07	3.27866e+07	3.25548e+07	1.50402e+07	1.68429e+07	1.69774e+07	1.61612e+08	155457241	1.81211e+08	3.12334e+07	3.23985e+07	3.44611e+07	2.55251e+07	2.3734e+07	2.58041e+07	1.51297e+07	1.57321e+07	1.61661e+07	1.28483e+08	128609120	1.49883e+08	4.7415e+07	4.52287e+07	4.8299e+07	2.36108e+07	2.25363e+07	2.25223e+07	2.1569e+07	2.38432e+07	2.2743e+07	1.39104e+08	5.34171e+07	3.49802e+07	1.62868e+07
neg	meta_535	MFCD00014931	C12 H18 O5	0.11	242.115	242.115	8.838	CC(=C)C(=O)OCCOCCOC(=O)C(=C)C	XFCMNSHQOZQILR-UHFFFAOYSA-N	1.45382e+07	1.42369e+07	1.32857e+07	524845	524845	524845	524845	524845	524845	3.24299e+06	3.11394e+06	3.03e+06	5.0173e+07	4.98324e+07	5.03287e+07	524845	524845	524845	4.87015e+06	5.27728e+06	5.04855e+06	2.82574e+06	2.89212e+06	2.71891e+06	5.20759e+07	5.06656e+07	5.18271e+07	524845	524845	524845	524845	524845	524845	2.74556e+06	2.81697e+06	2.83757e+06	1.40203e+07	524845	524845	3.12898e+06
neg	meta_536	MFCD00023679	C19 H28 N4 O2	-3.6	344.221	344.22	9.738	Cc1ccc(cc1NC(=O)N2CCCCC2)NC(=O)N3CCCCC3	PPWYBOCLKAIBDX-UHFFFAOYSA-N	3.99536e+07	3.83158e+07	4.85273e+07	524845	524845	524845	9.89602e+06	1.01272e+07	1.18737e+07	2.18957e+07	2.42364e+07	2.38631e+07	4.97975e+07	4.93761e+07	4.9623e+07	524845	524845	524845	1.08443e+07	1.06762e+07	2.41097e+07	1.73269e+07	2.16654e+07	3.58518e+07	3.96566e+07	4.97169e+07	3.78961e+07	524845	524845	524845	9.55982e+06	9.74014e+06	4.07905e+06	6.07712e+07	5.8794e+07	3.94631e+07	4.22656e+07	524845	1.06323e+07	2.33317e+07
pos	meta_537	MFCD00027233	C11 H14	-0.19	146.11	146.11	12.489	CCC/C=C/c1ccccc1	KHMYONNPZWOTKW-VMPITWQZSA-N	2.32205e+07	2.16942e+07	2.14892e+07	24473471	2.5853e+07	2.57765e+07	9.89963e+06	9.48015e+06	1.05627e+07	524845	524845	524845	524845	524845	524845	1.1491e+07	12549072	1.25936e+07	1.12558e+07	1.16692e+07	1.10249e+07	524845	524845	524845	524845	524845	524845	1.86472e+07	1.85591e+07	1.69133e+07	524845	7.43936e+06	524845	524845	524845	524845	2.21346e+07	2.53676e+07	9.98081e+06	524845
neg	meta_538	MFCD00064605	C42 H72 O36	0.24	1152.38	1152.38	1.172	C([C@@H]1[C@H]([C@@H]([C@H]([C@H](O1)O[C@@H]2[C@H](O[C@@H]([C@@H]([C@H]2O)O)O[C@@H]3[C@H](O[C@@H]([C@@H]([C@H]3O)O)O[C@@H]4[C@H](O[C@@H]([C@@H]([C@H]4O)O)O[C@@H]5[C@H](O[C@@H]([C@@H]([C@H]5O)O)O[C@@H]6[C@H](O[C@@H]([C@@H]([C@H]6O)O)O[C@@H]7[C@H](OC([C@@H]([C@H]7O)O)O)CO)CO)CO)CO)CO)CO)O)O)O)O	BNABBHGYYMZMOA-QJBBZCPBSA-N	524845	524845	524845	3.52264e+06	3.61658e+06	3.54816e+06	1.25425e+07	1.3008e+07	1.09939e+07	3.8104e+07	2.90454e+07	3.03762e+07	524845	524845	524845	524845	524845	6.14771e+06	1.26099e+07	1.10374e+07	1.05632e+07	5.48331e+07	4.03257e+07	3.9449e+07	524845	524845	524845	6.7242e+06	6.70384e+06	5.9719e+06	8.53654e+06	9.66698e+06	9.69189e+06	4.4764e+07	4.45128e+07	4.25437e+07	524845	3.56246e+06	1.21815e+07	3.25086e+07
pos	meta_539	MFCD00224897	C11 H21 N S	-0.6	199.139	199.139	10.485	CCCCCCCCSCCC#N	JBJSMCQYMGAWDZ-UHFFFAOYSA-N	4.97428e+07	2.00397e+07	7.20728e+06	9.30299e+06	1.00378e+07	9.89456e+06	1.00694e+07	9544044	1.03294e+07	8.39691e+06	7.44298e+06	8.05657e+06	8.96349e+07	3.15966e+07	1.36077e+07	8.70861e+06	8.23589e+06	8.66333e+06	8.0383e+06	8.39136e+06	8.19959e+06	6.6466e+06	6.8369e+06	6.99717e+06	4.24501e+07	2.08539e+07	1.07985e+07	524845	2.81623e+06	3.00042e+06	9.25643e+06	9.53172e+06	9.52825e+06	9.55132e+06	1.00616e+07	1.02099e+07	2.56632e+07	9.74512e+06	9.98094e+06	7.96549e+06
neg	meta_540	MFCD01178944	C20 H20 N4 O4	-2.82	380.148	380.147	5.146	CCOc1ccc(cc1)c2cc([nH]n2)C(=O)N/N=C/c3ccc(c(c3)OC)O	BZMRSSOOGNOLDP-CIAFOILYSA-N	1.62937e+07	1.56631e+07	1.54704e+07	5.37105e+06	5.54178e+06	4.96908e+06	4.74663e+07	4.82111e+07	4.77148e+07	3.3087e+07	3.31873e+07	3.17971e+07	524845	524845	524845	1.83585e+07	1.86707e+07	1.84479e+07	2.21632e+07	2.2422e+07	2.21865e+07	1.75854e+07	1.66803e+07	1.73601e+07	524845	524845	524845	1.10703e+07	1.08976e+07	1.06726e+07	2.39836e+07	2.34006e+07	2.23347e+07	1.21529e+07	1.2221e+07	1.15021e+07	1.58091e+07	5.29397e+06	4.77974e+07	3.26905e+07
pos	meta_541	MFCD01181163	C19 H22 N6 O2	0.96	366.18	366.181	9.593	CCN(CC)c1ccc(cc1)/C=C\2/C(=NN(C2=O)c3[nH]c(=O)c(nn3)C)C	DPBQSCCTZVVUPC-WJDWOHSUSA-N	3.62008e+07	3.487e+07	3.67738e+07	1.35021e+07	1.65854e+07	1.33499e+07	6.90312e+06	6.85608e+06	7.30751e+06	524845	524845	524845	3.12793e+07	2.86803e+07	2.89257e+07	3.87982e+07	3.89493e+07	4.23203e+07	6.81608e+06	6.6722e+06	6.56082e+06	524845	524845	524845	1.40782e+07	1.16969e+07	1.39027e+07	1.40085e+07	1.25831e+07	1.22034e+07	8.0035e+06	7.6669e+06	8.07545e+06	4.41431e+06	4.17494e+06	4.59228e+06	3.59482e+07	1.44791e+07	7.02224e+06	524845
pos	meta_542	MFCD01320532	C20 H37 N O3	0.3	339.277	339.277	18.593	CCCCCCCC/C=C\CCCCCCCC(=O)NCC(=O)O	HPFXACZRFJDURI-KTKRTIGZSA-N	5.02643e+07	4.83556e+07	4.852e+07	1.69613e+07	1.65783e+07	1.608e+07	3.14942e+06	2.90384e+06	2.84121e+06	524845	524845	524845	7.8014e+06	7.53954e+06	7.87589e+06	1.54634e+07	1.21388e+07	1.12519e+07	4.42562e+06	5.08156e+06	4.19165e+06	524845	524845	524845	5.98958e+06	2.14918e+06	5.83716e+06	1.28498e+07	1.41407e+07	1.38619e+07	524845	524845	524845	524845	524845	524845	4.90466e+07	1.65399e+07	2.96482e+06	524845
neg	meta_543	MFCD02984099	C19 H25 N7 O6	1.11	447.187	447.187	4.956	Cn1c2c(c(=O)[nH]c1=O)n(c(n2)NCCN(C)C)CC(COc3ccc(cc3)[N+](=O)[O-])O	IJADZSGJJYPMCM-UHFFFAOYSA-N	1.02412e+07	9.37156e+06	1.0068e+07	6.95134e+06	6.37865e+06	6.3263e+06	7.54089e+06	7.48303e+06	7.17243e+06	7.01755e+06	6.17601e+06	7.04696e+06	1.12469e+07	1.12659e+07	1.18846e+07	4.79695e+06	5.18369e+06	4.85872e+06	6.22519e+06	6.41826e+06	6.19013e+06	6.65371e+06	6.22414e+06	6.93661e+06	1.30675e+07	1.25856e+07	1.14342e+07	5.49668e+06	5.24551e+06	5.00245e+06	5.94315e+06	6.03887e+06	5.61956e+06	8.22722e+06	8.37952e+06	8.11795e+06	9.8936e+06	6.5521e+06	7.39878e+06	6.74684e+06
neg	meta_544	MFCD03287349	C17 H26 N6 O3	1.26	362.207	362.207	12.778	CCCCCn1c2c(=O)[nH]c(=O)n(c2nc1N3CCC(CC3)C(=O)N)C	UPCMMTATXKGXIR-UHFFFAOYSA-N	1.20525e+07	1.19061e+07	1.34102e+07	524845	524845	524845	524845	5.65424e+06	4.01971e+06	6.86381e+06	9.80872e+06	7.81614e+06	524845	524845	8.85998e+06	1.71743e+06	2.95732e+06	2.9781e+06	7.17136e+06	7.26985e+06	7.4848e+06	1.08434e+07	1.07651e+07	8.38345e+06	7.98047e+06	9.45785e+06	9.71973e+06	524845	524845	524845	5.29137e+06	5.95075e+06	5.98621e+06	1.61355e+07	1.54489e+07	4.32171e+06	1.24563e+07	524845	4.83697e+06	8.16289e+06
pos	meta_545	MFCD03411991	C22 H39 N O5	-0.23	397.283	397.283	10.161	CCCCC[C@@H](/C=C/[C@H]1[C@@H](C[C@@H]([C@@H]1C/C=C\CCCC(=O)NCCO)O)O)O	XCVCLIRZZCGEMU-WLOFLUCMSA-N	7.34972e+07	6.73891e+07	6.56937e+07	4.87271e+07	4.84949e+07	4.86843e+07	1.09891e+07	1.04649e+07	1.09977e+07	524845	524845	524845	2.66975e+07	2.49735e+07	2.45024e+07	5.55887e+07	5.59941e+07	5.48916e+07	1.73129e+07	1.74595e+07	1.7723e+07	524845	524845	524845	3.23011e+07	3.02033e+07	1.32568e+07	4.25121e+07	4.27498e+07	2.66495e+07	1.05637e+07	5.29108e+06	1.04932e+07	524845	524845	524845	6.886e+07	4.86355e+07	1.08173e+07	524845
neg	meta_546	MFCD03411993	C18 H30 O5	1.01	326.209	326.21	10.61	CCCCC[C@@H](/C=C/[C@H]1[C@@H](C[C@@H]([C@H]1C/C=C\CC(=O)O)O)O)O	IDKLJIUIJUVJNR-JSEKUSAISA-N	2.73666e+08	2.65698e+08	2.66521e+08	524845	524845	524845	2.72771e+07	2.78018e+07	2.72956e+07	1.10285e+08	1.10039e+08	1.06273e+08	2.56496e+08	2.54994e+08	2.35497e+08	1.05911e+07	9.86489e+06	9.84788e+06	4.12567e+07	4.17899e+07	4.08451e+07	1.21363e+08	1.21554e+08	1.19534e+08	1.86935e+08	1.7584e+08	1.74415e+08	524845	524845	524845	4.06865e+07	4.07249e+07	4.00581e+07	2.97061e+08	2.96536e+08	2.92338e+08	2.68628e+08	524845	2.74582e+07	1.08866e+08
neg	meta_547	MFCD03506517	C30 H26 F N3 O2 S2	1.64	543.145	543.146	0.869	CCCOc1ccc(cc1F)c2c(cn(n2)c3ccccc3)/C=C\4/C(=O)N(C(=S)S4)CCc5ccccc5	OCIPFFUEXUWKGA-DIBXZPPDSA-N	5.12461e+07	4.81943e+07	4.95798e+07	5.43028e+07	5.45703e+07	5.26498e+07	524845	4.96944e+07	4.46191e+07	6.2689e+07	5.41054e+07	6.59168e+07	524845	524845	524845	5.66481e+07	4.3811e+07	5.78004e+07	6.22889e+07	5.20053e+07	5.67084e+07	7.51567e+07	7.17492e+07	6.21966e+07	524845	3.39689e+07	524845	7.83375e+07	7.60112e+07	6.88662e+07	5.70423e+07	6.70982e+07	6.57226e+07	6.27206e+07	7.25161e+07	6.47087e+07	4.96734e+07	5.3841e+07	4.71567e+07	6.09037e+07
pos	meta_548	MFCD17677357	C13 H23 N O3	-0.61	241.168	241.168	9.318	CC1(C)CC(CC(C)(C)N1O)OC(=O)C(C)=C	JSCMOBOGFWDBFV-UHFFFAOYSA-N	2.24357e+08	2.28442e+08	2.27758e+08	3.72168e+08	3.84152e+08	3.86364e+08	3.98695e+07	3.80851e+07	3.91677e+07	524845	524845	524845	7.65771e+06	7.32307e+06	7.42647e+06	524845	524845	524845	5.7856e+06	5.64897e+06	5.95516e+06	524845	524845	524845	1.62262e+08	1.68178e+08	173426813	2.77493e+08	2.83441e+08	2.8547e+08	5.15775e+07	5.07424e+07	5.20215e+07	524845	524845	3.49019e+06	2.26852e+08	3.80895e+08	3.90408e+07	524845
neg	meta_549	Mono(2-ethylhexyl) phthalate (MEHP)	C16 H22 O4	-0.19	278.152	278.152	13.01	CCCCC(CC)COC(=O)c1ccccc1C(=O)O	DJDSLBVSSOQSLW-UHFFFAOYSA-N	524845	524845	524845	2.87494e+06	2.95366e+06	2.79674e+06	2.82341e+06	3.41315e+06	524845	524845	3.06989e+06	524845	524845	524845	524845	3.41789e+06	3.41978e+06	2.93035e+06	524845	2.89493e+06	2.71901e+06	3.01273e+06	3.01606e+06	524845	524845	524845	524845	3.3398e+06	3.15122e+06	524845	2.8572e+06	3.30164e+06	524845	3.14584e+06	3.29254e+06	524845	524845	2.87511e+06	3.11828e+06	3.06989e+06
pos	meta_550	MONOLINOLENIN	C21 H36 O4	0.09	352.261	352.261	14.351	CC/C=C\C/C=C\C/C=C\CCCCCCCC(=O)OCC(CO)O	GGJRAQULURVTAJ-PDBXOOCHSA-N	3.99028e+07	3.54348e+07	3.62963e+07	2.78712e+07	2.83554e+07	2.83055e+07	2.60427e+07	27154329	2.66396e+07	5.9525e+06	6.02065e+06	6.27214e+06	5.47928e+07	5.07331e+07	4.88276e+07	2.45611e+07	2.54251e+07	2.47626e+07	1.82117e+07	1.87803e+07	1.91754e+07	5.78509e+06	5.67994e+06	6.1149e+06	5.37883e+07	4.95363e+07	4.60778e+07	1.71311e+07	1.83129e+07	1.82568e+07	1.57589e+07	1.5893e+07	1.62493e+07	1.48946e+07	1.55867e+07	1.48968e+07	3.72113e+07	2.81774e+07	2.66122e+07	6.08176e+06
pos	meta_551	Monoolein	C21 H40 O4	-0.49	356.293	356.292	17.241	CCCCCCCC/C=C/CCCCCCCC(=O)OCC(CO)O	RZRNAYUHWVFMIP-MDZDMXLPSA-N	3.4484e+07	3.31804e+07	3.47722e+07	1.89256e+07	1.78436e+07	1.8649e+07	1.11785e+07	1.24409e+07	1.29131e+07	4.91228e+06	5.07024e+06	4.90797e+06	1.24198e+07	9.67802e+06	8.58456e+06	2.12253e+07	2.13406e+07	2.01929e+07	2.99083e+07	2.49156e+07	2.65173e+07	4.04512e+06	4.34777e+06	4.27174e+06	1.17834e+07	1.09761e+07	9.40573e+06	2.75329e+07	2.85423e+07	2.88082e+07	1.75371e+07	1.81051e+07	1.77218e+07	7.39486e+06	7.08801e+06	7.38075e+06	3.41456e+07	1.84727e+07	1.21775e+07	4.9635e+06
pos	meta_552	Muscone	C16 H30 O	0.12	238.23	238.23	17.158	CC1CCCCCCCCCCCCC(=O)C1	ALHUZKCOMYUFRB-UHFFFAOYSA-N	1.65107e+07	524845	1.92792e+07	8.41945e+06	4.85084e+06	7.84026e+06	524845	4.58972e+06	4.44597e+06	524845	524845	524845	1.15474e+07	9.98963e+06	1.05915e+07	1.02379e+07	8.72139e+06	7.10031e+06	8.69945e+06	6.54169e+06	7.04088e+06	524845	524845	524845	8.5457e+06	9.7523e+06	1.08104e+07	4.66745e+06	5.13925e+06	4.3119e+06	524845	524845	524845	524845	524845	524845	1.7895e+07	7.03685e+06	4.51785e+06	524845
neg	meta_553	N-(1,2,3,3-Tetramethyl-5-{4-morpholinyl[(4-nitrophenyl)amino]phosphoryl}-2,3-dihydro-1H-indol-6-yl)-2-furamide	C27 H32 N5 O6 P	3.84	553.209	553.211	12.735	CC1C(c2cc(c(cc2N1C)NC(=O)c3ccco3)P(=O)(Nc4ccc(cc4)[N+](=O)[O-])N5CCOCC5)(C)C	ILYOTFFSLIOBCU-UHFFFAOYSA-N	524845	524845	524845	4.33309e+06	4.11222e+06	4.23489e+06	5.60528e+06	5.21242e+06	5.47307e+06	7.94906e+06	7.5705e+06	7.83019e+06	7.94381e+06	7.89343e+06	7.30953e+06	4.65013e+06	4.24304e+06	5.19584e+06	4.70677e+06	4.55261e+06	4.83033e+06	4.65908e+06	5.52758e+06	6.11569e+06	524845	524845	524845	4.15093e+06	4.81959e+06	4.30319e+06	5.10526e+06	5.31054e+06	5.32495e+06	6.5406e+06	5.91889e+06	6.18758e+06	524845	4.22673e+06	5.43026e+06	7.78325e+06
pos	meta_554	N-(1,5-Dimethyl-3-oxo-2-phenyl-2,3-dihydro-1H-pyrazol-4-yl)-2-[(5-ethyl-6-methyl-4-oxo-1,4-dihydro-2-pyrimidinyl)sulfanyl]acetamide	C20 H23 N5 O3 S	2.57	413.152	413.153	0.888	CCc1c([nH]c(nc1=O)SCC(=O)Nc2c(n(n(c2=O)c3ccccc3)C)C)C	MROJTYNDUIQLKH-UHFFFAOYSA-N	1.82383e+08	1.67678e+08	1.78644e+08	149245154	1.41562e+08	1.45733e+08	1.49824e+08	1.50071e+08	1.48821e+08	8.23838e+07	8.65049e+07	524845	524845	524845	524845	1.41392e+08	1.41559e+08	1.38579e+08	1.74018e+08	1.82838e+08	1.89902e+08	9.57052e+07	9.67712e+07	1.02586e+08	7.49644e+07	7.32238e+07	7.24705e+07	1.82059e+08	1.67278e+08	1.69906e+08	1.58726e+08	1.51103e+08	1.54653e+08	1.38437e+08	1.39868e+08	1.43379e+08	1.76235e+08	1.45513e+08	1.49572e+08	8.44444e+07
pos	meta_555	N-(2,2-Diphenylethyl)-2-{[2-(1-piperidinyl)ethyl]carbamoyl}adenosine	C32 H39 N7 O5	3.82	601.301	601.304	10.02	C1CCN(CC1)CCNC(=O)C2=NC(=C3C(=N2)N(C=N3)[C@H]4[C@@H]([C@@H]([C@H](O4)CO)O)O)NCC(C5=CC=CC=C5)C6=CC=CC=C6	ZNUJAZSDJXSBIG-YVIFWTNJSA-N	5.79619e+08	5.55682e+08	5.62494e+08	6.85656e+07	6.77229e+07	6.98334e+07	2.90284e+07	2.89989e+07	2.88529e+07	2.54791e+06	524845	2.73332e+06	1.45835e+08	1.45056e+08	1.46866e+08	4.13571e+08	4.06594e+08	412099004	1.32789e+07	8.10711e+06	1.29343e+07	2.50118e+06	524845	524845	1.664e+08	1.62746e+08	1.64487e+08	2.38046e+08	2.4347e+08	2.33133e+08	1.22891e+07	1.19365e+07	1.20639e+07	524845	524845	524845	5.65932e+08	6.87073e+07	2.896e+07	2.64061e+06
pos	meta_556	N-(2,4-Dimethoxyphenyl)-2-({2-(2-furyl)-4-[(4-methylphenyl)sulfonyl]-1,3-oxazol-5-yl}sulfanyl)acetamide	C24 H22 N2 O7 S2	-4.69	514.087	514.084	1.036	Cc1ccc(cc1)S(=O)(=O)c2c(oc(n2)c3ccco3)SCC(=O)Nc4ccc(cc4OC)OC	JCWXTMASWOFWPI-UHFFFAOYSA-N	9.91974e+06	9.88992e+06	9.07625e+06	1.05875e+07	1.11562e+07	9.82838e+06	2.014e+07	1.98129e+07	2.07711e+07	2.83848e+07	2.9848e+07	3.09781e+07	524845	524845	524845	524845	524845	524845	1.68087e+07	1.8142e+07	1.7302e+07	1.5209e+07	1.58754e+07	1.62167e+07	5.81461e+06	524845	3.12493e+06	9.61847e+06	1.08587e+07	8.74226e+06	1.4378e+07	1.56066e+07	1.54734e+07	1.51604e+07	1.65778e+07	1.5447e+07	9.62864e+06	1.05241e+07	2.02414e+07	2.9737e+07
neg	meta_557	N-(2-{[3-(4-Ethyl-1-piperazinyl)propyl]amino}-2-oxoethyl)-3-(4-methoxyphenyl)-4-oxo-3,4-dihydro-1-phthalazinecarboxamide	C27 H34 N6 O4	1.61	506.264	506.265	13.935	CCN1CCN(CC1)CCCNC(=O)CNC(=O)c2c3ccccc3c(=O)n(n2)c4ccc(cc4)OC	PHXDYRKBQXYGDL-UHFFFAOYSA-N	9.18415e+07	524845	524845	2.69917e+07	2.76985e+07	2.62171e+07	4.79908e+07	4.65602e+07	4.70586e+07	8.11215e+07	8.1996e+07	8.05375e+07	524845	524845	524845	2.83674e+07	2.83546e+07	2.7383e+07	3.31882e+07	3.22613e+07	3.28586e+07	3.80239e+07	3.75483e+07	3.75776e+07	524845	524845	524845	2.92586e+07	2.92227e+07	2.74015e+07	2.29556e+07	2.36518e+07	2.28148e+07	1.07643e+08	1.08261e+08	1.06815e+08	9.18415e+07	2.69691e+07	4.72032e+07	8.12184e+07
neg	meta_558	N-(2-Bromo-4-methylphenyl)-2-(3-oxo-3,4-dihydro-2H-1,4-benzothiazin-2-yl)acetamide	C17 H15 Br N2 O2 S	0.4	390.004	390.004	5.448	Cc1ccc(c(c1)Br)NC(=O)CC2C(=O)Nc3ccccc3S2	RPLDIBCASWWNKN-UHFFFAOYSA-N	1.18626e+07	1.27041e+07	1.2275e+07	524845	524845	524845	6.3753e+06	6.57803e+06	6.77594e+06	2.00823e+07	1.97925e+07	1.95258e+07	524845	524845	524845	524845	524845	524845	4.62537e+06	4.78113e+06	4.62476e+06	524845	524845	2.19092e+07	524845	524845	524845	524845	524845	524845	9.3622e+06	7.08497e+06	6.65866e+06	2.32299e+07	2.51401e+07	24804280	1.22806e+07	524845	6.57642e+06	1.98002e+07
neg	meta_559	N-(2-Chlorobenzyl)-3-(4-methylphenyl)-1-{2-[(4-methylphenyl)amino]-2-oxoethyl}-2,4-dioxo-1,2,3,4-tetrahydro-7-quinazolinecarboxamide	C32 H27 Cl N4 O4	-3.13	566.172	566.17	0.874	Cc1ccc(cc1)NC(=O)Cn2c3cc(ccc3c(=O)n(c2=O)c4ccc(cc4)C)C(=O)NCc5ccccc5Cl	LUGRWGFXDQVFLH-UHFFFAOYSA-N	1.2091e+08	1.19973e+08	1.26403e+08	524845	524845	524845	2.8479e+08	3.11224e+08	3.14832e+08	1.80997e+08	1.46805e+08	1.92087e+08	9.55171e+07	9.40629e+07	8.80749e+07	3.98854e+08	3.52758e+08	4.04604e+08	3.13306e+08	2.51666e+08	2.79942e+08	524845	1.07112e+08	9.6475e+07	9.00052e+07	9.2363e+07	8.98669e+07	524845	524845	524845	2.86712e+08	3.318e+08	3.14994e+08	524845	524845	524845	1.22429e+08	524845	3.03615e+08	1.73296e+08
neg	meta_560	N-(2-Oxo-1-pentofuranosyl-1,2-dihydro-4-pyrimidinyl)-N~2~-tetradecanoyl-alpha-glutamine	C28 H46 N4 O9	2.93	582.326	582.328	12.243	CCCCCCCCCCCCCC(=O)NC(CCC(=O)O)C(=O)Nc1ccn(c(=O)n1)C2C(C(C(O2)CO)O)O	ZCPGQVCRMHASEK-PGJDGTSESA-N	524845	2.50846e+07	2.57539e+07	31302403	2.96902e+07	2.9361e+07	33512623	3.25083e+07	3.274e+07	4.86002e+07	4.84798e+07	4.93681e+07	524845	524845	524845	2.77048e+07	2.79117e+07	2.77353e+07	2.8607e+07	3.05569e+07	2.98973e+07	1.14676e+07	1.23336e+07	1.22861e+07	524845	524845	524845	2.81697e+07	2.71494e+07	2.67803e+07	2.49473e+07	2.6677e+07	2.57056e+07	1.40536e+07	1.26306e+07	1.33048e+07	2.54193e+07	3.01179e+07	3.29203e+07	4.8816e+07
pos	meta_561	N-(3,3-Dimethylbutanoyl)-O-ethyl-D-tyrosyl-L-phenylalanyl-L-glutaminyl-L-asparaginyl-L-lysyl-D-prolyl-L-argininamide	C52 H80 N14 O11	-1.89	1076.61	1076.61	12.342	CCOc1ccc(cc1)C[C@H](C(=O)N[C@@H](Cc2ccccc2)C(=O)N[C@@H](CCC(=O)N)C(=O)N[C@@H](CC(=O)N)C(=O)N[C@@H](CCCCN)C(=O)N3CCC[C@@H]3C(=O)N[C@@H](CCCN=C(N)N)C(=O)N)NC(=O)CC(C)(C)C	NDEJHZXGAUJBJH-QFDGNPHKSA-N	524845	524845	5.87435e+06	1.55385e+07	1.66182e+07	1.5959e+07	1.48386e+07	1.43197e+07	1.53028e+07	1.20378e+07	1.21309e+07	1.26222e+07	524845	524845	524845	4.35276e+06	3.51376e+06	5.17498e+06	1.0112e+07	1.09803e+07	9.34256e+06	1.16837e+07	1.08598e+07	1.20927e+07	524845	524845	524845	6.02244e+06	5.49307e+06	5.46625e+06	9.5395e+06	9.37267e+06	9.07293e+06	1.03854e+07	1.01524e+07	8.88938e+06	5.87435e+06	1.60386e+07	1.48203e+07	1.22636e+07
pos	meta_562	N-(3-{[(2S)-1-[4-(2-Aminoethyl)-1-piperidinyl]-3-(3-carbamimidoylphenyl)-1-oxo-2-propanyl]sulfamoyl}phenyl)-3-azetidinecarboxamide	C27 H37 N7 O4 S	1.2	555.263	555.263	11.798	c1cc(cc(c1)C(=N)N)C[C@@H](C(=O)N2CCC(CC2)CCN)NS(=O)(=O)c3cccc(c3)NC(=O)C4CNC4	NDNZSZVYHIQKKQ-DEOSSOPVSA-N	9.35835e+06	7.43189e+06	8.13137e+06	1.01248e+07	1.04083e+07	9.90984e+06	6.08478e+06	6.43581e+06	524845	524845	5.95791e+06	6.32662e+06	524845	3.08758e+06	524845	4.61335e+06	4.28599e+06	4.87321e+06	3.76375e+06	3.46818e+06	3.32405e+06	4.3637e+06	5.07431e+06	524845	524845	524845	524845	4.20508e+06	4.27707e+06	4.13486e+06	4.21453e+06	4.28611e+06	3.95694e+06	524845	524845	524845	8.3072e+06	1.01476e+07	6.26029e+06	6.14226e+06
neg	meta_563	N-(3-Methylbutanoyl)-L-histidyl-2-methylalanylglycyl-N-[1-(benzylcarbamoyl)cyclopentyl]-L-prolinamide	C35 H50 N8 O6	-2.53	678.385	678.384	12.036	CC(C)CC(=O)N[C@@H](Cc1cnc[nH]1)C(=O)NC(C)(C)C(=O)NCC(=O)N2CCC[C@H]2C(=O)NC3(CCCC3)C(=O)NCc4ccccc4	JNHLEUKVODYQRF-SVBPBHIXSA-N	5.85261e+06	524845	524845	1.46313e+07	1.48807e+07	1.4582e+07	524845	524845	524845	2.43504e+07	2.61161e+07	2.6301e+07	524845	524845	524845	5.12036e+06	5.73792e+06	5.11668e+06	9.07828e+06	9.43855e+06	8.9582e+06	524845	524845	524845	524845	524845	524845	8.25248e+06	8.03532e+06	7.90781e+06	5.82319e+06	5.97169e+06	6.10918e+06	524845	524845	524845	5.85261e+06	1.4698e+07	524845	2.55892e+07
pos	meta_564	N-(4-{[4-(3-Cyano-4,6-dimethyl-2-pyridinyl)-1,4-diazepan-1-yl]sulfonyl}phenyl)acetamide	C21 H25 N5 O3 S	2.41	427.168	427.169	0.93	Cc1cc(nc(c1C#N)N2CCCN(CC2)S(=O)(=O)c3ccc(cc3)NC(=O)C)C	JLXRFUWBZVVZAJ-UHFFFAOYSA-N	1.25455e+08	524845	1.2947e+08	8.18529e+07	8.47358e+07	8.12485e+07	7.31804e+07	524845	524845	524845	524845	524845	524845	524845	524845	1.71734e+08	1.7454e+08	1.73563e+08	9.56947e+07	1.06528e+08	1.06358e+08	8.87996e+07	9.18001e+07	9.38053e+07	524845	524845	1.29084e+08	1.38907e+08	1.31365e+08	1.31942e+08	1.15176e+08	524845	1.10155e+08	8.91271e+07	9.42438e+07	9.45142e+07	1.27462e+08	8.26124e+07	7.31804e+07	524845
neg	meta_565	N-(4-Biphenylyl)-3-[4-({4,6-bis[(3R,5S)-3,5-diamino-1-piperidinyl]-1,3,5-triazin-2-yl}amino)phenyl]-3-oxopropanamide	C34 H41 N11 O2	-4.48	635.344	635.342	13.115	c1ccc(cc1)c2ccc(cc2)NC(=O)CC(=O)c3ccc(cc3)Nc4nc(nc(n4)N5C[C@@H](C[C@@H](C5)N)N)N6C[C@@H](C[C@@H](C6)N)N	OARDGMWMDPSMKU-IAFDGEETSA-N	524845	524845	524845	4.13979e+06	4.01168e+06	4.23267e+06	3.80571e+06	3.79336e+06	3.79165e+06	7.39831e+06	6.93035e+06	6.59689e+06	524845	524845	524845	3.94847e+06	4.1679e+06	3.91986e+06	4.52989e+06	4.33586e+06	4.1907e+06	4.60074e+06	4.49812e+06	4.47381e+06	524845	524845	524845	5.02532e+06	4.88575e+06	4.79508e+06	4.3376e+06	4.27985e+06	4.54957e+06	3.55051e+06	3.902e+06	3.84027e+06	524845	4.12805e+06	3.79691e+06	6.97518e+06
pos	meta_566	N-(4-Hydroxy-3-nitrophenyl)-2-[(1-methyl-2,4,6-trioxohexahydro-5-pyrimidinyl)carbonyl]hydrazinecarboxamide	C13 H12 N6 O8	1.02	380.072	380.072	0.86	CN1C(=O)C(C(=O)NC1=O)C(=O)NNC(=O)NC1C=C(C(O)=CC=1)[N+]([O-])=O	YNFOFUASWQKJLI-UHFFFAOYSA-N	524845	2043579928	2020048046	1262257256	524845	524845	1653693786	1784253135	524845	524845	524845	524845	1249288092	1220837351	1284729228	7.39133e+08	524845	524845	524845	1637098443	1656366160	524845	8.19649e+08	524845	1258924426	524845	524845	1107123247	524845	9.70621e+08	524845	1395422236	1353380882	524845	1186696677	1203500556	2031813987	1262257256	1718973461	524845
pos	meta_567	N-(4-Methoxy-2-nitrophenyl)-2-{[5-(4-pyridinyl)-1,3,4-oxadiazol-2-yl]sulfanyl}acetamide	C16 H13 N5 O5 S	-1.36	387.064	387.063	5.383	COc1ccc(c(c1)[N+](=O)[O-])NC(=O)CSc2nnc(o2)c3ccncc3	IYBYQKCTGQSPGI-UHFFFAOYSA-N	8.93993e+06	524845	9.33431e+06	1.64409e+07	1.56799e+07	1.58717e+07	5.37535e+06	5.9612e+06	5.52351e+06	524845	524845	524845	524845	524845	524845	1.88028e+07	2.04015e+07	1.96013e+07	6.06388e+06	6.27687e+06	6.24559e+06	524845	524845	524845	524845	524845	524845	1.97297e+07	1.86852e+07	1.84409e+07	4.37316e+06	4.26103e+06	4.38352e+06	524845	524845	524845	9.13712e+06	1.59975e+07	5.62002e+06	524845
neg	meta_568	N-(4-Methylphenyl)-N-(2-{4-[(4-nitrophenyl)sulfonyl]-1-piperazinyl}ethyl)ethanediamide	C21 H25 N5 O6 S	2.7	475.153	475.154	0.858	Cc1ccc(cc1)NC(=O)C(=O)NCCN2CCN(CC2)S(=O)(=O)c3ccc(cc3)[N+](=O)[O-]	XOLGUCQZGOQDAK-UHFFFAOYSA-N	2.44782e+07	524845	3.04134e+07	4.3621e+07	4.39213e+07	4.59332e+07	3.21048e+07	3.3832e+07	524845	524845	524845	524845	5.9157e+07	5.52383e+07	4.93414e+07	3.61448e+07	3.54373e+07	3.89052e+07	4.62536e+07	3.97234e+07	4.15511e+07	3.26006e+07	3.19231e+07	524845	524845	3.89588e+07	4.09477e+07	2.74651e+07	2.54744e+07	2.34315e+07	5.36079e+07	6.16303e+07	5.48934e+07	3.19692e+07	3.49551e+07	3.72713e+07	2.74458e+07	4.44918e+07	3.29684e+07	524845
pos	meta_569	N-(5-Chloro-2-pyridinyl)-3-[(5-chloro-2-pyridinyl)sulfamoyl]benzamide	C17 H12 Cl2 N4 O3 S	1.52	422.001	422.001	1.221	c1cc(cc(c1)S(=O)(=O)Nc2ccc(cn2)Cl)C(=O)Nc3ccc(cn3)Cl	GTLCBWDHKXYFHP-UHFFFAOYSA-N	1.32992e+07	1.51011e+07	1.36431e+07	8.76456e+06	8.76505e+06	7.23628e+06	5.73584e+06	5.56281e+06	6.04263e+06	2.1786e+06	2.17531e+06	2.23113e+06	524845	524845	2.0969e+07	524845	524845	524845	3.08851e+06	3.41961e+06	3.32867e+06	524845	524845	524845	1.22554e+07	1.33715e+07	1.64441e+07	524845	524845	5.44789e+06	524845	524845	524845	524845	2.86844e+06	524845	1.40145e+07	8.25529e+06	5.78043e+06	2.19502e+06
pos	meta_570	N-(5-Cyclohexyl-1,3,4-thiadiazol-2-yl)-N-(tetrahydro-2-furanylmethyl)succinamide	C17 H26 N4 O3 S	-1.31	366.173	366.172	9.595	C1CCC(CC1)c2nnc(s2)NC(=O)CCC(=O)NCC3CCCO3	ZLPCSUTUGYFBMO-UHFFFAOYSA-N	1.04516e+07	9.56134e+06	9.43211e+06	9.52177e+06	8.67421e+06	9.9112e+06	4.76376e+06	5.31181e+06	4.99378e+06	524845	524845	524845	9.41751e+06	9.27066e+06	8.27453e+06	2.01872e+07	2.23139e+07	2.1076e+07	3.76208e+06	4.13638e+06	3.9668e+06	524845	524845	524845	5.1359e+06	4.93005e+06	5.37938e+06	1.09626e+07	1.12605e+07	1.11506e+07	6.13294e+06	5.93374e+06	6.163e+06	524845	524845	524845	9.81502e+06	9.36906e+06	5.02312e+06	524845
neg	meta_571	N-(6-Amino-1-butyl-2,4-dioxo-1,2,3,4-tetrahydro-5-pyrimidinyl)-2-(4-ethoxyphenoxy)-N-(2-methoxyethyl)acetamide	C21 H30 N4 O6	-2.2	434.217	434.216	6.009	CCCCn1c(c(c(=O)[nH]c1=O)N(CCOC)C(=O)COc2ccc(cc2)OCC)N	ZEXYBSWRJBNGRN-UHFFFAOYSA-N	6.99037e+06	6.69231e+06	6.6212e+06	4.88381e+06	4.83824e+06	4.78145e+06	524845	524845	524845	524845	524845	524845	524845	524845	524845	5.33869e+06	5.33945e+06	5.20289e+06	7.41015e+06	6.98777e+06	7.54034e+06	524845	524845	524845	8.68929e+06	8.51254e+06	8.18847e+06	4.01623e+06	3.70315e+06	3.69246e+06	3.25877e+06	3.32947e+06	3.59604e+06	524845	524845	524845	6.76796e+06	4.8345e+06	524845	524845
neg	meta_572	N-(6-Amino-1-butyl-2,4-dioxo-1,2,3,4-tetrahydro-5-pyrimidinyl)-4-methyl-N-(3-methylbutyl)-3-(4-morpholinylsulfonyl)benzamide	C25 H37 N5 O6 S	-3.98	535.246	535.244	12.34	CCCCn1c(c(c(=O)[nH]c1=O)N(CCC(C)C)C(=O)c2ccc(c(c2)S(=O)(=O)N3CCOCC3)C)N	VTCWYLBKAXUUEM-UHFFFAOYSA-N	524845	524845	524845	2.58019e+06	3.10797e+06	3.1268e+06	3.75429e+06	3.32921e+06	3.53081e+06	3.37801e+06	3.62181e+06	3.69716e+06	524845	524845	524845	3.27768e+06	3.01147e+06	3.35783e+06	2.55935e+06	3.09298e+06	3.06571e+06	3.02567e+06	2.76579e+06	2.98359e+06	524845	524845	524845	2.63529e+06	3.00679e+06	3.04593e+06	3.27804e+06	3.23922e+06	3.35785e+06	2.54385e+06	2.70438e+06	2.53962e+06	524845	2.93832e+06	3.5381e+06	3.56566e+06
neg	meta_573	N-(7-Chloro-4-quinolinyl)-N-[3-(diethylamino)propyl]-N-ethyl-1,4-butanediamine	C22 H35 Cl N4	-2.58	390.255	390.254	15.899	CCN(CC)CCCN(CC)CCCCNc1ccnc2c1ccc(c2)Cl	SNYNUVSBTROBMY-UHFFFAOYSA-N	524845	524845	524845	524845	2.79079e+06	2.84932e+06	8.56108e+06	8.24741e+06	8.6577e+06	7.34106e+06	7.30484e+06	7.62525e+06	524845	524845	524845	5.32665e+06	5.39838e+06	4.63649e+06	6.28825e+06	6.16098e+06	6.61925e+06	5.62672e+06	5.4133e+06	5.53056e+06	524845	524845	524845	524845	524845	524845	8.10551e+06	8.48768e+06	7.8118e+06	4.01323e+06	3.97953e+06	3.71787e+06	524845	2.82005e+06	8.48873e+06	7.42372e+06
neg	meta_574	N-(Diaminomethylene)-2-(2-{1-[(4-methylphenyl)sulfonyl]-1H-indol-3-yl}ethoxy)adenosine	C28 H30 N8 O7 S	0.87	622.196	622.196	1.445	Cc1ccc(cc1)S(=O)(=O)n2cc(c3c2cccc3)CCOc4nc(c5c(n4)n(cn5)[C@H]6[C@@H]([C@@H]([C@H](O6)CO)O)O)N=C(N)N	NUDAONZFDSLTMY-HUBRGWSESA-N	6.41495e+06	6.52268e+06	7.4683e+06	524845	524845	524845	5.5708e+06	5.3281e+06	5.05357e+06	1.12567e+07	9.00018e+06	1.07916e+07	524845	524845	524845	5.29413e+06	5.00335e+06	4.52667e+06	6.13348e+06	6.14125e+06	6.64354e+06	1.26298e+07	1.28429e+07	1.33613e+07	524845	524845	524845	4.21287e+06	4.63686e+06	4.87581e+06	7.16068e+06	6.92392e+06	6.66163e+06	1.56334e+07	1.66387e+07	1.51835e+07	6.80198e+06	524845	5.31749e+06	1.03495e+07
neg	meta_575	N-(N-{(4R)-4-[(Diphenylacetyl)amino]-5-[(4-hydroxybenzyl)amino]-5-oxopentyl}carbamimidoyl)-10,12-pentacosadiynamide	C52 H71 N5 O4	-3.15	829.551	829.548	12.238	CCCCCCCCCCCCC#CC#CCCCCCCCCC(=O)NC(=N)NCCC[C@H](C(=O)NCc1ccc(cc1)O)NC(=O)C(c2ccccc2)c3ccccc3	JYQYGDUPUBVKMX-QZNUWAOFSA-N	8.05874e+06	6.56073e+06	6.78298e+06	524845	524845	524845	5.06666e+06	5.2365e+06	5.06424e+06	524845	524845	524845	524845	524845	524845	1.71819e+06	1.76524e+06	1.60415e+06	3.79246e+06	2.98307e+06	3.3712e+06	4.6291e+06	5.22037e+06	4.86911e+06	524845	524845	524845	524845	524845	524845	4.1072e+06	4.41321e+06	4.17257e+06	8.03201e+06	7.41346e+06	7.39213e+06	7.13415e+06	524845	5.12247e+06	524845
pos	meta_576	N,N-(1,4-Piperazinediylbis{methylene-4,1-phenylene[(4-chlorophenyl)methylene]})bis(7-chloro-4-quinolinamine)	C50 H42 Cl4 N6	-0.99	866.223	866.222	1.093	c1cc(ccc1CN2CCN(CC2)Cc3ccc(cc3)C(c4ccc(cc4)Cl)Nc5ccnc6c5ccc(c6)Cl)C(c7ccc(cc7)Cl)Nc8ccnc9c8ccc(c9)Cl	UHASGTZRTASHCW-UHFFFAOYSA-N	3.77801e+07	524845	4.34552e+07	3.34217e+07	3.25535e+07	3.26224e+07	1.62923e+07	1.52522e+07	5.52307e+06	3.63929e+06	4.55931e+06	4.57882e+06	524845	1.37134e+07	524845	2.52675e+07	2.75256e+07	2.23263e+07	1.41015e+07	7.84777e+06	524845	5.92131e+06	6.53547e+06	6.8628e+06	524845	524845	2.16874e+07	4.91139e+07	3.12682e+07	5.04565e+07	4.52204e+06	6.45976e+06	524845	1.00988e+07	8.65253e+06	5.49883e+06	4.06177e+07	3.28658e+07	1.23559e+07	4.25914e+06
neg	meta_577	N,N-(10,17-Dioxo-3,6,21,24-tetraoxa-9,11,16,18-tetraazahexacosane-1,26-diyl)bis(4-{[(1S,2S)-6-chloro-2-(dimethylamino)-4-fluoro-2,3-dihydro-1H-inden-1-yl]oxy}benzenesulfonamide)	C52 H70 Cl2 F2 N8 O12 S2	0.85	1170.39	1170.39	0.916	CN(C)[C@H]1CC2=C(C=C(Cl)C=C2F)[C@@H]1OC1C=CC(=CC=1)S(=O)(=O)NCCOCCOCCNC(=O)NCCCCNC(=O)NCCOCCOCCNS(=O)(=O)C1C=CC(=CC=1)O[C@@H]1[C@H](CC2=C1C=C(Cl)C=C2F)N(C)C	XIPGMXAALDYSDM-SIAPTGDMSA-N	2.17479e+07	2.32309e+07	2.34018e+07	1.02494e+07	8.14795e+06	7.67239e+06	1.60002e+07	1.51132e+07	1.31142e+07	2.95969e+07	3.18536e+07	3.62025e+07	524845	524845	524845	3.72357e+07	3.68328e+07	2.67725e+07	1.97368e+07	23772227	2.34159e+07	5.76184e+07	5.76283e+07	6.74902e+07	7.40777e+06	7.34711e+06	6.98229e+06	2.68626e+07	2.48728e+07	3.18262e+07	2.59714e+07	2.29297e+07	2.03874e+07	7.66041e+07	8.53866e+07	7.9751e+07	2.27935e+07	8.68992e+06	1.47425e+07	3.2551e+07
neg	meta_578	N,N,N-(Nitrilotri-2,1-ethanediyl)tris(2,3,4-trihydroxybenzamide)	C27 H30 N4 O12	-0.67	602.186	602.186	6.797	c1cc(c(c(c1C(=O)NCCN(CCNC(=O)c2ccc(c(c2O)O)O)CCNC(=O)c3ccc(c(c3O)O)O)O)O)O	KSSRNXBFVQINJK-UHFFFAOYSA-N	2.23205e+07	19271728	1.88186e+07	524845	524845	524845	3.23256e+06	3.44812e+06	3.09588e+06	4.04511e+06	4.26276e+06	4.94301e+06	524845	4.87828e+06	524845	6.19546e+06	6.64877e+06	6.57825e+06	9.68473e+06	1.01617e+07	9.39599e+06	524845	524845	524845	524845	524845	1.36586e+07	524845	524845	524845	4.88948e+06	4.48665e+06	4.34848e+06	524845	524845	524845	2.01369e+07	524845	3.25885e+06	4.41696e+06
pos	meta_579	N,N,N,N-Tetrakis(2-methoxyethyl)malonamide	C15 H30 N2 O6	4.31	334.21	334.212	13.261	COCCN(CCOC)C(=O)CC(=O)N(CCOC)CCOC	FUXIXDSWFRGEOS-UHFFFAOYSA-N	524845	3.21373e+07	3.04861e+07	3.46856e+07	3.30831e+07	3.48994e+07	1.15445e+07	1.107e+07	9.83002e+06	524845	524845	524845	1.11393e+07	524845	9.08947e+06	2.23325e+07	8.65331e+06	1.45359e+07	524845	1.43808e+07	1.41359e+07	524845	524845	524845	1.40496e+07	1.46564e+07	1.24153e+07	9.6779e+06	524845	2.29607e+07	524845	524845	3.60463e+06	524845	524845	524845	3.13117e+07	3.42227e+07	1.08148e+07	524845
pos	meta_580	N,N-Bis{[1-methyl-9-(3-phenylpropyl)-9H-beta-carbolin-3-yl]methyl}-1,3-propanediamine	C38 H56 N10 O4	3.77	716.449	716.451	7.177	CC/N=C(\N)/CCNC(=O)C1=CC(=CN1CCC(C)C)NC(=O)C2=CC=C(C=C2)C(=O)NC3=CN(C(=C3)C(=O)NCC/C(=N/CC)/N)CCC(C)C	BXWOIBLMEJCBRC-UHFFFAOYSA-N	3.27417e+07	1.24247e+07	5.81799e+06	3.71841e+06	3.84868e+06	3.57099e+06	3.64422e+06	3.69762e+06	3.86683e+06	3.69967e+06	3.69149e+06	3.75633e+06	3.01141e+07	1.09871e+07	5.14721e+06	3.63519e+06	3.93104e+06	3.60825e+06	3.72765e+06	3.78931e+06	3.74501e+06	4.69982e+06	4.1518e+06	4.53092e+06	3.37332e+07	1.42661e+07	7.53373e+06	5.08393e+06	5.17696e+06	5.51465e+06	3.51506e+06	3.56079e+06	3.67501e+06	3.4587e+06	3.80439e+06	3.71552e+06	1.69948e+07	3.71269e+06	3.73622e+06	3.71583e+06
neg	meta_581	N,N-Diisobutyl-2-nitrobenzenesulfonamide	C19 H28 N4 O2 S2	-2.55	408.165	408.164	12.698	CC(C)CN(CC(C)C)C(=O)CSc1nnc(s1)Nc2cccc(c2)OC	YUTOGEMDONFVDR-UHFFFAOYSA-N	3.02344e+07	3.12007e+07	3.08095e+07	524845	524845	524845	4.80865e+06	7.02638e+06	7.02495e+06	2.65965e+07	3.82029e+07	3.46331e+07	1.7828e+07	524845	1.72421e+07	524845	524845	524845	524845	524845	524845	8.73051e+06	8.6757e+06	8.51391e+06	1.9886e+07	1.95166e+07	1.9785e+07	524845	524845	524845	524845	524845	524845	5.30842e+06	5.11094e+06	524845	3.07482e+07	524845	6.28666e+06	3.31442e+07
pos	meta_582	N-alpha-t-Boc-L-histidine	C11 H17 N3 O4	-0.33	255.122	255.122	1.207	CC(C)(C)OC(=O)N[C@@H](Cc1c[nH]cn1)C(=O)O	AYMLQYFMYHISQO-QMMMGPOBSA-N	524845	1.14795e+07	1.0943e+07	5.12845e+06	524845	5.964e+06	5.32403e+06	5.43054e+06	5.53172e+06	524845	2.50376e+06	524845	524845	524845	524845	1.10538e+07	7.90415e+06	8.80595e+06	7.55057e+06	7.46684e+06	7.67794e+06	4.71605e+06	4.1812e+06	4.29436e+06	1.04249e+07	9.92606e+06	1.17013e+07	524845	524845	5.3206e+06	8.53253e+06	7.12306e+06	7.29149e+06	6.56204e+06	6.15496e+06	6.29764e+06	1.12113e+07	5.54623e+06	5.42876e+06	2.50376e+06
neg	meta_583	N-[(2R)-3-(4-Chlorophenyl)-1-{4-[2-(diethylamino)-1-(2-fluorophenyl)ethyl]-1-piperazinyl}-1-oxo-2-propanyl]-2-(1-methyl-2,3-dihydro-1H-isoindol-1-yl)acetamide	C36 H45 Cl F N5 O2	1.78	633.325	633.326	12.4	CCN(CC)CC(C1=CC=CC=C1F)N2CCN(CC2)C(=O)[C@@H](CC3=CC=C(C=C3)Cl)NC(=O)CC4(C5=CC=CC=C5CN4)C	XEJWRNRUPWQYOB-AIZFUAJFSA-N	1.6267e+07	1.38978e+07	1.4377e+07	3.49556e+07	3.60164e+07	3.74794e+07	3.86887e+07	3.91864e+07	3.70302e+07	3.85833e+07	3.54299e+07	3.68997e+07	524845	524845	524845	3.00347e+07	3.14477e+07	3.15601e+07	2.7607e+07	2.97492e+07	3.07867e+07	2.21297e+07	2.06071e+07	2.12109e+07	524845	524845	524845	3.71748e+07	3.72258e+07	3.72407e+07	2.86287e+07	2.91991e+07	3.049e+07	1.56177e+07	1.5827e+07	1.62131e+07	1.48473e+07	3.61505e+07	3.83018e+07	3.6971e+07
neg	meta_584	N-[(2S)-2-(3,4-Dichlorophenyl)-4-(1-oxido-1H-spiro[1-benzothiophene-3,4-piperidin]-1-yl)butyl]-N-methyl-4-biphenylsulfonamide	C35 H36 Cl2 N2 O3 S2	-2.4	666.154	666.153	0.902	CN(C[C@@H](CCN1CCC2(CC1)CS(=O)c3c2cccc3)c4ccc(c(c4)Cl)Cl)S(=O)(=O)c5ccc(cc5)c6ccccc6	AAVVKVVWHPCJSK-CSOJFCJSSA-N	3.32385e+07	3.75895e+07	3.27022e+07	524845	524845	524845	5.57765e+07	5.89487e+07	5.79689e+07	4.70217e+07	4.47567e+07	5.1048e+07	524845	524845	524845	2.8109e+07	2.84191e+07	3.04825e+07	3.81063e+07	3.72932e+07	3.58058e+07	5.60266e+07	5.34041e+07	4.95037e+07	1.97008e+07	2.10589e+07	1.92535e+07	524845	524845	1.21216e+07	7.21739e+07	7.63456e+07	7.79794e+07	1.01028e+07	1.11674e+07	1.12665e+07	3.45101e+07	524845	5.75647e+07	4.76088e+07
neg	meta_585	N-[(3R,6S,9S,12R)-9-(3-Carbamimidamidopropyl)-6-ethyl-12-methyl-2,5,8,11-tetraoxo-3-phenyl-1,4,7,10-tetraazacyclohexadecan-12-yl]-2-methylpropanamide	C29 H46 N8 O5	1.35	586.359	586.36	14.169	CC[C@H]1C(=O)N[C@@H](C(=O)NCCCC[C@@](C(=O)N[C@H](C(=O)N1)CCCNC(=N)N)(C)NC(=O)C(C)C)c2ccccc2	SILRGLDFBXVGOQ-ZMROOPMESA-N	524845	524845	524845	5.13572e+06	5.63137e+06	5.29632e+06	4.25012e+06	3.53864e+06	4.45359e+06	524845	524845	524845	524845	524845	524845	4.96319e+06	4.24669e+06	4.38848e+06	4.62904e+06	4.92037e+06	4.92089e+06	3.65604e+06	524845	3.69936e+06	524845	524845	524845	5.63178e+06	5.20519e+06	5.90921e+06	5.82712e+06	5.53411e+06	5.5495e+06	524845	524845	524845	524845	5.35447e+06	4.08078e+06	524845
pos	meta_586	N-[(3R,6S,9S,12R)-9-(3-Carbamimidamidopropyl)-6-ethyl-12-methyl-2,5,8,11-tetraoxo-3-phenyl-1,4,7,10-tetraazacyclotetradecan-12-yl]-2-methylpropanamide	C27 H42 N8 O5	-0.33	558.328	558.328	12.733	CC(C)C(=O)N[C@]1(C)CCNC(=O)[C@H](NC(=O)[C@H](CC)NC(=O)[C@H](CCCNC(N)=N)NC1=O)C1=CC=CC=C1	NNIBWLKDWXOMEW-UDOOFANFSA-N	524845	524845	524845	5.18665e+06	5.08475e+06	524845	4.94388e+06	5.78573e+06	4.98922e+06	7.16738e+06	7.14686e+06	7.27888e+06	524845	524845	524845	524845	524845	2.17786e+06	5.63439e+06	4.33684e+06	5.10681e+06	6.60547e+06	7.86754e+06	5.57183e+06	524845	524845	524845	524845	524845	524845	4.54939e+06	4.38551e+06	4.60576e+06	4.83209e+06	5.84725e+06	4.92255e+06	524845	5.1357e+06	5.23961e+06	7.19771e+06
neg	meta_587	N-[(4-{[(2R)-4-(Dimethylamino)-1-(phenylsulfanyl)-2-butanyl]amino}-3-nitrophenyl)sulfonyl]-4-(4-{[4-(trifluoromethyl)-2-biphenylyl]methyl}-1-piperazinyl)benzamide	C43 H45 F3 N6 O5 S2	1.94	846.284	846.286	0.895	CN(C)CC[C@H](CSc1ccccc1)Nc2ccc(cc2[N+](=O)[O-])S(=O)(=O)NC(=O)c3ccc(cc3)N4CCN(CC4)Cc5ccccc5c6ccc(cc6)C(F)(F)F	VZLURBNPWODETA-PGUFJCEWSA-N	4.27561e+07	4.19754e+07	4.19774e+07	8.15948e+07	6.88126e+07	7.15264e+07	7.33513e+07	7.78171e+07	6.42777e+07	9.7375e+07	9.76024e+07	1.03117e+08	524845	524845	524845	1.2603e+08	1.21296e+08	1.13383e+08	100146077	1.0328e+08	1.0416e+08	1.04263e+08	1.13825e+08	1.15901e+08	2.01864e+07	2.35091e+07	2.4453e+07	1.01253e+08	1.00522e+08	1.06481e+08	1.31646e+08	132555906	1.2218e+08	524845	1.34423e+08	1.38872e+08	4.22363e+07	7.3978e+07	7.18154e+07	9.93647e+07
pos	meta_588	N-[(4R,7S,10S,13S,16S,19R)-10-(4-aminobutyl)-4-{[(1S)-1-carboxy-2-methylpropyl]carbamoyl}-16-(cyclohexylmethyl)-7-(4-hydroxy-3-iodobenzyl)-13-(1H-indol-3-ylmethyl)-6,9,12,15,18-pentaoxo-1,2-dithia-5,8,11,14,17-pentaazacycloicosan-19-yl]-L-alpha-asparagine	C50 H69 I N10 O12 S2	2.11	1192.36	1192.36	0.898	CC(C)[C@@H](C(=O)O)NC(=O)[C@@H]1CSSC[C@@H](C(=O)N[C@H](C(=O)N[C@H](C(=O)N[C@H](C(=O)N[C@H](C(=O)N1)Cc2ccc(c(c2)I)O)CCCCN)Cc3c[nH]c4c3cccc4)CC5CCCCC5)NC(=O)[C@H](CC(=O)O)N	VDOWGJYZGRSXBS-XKJIMMFVSA-N	2.85314e+07	3.40606e+07	3.37741e+07	1.80169e+07	1.63056e+07	524845	7.66731e+06	7.43934e+06	5.3322e+06	3.9518e+06	4.85403e+06	3.92949e+06	524845	524845	524845	1.32986e+07	1.48932e+07	1.4733e+07	8.29524e+06	8.07908e+06	524845	7.13989e+06	6.89625e+06	5.60801e+06	2.1219e+07	1.83072e+07	1.7538e+07	1.70585e+07	1.60221e+07	1.72022e+07	8.24153e+06	8.78967e+06	6.2157e+06	6.281e+06	9.19836e+06	7.56498e+06	3.21221e+07	1.71613e+07	6.81295e+06	4.24511e+06
neg	meta_589	N-[2-(Dimethylamino)ethyl]-2-{5-[(isopropylcarbamoyl)amino]-1H-benzimidazol-1-yl}acetamide	C17 H26 N6 O2	1.28	346.212	346.212	16.213	CC(C)NC(=O)Nc1ccc2c(c1)ncn2CC(=O)NCCN(C)C	RRSJLTOHEWMELQ-UHFFFAOYSA-N	2.01072e+07	2.11389e+07	1.97399e+07	524845	524845	524845	3.72236e+06	3.59634e+06	3.53082e+06	1.31533e+07	1.32647e+07	1.38754e+07	9.64771e+06	9.71582e+06	9.90311e+06	524845	524845	524845	524845	524845	524845	7.0439e+06	7.36025e+06	6.94126e+06	524845	7.12177e+06	7.40282e+06	524845	524845	524845	524845	524845	524845	1.17257e+07	1.12767e+07	1.00417e+07	2.03287e+07	524845	3.6165e+06	1.34311e+07
neg	meta_590	N-[2-(Dimethylamino)ethyl]-4-(octylamino)benzenecarbothioamide	C19 H33 N3 S	1	335.24	335.24	17.684	CCCCCCCCNc1ccc(cc1)C(=S)NCCN(C)C	SEWRAVHUIHUVDU-UHFFFAOYSA-N	5.8346e+07	2.43809e+07	524845	5.15171e+06	524845	5.84854e+06	9.53669e+06	8.66419e+06	9.01839e+06	8.5397e+06	8.77602e+06	8.51611e+06	5.91286e+07	1.99066e+07	8.50157e+06	524845	524845	524845	8.22068e+06	8.39064e+06	8.76888e+06	524845	524845	524845	2.92633e+07	1.09813e+07	6.37045e+06	3.99482e+07	524845	3.68917e+07	6.27982e+06	6.48739e+06	6.55731e+06	8.82503e+06	1.0048e+07	524845	4.13635e+07	5.50012e+06	9.07309e+06	8.61061e+06
neg	meta_591	N-[2-Chloro-5-(methylsulfonyl)phenyl]-2-({3-[3-(4-morpholinyl)propyl]-4-oxo-3,4-dihydro-2-quinazolinyl}sulfanyl)acetamide	C24 H27 Cl N4 O5 S2	1.37	550.111	550.112	11.47	CS(=O)(=O)c1ccc(c(c1)NC(=O)CSc2nc3ccccc3c(=O)n2CCCN4CCOCC4)Cl	BFJPXFUVMIODSL-UHFFFAOYSA-N	4.77532e+07	2.3071e+07	1.88502e+07	6.22348e+06	6.13675e+06	6.00581e+06	6.15935e+06	6.47267e+06	6.31059e+06	6.45854e+06	6.68677e+06	6.75269e+06	5.71625e+07	2.46004e+07	1.77072e+07	6.40373e+06	6.42769e+06	5.8022e+06	6.79999e+06	6.8759e+06	6.40649e+06	1.0447e+07	1.05924e+07	9.75417e+06	9.78034e+07	3.23581e+07	2.36428e+07	6.38985e+06	6.05426e+06	6.07721e+06	6.4663e+06	6.36484e+06	6.07885e+06	6.44847e+06	5.97719e+06	6.13225e+06	2.98915e+07	6.12202e+06	6.3142e+06	6.63267e+06
neg	meta_592	N-[3-(1,4-Bipiperidin-1-yl)propyl]-2-(7-methyl-4-oxo-2-phenylpyrazolo[1,5-d][1,2,4]triazin-5(4H)-yl)acetamide	C27 H37 N7 O2	1.05	491.301	491.301	12.488	Cc1nn(c(=O)c2n1nc(c2)c3ccccc3)CC(=O)NCCCN4CCC(CC4)N5CCCCC5	ABSMFJVWTLRCJI-UHFFFAOYSA-N	524845	524845	524845	7.40459e+06	8.63711e+06	7.59788e+06	3.01122e+06	524845	524845	4.55743e+06	3.84688e+06	4.72812e+06	524845	524845	524845	5.34409e+06	6.23461e+06	5.6275e+06	4.06058e+06	4.13659e+06	3.88042e+06	524845	524845	524845	524845	524845	524845	4.88081e+06	4.72232e+06	4.80155e+06	3.5276e+06	3.77031e+06	3.99054e+06	524845	524845	524845	524845	7.87986e+06	3.01122e+06	4.37748e+06
pos	meta_593	N-[3-(1-Azepanylsulfonyl)phenyl]-2-[4-(1H-indol-3-ylmethyl)-2,5-dioxo-1-imidazolidinyl]acetamide	C26 H29 N5 O5 S	3.2	523.189	523.191	1.297	c1ccc2c(c1)c(c[nH]2)CC3C(=O)N(C(=O)N3)CC(=O)Nc4cccc(c4)S(=O)(=O)N5CCCCCC5	ZUPNTFFWGZHVSX-UHFFFAOYSA-N	2.26817e+07	2.26122e+07	2.46616e+07	1.14605e+07	1.05147e+07	1.15297e+07	6.52574e+06	6.17713e+06	6.69121e+06	524845	524845	2.7118e+06	1.82355e+07	1.54666e+07	1.2212e+07	2.12513e+07	2.16638e+07	2.37835e+07	8.04025e+06	6.91149e+06	9.80086e+06	3.57946e+06	3.0739e+06	3.67635e+06	2.88157e+07	2.51459e+07	2.09209e+07	1.88666e+07	1.74694e+07	2.09506e+07	6.97352e+06	6.34026e+06	5.57244e+06	5.30198e+06	4.25135e+06	4.56753e+06	2.33185e+07	1.11683e+07	6.46469e+06	2.7118e+06
pos	meta_594	N-[4-(1,1,1,3,3,3-Hexafluoro-2-hydroxy-2-propanyl)phenyl]-N-({1-[4-(trifluoromethoxy)phenyl]-1H-1,2,3-triazol-4-yl}methyl)benzenesulfonamide	C25 H17 F9 N4 O4 S	0.16	640.083	640.083	1.064	OC(C1C=CC(=CC=1)N(CC1=CN(N=N1)C1C=CC(=CC=1)OC(F)(F)F)S(=O)(=O)C1C=CC=CC=1)(C(F)(F)F)C(F)(F)F	YHQGAVKIKQLVAC-UHFFFAOYSA-N	524845	524845	524845	6.43256e+06	5.52485e+06	5.30807e+06	7.24591e+06	1.0202e+07	7.17186e+06	7.65918e+06	8.3502e+06	524845	524845	524845	524845	4.69565e+06	4.1716e+06	3.38166e+06	9.39019e+06	1.02787e+07	1.00607e+07	9.62278e+06	1.00264e+07	1.00996e+07	524845	524845	524845	524845	524845	4.54446e+06	8.44487e+06	1.15239e+07	8.3026e+06	1.21803e+07	1.31193e+07	8.97515e+06	524845	5.75516e+06	8.20659e+06	8.00469e+06
pos	meta_595	N-[4-(1,3-Benzoxazol-2-yl)phenyl]-4-(3,5-dioxo-4-azatricyclo[5.2.1.0~2,6~]dec-8-en-4-yl)benzamide	C29 H21 N3 O4	0.78	475.153	475.154	0.885	O=C(NC1C=CC(=CC=1)C1=NC2C=CC=CC=2O1)C1C=CC(=CC=1)N1C(=O)C2C3CC(C=C3)C2C1=O	GBAMHVNDWHYNBF-UHFFFAOYSA-N	3.71279e+07	3.72472e+07	524845	2.23155e+07	2.39028e+07	2.25381e+07	3.90591e+07	4.2357e+07	4.04297e+07	5.915e+07	6.43678e+07	6.55913e+07	524845	524845	524845	2.18175e+07	2.32002e+07	524845	6.83132e+07	7.50663e+07	7.49321e+07	524845	2.76942e+07	3.16627e+07	524845	524845	524845	26283556	524845	2.33874e+07	4.84986e+07	4.51308e+07	4.68437e+07	524845	4.00643e+07	4.1585e+07	3.71876e+07	2.29188e+07	4.06153e+07	6.30364e+07
neg	meta_596	N-{(2S,3R)-3-Hydroxy-4-[(3-methoxybenzyl)amino]-1-phenyl-2-butanyl}-N,N-dipropylisophthalamide	C32 H41 N3 O4	0.01	531.31	531.31	12.812	CCCN(CCC)C(=O)c1cccc(c1)C(=O)N[C@@H](Cc2ccccc2)[C@@H](CNCc3cccc(c3)OC)O	WPRACYICKOKGTO-XZWHSSHBSA-N	7.54728e+07	75181998	6.92608e+07	9.45436e+07	9.42079e+07	9.15613e+07	8.75782e+07	8.57963e+07	8.61042e+07	8.67533e+07	8.52361e+07	8.64273e+07	16626376	1.57874e+07	1.6391e+07	7.24813e+07	7.23663e+07	6.88047e+07	7.00978e+07	6.80141e+07	6.97315e+07	5.15319e+07	5.05677e+07	5.12512e+07	5.22899e+06	5.07201e+06	4.90979e+06	9.36291e+07	9.36845e+07	8.85763e+07	8.3155e+07	8.00511e+07	8.0784e+07	4.2817e+07	4.28547e+07	4.38672e+07	7.33052e+07	9.34376e+07	8.64929e+07	8.61389e+07
neg	meta_597	N-{(2S,3S)-2-{[(Cyclohexylcarbamoyl)(methyl)amino]methyl}-5-[(2R)-1-hydroxy-2-propanyl]-3-methyl-6-oxo-3,4,5,6-tetrahydro-2H-1,5-benzoxazocin-10-yl}-1-methyl-1H-imidazole-4-sulfonamide	C27 H40 N6 O6 S	-1.03	576.273	576.272	9.289	C[C@H]1CN(C(=O)c2cccc(c2O[C@@H]1CN(C)C(=O)NC3CCCCC3)NS(=O)(=O)c4cn(cn4)C)[C@H](C)CO	IKTNJFSBNTVRMI-YCRNBWNJSA-N	4.29822e+06	3.86276e+06	3.52344e+06	524845	524845	524845	524845	524845	524845	6.62263e+06	6.59565e+06	6.55608e+06	1.02861e+07	1.01927e+07	1.01312e+07	524845	524845	524845	5.81227e+06	6.15067e+06	6.17628e+06	7.92654e+06	7.99529e+06	7.25579e+06	1.22141e+07	1.17704e+07	1.15651e+07	524845	524845	524845	524845	524845	524845	1.60684e+07	1.62965e+07	1.67394e+07	3.89481e+06	524845	524845	6.59146e+06
pos	meta_598	N-{(3S,6S,11R,15S,20R,21R,25R)-3-{(1R)-3-[(3-Amino-L-alanyl)amino]-1-hydroxypropyl}-6-[(1S,2S)-1,2-dihydroxy-2-(4-hydroxyphenyl)ethyl]-11,20,21,25-tetrahydroxy-15-[(1R)-1-hydroxyethyl]-2,5,8,14,17,23-hexaoxo-1,4,7,13,16,22-hexaazatricyclo[22.2.1.0~9,13~]heptacos-18-yl}-10,12-dimethyltetradecanamide	C53 H88 N10 O17	-4.93	1136.63	1136.63	6.712	CCC(C)CC(C)CCCCCCCCC(=O)NC1C[C@H]([C@H](NC(=O)C2CN(C[C@@H]2O)C(=O)[C@@H](NC(=O)[C@@H](NC(=O)C3C[C@H](CN3C(=O)[C@@H](NC1=O)[C@@H](C)O)O)[C@@H]([C@H](c4ccc(cc4)O)O)O)[C@@H](CCNC(=O)[C@H](CN)N)O)O)O	YACAGLUUPAACRO-OAGASEJOSA-N	1.23554e+07	1.25784e+07	1.26576e+07	1.53752e+07	1.55376e+07	1.57866e+07	1.12785e+07	1.12326e+07	1.13442e+07	4.93349e+06	3.18326e+06	3.09725e+06	2.25282e+07	2.17023e+07	2.319e+07	27782778	2.92711e+07	2.81382e+07	1.08363e+07	1.12251e+07	1.1051e+07	4.80224e+06	4.79036e+06	4.64722e+06	9.10361e+06	8.41772e+06	8.98259e+06	1.22524e+07	1.17178e+07	1.18482e+07	7.76251e+06	7.80486e+06	7.36779e+06	7.08326e+06	7.10281e+06	7.14139e+06	1.25305e+07	1.55665e+07	1.12851e+07	3.738e+06
neg	meta_599	N-{[(2-Methyl-2-propanyl)oxy]carbonyl}-L-alpha-aspartyl-L-alanyl-L-alpha-aspartyl-L-aspartic acid	C20 H30 N4 O13	-1.65	534.181	534.18	0.878	C[C@@H](C(=O)N[C@@H](CC(=O)O)C(=O)N[C@@H](CC(=O)O)C(=O)O)NC(=O)[C@H](CC(=O)O)NC(=O)OC(C)(C)C	JBYSKITZHJNPOE-NAKRPEOUSA-N	6.27361e+07	6.68448e+07	6.15205e+07	1.12103e+07	524845	1.23658e+07	2.39265e+07	2.59118e+07	2.20775e+07	2.68738e+07	2.46143e+07	2.96379e+07	524845	6.31055e+07	524845	524845	3.2117e+07	3.22622e+07	2.38224e+07	2.32305e+07	524845	1.17755e+08	1.20666e+08	1.1868e+08	1.68924e+08	524845	1.65685e+08	524845	524845	524845	2.36993e+07	524845	2.47141e+07	524845	9.40043e+07	524845	6.37005e+07	1.17881e+07	2.39719e+07	2.7042e+07
neg	meta_600	N-{[(3R)-2-(L-Tyrosyl)-1,2,3,4-tetrahydro-3-isoquinolinyl]carbonyl}-L-phenylalanyl-L-phenylalaninamide	C37 H39 N5 O5	-1.45	633.295	633.294	9.205	C1[C@@H](N(CC2=CC=CC=C21)C(=O)[C@H](CC3=CC=C(C=C3)O)N)C(=O)N[C@@H](CC4=CC=CC=C4)C(=O)N[C@@H](CC5=CC=CC=C5)C(=O)N	HLGLOFWWPYOSAE-ZWDYZTTJSA-N	1.58109e+07	1.28606e+07	1.13999e+07	524845	524845	524845	524845	524845	524845	9.06496e+06	9.70876e+06	8.82943e+06	3.02638e+07	2.7979e+07	2.77145e+07	524845	524845	524845	5.73612e+06	5.48165e+06	5.58893e+06	2.19444e+07	2.02519e+07	2.03088e+07	4.08423e+07	3.87053e+07	38638994	524845	524845	524845	524845	524845	524845	3.93394e+07	3.86131e+07	3.8371e+07	1.33571e+07	524845	524845	9.20105e+06
pos	meta_601	N-{[1-(N-{[(2-Methyl-2-propanyl)oxy]carbonyl}-L-phenylalanyl)-4-piperidinyl]carbonyl}-L-valine	C25 H37 N3 O6	3.28	475.268	475.27	11.598	CC(C)[C@@H](C(=O)O)NC(=O)C1CCN(CC1)C(=O)[C@H](Cc2ccccc2)NC(=O)OC(C)(C)C	PDCJMWPEDDKTJB-PMACEKPBSA-N	1.84173e+07	1.61698e+07	1.55986e+07	3.38336e+07	3.36914e+07	3.27692e+07	1.18719e+07	1.24042e+07	1.24526e+07	7.03206e+06	7.13092e+06	7.0039e+06	1.10767e+07	9.95351e+06	1.00651e+07	2.41411e+07	2.41425e+07	2.40204e+07	8.27423e+06	8.27731e+06	8.19965e+06	6.4718e+06	6.73353e+06	6.34432e+06	8.48627e+06	6.90354e+06	6.61355e+06	1.16701e+07	1.19811e+07	1.19762e+07	1.11788e+07	1.14418e+07	1.12113e+07	9.84814e+06	1.01228e+07	1.03502e+07	1.67286e+07	3.34314e+07	1.22429e+07	7.05563e+06
neg	meta_602	N-{1-[3-(Dimethylamino)propyl]-1H-benzimidazol-2-yl}cyclohexanecarboxamide	C19 H28 N4 O	-3.7	328.226	328.225	12.449	CN(C)CCCn1c2ccccc2nc1NC(=O)C3CCCCC3	ZDBUAKRDJWNFCB-UHFFFAOYSA-N	9.65035e+07	9.06707e+07	6.87904e+07	524845	524845	524845	9.48202e+06	524845	6.67687e+06	7.47326e+07	8.54533e+07	7.89759e+07	5.72821e+07	6.04198e+07	5.95968e+07	524845	524845	524845	2.07131e+07	1.84545e+07	1.46235e+07	6.20107e+07	5.50532e+07	6.16219e+07	6.80556e+07	5.48076e+07	4.55524e+07	524845	524845	524845	15181443	2.0173e+07	1.95939e+07	5.93203e+07	7.77756e+07	5.765e+07	8.53215e+07	524845	8.07945e+06	7.97206e+07
neg	meta_603	N-{2-[4-(4-tert-Butylbenzoyl)piperazin-1-yl]ethyl}-N-(4-chlorobenzyl)ethanediamide	C26 H33 Cl N4 O3	0.84	484.224	484.225	10.771	CC(C)(C)c1ccc(cc1)C(=O)N2CCN(CC2)CCNC(=O)C(=O)NCc3ccc(cc3)Cl	ZSMDWSCUKJKCDK-UHFFFAOYSA-N	2.82191e+07	2.45275e+07	2.59981e+07	524845	524845	524845	4.0793e+06	4.32255e+06	3.93089e+06	3.27244e+07	3.26323e+07	3.09013e+07	524845	524845	524845	524845	524845	524845	4.79769e+06	5.02779e+06	4.54893e+06	2.1588e+07	2.12721e+07	2.09318e+07	5.78707e+06	5.18839e+06	4.91397e+06	524845	524845	524845	524845	524845	524845	2.42548e+07	2.41568e+07	2.32602e+07	2.62482e+07	524845	4.11091e+06	3.2086e+07
neg	meta_604	N-{3-[4-Hydroxy-1-(3-methylbutyl)-2-oxo-1,2-dihydro-1,8-naphthyridin-3-yl]-1,1-dioxido-2H-1,2,4-benzothiadiazin-7-yl}-N-(3-nitrobenzyl)sulfuric diamide	C27 H27 N7 O8 S2	3.83	641.136	641.139	5.263	CC(C)CCn1c2c(cccn2)c(c(c1=O)C3=NS(=O)(=O)c4cc(ccc4N3)NS(=O)(=O)NCc5cccc(c5)[N+](=O)[O-])O	ZHKUVYIFTHUGBB-UHFFFAOYSA-N	1.20438e+07	1.59238e+07	1.59559e+07	5.00797e+06	5.10974e+06	4.81803e+06	1.15335e+07	1.17453e+07	1.15474e+07	2.03033e+07	2.20511e+07	2.13656e+07	524845	524845	524845	4.45393e+06	4.39261e+06	4.44477e+06	8.15136e+06	7.95851e+06	8.29003e+06	1.16172e+07	1.20559e+07	1.22532e+07	524845	524845	524845	1.10596e+07	1.09337e+07	1.05129e+07	1.7794e+07	1.7475e+07	1.65168e+07	1.51475e+07	1.50037e+07	1.42182e+07	1.46412e+07	4.97858e+06	1.16087e+07	2.124e+07
pos	meta_605	N-{4-Chloro-2-[hydroxy(phenyl)methyl]phenyl}-5-phenyl-7-(trifluoromethyl)-4,5,6,7-tetrahydropyrazolo[1,5-a]pyrimidine-3-carboxamide	C27 H22 Cl F3 N4 O2	0.03	526.138	526.138	0.888	c1ccc(cc1)C2CC(n3c(c(cn3)C(=O)Nc4ccc(cc4C(c5ccccc5)O)Cl)N2)C(F)(F)F	NLFKNOODZXKAEH-UHFFFAOYSA-N	3.65236e+07	4.43193e+07	524845	3.18969e+07	524845	2.86957e+07	1.92686e+07	524845	2.0654e+07	1.98349e+07	8.70334e+06	2.35463e+07	524845	1.69838e+07	524845	1.1285e+07	2.89915e+07	1.28499e+07	524845	1.72186e+06	2.43843e+07	2.3676e+07	6.0076e+06	1.08834e+07	524845	3.5539e+07	3.05862e+07	2.95553e+07	2.82078e+07	524845	524845	8.49416e+06	524845	524845	1.22963e+07	2.00562e+07	4.04214e+07	3.02963e+07	1.99613e+07	1.73615e+07
neg	meta_606	N-{5-[(3,5-Dimethyl-1-piperidinyl)carbonyl]-2-(6-oxo-7,11-diazatricyclo[7.3.1.0~2,7~]trideca-2,4-dien-11-yl)phenyl}-3,5-dimethoxybenzamide	C34 H40 N4 O5	-1.56	584.3	584.299	11.891	CC1CC(CN(C1)C(=O)c2ccc(c(c2)NC(=O)c3cc(cc(c3)OC)OC)N4CC5CC(C4)c6cccc(=O)n6C5)C	TVIAHFVDSLFLET-UHFFFAOYSA-N	2.42979e+08	2.54213e+08	2.49495e+08	524845	524845	524845	9.38873e+06	9.46886e+06	1.1458e+07	1.86049e+08	180477588	1.81969e+08	524845	524845	524845	524845	524845	524845	4.66968e+06	4.8409e+06	5.98228e+06	198566405	1.99503e+08	2.01039e+08	524845	524845	524845	524845	524845	524845	1.70375e+07	1.61111e+07	1.87644e+07	210951667	2.19137e+08	2.09737e+08	248895724	524845	1.01052e+07	182832107
neg	meta_607	N~1~-(2,4-Dichlorobenzyl)-N~4~-[2-(methylsulfonyl)ethyl]-1,4-piperidinedicarboxamide	C17 H23 Cl2 N3 O4 S	1.75	435.079	435.079	12.136	CS(=O)(=O)CCNC(=O)C1CCN(CC1)C(=O)NCc2ccc(cc2Cl)Cl	IPXQZYGCUZSQDO-UHFFFAOYSA-N	3.78885e+06	5.05882e+06	4.84942e+06	524845	524845	524845	3.18716e+06	3.63867e+06	2.9991e+06	6.11101e+06	5.04697e+06	5.54528e+06	3.31925e+06	3.28851e+06	524845	524845	524845	524845	2.66823e+06	2.767e+06	3.04997e+06	7.14903e+06	6.29737e+06	6.06101e+06	4.09188e+06	2.89366e+06	4.15856e+06	524845	524845	524845	3.74162e+06	3.63463e+06	4.02108e+06	7.2609e+06	7.07078e+06	8.14491e+06	4.5657e+06	524845	3.27497e+06	5.56775e+06
neg	meta_608	N~2~-({[5-(4-Amino-2-oxo-1(2H)-pyrimidinyl)pentyl]oxy}carbonyl)-N~5~-(diaminomethylene)ornithine	C16 H27 N7 O5	0.54	397.207	397.208	12.561	c1cn(c(=O)nc1N)CCCCCOC(=O)NC(CCCN=C(N)N)C(=O)O	XZRVVZUYFBUDNN-UHFFFAOYSA-N	524845	1.45367e+07	3.01573e+07	524845	524845	524845	1.46614e+07	1.40611e+07	1.28808e+07	2.70159e+07	2.76349e+07	2.75811e+07	3.14806e+06	524845	524845	2.23629e+06	2.31649e+06	2.32412e+06	9.49105e+06	8.71176e+06	9.23283e+06	2.25148e+07	2.1572e+07	2.15364e+07	4.8746e+06	4.46176e+06	524845	524845	524845	524845	1.49021e+07	1.42372e+07	1.37593e+07	1.4371e+07	1.42561e+07	1.37726e+07	2.2347e+07	524845	1.38678e+07	2.74107e+07
neg	meta_609	N~2~-(2-Benzyl-3-{[(1R)-1-{[(benzyloxy)carbonyl]amino}-2-phenylethyl](hydroxy)phosphoryl}propanoyl)arginine	C32 H40 N5 O7 P	2.88	637.267	637.268	12.244	c1ccc(cc1)C[C@H](NC(=O)OCc2ccccc2)P(=O)(CC(Cc3ccccc3)C(=O)NC(CCCNC(=N)N)C(=O)O)O	KZGJMDFWRSCWQN-KGRUDDIFSA-N	524845	524845	524845	2.84452e+06	3.03483e+06	3.03943e+06	3.28496e+06	3.34685e+06	3.59447e+06	5.04342e+06	5.01057e+06	4.80899e+06	524845	524845	524845	2.65592e+06	2.77682e+06	2.60724e+06	2.78592e+06	3.02251e+06	2.8312e+06	524845	524845	524845	524845	524845	524845	2.9016e+06	3.24135e+06	2.79115e+06	2.71233e+06	3.00157e+06	3.08895e+06	524845	524845	524845	524845	2.97292e+06	3.40876e+06	4.95433e+06
neg	meta_610	N~2~-(Phenylacetyl)-L-arginyl-L-phenylalanyl-N-(4-carbamimidoylbenzyl)-L-argininamide	C37 H50 N12 O4	-4.29	726.408	726.405	12.694	c1ccc(cc1)C[C@@H](C(=O)N[C@@H](CCCNC(=N)N)C(=O)NCc2ccc(cc2)C(=N)N)NC(=O)[C@H](CCCNC(=N)N)NC(=O)Cc3ccccc3	BVSMFNGCIRSIFB-DTXPUJKBSA-N	7.29369e+06	2.08945e+06	5.31049e+06	5.45653e+06	5.33069e+06	5.22249e+06	4.61164e+06	4.31334e+06	4.39272e+06	4.79075e+07	4.52269e+07	524845	524845	524845	524845	6.9694e+06	6.94214e+06	6.54449e+06	1.88131e+07	1.98076e+07	1.93875e+07	7.30396e+06	7.26242e+06	7.81956e+06	3.383e+06	524845	524845	5.43671e+06	5.57423e+06	5.97512e+06	7.84791e+06	7.77102e+06	8.68994e+06	5.81328e+06	4.91655e+06	5.55266e+06	4.89788e+06	5.33657e+06	4.43923e+06	4.65672e+07
neg	meta_611	N~2~-[(2,5-Dichlorophenyl)sulfonyl]-N~2~-ethyl-N-[3-(4-morpholinyl)propyl]glycinamide	C17 H25 Cl2 N3 O4 S	1.31	437.094	437.095	12.556	CCN(CC(=O)NCCCN1CCOCC1)S(=O)(=O)c2cc(ccc2Cl)Cl	GFJMEROPYDJRLZ-UHFFFAOYSA-N	2.13443e+06	524845	524845	524845	524845	524845	5.79846e+06	7.76309e+06	7.83053e+06	1.13445e+07	1.04678e+07	1.14929e+07	524845	524845	524845	524845	524845	524845	4.11364e+06	4.92637e+06	4.29561e+06	9.60826e+06	1.04876e+07	1.05394e+07	524845	524845	524845	524845	524845	524845	6.10035e+06	9.99164e+06	7.6934e+06	6.68074e+06	7.86905e+06	8.34382e+06	2.13443e+06	524845	7.13069e+06	1.11017e+07
neg	meta_612	N~2~-[(2R,3S,4R,6S)-4-(beta-D-Galactopyranosyloxy)-2,3,6,7-tetrahydroxyheptanoyl]-N~4~-(4-{(Z)-[(2-methyl-2-propanyl)(oxido)-lambda~5~-azanylidene]methyl}benzyl)-N~1~-(3,3,4,4,5,5,6,6,7,7,8,8,8-tridecafluorooctyl)aspartamide	C37 H49 F13 N4 O14	-1	1020.3	1020.3	1.207	CC(C)(C)/[N+](=C/c1ccc(cc1)CNC(=O)CC(C(=O)NCCC(C(C(C(C(C(F)(F)F)(F)F)(F)F)(F)F)(F)F)(F)F)NC(=O)[C@@H]([C@@H]([C@@H](C[C@@H](CO)O)O[C@H]2[C@@H]([C@H]([C@H]([C@H](O2)CO)O)O)O)O)O)/[O-]	CFSSANMHQWMCTD-SRZJADPBSA-N	1.92905e+07	1.7762e+07	1.90649e+07	2.309e+06	2.38872e+06	2.34282e+06	4.88265e+06	4.77912e+06	7.94632e+06	1.14835e+07	1.04578e+07	1.06496e+07	5.49869e+06	4.77797e+06	5.17602e+06	5.46992e+06	5.99762e+06	5.12343e+06	4.7779e+06	5.69531e+06	4.30338e+06	1.79333e+07	1.9366e+07	1.84805e+07	7.63896e+06	7.77728e+06	7.76424e+06	2.75241e+06	2.85603e+06	3.07843e+06	3.38584e+06	524845	3.24077e+06	1.08047e+07	1.2157e+07	1.16383e+07	1.87058e+07	2.34685e+06	5.86936e+06	1.08637e+07
pos	meta_613	N~2~-[(2S)-7-(Dimethylamino)-2-methylheptanoyl]-L-arginyl-L-prolyl-L-tyrosyl-3-methyl-L-valyl-L-leucine	C42 H71 N9 O8	2.16	829.543	829.544	12.734	CC(C)CC(C(=O)O)NC(=O)C(C(C)(C)C)NC(=O)C(Cc1ccc(cc1)O)NC(=O)C2CCCN2C(=O)C(CCCNC(=N)N)NC(=O)C(C)CCCCCN(C)C	KKJINQIIDSRGGJ-ZCBBPUBCSA-N	5.02697e+06	4.28967e+06	4.77463e+06	9.36159e+06	7.82368e+06	9.09204e+06	4.84366e+06	4.20223e+06	4.6111e+06	524845	524845	524845	524845	524845	524845	4.38074e+06	4.18496e+06	4.07778e+06	7.46071e+06	6.30449e+06	7.79242e+06	524845	524845	524845	524845	524845	524845	4.835e+06	5.06119e+06	4.47018e+06	3.58454e+06	3.31858e+06	3.75791e+06	524845	1.76822e+06	524845	4.69709e+06	8.75911e+06	4.55233e+06	524845
pos	meta_614	N~2~-[4-({[3-(Cyclohexylamino)propyl]amino}methyl)benzyl]-6-(1-piperazinyl)-2,4-pyrimidinediamine	C25 H40 N8	-1.9	452.338	452.337	6.558	c1cc(ccc1CNCCCNC2CCCCC2)CNc3nc(cc(n3)N4CCNCC4)N	YCHGCBUBVUTGJP-UHFFFAOYSA-N	8.87119e+07	3.58303e+07	1.67895e+07	5.828e+06	5.84611e+06	6.04364e+06	5.91162e+06	5.93665e+06	6.66828e+06	5.97461e+06	5.94492e+06	6.1505e+06	8.66646e+07	3.20716e+07	1.46709e+07	5.1574e+06	5.34242e+06	5.39869e+06	6.72671e+06	6.48313e+06	6.72243e+06	7.71295e+06	7.78265e+06	7.80465e+06	8.02235e+07	3.43469e+07	1.8321e+07	6.51876e+06	6.59956e+06	6.65341e+06	5.63186e+06	5.73766e+06	5.66765e+06	5.85899e+06	6.13553e+06	5.76619e+06	4.71105e+07	5.90592e+06	6.17218e+06	6.02334e+06
pos	meta_615	N~6~-(Carboxymethyl)-L-lysine	C8 H16 N2 O4	0.9	204.111	204.111	1.273	C(CCNCC(=O)O)C[C@@H](C(=O)O)N	NUXSIDPKKIEIMI-LURJTMIESA-N	3.3948e+07	3.55332e+07	524845	1.66688e+07	524845	1.53442e+07	7.67465e+06	8.10773e+06	7.50806e+06	524845	524845	524845	1.42918e+07	1.60392e+07	1.61319e+07	1.93784e+07	1.83162e+07	1.76475e+07	4.02085e+06	3.6369e+06	4.12429e+06	524845	524845	524845	2.05179e+07	1.88955e+07	2.00712e+07	1.21908e+07	1.21118e+07	1.3204e+07	5.43826e+06	5.40064e+06	5.28526e+06	524845	524845	524845	3.47406e+07	1.60065e+07	7.76348e+06	524845
pos	meta_616	N6-Acetyl-L-lysine	C8 H16 N2 O3	0.13	188.116	188.116	1.222	CC(=O)NCCCCC(C(=O)O)N	DTERQYGMUDWYAZ-UHFFFAOYSA-N	1.18142e+07	1.35208e+07	1.49072e+07	1.40541e+07	1.299e+07	1.41964e+07	1.45821e+07	1.27764e+07	1.40534e+07	3.45047e+06	3.42756e+06	3.41906e+06	7.30943e+06	524845	524845	524845	524845	524845	1.09718e+07	1.04303e+07	1.03453e+07	4.91853e+06	3.97573e+06	4.31525e+06	524845	524845	524845	524845	4.53932e+06	524845	1.28039e+07	1.24782e+07	1.23246e+07	1.22942e+07	1.25283e+07	1.21419e+07	1.34141e+07	1.37468e+07	1.3804e+07	3.43236e+06
pos	meta_617	N-Acetyl-L-alanyl-L-threonyl-N-{4-[(2-carboxyethyl)amino]-3,4-dioxo-2-butanyl}glycinamide	C18 H29 N5 O9	-3.23	459.197	459.195	1.192	C[C@H]([C@@H](C(=O)NCC(=O)NC(C)C(=O)C(=O)NCCC(=O)O)NC(=O)[C@H](C)NC(=O)C)O	DZXAPRCITMKBAO-GIQXQAFTSA-N	524845	524845	524845	3.27102e+06	2.84374e+06	3.35645e+06	1.91207e+06	2.65812e+06	524845	524845	2.31603e+06	524845	524845	524845	524845	7.46775e+06	7.5984e+06	8.07623e+06	4.28816e+06	3.64444e+06	3.81672e+06	524845	2.83496e+06	2.65825e+06	524845	524845	1.04913e+07	5.82798e+06	5.81645e+06	6.486e+06	4.00421e+06	3.65088e+06	4.05456e+06	2.70666e+06	2.78539e+06	524845	524845	3.15707e+06	2.28509e+06	2.31603e+06
neg	meta_618	N-Acetyl-L-isoleucyl-N-[(3S,4S)-1-({(2S)-1-[(3-carboxybenzyl)amino]-1-oxo-3-phenyl-2-propanyl}amino)-3-hydroxy-6-methyl-1-oxo-4-heptanyl]-L-methioninamide	C38 H55 N5 O8 S	2.71	741.377	741.379	12.036	CC[C@H](C)[C@@H](C(=O)N[C@@H](CCSC)C(=O)N[C@@H](CC(C)C)[C@H](CC(=O)N[C@@H](Cc1ccccc1)C(=O)NCc2cccc(c2)C(=O)O)O)NC(=O)C	VNMVAZJIAINVLF-HYORAKBMSA-N	3.94638e+06	524845	524845	1.18175e+07	1.15473e+07	1.17819e+07	3.40639e+06	3.13652e+06	3.70505e+06	2.50098e+07	2.5018e+07	2.26157e+07	524845	524845	524845	4.24833e+06	4.25434e+06	4.17542e+06	7.25496e+06	7.50175e+06	7.07389e+06	524845	524845	524845	524845	524845	524845	6.59593e+06	6.22049e+06	6.10966e+06	4.73139e+06	5.00495e+06	4.94644e+06	524845	524845	524845	3.94638e+06	1.17156e+07	3.41599e+06	2.42145e+07
pos	meta_619	N-Acetyl-L-seryl-L-alpha-aspartyl-L-ornithyl-L-proline	C19 H31 N5 O9	-2.03	473.212	473.211	1.429	CC(=O)N[C@@H](CO)C(=O)N[C@@H](CC(=O)O)C(=O)N[C@@H](CCCN)C(=O)N1CCC[C@H]1C(=O)O	NNAGQZNVVABCQR-XUXIUFHCSA-N	4.3297e+07	4.87327e+07	5.08343e+07	1.45924e+07	1.1785e+07	1.30391e+07	9.28489e+06	7.23264e+06	9.49609e+06	3.24906e+06	3.46083e+06	3.32722e+06	2.09815e+07	2.10941e+07	1.963e+07	4.25615e+07	4.46595e+07	4.66906e+07	7.5478e+06	9.96488e+06	1.03844e+07	4.53356e+06	6.33383e+06	5.8516e+06	6.73016e+07	5.30725e+07	5.38646e+07	2.61614e+07	2.5869e+07	3.20398e+07	1.17109e+07	1.18273e+07	1.14392e+07	8.99081e+06	9.36934e+06	7.88712e+06	4.76213e+07	1.31388e+07	8.67121e+06	3.3457e+06
[truncated: 109 more rows]
[truncated: 8 more columns]

## Sheet: Sheet2
Expression of 728 metabolites
[truncated: 729 more rows]
