# Supplementary material for: Integrated Metabolomics and Proteomics Analyses of the Grain-Filling Process and Differences in the Quality of Tibetan Hulless Barleys
Source: Plants (Basel). 2025 Jun 25;14(13):1946. doi: 10.3390/plants14131946 (PMC12251650; doi:10.3390/plants14131946)
Supplement: Supplementary file 1 [file plants-14-01946-s001.zip › Supporting information/Supplementary Table/Table S2. Classification of 185 annotated metabolites..xlsx]

## Sheet: Sheet1
Classification of 185 annotated metabolites
Meta	MS2 name	Match	HMDB_accession	Exact_Mass	chemical_formula	PubChem	ChEBI	KEGG_COMPOUND_ID	metlin_id	CAS_number	smiles	super_class	class	sub_class
meta_3	(-)-Epiafzelechin 3-O-gallate	(-)-Epiafzelechin 3-gallate	HMDB0038846	426.095	C22H18O9	467295	136552	NA	NA	108907-43-3	OC1=CC=C(C=C1)[C@H]1OC2=C(C[C@H]1OC(=O)C1=CC(O)=C(O)C(O)=C1)C(O)=CC(O)=C2	Phenylpropanoids and polyketides	Flavonoids	Flavans
meta_4	(-)-Podophyllotoxin	Podofilox	HMDB0015310	414.131	C22H22O8	10607	50305	C10874	NA	477-47-4	[H][C@]12COC(=O)[C@]1([H])[C@H](C1=CC(OC)=C(OC)C(OC)=C1)C1=CC3=C(OCO3)C=C1[C@@H]2O	Lignans,neolignans and related compounds	Lignan lactones	Podophyllotoxins
meta_75	(N-Methylcarbamimidamido)acetate	Creatine	HMDB0000064	131.069	C4H9N3O2	586	16919	C00300	7	57-00-1	CN(CC(O)=O)C(N)=N	Organic acids and derivatives	Carboxylic acids and derivatives	Amino acids,peptides,and analogues
meta_95	1-(9Z-hexadecenoyl)-2-(9Z,12Z-octadecadienoyl)-sn-glycerol	DG(16:1(9Z)/18:2(9Z,12Z)/0:0)	HMDB0007132	590.491	C37H66O5	9543699	84419	C00165	4319	NA	[H]\C(CCCCCC)=C(/[H])CCCCCCCC(=O)OC[C@]([H])(CO)OC(=O)CCCCCCC\C([H])=C(\[H])C\C([H])=C(\[H])CCCCC	Lipids and lipid-like molecules	Fatty Acyls	Lineolic acids and derivatives
meta_111	10-Undecenoic acid	Undecylenic acid	HMDB0033724	184.146	C11H20O2	5634	35045	C13910	NA	112-38-9	OC(=O)CCCCCCCCC=C	Lipids and lipid-like molecules	Fatty Acyls	Fatty acids and conjugates
meta_115	13-HPODE	13-L-Hydroperoxylinoleic acid	HMDB0003871	312.23	C18H32O4	5280720	15655	C04717	NA	33964-75-9	CCCCC[C@H](OO)\C=C\C=C/CCCCCCCC(O)=O	Lipids and lipid-like molecules	Fatty Acyls	Lineolic acids and derivatives
meta_117	16-Hydroxyhexadecanoic acid	16-Hydroxyhexadecanoic acid	HMDB0006294	272.235	C16H32O3	10466	55328	C18218	NA	506-13-8	OCCCCCCCCCCCCCCCC(O)=O	Lipids and lipid-like molecules	Fatty Acyls	Fatty acids and conjugates
meta_128	1-palmitoyl-2-hydroxy-sn-glycero-3-phosphoethanolamine	LysoPE(16:0/0:0)	HMDB0011503	453.286	C21H44NO7P	9547069	73004	NA	NA	53862-35-4	[H][C@@](O)(COC(=O)CCCCCCCCCCCCCCC)COP(O)(=O)OCCN	Lipids and lipid-like molecules	Glycerophospholipids	Glycerophosphoethanolamines
meta_131	1-Stearoyl-sn-glycero-3-phosphocholine	LysoPC(18:0/0:0)	HMDB0010384	523.364	C26H54NO7P	497299	73858	C04230	NA	19420-57-6	CCCCCCCCCCCCCCCCCC(=O)OC[C@@H](O)COP([O-])(=O)OCC[N+](C)(C)C	Lipids and lipid-like molecules	Glycerophospholipids	Glycerophosphocholines
meta_137	2-(3-CARBOXYPROPIONYL)-6-HYDROXY-CYCLOHEXA-2,4-DIENE CARBOXYLIC ACID	(1R,6R)-6-hydroxy-2-succinylcyclohexa-2,4-diene-1-carboxylate	HMDB0303951	240.063	C11H12O6	NA	39564	C05817	NA	NA	[H][C@@]1(O)C=CC=C(C(=O)CCC(O)=O)[C@@]1([H])C(O)=O	Organic acids and derivatives	Keto acids and derivatives	Gamma-keto acids and derivatives
meta_147	2,2-Methylenebis(4-methyl-6-tert-butylphenol)	2,2-Methylenebis(4-methyl-6-tert-butylphenol)	HMDB0244434	340.24	C23H32O2	8398	NA	NA	NA	NA	CC1=CC(CC2=CC(C)=CC(=C2O)C(C)(C)C)=C(O)C(=C1)C(C)(C)C	Benzenoids	Benzene and substituted derivatives	Diphenylmethanes
meta_148	2,3,4,5-tetrachloro-4-biphenylol	2,3,4,5-Tetrachloro-4-biphenylol	HMDB0245428	305.917	C12H6Cl4O	105101	NA	C14190	NA	NA	OC1=CC=C(C=C1)C1=CC(Cl)=C(Cl)C(Cl)=C1Cl	Benzenoids	Benzene and substituted derivatives	Biphenyls and derivatives
meta_153	2,4,6-Tri-tert-butylphenol	2,4,6-Tri-tert-butylphenol	HMDB0245480	262.23	C18H30O	12902	NA	NA	NA	NA	CC(C)(C)C1=CC(=C(O)C(=C1)C(C)(C)C)C(C)(C)C	Benzenoids	Benzene and substituted derivatives	Phenylpropanes
meta_154	2,4-dihydroxyheptadec-16-ynyl acetate	Avocadyne 1-acetate	HMDB0031048	326.246	C19H34O4	3952079	920054	NA	NA	24607-06-5	CC(=O)OCC(O)CC(O)CCCCCCCCCCCC#C	Lipids and lipid-like molecules	Fatty Acyls	Fatty alcohols
meta_156	2,5-di-tert-Butylhydroquinone	2,5-Di-tert-butylhydroquinone	HMDB0245492	222.162	C14H22O2	2374	41094	NA	NA	NA	CC(C)(C)C1=CC(O)=C(C=C1O)C(C)(C)C	Benzenoids	Benzene and substituted derivatives	Phenylpropanes
meta_186	2-C-methylerythritol 4-phosphate	2-C-methyl-D-erythritol-4-phosphate	HMDB0304061	216.04	C5H13O7P	443198	17764	C11434	NA	NA	[H][C@@](O)(COP(O)(O)=O)[C@@](C)(O)CO	Organic acids and derivatives	Organic phosphoric acids and derivatives	Phosphate esters
meta_187	2-Deoxyadenosine	Deoxyadenosine	HMDB0000101	251.102	C10H13N5O3	13730	17256	C00559	3382	958-09-8	NC1=C2N=CN([C@H]3C[C@H](O)[C@@H](CO)O3)C2=NC=N1	Nucleosides,nucleotides,and analogues	Purine nucleosides	Purine 2-deoxyribonucleosides
meta_190	2-Hydroxycinnamic acid	2-Hydroxycinnamic acid	HMDB0002641	164.047	C9H8O3	637540	18125	C01772	6727	614-60-8	OC(=O)\C=C\C1=C(O)C=CC=C1	Phenylpropanoids and polyketides	Cinnamic acids and derivatives	Hydroxycinnamic acids and derivatives
meta_198	2-Naphthylamine	2-Aminonaphthalene	HMDB0041802	143.073	C10H9N	7057	27878	C02227	NA	91-59-8	NC1=CC2=CC=CC=C2C=C1	Benzenoids	Naphthalenes	NA
meta_212	3,3-Dimethyl-1,2-dithiolane	3,3-Dimethyl-1,2-dithiolane	HMDB0038974	134.022	C5H10S2	6453614	NA	NA	NA	58384-57-9	CC1(C)CCSS1	Organoheterocyclic compounds	Dithiolanes	1,2-dithiolanes
meta_214	3,4-Dihydroxybenzaldehyde	3,4-Dihydroxybenzaldehyde	HMDB0059965	138.032	C7H6O3	8768	50205	C16700	NA	139-85-5	OC1=CC=C(C=O)C=C1O	Organic oxygen compounds	Organooxygen compounds	Carbonyl compounds
meta_225	3-Hydroxy-3-methylglutaric acid	3-Hydroxymethylglutaric acid	HMDB0000355	162.053	C6H10O5	1662	16831	C03761	5344	503-49-1	CC(O)(CC(O)=O)CC(O)=O	Lipids and lipid-like molecules	Fatty Acyls	Fatty acids and conjugates
meta_255	4-acetamidobutyrate	4-Acetamidobutanoic acid	HMDB0003681	145.074	C6H11NO3	18189	17645	C02946	NA	3025-96-5	CC(=O)NCCCC(O)=O	Organic acids and derivatives	Carboxylic acids and derivatives	Amino acids,peptides,and analogues
meta_260	4-Coumaric acid	4-Coumaryl alcohol	HMDB0003654	150.068	C9H10O2	5280535	64555	C02646	6971	20649-40-5	OC\C=C\C1=CC=C(O)C=C1	Phenylpropanoids and polyketides	Cinnamyl alcohols	NA
meta_261	4-Guanidinobutyric acid	4-Guanidinobutanoic acid	HMDB0003464	145.085	C5H11N3O2	500	15728	C01035	6938	463-00-3	NC(=N)NCCCC(O)=O	Organic acids and derivatives	Carboxylic acids and derivatives	Amino acids,peptides,and analogues
meta_262	4-Hydroxybenzaldehyde	4-Hydroxybenzaldehyde	HMDB0011718	122.037	C7H6O2	126	17597	C00633	NA	123-08-0	OC1=CC=C(C=O)C=C1	Organic oxygen compounds	Organooxygen compounds	Carbonyl compounds
meta_267	4-Nitrophenyl sulfate	4-Nitrophenyl sulfate	HMDB0006492	218.984	C6H5NO6S	80349	35422	NA	NA	1080-04-2	OS(=O)(=O)OC1=CC=C(C=C1)[N+]([O-])=O	Organic acids and derivatives	Organic sulfuric acids and derivatives	Arylsulfates
meta_268	4-Undecylbenzenesulfonic acid	N-Undecylbenzenesulfonic acid	HMDB0032549	312.176	C17H28O3S	38222	141538	NA	NA	50854-94-9	CCCCCCCCCCCC1=CC=C(C=C1)S(O)(=O)=O	Benzenoids	Benzene and substituted derivatives	Benzenesulfonic acids and derivatives
meta_276	5-Hydroxymethyl-2-furaldehyde	5-Hydroxymethyl-2-furancarboxaldehyde	HMDB0034355	126.032	C6H6O3	237332	412516	C11101	NA	67-47-0	OCC1=CC=C(O1)C=O	Organic oxygen compounds	Organooxygen compounds	Carbonyl compounds
meta_278	5-methyldeoxycytidine	5-Methyldeoxycytidine	HMDB0002224	241.106	C10H15N3O4	13279	27964	C03592	NA	838-07-3	CC1=CN([C@H]2CC(O)[C@@H](CO)O2)C(=O)N=C1N	Nucleosides,nucleotides,and analogues	Pyrimidine nucleosides	Pyrimidine 2-deoxyribonucleosides
meta_285	6-Gingerol	Gingerol	HMDB0005783	294.183	C17H26O4	3473	NA	C10462	NA	58253-27-3	CCCCCC(O)CC(=O)CCC1=CC=C(O)C(OC)=C1	Benzenoids	Phenols	Methoxyphenols
meta_289	6-Methylquinoline	6-Methylquinoline	HMDB0033115	143.073	C10H9N	7059	NA	NA	NA	91-62-3	CC1=CC2=C(C=C1)N=CC=C2	Organoheterocyclic compounds	Quinolines and derivatives	NA
meta_303	9,10-Dihydroxystearic acid	9,10-Dihydroxystearic acid	HMDB0302281	316.261	C18H36O4	NA	28724	C08314	NA	NA	CCCCCCCCC(O)C(O)CCCCCCCC(O)=O	Lipids and lipid-like molecules	Fatty Acyls	Fatty acids and conjugates
meta_307	9-Oxo-ODE	9-OxoODE	HMDB0004669	294.219	C18H30O3	9839084	72842	C14766	NA	NA	CCCCC\C=C/C=C/C(=O)CCCCCCCC(O)=O	Lipids and lipid-like molecules	Fatty Acyls	Lineolic acids and derivatives
meta_309	Acetophenone	Acetophenone	HMDB0033910	120.058	C8H8O	7410	27632	C07113	NA	98-86-2	CC(=O)C1=CC=CC=C1	Organic oxygen compounds	Organooxygen compounds	Carbonyl compounds
meta_314	actodigin	Actodigin	HMDB0247988	536.299	C29H44O9	37595	NA	NA	NA	NA	CC12CCC3C(CCC4CC(CCC34C)OC3OC(CO)C(O)C(O)C3O)C1(O)CCC2C1=CCOC1=O	Lipids and lipid-like molecules	Steroids and steroid derivatives	Steroidal glycosides
meta_315	Adenine	Adenine	HMDB0000034	135.054	C5H5N5	190	16708	C00147	85	73-24-5	NC1=C2NC=NC2=NC=N1	Organoheterocyclic compounds	Imidazopyrimidines	Purines and purine derivatives
meta_316	Adenosine	Adenosine	HMDB0000050	267.097	C10H13N5O4	60961	16335	C00212	86	58-61-7	NC1=C2N=CN([C@@H]3O[C@H](CO)[C@@H](O)[C@H]3O)C2=NC=N1	Nucleosides,nucleotides,and analogues	Purine nucleosides	NA
meta_317	Adenosine 5-monophosphate	Adenosine monophosphate	HMDB0000045	347.063	C10H14N5O7P	6083	16027	C00020	5111	61-19-8	NC1=C2N=CN([C@@H]3O[C@H](COP(O)(O)=O)[C@@H](O)[C@H]3O)C2=NC=N1	Nucleosides,nucleotides,and analogues	Purine nucleotides	Purine ribonucleotides
meta_318	Adenylosuccinic acid	Adenylosuccinic acid	HMDB0248010	463.074	C14H18N5O11P	195	NA	C03794	NA	NA	OC1C(COP(O)(O)=O)OC(C1O)N1C=NC2=C(NC(CC(O)=O)C(O)=O)N=CN=C12	Nucleosides,nucleotides,and analogues	Purine nucleotides	Purine ribonucleotides
meta_319	Aflatoxin G2	Aflatoxin G2	HMDB0030475	330.074	C17H14O7	23670	NA	C16754	NA	7241-98-7	COC1=CC2=C(C3CCOC3O2)C2=C1C1=C(C(=O)OCC1)C(=O)O2	Phenylpropanoids and polyketides	Coumarins and derivatives	Furanocoumarins
meta_321	Alfuzosin	Alfuzosin	HMDB0014490	389.206	C19H27N5O4	2092	51141	NA	NA	81403-80-7	COC1=C(OC)C=C2C(N)=NC(=NC2=C1)N(C)CCCNC(=O)C1CCCO1	Organoheterocyclic compounds	Diazanaphthalenes	Benzodiazines
meta_327	alpha-Ketoglutaric acid	Oxoglutaric acid	HMDB0000208	146.022	C5H6O5	51	30915	C00026	5218	328-50-7	OC(=O)CCC(=O)C(O)=O	Organic acids and derivatives	Keto acids and derivatives	Gamma-keto acids and derivatives
meta_330	Aminomethanesulfonic acid	Aminomethanesulfonic acid	HMDB0248321	110.999	CH5NO3S	83791	NA	NA	NA	NA	NCS(O)(=O)=O	Organic acids and derivatives	Organic sulfonic acids and derivatives	Organosulfonic acids and derivatives
meta_333	Argininosuccinic acid	Argininosuccinic acid	HMDB0000052	290.123	C10H18N4O6	16950	15682	C03406	5115	2387-71-5	N[C@@H](CCCNC(=N)N[C@@H](CC(O)=O)C(O)=O)C(O)=O	Organic acids and derivatives	Carboxylic acids and derivatives	Amino acids,peptides,and analogues
meta_334	Ascorbyl palmitate	Ascorbyl palmitate	HMDB0039883	414.262	C22H38O7	54676825	NA	NA	NA	137-66-6	CCCCCCCCCCCCCCCC(=O)OCC(O)C1OC(=O)C(O)=C1O	Lipids and lipid-like molecules	Fatty Acyls	Fatty acid esters
meta_335	Aspalathin	Aspalathin	HMDB0030851	452.132	C21H24O11	16752601	NA	NA	NA	NA	OCC1OC(C(O)C(O)C1O)C1=C(O)C=C(O)C(C(=O)CCC2=CC(O)=C(O)C=C2)=C1O	Phenylpropanoids and polyketides	Linear 1,3-diarylpropanoids	Chalcones and dihydrochalcones
meta_339	Azelaic acid	Azelaic acid	HMDB0000784	188.105	C9H16O4	2266	48131	C08261	5750	123-99-9	OC(=O)CCCCCCCC(O)=O	Lipids and lipid-like molecules	Fatty Acyls	Fatty acids and conjugates
meta_343	Betaine	Betaine	HMDB0000043	118.087	C5H12NO2	248	41139	C00719	NA	6915-17-9	C[N+](C)(C)CC(O)=O	Organic acids and derivatives	Carboxylic acids and derivatives	Amino acids,peptides,and analogues
meta_350	Bromocriptine	Bromocriptine	HMDB0015331	653.221	C32H40BrN5O5	31101	3181	C06856	NA	25614-03-3	[H][C@@]12CCCN1C(=O)[C@H](CC(C)C)N1C(=O)[C@](NC(=O)[C@H]3CN(C)[C@]4([H])CC5=C(Br)NC6=CC=CC(=C56)C4=C3)(O[C@@]21O)C(C)C	Alkaloids and derivatives	Ergoline and derivatives	Lysergic acids and derivatives
meta_351	Bunazosin	Bunazosin	HMDB0249439	373.211	C19H27N5O3	2472	NA	NA	NA	NA	CCCC(=O)N1CCCN(CC1)C1=NC2=CC(OC)=C(OC)C=C2C(=N)N1	Organoheterocyclic compounds	Diazanaphthalenes	Benzodiazines
meta_357	Cabotegravir	Cabotegravir	HMDB0249523	405.114	C19H17F2N3O5	66799609	NA	NA	NA	NA	CC1COC2CN3C=C(C(=O)NCC4=C(F)C=C(F)C=C4)C(=O)C(O)=C3C(=O)N12	Organoheterocyclic compounds	Pyridines and derivatives	Pyridinecarboxylic acids and derivatives
meta_359	Capsi-amide	Capsiamide	HMDB0040940	269.272	C17H35NO	47346	NA	C17515	NA	64317-66-4	CC(C)CCCCCCCCCCCC\N=C(\C)O	Organic acids and derivatives	Carboxylic acids and derivatives	Carboxylic acid derivatives
meta_360	Carboprost	Carboprost	HMDB0249644	368.256	C21H36O5	5229711	NA	C06872	NA	NA	CCCCCC(C)(O)C=CC1C(O)CC(O)C1CC=CCCCC(O)=O	Lipids and lipid-like molecules	Fatty Acyls	Eicosanoids
meta_361	Carvone	Carvone	HMDB0035824	150.104	C10H14O	7439	38265	C11383	NA	22327-39-5	CC(=C)C1CC=C(C)C(=O)C1	Lipids and lipid-like molecules	Prenol lipids	Monoterpenoids
meta_362	Catechin	Catechin	HMDB0002780	290.079	C15H14O6	9064	15600	C17590	3419	154-23-4	O[C@H]1CC2=C(O)C=C(O)C=C2O[C@@H]1C1=CC(O)=C(O)C=C1	Phenylpropanoids and polyketides	Flavonoids	Flavans
meta_365	Choline	Choline	HMDB0000097	104.108	C5H14NO	305	15354	C00114	56	62-49-7	C[N+](C)(C)CCO	Organic nitrogen compounds	Organonitrogen compounds	Quaternary ammonium salts
meta_366	Citramalic acid	Citramalic acid	HMDB0000426	148.037	C5H8O5	1081	15584	C00815	5415	597-44-4	CC(O)(CC(O)=O)C(O)=O	Lipids and lipid-like molecules	Fatty Acyls	Fatty acids and conjugates
meta_367	Citric acid	Citric acid	HMDB0000094	192.027	C6H8O7	311	30769	C00158	124	77-92-9	OC(=O)CC(O)(CC(O)=O)C(O)=O	Organic acids and derivatives	Carboxylic acids and derivatives	Tricarboxylic acids and derivatives
meta_371	Corchorifatty acid F	Corchorifatty acid F	HMDB0035919	328.225	C18H32O5	44559173	91218	NA	NA	95341-44-9	CC\C=C/CC(O)C(O)\C=C\C(O)CCCCCCCC(O)=O	Lipids and lipid-like molecules	Fatty Acyls	Lineolic acids and derivatives
meta_375	Cxa-10	10-Nitrooleate	HMDB0247556	327.241	C18H33NO4	53394576	NA	NA	NA	NA	CCCCCCCCC(=CCCCCCCCC(O)=O)[N+]([O-])=O	Lipids and lipid-like molecules	Fatty Acyls	Fatty acids and conjugates
meta_376	cyclandelate	Cyclandelate	HMDB0015586	276.173	C17H24O3	2893	3988	NA	NA	456-59-7	CC1CC(CC(C)(C)C1)OC(=O)C(O)C1=CC=CC=C1	Benzenoids	Benzene and substituted derivatives	NA
meta_380	Cytarabine	Cytarabine	HMDB0015122	243.086	C9H13N3O5	6253	28680	C02961	NA	147-94-4	NC1=NC(=O)N(C=C1)[C@@H]1O[C@H](CO)[C@@H](O)[C@@H]1O	Nucleosides,nucleotides,and analogues	Pyrimidine nucleosides	NA
meta_381	Cytidine	Cytidine	HMDB0000089	243.086	C9H13N3O5	6175	17562	C00475	3376	65-46-3	NC1=NC(=O)N(C=C1)[C@@H]1O[C@H](CO)[C@@H](O)[C@H]1O	Nucleosides,nucleotides,and analogues	Pyrimidine nucleosides	NA
meta_382	Cytosine	Cytosine	HMDB0000630	111.043	C4H5N3O	597	16040	C00380	283	71-30-7	NC1=CC=NC(=O)N1	Organoheterocyclic compounds	Diazines	Pyrimidines and pyrimidine derivatives
meta_384	D-(+)-Tryptophan	D-Tryptophan	HMDB0013609	204.09	C11H12N2O2	9060	16296	C00525	NA	153-94-6	N[C@H](CC1=CNC2=C1C=CC=C2)C(O)=O	Organoheterocyclic compounds	Indoles and derivatives	Indolyl carboxylic acids and derivatives
meta_389	DG(18:2(9Z,12Z)/18:3(9Z,12Z,15Z)/0:0)	DG(18:2(9Z,12Z)/18:3(9Z,12Z,15Z)/0:0)	HMDB0007250	614.491	C39H66O5	9543737	89198	NA	NA	NA	[H][C@](CO)(COC(=O)CCCCCCC\C=C/C\C=C/CCCCC)OC(=O)CCCCCCC\C=C/C\C=C/C\C=C/CC	Lipids and lipid-like molecules	Fatty Acyls	Lineolic acids and derivatives
meta_390	D-Glucono-1,5-lactone	Gluconolactone	HMDB0000150	178.048	C6H10O6	7027	16217	C00198	353	90-80-2	OC[C@H]1OC(=O)[C@H](O)[C@@H](O)[C@@H]1O	Organic oxygen compounds	Organooxygen compounds	Carbohydrates and carbohydrate conjugates
meta_391	D-Glucose 6-phosphate	Glucose 6-phosphate	HMDB0001401	260.03	C6H13O9P	5958	4170	C00092	145	56-73-5	OC1O[C@H](COP(O)(O)=O)[C@@H](O)[C@H](O)[C@H]1O	Organic oxygen compounds	Organooxygen compounds	Carbohydrates and carbohydrate conjugates
meta_393	Dibenzylamine	Dibenzylamine	HMDB0251169	197.12	C14H15N	7656	NA	NA	NA	NA	C(NCC1=CC=CC=C1)C1=CC=CC=C1	Benzenoids	Benzene and substituted derivatives	Phenylmethylamines
meta_396	Dibutyl malate	Dibutyl malate	HMDB0031696	246.147	C12H22O5	95385	NA	NA	NA	2385-79-7	CCCCOC(=O)CC(O)C(=O)OCCCC	Organic acids and derivatives	Hydroxy acids and derivatives	Beta hydroxy acids and derivatives
meta_398	Diethylpyrocarbonate	Diethyl dicarbonate	HMDB0032873	162.053	C6H10O5	3051	59051	C11592	NA	1609-47-8	CCOC(=O)OC(=O)OCC	Organic acids and derivatives	Organic carbonic acids and derivatives	NA
meta_401	Dihydrosphingosine	Sphinganine	HMDB0000269	301.298	C18H39NO2	91486	16566	C00836	NA	764-22-7	CCCCCCCCCCCCCCC[C@@H](O)[C@@H](N)CO	Organic nitrogen compounds	Organonitrogen compounds	Amines
meta_402	Dihydrothymine	Dihydrothymine	HMDB0000079	128.059	C5H8N2O2	676414	NA	C00906	NA	19140-80-8	C[C@H]1CNC(=O)NC1=O	Organoheterocyclic compounds	Diazines	Pyrimidines and pyrimidine derivatives
meta_407	disofenin	Disofenin	HMDB0251479	350.184	C18H26N2O5	171682	NA	NA	NA	NA	CC(C)C1=CC=CC(C(C)C)=C1NC(=O)CN(CC(O)=O)CC(O)=O	Organic acids and derivatives	Carboxylic acids and derivatives	Amino acids,peptides,and analogues
meta_409	DL-Arginine	DL-Arginine	HMDB0251511	174.112	C6H14N4O2	232	29016	C02385	NA	NA	NC(CCCN=C(N)N)C(O)=O	Organic acids and derivatives	Carboxylic acids and derivatives	Amino acids,peptides,and analogues
meta_410	Dodecanedioic acid	Dodecanedioic acid	HMDB0000623	230.152	C12H22O4	12736	4676	C02678	5596	693-23-2	OC(=O)CCCCCCCCCCC(O)=O	Lipids and lipid-like molecules	Fatty Acyls	Fatty acids and conjugates
meta_414	D-Sphingosine	Sphingosine	HMDB0000252	299.282	C18H37NO2	5280335	16393	C00319	NA	123-78-4	CCCCCCCCCCCCC\C=C\[C@@H](O)[C@@H](N)CO	Organic nitrogen compounds	Organonitrogen compounds	Amines
meta_415	Enzastaurin	Enzastaurin	HMDB0251832	515.232	C32H29N5O2	176167	NA	NA	NA	NA	CN1C=C(C2=CC=CC=C12)C1=C(C(=O)NC1=O)C1=CN(C2CCN(CC3=CC=CC=N3)CC2)C2=CC=CC=C12	Organoheterocyclic compounds	Indoles and derivatives	N-alkylindoles
meta_416	Epicatechin	Epicatechin	HMDB0001871	290.079	C15H14O6	72276	90	C09727	3420	490-46-0	O[C@@H]1CC2=C(O)C=C(O)C=C2O[C@@H]1C1=CC(O)=C(O)C=C1	Phenylpropanoids and polyketides	Flavonoids	Flavans
meta_430	Ethyl myristate	Ethyl tetradecanoate	HMDB0034153	256.24	C16H32O2	31283	84849	NA	NA	124-06-1	CCCCCCCCCCCCCC(=O)OCC	Lipids and lipid-like molecules	Fatty Acyls	Fatty acid esters
meta_443	Fenipentol	Fenipentol	HMDB0243992	164.12	C11H16O	3338	NA	NA	NA	NA	CCCCC(O)C1=CC=CC=C1	Benzenoids	Benzene and substituted derivatives	NA
meta_444	Ferulic acid	Ferulic acid	HMDB0000954	194.058	C10H10O4	445858	17620	C01494	4156	537-98-4	COC1=C(O)C=CC(\C=C\C(O)=O)=C1	Phenylpropanoids and polyketides	Cinnamic acids and derivatives	Hydroxycinnamic acids and derivatives
meta_448	fluorochloridone	Flurochloridone	HMDB0252372	311.009	C12H10Cl2F3NO	91677	NA	C11100	NA	NA	FC(F)(F)C1=CC(=CC=C1)N1CC(CCl)C(Cl)C1=O	Organoheterocyclic compounds	Pyrrolidines	Phenylpyrrolidines
meta_449	Fraxin	Fraxin	HMDB0252486	370.09	C16H18O10	5909448	NA	C09266	NA	NA	COC1=CC2=C(OC(=O)C=C2)C(OC2OC(CO)C(O)C(O)C2O)=C1O	Phenylpropanoids and polyketides	Coumarins and derivatives	Coumarin glycosides
meta_450	Frovatriptan	Frovatriptan	HMDB0015133	243.137	C14H17N3O	77992	350328	NA	NA	158747-02-5	CN[C@@H]1CCC2=C(C1)C1=C(N2)C=CC(=C1)C(N)=O	Organoheterocyclic compounds	Indoles and derivatives	Carbazoles
meta_451	fructosylglycine	Fructoseglycine	HMDB0060278	237.085	C8H15NO7	3081391	24108	NA	NA	NA	[H][C@@](O)(CO)[C@@]([H])(O)[C@]([H])(O)C(=O)CNCC(O)=O	Organic acids and derivatives	Carboxylic acids and derivatives	Amino acids,peptides,and analogues
meta_452	Furaneol	(+/-)-Furaneol	HMDB0040594	128.047	C6H8O3	19309	76247	NA	NA	NA	CC1OC(C)=C(O)C1=O	Organoheterocyclic compounds	Dihydrofurans	Furanones
meta_454	Gamma-Aminobutyric Acid	gamma-Aminobutyric acid	HMDB0000112	103.063	C4H9NO2	119	16865	C00334	NA	1956-12-02	NCCCC(O)=O	Organic acids and derivatives	Carboxylic acids and derivatives	Amino acids,peptides,and analogues
meta_455	gamma-Glutamylleucine	gamma-Glutamylleucine	HMDB0011171	260.137	C11H20N2O5	151023	68433	NA	NA	2566-39-4	CC(C)C[C@H](NC(=O)CC[C@H](N)C(O)=O)C(O)=O	Organic acids and derivatives	Carboxylic acids and derivatives	Amino acids,peptides,and analogues
meta_456	gamma-Glutamylmethionine	gamma-Glutamylmethionine	HMDB0034367	278.094	C10H18N2O5S	7009567	82965	NA	NA	17663-87-5	CSCC[C@H](NC(=O)CC[C@H](N)C(O)=O)C(O)=O	Organic acids and derivatives	Carboxylic acids and derivatives	Amino acids,peptides,and analogues
meta_457	Ganetespib	Ganetespib	HMDB0252628	364.154	C20H20N4O3	135564985	NA	NA	NA	NA	CC(C)C1=CC(C2=NN=C(O)N2C2=CC=C3N(C)C=CC3=C2)=C(O)C=C1O	Organoheterocyclic compounds	Azoles	Triazoles
meta_458	Glu-Glu	Glutamylglutamic acid	HMDB0028818	276.096	C10H16N2O7	439500	5390	C01425	NA	3929-61-1	N[C@@H](CCC(O)=O)C(=O)N[C@@H](CCC(O)=O)C(O)=O	Organic acids and derivatives	Carboxylic acids and derivatives	Amino acids,peptides,and analogues
meta_460	Glycerophosphoglycerol	Glycerophosphoglycerol	HMDB0240316	246.05	C6H15O8P	54575349	64956	C03274	NA	185615-51-4	OC[C@H](O)COP(O)(=O)OC[C@H](O)CO	Organic acids and derivatives	Organic phosphoric acids and derivatives	Phosphate esters
meta_462	Guanine	Guanine	HMDB0000132	151.049	C5H5N5O	764	16235	C00242	315	73-40-5	NC1=NC(=O)C2=C(N1)N=CN2	Organoheterocyclic compounds	Imidazopyrimidines	Purines and purine derivatives
meta_463	Guanosine	Guanosine	HMDB0000133	283.092	C10H13N5O5	6802	16750	C00387	87	118-00-3	NC1=NC2=C(N=CN2[C@@H]2O[C@H](CO)[C@@H](O)[C@H]2O)C(=O)N1	Nucleosides,nucleotides,and analogues	Purine nucleosides	NA
meta_466	Hedione	Methyl dihydrojasmonate	HMDB0031740	226.157	C13H22O3	102861	89741	NA	NA	24851-98-7	CCCCC[C@@H]1[C@@H](CC(=O)OC)CCC1=O	Lipids and lipid-like molecules	Fatty Acyls	Lineolic acids and derivatives
meta_469	Hexylresorcinol	Hexylresorcinol	HMDB0032567	194.131	C12H18O2	3610	NA	NA	NA	136-77-6	CCCCCCC1=C(O)C=C(O)C=C1	Benzenoids	Phenols	Benzenediols
meta_470	His-Leu	Histidylleucine	HMDB0028889	268.154	C12H20N4O3	189008	5729	C05010	NA	7763-65-7	CC(C)C[C@H](NC(=O)[C@@H](N)CC1=CNC=N1)C(O)=O	Organic acids and derivatives	Carboxylic acids and derivatives	Amino acids,peptides,and analogues
meta_473	Hypoxanthine	Hypoxanthine	HMDB0000157	136.039	C5H4N4O	790	17368	C00262	83	68-94-0	OC1=NC=NC2=C1NC=N2	Organoheterocyclic compounds	Imidazopyrimidines	Purines and purine derivatives
meta_476	Indole	Indole	HMDB0000738	117.058	C8H7N	798	16881	C00463	286	120-72-9	N1C=CC2=C1C=CC=C2	Organoheterocyclic compounds	Indoles and derivatives	Indoles
meta_477	Inosine	Inosine	HMDB0000195	268.081	C10H12N4O5	6021	17596	C00294	84	58-63-9	OC[C@H]1O[C@H]([C@H](O)[C@@H]1O)N1C=NC2=C(O)N=CN=C12	Nucleosides,nucleotides,and analogues	Purine nucleosides	NA
meta_478	Isoetharine	Isoetharine	HMDB0014366	239.152	C13H21NO3	3762	775164	C07053	NA	530-08-5	CCC(NC(C)C)C(O)C1=CC(O)=C(O)C=C1	Benzenoids	Phenols	Benzenediols
meta_479	Isoleucylglutamate	Isoleucyl-Glutamate	HMDB0028906	260.137	C11H20N2O5	18218218	NA	NA	NA	NA	CCC(C)C(N)C(=O)NC(CCC(O)=O)C(O)=O	Organic acids and derivatives	Carboxylic acids and derivatives	Amino acids,peptides,and analogues
meta_492	Leucylproline	Leucylproline	HMDB0011175	228.147	C11H20N2O3	80817	73580	NA	NA	6403-35-6	CC(C)C[C@H](N)C(=O)N1CCC[C@H]1C(O)=O	Organic acids and derivatives	Carboxylic acids and derivatives	Amino acids,peptides,and analogues
meta_496	L-Histidine	L-Histidine	HMDB0000177	155.069	C6H9N3O2	6274	15971	C00135	21	71-00-1	N[C@@H](CC1=CN=CN1)C(O)=O	Organic acids and derivatives	Carboxylic acids and derivatives	Amino acids,peptides,and analogues
meta_497	Linoleamide	Linoleamide	HMDB0062656	279.256	C18H33NO	6435901	82984	NA	NA	3072-13-7	[H]\C(CCCCC)=C(/[H])C\C([H])=C(\[H])CCCCCCCC(O)=N	Lipids and lipid-like molecules	Fatty Acyls	Fatty amides
meta_498	Linoleic acid	Linoleic acid	HMDB0000673	280.24	C18H32O2	5280450	17351	C01595	191	60-33-3	CCCCC\C=C/C\C=C/CCCCCCCC(O)=O	Lipids and lipid-like molecules	Fatty Acyls	Lineolic acids and derivatives
meta_500	Linoleoyl ethanolamide	Linoleoyl ethanolamide	HMDB0012252	323.282	C20H37NO2	5283446	64032	NA	NA	68171-52-8	CCCCC\C=C/C\C=C/CCCCCCCC(=O)NCCO	Organic nitrogen compounds	Organonitrogen compounds	Amines
meta_502	L-Norleucine	L-Norleucine	HMDB0001645	131.095	C6H13NO2	21236	18347	C01933	6334	327-57-1	CCCC[C@H](N)C(O)=O	Organic acids and derivatives	Carboxylic acids and derivatives	Amino acids,peptides,and analogues
meta_504	LPC 18:1	LysoPC(18:1(9Z)/0:0)	HMDB0002815	521.348	C26H52NO7P	16081932	28610	NA	NA	19420-56-5	CCCCCCCC\C=C/CCCCCCCC(=O)OC[C@@H](O)COP([O-])(=O)OCC[N+](C)(C)C	Lipids and lipid-like molecules	Glycerophospholipids	Glycerophosphocholines
meta_510	L-Phenylalanine	L-Phenylalanine	HMDB0000159	165.079	C9H11NO2	6140	17295	C00079	28	63-91-2	N[C@@H](CC1=CC=CC=C1)C(O)=O	Organic acids and derivatives	Carboxylic acids and derivatives	Amino acids,peptides,and analogues
meta_511	L-Pyroglutamic acid	Pyroglutamic acid	HMDB0000267	129.043	C5H7NO3	7405	18183	C01879	NA	98-79-3	OC(=O)[C@@H]1CCC(=O)N1	Organic acids and derivatives	Carboxylic acids and derivatives	Amino acids,peptides,and analogues
meta_512	L-Tyrosine	L-Tyrosine	HMDB0000158	181.074	C9H11NO3	6057	17895	C00082	34	60-18-4	N[C@@H](CC1=CC=C(O)C=C1)C(O)=O	Organic acids and derivatives	Carboxylic acids and derivatives	Amino acids,peptides,and analogues
meta_517	MACAMIDE 1	Macamide B	HMDB0039954	345.303	C23H39NO	11198769	140849	NA	NA	74058-71-2	CCCCCCCCCCCCCCCC(=O)NCC1=CC=CC=C1	Lipids and lipid-like molecules	Fatty Acyls	Fatty amides
meta_518	Maltohexaose	Maltohexaose	HMDB0012253	990.328	C36H62O31	5288409	61953	C01936	NA	34620-77-4	OC[C@H]1O[C@H](O[C@H]2[C@H](O)[C@@H](O)[C@@H](O[C@H]3[C@H](O)[C@@H](O)[C@@H](O[C@H]4[C@H](O)[C@@H](O)[C@@H](O[C@H]5[C@H](O)[C@@H](O)[C@@H](O[C@H]6[C@H](O)[C@@H](O)[C@@H](O)O[C@@H]6CO)O[C@@H]5CO)O[C@@H]4CO)O[C@@H]3CO)O[C@@H]2CO)[C@H](O)[C@@H](O)[C@@H]1O	Organic oxygen compounds	Organooxygen compounds	Carbohydrates and carbohydrate conjugates
meta_519	Maltopentaose	Maltopentaose	HMDB0012254	828.275	C30H52O26	13489094	61952	NA	NA	34620-76-3	OC[C@H]1O[C@H](O[C@H]2[C@H](O)[C@@H](O)[C@@H](O[C@H]3[C@H](O)[C@@H](O)[C@@H](O[C@H]4[C@H](O)[C@@H](O)[C@@H](O[C@H]5[C@H](O)[C@@H](O)[C@@H](O)O[C@@H]5CO)O[C@@H]4CO)O[C@@H]3CO)O[C@@H]2CO)[C@H](O)[C@@H](O)[C@@H]1O	Organic oxygen compounds	Organooxygen compounds	Carbohydrates and carbohydrate conjugates
meta_520	Maltotriose	Maltotriose	HMDB0001262	504.169	C18H32O16	439586	140999	C01835	3585	1109-28-0	OC[C@H]1O[C@H](O[C@H]2[C@H](O)[C@@H](O)[C@@H](O[C@H]3[C@H](O)[C@@H](O)C(O)O[C@@H]3CO)O[C@@H]2CO)[C@H](O)[C@@H](O)[C@@H]1O	Organic oxygen compounds	Organooxygen compounds	Carbohydrates and carbohydrate conjugates
meta_523	meprobamate	Meprobamate	HMDB0014515	218.127	C9H18N2O4	4064	199389	NA	NA	57-53-4	CCCC(C)(COC(N)=O)COC(N)=O	Organic acids and derivatives	Carboxylic acids and derivatives	Amino acids,peptides,and analogues
meta_524	Methanandamide	N-(1-Hydroxypropan-2-yl)icosa-5,8,11,14-tetraenamide	HMDB0243685	361.298	C23H39NO2	1293	NA	NA	NA	NA	CCCCCC=CCC=CCC=CCC=CCCCC(=O)NC(C)CO	Lipids and lipid-like molecules	Fatty Acyls	Fatty amides
meta_534	Methylenesuccinate	Itaconic acid	HMDB0002092	130.027	C5H6O4	811	30838	C00490	6483	97-65-4	OC(=O)CC(=C)C(O)=O	Lipids and lipid-like molecules	Fatty Acyls	Fatty acids and conjugates
meta_551	Monoolein	MG(18:1(9Z)/0:0/0:0)	HMDB0011567	356.293	C21H40O4	12178130	75757	NA	NA	129784-87-8	[H][C@](O)(CO)COC(=O)CCCCCCC\C=C/CCCCCCCC	Lipids and lipid-like molecules	Glycerolipids	Monoradylglycerols
meta_552	Muscone	3-Methylcyclopentadecanone	HMDB0034181	238.23	C16H30O	10947	NA	NA	NA	541-91-3	CC1CCCCCCCCCCCCC(=O)C1	Organic oxygen compounds	Organooxygen compounds	Carbonyl compounds
meta_616	N6-Acetyl-L-lysine	N6-Acetyl-L-lysine	HMDB0000206	188.116	C8H16N2O3	92832	17752	C02727	5216	692-04-6	CC(=O)NCCCC[C@H](N)C(O)=O	Organic acids and derivatives	Carboxylic acids and derivatives	Amino acids,peptides,and analogues
meta_622	n-Amylbenzene	Pentylbenzene	HMDB0059834	148.125	C11H16	10864	NA	NA	NA	NA	CCCCCC1=CC=CC=C1	Benzenoids	Benzene and substituted derivatives	NA
meta_627	N-Hydroxysuccinimide	N-Hydroxysuccinimide	HMDB0255159	115.027	C4H5NO3	80170	NA	NA	NA	NA	ON1C(=O)CCC1=O	Organoheterocyclic compounds	Pyrrolidines	Pyrrolidones
meta_628	Nicotinamide	Niacinamide	HMDB0001406	122.048	C6H6N2O	936	17154	C00153	1497	98-92-0	NC(=O)C1=CC=CN=C1	Organoheterocyclic compounds	Pyridines and derivatives	Pyridinecarboxylic acids and derivatives
meta_629	Nicotinic acid	Nicotinic acid	HMDB0001488	123.032	C6H5NO2	938	15940	C00253	6272	59-67-6	OC(=O)C1=CN=CC=C1	Organoheterocyclic compounds	Pyridines and derivatives	Pyridinecarboxylic acids and derivatives
meta_632	Nonoxynol	Nonoxynol-9	HMDB0015680	616.419	C33H60O10	72385	53775	NA	NA	26571-11-9	CCCCCCCCCC1=CC=C(OCCOCCOCCOCCOCCOCCOCCOCCOCCO)C=C1	Organic oxygen compounds	Organooxygen compounds	Ethers
meta_633	Nootkatone	5,6-dimethyl-8-isopropenylbicyclo[4.4.0]dec-1-en-3-one	HMDB0303909	218.167	C15H22O	7567181	NA	C17914	NA	NA	[H][C@@]1(CCC2=CC(=O)C[C@]([H])(C)[C@@]2(C)C1)C(C)=C	Lipids and lipid-like molecules	Prenol lipids	Sesquiterpenoids
meta_637	octinoxate	Octinoxate	HMDB0255909	290.188	C18H26O3	NA	NA	NA	NA	NA	CCCCC(CC)COC(=O)C=CC1=CC=C(OC)C=C1	Phenylpropanoids and polyketides	Cinnamic acids and derivatives	Cinnamic acid esters
meta_638	Oleic acid	Oleic acid	HMDB0000207	282.256	C18H34O2	445639	16196	C00712	190	112-80-1	CCCCCCCC\C=C/CCCCCCCC(O)=O	Lipids and lipid-like molecules	Fatty Acyls	Fatty acids and conjugates
meta_639	Oleoyl ethanolamide	Oleoylethanolamide	HMDB0002088	325.298	C20H39NO2	5283454	71466	NA	NA	111-58-0	CCCCCCCC\C=C/CCCCCCCC(=O)NCCO	Organic nitrogen compounds	Organonitrogen compounds	Amines
meta_640	Olodaterol	Olodaterol	HMDB0255957	386.184	C21H26N2O5	9800339	NA	NA	NA	NA	COC1=CC=C(CC(C)(C)NCC(O)C2=CC(O)=CC3=C2OCC(=O)N3)C=C1	Organoheterocyclic compounds	Benzoxazines	Benzoxazinones
meta_641	O-Sulfo-L-tyrosine	O-Sulfotyrosine	HMDB0155722	261.031	C9H11NO6S	514186	46215	NA	NA	956-46-7	N[C@@H](CC1=CC=C(OS(O)(=O)=O)C=C1)C(O)=O	Organic acids and derivatives	Carboxylic acids and derivatives	Amino acids,peptides,and analogues
meta_646	Pantothenic acid	Pantothenic acid	HMDB0000210	219.111	C9H17NO5	6613	46905	C00864	NA	79-83-4	CC(C)(CO)[C@@H](O)C(=O)NCCC(O)=O	Organic oxygen compounds	Organooxygen compounds	Alcohols and polyols
meta_647	PC(16:0/0:0)	LysoPC(16:0/0:0)	HMDB0010382	495.332	C24H50NO7P	460602	72998	C04230	NA	17364-16-8	CCCCCCCCCCCCCCCC(=O)OC[C@@H](O)COP([O-])(=O)OCC[N+](C)(C)C	Lipids and lipid-like molecules	Glycerophospholipids	Glycerophosphocholines
meta_648	p-Coumaraldehyde	p-Coumaraldehyde	HMDB0040986	148.052	C9H8O2	641301	28353	C05608	NA	20711-53-9	OC1=CC=C(\C=C\C=O)C=C1	Phenylpropanoids and polyketides	Cinnamaldehydes	NA
meta_650	Pentosidine	Pentosidine	HMDB0003933	378.202	C17H26N6O4	119593	59951	NA	NA	124505-87-9	N[C@@H](CCCCN1C=CC=C2N=C(NCCC[C@H](N)C(O)=O)N=C12)C(O)=O	Organic acids and derivatives	Carboxylic acids and derivatives	Amino acids,peptides,and analogues
meta_655	Pipecolic acid	Pipecolic acid	HMDB0000070	129.079	C6H11NO2	849	17964	C00408	50	535-75-1	OC(=O)C1CCCCN1	Organic acids and derivatives	Carboxylic acids and derivatives	Amino acids,peptides,and analogues
meta_656	p-MPPI	p-MPPI	HMDB0256051	542.118	C25H27IN4O2	NA	NA	NA	NA	NA	COC1=CC=CC=C1N1CCN(CCN(C(=O)C2=CC=C(I)C=C2)C2=CC=CC=N2)CC1	Organic oxygen compounds	Organooxygen compounds	Carbohydrates and carbohydrate conjugates
meta_657	Procyanidin B1	Procyanidin B1	HMDB0029754	578.142	C30H26O12	11250133	75633	NA	NA	20315-25-7	O[C@H]1CC2=C(O)C=C(O)C([C@@H]3[C@@H](O)[C@H](OC4=CC(O)=CC(O)=C34)C3=CC=C(O)C(O)=C3)=C2O[C@@H]1C1=CC=C(O)C(O)=C1	Phenylpropanoids and polyketides	Flavonoids	Biflavonoids and polyflavonoids
meta_658	Procyanidin B2	Procyanidin B2	HMDB0033973	578.142	C30H26O12	122738	75632	C17639	NA	29106-49-8	[H][C@]1([C@@H](O)[C@H](OC2=CC(O)=CC(O)=C12)C1=CC(O)=C(O)C=C1)C1=C(O)C=C(O)C2=C1O[C@@H]([C@H](O)C2)C1=CC(O)=C(O)C=C1	Phenylpropanoids and polyketides	Flavonoids	Biflavonoids and polyflavonoids
meta_659	Procyanidin C1	Procyanidin C1	HMDB0038370	866.206	C45H38O18	169853	75643	C17624	NA	37064-30-5	[H][C@]1([C@@H](O)[C@H](OC2=CC(O)=CC(O)=C12)C1=CC(O)=C(O)C=C1)C1=C2O[C@@H]([C@H](O)[C@@]([H])(C3=C(O)C=C(O)C4=C3O[C@@H]([C@H](O)C4)C3=CC(O)=C(O)C=C3)C2=C(O)C=C1O)C1=CC(O)=C(O)C=C1	Phenylpropanoids and polyketides	Flavonoids	Biflavonoids and polyflavonoids
meta_660	Prolylleucine	Pro-leu	HMDB0253028	228.147	C11H20N2O3	3527720	NA	NA	NA	NA	CC(C)CC(N=C(O)C1CCCN1)C(O)=O	Organic acids and derivatives	Carboxylic acids and derivatives	Amino acids,peptides,and analogues
meta_661	Propentofylline	Propentofylline	HMDB0256822	306.169	C15H22N4O3	NA	NA	NA	NA	NA	CCCN1C=NC2=C1C(=O)N(CCCCC(C)=O)C(=O)N2C	Organoheterocyclic compounds	Imidazopyrimidines	Purines and purine derivatives
meta_662	Propofol	Propofol	HMDB0014956	178.136	C12H18O	4943	44915	C07523	NA	2078-54-8	CC(C)C1=CC=CC(C(C)C)=C1O	Benzenoids	Benzene and substituted derivatives	Cumenes
meta_663	Pyridoxine	Pyridoxine	HMDB0000239	169.074	C8H11NO3	1054	16709	C00314	NA	65-23-6	CC1=C(O)C(CO)=C(CO)C=N1	Organoheterocyclic compounds	Pyridines and derivatives	Pyridoxines
meta_665	Pyroglutamic acid	Pyroglutamic acid	HMDB0000267	129.043	C5H7NO3	7405	18183	C01879	NA	98-79-3	OC(=O)[C@@H]1CCC(=O)N1	Organic acids and derivatives	Carboxylic acids and derivatives	Amino acids,peptides,and analogues
meta_666	Quinoline	Quinoline	HMDB0033731	129.058	C9H7N	7047	17362	C06413	NA	91-22-5	C1=CC=C2N=CC=CC2=C1	Organoheterocyclic compounds	Quinolines and derivatives	NA
meta_667	Raltitrexed	Raltitrexed	HMDB0014438	458.126	C21H22N4O6S	104758	NA	C11372	NA	112887-68-0	CN(CC1=CC2=C(NC(C)=NC2=O)C=C1)C1=CC=C(S1)C(=O)N[C@@H](CCC(O)=O)C(O)=O	Organic acids and derivatives	Carboxylic acids and derivatives	Amino acids,peptides,and analogues
meta_671	Rutin	Rutin	HMDB0003249	610.153	C27H30O16	5280805	28527	C05625	3677	153-18-4	C[C@@H]1O[C@@H](OC[C@H]2O[C@@H](OC3=C(OC4=CC(O)=CC(O)=C4C3=O)C3=CC(O)=C(O)C=C3)[C@H](O)[C@@H](O)[C@@H]2O)[C@H](O)[C@H](O)[C@H]1O	Phenylpropanoids and polyketides	Flavonoids	Flavonoid glycosides
meta_672	Salannin	Salannin	HMDB0257456	596.299	C34H44O9	4482272	NA	C08780	NA	NA	COC(=O)CC1C2(C)C(OC3CC(C(C)=C23)C2=COC=C2)C2OCC3(C)C2C1(C)C(CC3OC(C)=O)OC(=O)C(C)=CC	Lipids and lipid-like molecules	Prenol lipids	Triterpenoids
meta_674	Sedanolide	Neocnidilide	HMDB0034450	194.131	C12H18O2	5018391	NA	C17002	NA	4567-33-3	CCCCC1OC(=O)C2=CCCCC12	Organoheterocyclic compounds	Isobenzofurans	NA
meta_676	Selsun	Selenium Sulfide	HMDB0015106	111.889	SSe	24011	NA	NA	NA	7446-34-6	S=[Se]	Homogeneous non-metal compounds	Other non-metal organides	Other non-metal sulfides
meta_677	Senkyunolide A	Senkyunolide	HMDB0258235	192.115	C12H16O2	NA	NA	NA	NA	NA	CCCCC1OC(=O)C2=C1CCC=C2	Organoheterocyclic compounds	Isobenzofurans	NA
meta_678	Serylleucine	Serylleucine	HMDB0029043	218.127	C9H18N2O4	7015694	74815	NA	NA	6665-16-3	CC(C)C[C@H](NC(=O)[C@@H](N)CO)C(O)=O	Organic acids and derivatives	Carboxylic acids and derivatives	Amino acids,peptides,and analogues
meta_679	Sinapinic acid	Sinapic acid	HMDB0032616	224.068	C11H12O5	637775	15714	C00482	NA	7362-37-0	COC1=CC(\C=C\C(O)=O)=CC(OC)=C1O	Phenylpropanoids and polyketides	Cinnamic acids and derivatives	Hydroxycinnamic acids and derivatives
meta_681	Spiroxamine	Spiroxamine	HMDB0258432	297.267	C18H35NO2	NA	9242	C11124	NA	NA	CCCN(CC)CC1COC2(CCC(CC2)C(C)(C)C)O1	Organic oxygen compounds	Organooxygen compounds	Ethers
meta_683	STACHYOSE	Stachyose	HMDB0003553	666.222	C24H42O21	439531	17164	C01613	6951	470-55-3	OC[C@H]1O[C@@](CO)(O[C@H]2O[C@H](CO[C@H]3O[C@H](CO[C@H]4O[C@H](CO)[C@H](O)[C@H](O)[C@H]4O)[C@H](O)[C@H](O)[C@H]3O)[C@@H](O)[C@H](O)[C@H]2O)[C@@H](O)[C@@H]1O	Organic oxygen compounds	Organooxygen compounds	Carbohydrates and carbohydrate conjugates
meta_684	Stearamide	Octadecanamide	HMDB0034146	283.288	C18H37NO	31292	34900	C13846	NA	124-26-5	CCCCCCCCCCCCCCCCCC(N)=O	Organic acids and derivatives	Carboximidic acids and derivatives	Carboximidic acids
meta_685	Succinyladenosine	Succinyladenosine	HMDB0000912	383.108	C14H17N5O8	20849086	71169	NA	5867	4542-23-8	OC[C@H]1O[C@H]([C@H](O)[C@@H]1O)N1C=NC2=C(N[C@@H](CC(O)=O)C(O)=O)N=CN=C12	Nucleosides,nucleotides,and analogues	Purine nucleosides	NA
meta_686	Taxifolin	(2R)-2-(3,4-Dihydroxyphenyl)-3,5,7-trihydroxy-2,3-dihydrochromen-4-one	HMDB0242509	304.058	C15H12O7	NA	38747	C01617	NA	NA	OC1C(OC2=CC(O)=CC(O)=C2C1=O)C1=CC(O)=C(O)C=C1	Phenylpropanoids and polyketides	Flavonoids	Flavans
meta_691	tenofovir exalidex	Tenofovir exalidex	HMDB0250380	569.371	C28H52N5O5P	56841860	NA	NA	NA	NA	CCCCCCCCCCCCCCCCOCCCOP(O)(=O)COC(C)CN1C=NC2=C1N=CN=C2N	Organoheterocyclic compounds	Imidazopyrimidines	Purines and purine derivatives
meta_693	Tetrahydrodeoxycorticosterone	Tetrahydrodeoxycorticosterone	HMDB0000879	334.251	C21H34O3	101771	805752	C13713	5840	567-03-3	[H][C@@]12CC[C@H](C(=O)CO)[C@@]1(C)CC[C@@]1([H])[C@@]2([H])CC[C@@]2([H])C[C@H](O)CC[C@]12C	Lipids and lipid-like molecules	Steroids and steroid derivatives	Hydroxysteroids
meta_698	Thiomorpholine	Thiomorpholine	HMDB0259017	103.046	C4H9NS	NA	36392	NA	NA	NA	C1CSCCN1	Organoheterocyclic compounds	Thiazinanes	Thiomorpholines
meta_699	Thymidine	Thymidine	HMDB0000273	242.09	C10H14N2O5	5789	17748	C00214	3375	50-89-5	CC1=CN([C@H]2C[C@H](O)[C@@H](CO)O2)C(=O)NC1=O	Nucleosides,nucleotides,and analogues	Pyrimidine nucleosides	Pyrimidine 2-deoxyribonucleosides
meta_700	Thymolphthalein	THYMOLPHTHALEIN	HMDB0259056	430.214	C28H30O4	NA	NA	NA	NA	NA	CC(C)C1=C(O)C=C(C)C(=C1)C1(OC(=O)C2=CC=CC=C12)C1=CC(C(C)C)=C(O)C=C1C	Lipids and lipid-like molecules	Prenol lipids	Terpene lactones
meta_701	Tiaprost	Tiaprost	HMDB0259070	396.161	C20H28O6S	51249	NA	NA	NA	NA	OC(COC1=CSC=C1)C=CC1C(O)CC(O)C1CC=CCCCC(O)=O	Lipids and lipid-like molecules	Fatty Acyls	Eicosanoids
meta_702	tiflamizole	TIFLAMIZOLE	HMDB0259084	420.037	C17H10F6N2O2S	NA	NA	NA	NA	NA	FC(F)C(F)(F)S(=O)(=O)C1=NC(=C(N1)C1=CC=C(F)C=C1)C1=CC=C(F)C=C1	Organoheterocyclic compounds	Azoles	Imidazoles
meta_706	trans-3-Indoleacrylic acid	Indoleacrylic acid	HMDB0000734	187.063	C11H9NO2	5375048	132244	NA	NA	29953-71-7	OC(=O)\C=C\C1=CNC2=C1C=CC=C2	Organoheterocyclic compounds	Indoles and derivatives	Indoles
meta_707	trans-Aconitic acid	trans-Aconitic acid	HMDB0000958	174.016	C6H6O6	444212	32806	C02341	NA	4023-65-8	OC(=O)C\C(=C/C(O)=O)C(O)=O	Organic acids and derivatives	Carboxylic acids and derivatives	Tricarboxylic acids and derivatives
meta_708	Traumatin	Traumatin	HMDB0037326	212.141	C12H20O3	5312889	19144	C16309	NA	65410-38-0	OC(=O)CCCCCCCC\C=C\C=O	Lipids and lipid-like molecules	Fatty Acyls	Fatty acids and conjugates
meta_710	Tridemorph	Tridemorph	HMDB0031810	297.303	C19H39NO	32518	83365	C11285	NA	81412-43-3	CCCCCCCCCCCCCN1CC(C)OC(C)C1	Organoheterocyclic compounds	Oxazinanes	Morpholines
meta_712	Trigonelline	Trigonelline	HMDB0000875	137.048	C7H7NO2	5570	18123	C01004	273	535-83-1	C[N+]1=CC=CC(=C1)C([O-])=O	Alkaloids and derivatives	NA	NA
meta_713	trimethobenzamide	Trimethobenzamide	HMDB0014800	388.2	C21H28N2O5	5577	27796	C07178	NA	138-56-7	COC1=CC(=CC(OC)=C1OC)C(=O)NCC1=CC=C(OCCN(C)C)C=C1	Benzenoids	Benzene and substituted derivatives	Benzoic acids and derivatives
meta_714	Trimethoprim	Trimethoprim	HMDB0014583	290.138	C14H18N4O3	5578	45924	C01965	NA	738-70-5	COC1=CC(CC2=CN=C(N)N=C2N)=CC(OC)=C1OC	Benzenoids	Phenol ethers	Anisoles
meta_717	Uracil	Uracil	HMDB0000300	112.027	C4H4N2O2	1174	17568	C00106	258	66-22-8	O=C1NC=CC(=O)N1	Organoheterocyclic compounds	Diazines	Pyrimidines and pyrimidine derivatives
meta_718	Uridine	Uridine	HMDB0000296	244.07	C9H12N2O6	6029	16704	C00299	90	58-96-8	OC[C@H]1O[C@H]([C@H](O)[C@@H]1O)N1C=CC(=O)NC1=O	Nucleosides,nucleotides,and analogues	Pyrimidine nucleosides	NA
meta_723	Xylose	D-Xylose	HMDB0000098	150.053	C5H10O5	135191	53455	C01394	314	58-86-6	O[C@@H]1COC(O)[C@H](O)[C@H]1O	Organic oxygen compounds	Organooxygen compounds	Carbohydrates and carbohydrate conjugates
meta_724	alpha,alpha-Trehalose	Trehalose	HMDB0000975	342.116	C12H22O11	7427	16551	C01083	5913	99-20-7	OC[C@H]1O[C@H](O[C@H]2O[C@H](CO)[C@@H](O)[C@H](O)[C@H]2O)[C@H](O)[C@@H](O)[C@@H]1O	Organic oxygen compounds	Organooxygen compounds	Carbohydrates and carbohydrate conjugates
meta_725	alpha-Eleostearic acid	alpha-Eleostearic acid	HMDB0248208	278.225	C18H30O2	93077	38382	C08315	NA	NA	CCCCC=CC=CC=CCCCCCCCC(O)=O	Lipids and lipid-like molecules	Fatty Acyls	Lineolic acids and derivatives
meta_726	alpha-Lactose	Alpha-Lactose	HMDB0000186	342.116	C12H22O11	84571	36219	C00243	267	63-42-3	OC[C@H]1O[C@@H](O[C@H]2[C@H](O)[C@@H](O)[C@@H](O)O[C@@H]2CO)[C@H](O)[C@@H](O)[C@H]1O	Organic oxygen compounds	Organooxygen compounds	Carbohydrates and carbohydrate conjugates
meta_727	alpha-Linolenic acid	alpha-Linolenic acid	HMDB0001388	278.225	C18H30O2	5280934	27432	C06427	6208	463-40-1	CC\C=C/C\C=C/C\C=C/CCCCCCCC(O)=O	Lipids and lipid-like molecules	Fatty Acyls	Lineolic acids and derivatives
meta_728	alpha-Linolenoyl Ethanolamide	Alpha-Linolenoyl ethanolamide	HMDB0013624	321.267	C20H35NO2	5283449	613508	C13828	NA	NA	CC\C=C/C\C=C/C\C=C/CCCCCCCC(=O)NCCO	Organic nitrogen compounds	Organonitrogen compounds	Amines
