# Supplementary material for: Integrated Metabolomics and Proteomics Analyses of the Grain-Filling Process and Differences in the Quality of Tibetan Hulless Barleys
Source: Plants (Basel). 2025 Jun 25;14(13):1946. doi: 10.3390/plants14131946 (PMC12251650; doi:10.3390/plants14131946)
Supplement: Supplementary file 1 [file plants-14-01946-s001.zip › Supporting information/Supplementary Table/Table S3. Differential accumulated metabolites..xlsx]

## Sheet: D-470
Differential accumulated metabolites in Dulihuang
	D16 vs D20	D16 vs D36	D16 vs D42	D20 vs D36	D20 vs D42	D36 vs D42
meta_3	TRUE	FALSE	FALSE	FALSE	TRUE	FALSE
meta_4	TRUE	FALSE	FALSE	TRUE	FALSE	FALSE
meta_5	FALSE	FALSE	FALSE	TRUE	TRUE	TRUE
meta_6	TRUE	FALSE	FALSE	FALSE	FALSE	FALSE
meta_7	TRUE	FALSE	TRUE	TRUE	TRUE	FALSE
meta_8	TRUE	FALSE	FALSE	TRUE	TRUE	TRUE
meta_9	TRUE	TRUE	TRUE	TRUE	TRUE	TRUE
meta_10	FALSE	TRUE	FALSE	TRUE	FALSE	FALSE
meta_11	TRUE	TRUE	TRUE	TRUE	TRUE	FALSE
meta_14	TRUE	TRUE	FALSE	FALSE	FALSE	FALSE
meta_16	FALSE	TRUE	TRUE	FALSE	FALSE	FALSE
meta_18	FALSE	TRUE	TRUE	FALSE	FALSE	TRUE
meta_19	FALSE	TRUE	TRUE	TRUE	TRUE	FALSE
meta_21	TRUE	TRUE	FALSE	FALSE	TRUE	TRUE
meta_22	TRUE	FALSE	FALSE	FALSE	TRUE	FALSE
meta_24	FALSE	TRUE	FALSE	FALSE	FALSE	TRUE
meta_25	FALSE	FALSE	FALSE	FALSE	TRUE	FALSE
meta_27	TRUE	TRUE	TRUE	TRUE	TRUE	FALSE
meta_28	TRUE	TRUE	TRUE	FALSE	FALSE	FALSE
meta_29	FALSE	FALSE	FALSE	TRUE	FALSE	TRUE
meta_31	FALSE	FALSE	FALSE	FALSE	TRUE	FALSE
meta_32	FALSE	FALSE	TRUE	FALSE	TRUE	FALSE
meta_37	TRUE	TRUE	FALSE	FALSE	TRUE	TRUE
meta_39	FALSE	TRUE	TRUE	TRUE	TRUE	TRUE
meta_40	TRUE	TRUE	TRUE	FALSE	FALSE	FALSE
meta_41	TRUE	FALSE	FALSE	FALSE	TRUE	FALSE
meta_42	TRUE	FALSE	FALSE	TRUE	FALSE	FALSE
meta_43	TRUE	FALSE	TRUE	TRUE	TRUE	TRUE
meta_44	TRUE	FALSE	FALSE	FALSE	FALSE	FALSE
meta_47	FALSE	TRUE	TRUE	FALSE	FALSE	TRUE
meta_50	TRUE	TRUE	FALSE	FALSE	TRUE	FALSE
meta_52	FALSE	FALSE	FALSE	TRUE	FALSE	FALSE
meta_53	FALSE	TRUE	FALSE	FALSE	FALSE	FALSE
meta_57	FALSE	FALSE	FALSE	FALSE	TRUE	FALSE
meta_59	FALSE	TRUE	TRUE	FALSE	FALSE	FALSE
meta_62	FALSE	TRUE	TRUE	TRUE	TRUE	FALSE
meta_63	FALSE	TRUE	FALSE	FALSE	FALSE	FALSE
meta_66	FALSE	TRUE	FALSE	FALSE	FALSE	FALSE
meta_67	TRUE	FALSE	FALSE	TRUE	FALSE	FALSE
meta_70	FALSE	TRUE	TRUE	FALSE	FALSE	FALSE
meta_71	TRUE	TRUE	TRUE	TRUE	TRUE	TRUE
meta_72	TRUE	TRUE	TRUE	TRUE	TRUE	TRUE
meta_73	TRUE	TRUE	FALSE	FALSE	TRUE	FALSE
meta_74	FALSE	FALSE	FALSE	FALSE	TRUE	FALSE
meta_78	FALSE	FALSE	FALSE	FALSE	FALSE	TRUE
meta_79	FALSE	TRUE	FALSE	FALSE	FALSE	FALSE
meta_82	TRUE	TRUE	FALSE	FALSE	FALSE	FALSE
meta_83	FALSE	FALSE	FALSE	FALSE	TRUE	TRUE
meta_85	TRUE	FALSE	FALSE	FALSE	TRUE	TRUE
meta_86	FALSE	TRUE	FALSE	FALSE	FALSE	TRUE
meta_87	FALSE	FALSE	FALSE	FALSE	TRUE	FALSE
meta_89	TRUE	TRUE	TRUE	FALSE	FALSE	FALSE
meta_90	FALSE	TRUE	TRUE	FALSE	FALSE	FALSE
meta_92	FALSE	TRUE	TRUE	FALSE	FALSE	FALSE
meta_93	TRUE	FALSE	FALSE	TRUE	TRUE	FALSE
meta_96	TRUE	FALSE	FALSE	TRUE	TRUE	FALSE
meta_98	FALSE	FALSE	TRUE	FALSE	FALSE	TRUE
meta_101	FALSE	FALSE	FALSE	TRUE	TRUE	TRUE
meta_102	FALSE	TRUE	TRUE	FALSE	FALSE	FALSE
meta_103	FALSE	FALSE	TRUE	FALSE	FALSE	FALSE
meta_108	TRUE	TRUE	TRUE	TRUE	TRUE	TRUE
meta_110	TRUE	TRUE	FALSE	FALSE	FALSE	FALSE
meta_111	FALSE	FALSE	TRUE	FALSE	FALSE	TRUE
meta_112	FALSE	FALSE	FALSE	FALSE	FALSE	TRUE
meta_113	TRUE	TRUE	TRUE	TRUE	TRUE	TRUE
meta_114	TRUE	TRUE	TRUE	TRUE	TRUE	TRUE
meta_115	TRUE	TRUE	FALSE	FALSE	FALSE	FALSE
meta_116	TRUE	TRUE	TRUE	TRUE	TRUE	TRUE
meta_117	TRUE	TRUE	TRUE	TRUE	FALSE	FALSE
meta_118	TRUE	FALSE	FALSE	TRUE	FALSE	FALSE
meta_119	TRUE	FALSE	FALSE	TRUE	TRUE	FALSE
meta_120	TRUE	TRUE	FALSE	FALSE	FALSE	FALSE
meta_122	TRUE	FALSE	TRUE	FALSE	FALSE	FALSE
meta_123	TRUE	TRUE	TRUE	FALSE	TRUE	TRUE
meta_124	TRUE	TRUE	FALSE	TRUE	TRUE	TRUE
meta_126	FALSE	TRUE	FALSE	FALSE	FALSE	FALSE
meta_127	FALSE	TRUE	TRUE	FALSE	FALSE	TRUE
meta_129	FALSE	FALSE	TRUE	FALSE	FALSE	FALSE
meta_132	TRUE	TRUE	TRUE	TRUE	TRUE	TRUE
meta_133	FALSE	TRUE	FALSE	FALSE	FALSE	FALSE
meta_135	TRUE	TRUE	TRUE	FALSE	FALSE	FALSE
meta_136	TRUE	FALSE	TRUE	TRUE	TRUE	FALSE
meta_138	FALSE	TRUE	FALSE	FALSE	FALSE	FALSE
meta_141	FALSE	TRUE	FALSE	FALSE	FALSE	FALSE
meta_144	FALSE	FALSE	TRUE	FALSE	FALSE	FALSE
meta_145	FALSE	TRUE	FALSE	TRUE	FALSE	FALSE
meta_146	TRUE	TRUE	TRUE	FALSE	FALSE	FALSE
meta_147	FALSE	FALSE	FALSE	TRUE	FALSE	TRUE
meta_150	FALSE	TRUE	FALSE	FALSE	FALSE	FALSE
meta_151	TRUE	TRUE	TRUE	TRUE	TRUE	FALSE
meta_152	FALSE	FALSE	TRUE	FALSE	FALSE	FALSE
meta_153	TRUE	TRUE	TRUE	FALSE	TRUE	TRUE
meta_154	FALSE	TRUE	TRUE	FALSE	FALSE	TRUE
meta_155	TRUE	TRUE	TRUE	TRUE	TRUE	FALSE
meta_159	FALSE	FALSE	FALSE	FALSE	TRUE	TRUE
meta_161	TRUE	TRUE	TRUE	FALSE	FALSE	FALSE
meta_162	FALSE	TRUE	FALSE	TRUE	FALSE	FALSE
meta_163	TRUE	FALSE	FALSE	TRUE	TRUE	FALSE
meta_166	FALSE	TRUE	TRUE	FALSE	FALSE	FALSE
meta_167	TRUE	TRUE	FALSE	FALSE	FALSE	FALSE
meta_169	TRUE	TRUE	TRUE	TRUE	TRUE	FALSE
meta_170	TRUE	TRUE	TRUE	FALSE	FALSE	FALSE
meta_171	FALSE	TRUE	TRUE	FALSE	FALSE	FALSE
meta_172	FALSE	FALSE	FALSE	FALSE	TRUE	FALSE
meta_173	FALSE	TRUE	FALSE	FALSE	FALSE	TRUE
meta_175	FALSE	TRUE	FALSE	TRUE	TRUE	TRUE
meta_177	FALSE	FALSE	FALSE	TRUE	TRUE	TRUE
meta_178	FALSE	FALSE	FALSE	FALSE	TRUE	FALSE
meta_181	FALSE	TRUE	FALSE	TRUE	TRUE	TRUE
meta_185	FALSE	FALSE	FALSE	FALSE	FALSE	TRUE
meta_186	FALSE	FALSE	FALSE	TRUE	FALSE	FALSE
meta_187	TRUE	TRUE	TRUE	FALSE	FALSE	FALSE
meta_188	FALSE	TRUE	FALSE	TRUE	TRUE	FALSE
meta_190	FALSE	FALSE	TRUE	FALSE	TRUE	TRUE
meta_193	FALSE	FALSE	FALSE	FALSE	TRUE	FALSE
meta_196	FALSE	TRUE	TRUE	FALSE	FALSE	TRUE
meta_197	FALSE	TRUE	FALSE	FALSE	FALSE	FALSE
meta_198	FALSE	FALSE	FALSE	TRUE	TRUE	FALSE
meta_199	FALSE	FALSE	FALSE	FALSE	FALSE	TRUE
meta_200	FALSE	FALSE	FALSE	FALSE	TRUE	FALSE
meta_202	FALSE	TRUE	TRUE	FALSE	TRUE	TRUE
meta_203	FALSE	TRUE	TRUE	FALSE	FALSE	FALSE
meta_204	FALSE	TRUE	FALSE	TRUE	FALSE	FALSE
meta_205	TRUE	TRUE	TRUE	FALSE	FALSE	FALSE
meta_206	FALSE	TRUE	TRUE	TRUE	TRUE	FALSE
meta_208	FALSE	FALSE	FALSE	FALSE	TRUE	FALSE
meta_209	TRUE	TRUE	TRUE	TRUE	TRUE	TRUE
meta_210	FALSE	TRUE	FALSE	TRUE	FALSE	FALSE
meta_212	FALSE	FALSE	FALSE	TRUE	TRUE	FALSE
meta_213	TRUE	TRUE	FALSE	FALSE	TRUE	TRUE
meta_214	FALSE	TRUE	FALSE	TRUE	FALSE	FALSE
meta_215	FALSE	TRUE	FALSE	FALSE	FALSE	FALSE
meta_217	FALSE	FALSE	FALSE	FALSE	TRUE	TRUE
meta_220	FALSE	TRUE	TRUE	FALSE	TRUE	FALSE
meta_227	FALSE	FALSE	FALSE	FALSE	FALSE	TRUE
meta_228	TRUE	FALSE	FALSE	FALSE	TRUE	TRUE
meta_229	FALSE	FALSE	TRUE	FALSE	FALSE	TRUE
meta_231	TRUE	TRUE	FALSE	TRUE	TRUE	TRUE
meta_232	TRUE	FALSE	FALSE	FALSE	FALSE	FALSE
meta_233	TRUE	FALSE	FALSE	FALSE	TRUE	TRUE
meta_234	TRUE	TRUE	TRUE	TRUE	TRUE	TRUE
meta_235	FALSE	TRUE	TRUE	FALSE	TRUE	TRUE
meta_236	FALSE	FALSE	FALSE	FALSE	FALSE	TRUE
meta_237	TRUE	TRUE	TRUE	TRUE	FALSE	FALSE
meta_238	FALSE	TRUE	FALSE	FALSE	FALSE	TRUE
meta_239	FALSE	FALSE	FALSE	FALSE	TRUE	TRUE
meta_240	TRUE	TRUE	TRUE	FALSE	FALSE	FALSE
meta_241	FALSE	FALSE	FALSE	FALSE	FALSE	TRUE
meta_242	FALSE	TRUE	TRUE	FALSE	FALSE	FALSE
meta_243	TRUE	TRUE	FALSE	FALSE	TRUE	TRUE
meta_246	FALSE	TRUE	FALSE	FALSE	FALSE	FALSE
meta_248	FALSE	FALSE	FALSE	FALSE	TRUE	FALSE
meta_249	TRUE	FALSE	FALSE	FALSE	FALSE	FALSE
meta_250	FALSE	TRUE	FALSE	TRUE	FALSE	FALSE
meta_251	FALSE	FALSE	FALSE	FALSE	FALSE	TRUE
meta_252	FALSE	FALSE	FALSE	TRUE	FALSE	FALSE
meta_253	TRUE	TRUE	FALSE	FALSE	TRUE	TRUE
meta_256	TRUE	TRUE	FALSE	FALSE	FALSE	FALSE
meta_258	TRUE	TRUE	FALSE	FALSE	FALSE	FALSE
meta_259	FALSE	FALSE	TRUE	FALSE	FALSE	TRUE
meta_262	FALSE	TRUE	TRUE	FALSE	TRUE	FALSE
meta_263	TRUE	TRUE	TRUE	FALSE	FALSE	FALSE
meta_265	FALSE	TRUE	TRUE	TRUE	TRUE	FALSE
meta_266	TRUE	FALSE	FALSE	FALSE	FALSE	FALSE
meta_267	FALSE	TRUE	TRUE	TRUE	TRUE	FALSE
meta_269	TRUE	FALSE	FALSE	FALSE	FALSE	FALSE
meta_270	FALSE	FALSE	FALSE	FALSE	TRUE	TRUE
meta_271	TRUE	TRUE	TRUE	FALSE	FALSE	FALSE
meta_272	FALSE	TRUE	TRUE	FALSE	FALSE	TRUE
meta_273	FALSE	FALSE	FALSE	FALSE	TRUE	TRUE
meta_274	TRUE	TRUE	TRUE	FALSE	FALSE	FALSE
meta_275	TRUE	TRUE	FALSE	FALSE	TRUE	TRUE
meta_276	FALSE	TRUE	TRUE	FALSE	FALSE	FALSE
meta_278	TRUE	TRUE	TRUE	FALSE	FALSE	FALSE
meta_279	TRUE	FALSE	FALSE	TRUE	TRUE	FALSE
meta_281	TRUE	TRUE	FALSE	TRUE	TRUE	FALSE
meta_287	TRUE	TRUE	TRUE	TRUE	FALSE	TRUE
meta_288	TRUE	TRUE	TRUE	FALSE	FALSE	FALSE
meta_290	TRUE	FALSE	FALSE	TRUE	FALSE	FALSE
meta_291	TRUE	TRUE	FALSE	TRUE	FALSE	FALSE
meta_293	TRUE	FALSE	TRUE	TRUE	FALSE	TRUE
meta_294	FALSE	TRUE	TRUE	FALSE	FALSE	FALSE
meta_297	FALSE	FALSE	FALSE	FALSE	TRUE	TRUE
meta_298	TRUE	TRUE	TRUE	TRUE	TRUE	TRUE
meta_299	FALSE	TRUE	FALSE	FALSE	FALSE	TRUE
meta_300	TRUE	TRUE	TRUE	TRUE	TRUE	FALSE
meta_301	FALSE	TRUE	FALSE	FALSE	FALSE	TRUE
meta_302	TRUE	FALSE	FALSE	FALSE	FALSE	FALSE
meta_304	TRUE	TRUE	TRUE	FALSE	FALSE	FALSE
meta_305	FALSE	TRUE	TRUE	FALSE	FALSE	TRUE
meta_306	FALSE	TRUE	FALSE	FALSE	FALSE	FALSE
meta_307	TRUE	TRUE	TRUE	TRUE	TRUE	TRUE
meta_308	FALSE	FALSE	FALSE	FALSE	FALSE	TRUE
meta_309	FALSE	FALSE	TRUE	FALSE	TRUE	TRUE
meta_310	TRUE	TRUE	FALSE	TRUE	FALSE	FALSE
meta_311	FALSE	TRUE	FALSE	TRUE	FALSE	FALSE
meta_312	FALSE	FALSE	TRUE	FALSE	FALSE	TRUE
meta_313	FALSE	FALSE	FALSE	FALSE	TRUE	TRUE
meta_314	TRUE	FALSE	FALSE	TRUE	TRUE	FALSE
meta_315	TRUE	TRUE	FALSE	FALSE	FALSE	FALSE
meta_316	FALSE	TRUE	TRUE	FALSE	TRUE	TRUE
meta_317	FALSE	FALSE	TRUE	FALSE	TRUE	TRUE
meta_318	FALSE	FALSE	TRUE	FALSE	FALSE	TRUE
meta_320	FALSE	FALSE	FALSE	TRUE	TRUE	FALSE
meta_321	FALSE	FALSE	TRUE	FALSE	FALSE	FALSE
meta_322	FALSE	FALSE	TRUE	TRUE	TRUE	TRUE
meta_323	FALSE	FALSE	TRUE	TRUE	TRUE	TRUE
meta_324	FALSE	FALSE	FALSE	TRUE	TRUE	TRUE
meta_325	FALSE	FALSE	TRUE	FALSE	FALSE	TRUE
meta_326	FALSE	FALSE	FALSE	TRUE	TRUE	TRUE
meta_327	TRUE	TRUE	TRUE	TRUE	TRUE	FALSE
meta_328	FALSE	FALSE	FALSE	FALSE	FALSE	TRUE
meta_329	FALSE	FALSE	TRUE	TRUE	TRUE	TRUE
meta_330	FALSE	FALSE	FALSE	TRUE	TRUE	FALSE
meta_331	FALSE	TRUE	TRUE	FALSE	FALSE	FALSE
meta_332	FALSE	FALSE	FALSE	FALSE	FALSE	TRUE
meta_335	FALSE	FALSE	FALSE	TRUE	FALSE	FALSE
meta_336	FALSE	TRUE	FALSE	FALSE	FALSE	TRUE
meta_337	FALSE	TRUE	TRUE	FALSE	TRUE	TRUE
meta_338	FALSE	FALSE	FALSE	FALSE	TRUE	FALSE
meta_339	TRUE	TRUE	FALSE	TRUE	TRUE	TRUE
meta_340	FALSE	TRUE	TRUE	FALSE	FALSE	FALSE
meta_345	TRUE	FALSE	FALSE	TRUE	TRUE	TRUE
meta_347	FALSE	FALSE	TRUE	FALSE	FALSE	FALSE
meta_348	FALSE	FALSE	TRUE	FALSE	FALSE	FALSE
meta_349	FALSE	FALSE	FALSE	FALSE	TRUE	TRUE
meta_351	FALSE	TRUE	TRUE	FALSE	FALSE	TRUE
meta_352	TRUE	TRUE	TRUE	FALSE	FALSE	FALSE
meta_354	FALSE	TRUE	TRUE	FALSE	FALSE	FALSE
meta_356	TRUE	FALSE	FALSE	FALSE	FALSE	FALSE
meta_357	TRUE	TRUE	TRUE	FALSE	FALSE	FALSE
meta_360	FALSE	FALSE	FALSE	TRUE	FALSE	FALSE
meta_361	FALSE	FALSE	FALSE	TRUE	FALSE	FALSE
meta_362	TRUE	TRUE	FALSE	TRUE	TRUE	TRUE
meta_364	TRUE	TRUE	TRUE	FALSE	TRUE	TRUE
meta_365	TRUE	TRUE	TRUE	FALSE	TRUE	FALSE
meta_367	TRUE	TRUE	FALSE	FALSE	FALSE	FALSE
meta_368	FALSE	TRUE	FALSE	FALSE	FALSE	TRUE
meta_369	TRUE	TRUE	FALSE	TRUE	FALSE	FALSE
meta_371	TRUE	TRUE	TRUE	TRUE	TRUE	TRUE
meta_372	FALSE	TRUE	TRUE	FALSE	FALSE	FALSE
meta_373	FALSE	TRUE	TRUE	FALSE	FALSE	TRUE
meta_374	TRUE	TRUE	FALSE	FALSE	FALSE	FALSE
meta_378	FALSE	FALSE	FALSE	FALSE	FALSE	TRUE
meta_379	FALSE	TRUE	FALSE	FALSE	FALSE	FALSE
meta_380	FALSE	FALSE	FALSE	TRUE	TRUE	FALSE
meta_381	TRUE	TRUE	TRUE	FALSE	FALSE	FALSE
meta_382	FALSE	FALSE	FALSE	TRUE	TRUE	FALSE
meta_383	FALSE	TRUE	TRUE	FALSE	TRUE	FALSE
meta_388	TRUE	TRUE	TRUE	FALSE	FALSE	FALSE
meta_390	TRUE	TRUE	TRUE	TRUE	FALSE	FALSE
meta_392	FALSE	FALSE	FALSE	FALSE	TRUE	FALSE
meta_393	FALSE	FALSE	TRUE	FALSE	FALSE	FALSE
meta_394	FALSE	FALSE	FALSE	FALSE	TRUE	FALSE
meta_396	FALSE	TRUE	TRUE	FALSE	FALSE	TRUE
meta_398	TRUE	TRUE	TRUE	FALSE	FALSE	FALSE
meta_400	FALSE	TRUE	FALSE	FALSE	FALSE	FALSE
meta_401	FALSE	FALSE	TRUE	TRUE	TRUE	TRUE
meta_405	TRUE	TRUE	TRUE	FALSE	FALSE	FALSE
meta_406	FALSE	FALSE	FALSE	FALSE	TRUE	TRUE
meta_407	FALSE	FALSE	FALSE	TRUE	FALSE	FALSE
meta_408	TRUE	TRUE	TRUE	TRUE	TRUE	FALSE
meta_410	FALSE	TRUE	TRUE	FALSE	FALSE	TRUE
meta_412	FALSE	TRUE	TRUE	FALSE	FALSE	TRUE
meta_413	TRUE	TRUE	TRUE	TRUE	TRUE	TRUE
meta_414	TRUE	TRUE	TRUE	FALSE	TRUE	TRUE
meta_416	FALSE	TRUE	TRUE	TRUE	TRUE	TRUE
meta_417	TRUE	FALSE	FALSE	FALSE	FALSE	FALSE
meta_419	FALSE	FALSE	FALSE	FALSE	TRUE	FALSE
meta_420	FALSE	FALSE	FALSE	TRUE	FALSE	FALSE
meta_421	FALSE	FALSE	FALSE	FALSE	FALSE	TRUE
meta_422	FALSE	FALSE	FALSE	FALSE	TRUE	TRUE
meta_423	FALSE	FALSE	TRUE	FALSE	FALSE	FALSE
meta_425	TRUE	TRUE	FALSE	FALSE	FALSE	FALSE
meta_428	TRUE	FALSE	FALSE	FALSE	FALSE	FALSE
meta_430	TRUE	TRUE	FALSE	TRUE	TRUE	TRUE
meta_431	TRUE	TRUE	FALSE	FALSE	TRUE	FALSE
meta_432	FALSE	TRUE	FALSE	FALSE	FALSE	TRUE
meta_433	TRUE	TRUE	FALSE	FALSE	TRUE	TRUE
meta_434	FALSE	TRUE	FALSE	FALSE	FALSE	TRUE
meta_435	TRUE	TRUE	TRUE	TRUE	TRUE	TRUE
meta_436	TRUE	TRUE	FALSE	TRUE	FALSE	FALSE
meta_437	TRUE	FALSE	FALSE	FALSE	TRUE	FALSE
meta_438	TRUE	TRUE	FALSE	TRUE	TRUE	TRUE
meta_440	FALSE	FALSE	FALSE	FALSE	FALSE	TRUE
meta_443	FALSE	FALSE	FALSE	TRUE	FALSE	FALSE
meta_444	TRUE	TRUE	TRUE	TRUE	TRUE	FALSE
meta_445	FALSE	TRUE	TRUE	FALSE	FALSE	FALSE
meta_446	TRUE	FALSE	FALSE	FALSE	FALSE	FALSE
meta_447	FALSE	FALSE	TRUE	TRUE	TRUE	FALSE
meta_449	FALSE	TRUE	TRUE	FALSE	FALSE	FALSE
meta_451	FALSE	FALSE	TRUE	FALSE	TRUE	FALSE
meta_452	TRUE	TRUE	FALSE	FALSE	FALSE	FALSE
meta_453	TRUE	FALSE	TRUE	TRUE	FALSE	TRUE
meta_454	TRUE	TRUE	TRUE	FALSE	TRUE	TRUE
meta_455	FALSE	TRUE	TRUE	FALSE	TRUE	TRUE
meta_457	TRUE	FALSE	FALSE	TRUE	TRUE	FALSE
meta_460	TRUE	TRUE	FALSE	FALSE	TRUE	TRUE
meta_461	TRUE	TRUE	FALSE	TRUE	FALSE	FALSE
meta_463	TRUE	TRUE	FALSE	FALSE	TRUE	TRUE
meta_464	TRUE	FALSE	FALSE	TRUE	TRUE	FALSE
meta_465	TRUE	FALSE	FALSE	FALSE	FALSE	FALSE
meta_466	FALSE	FALSE	TRUE	FALSE	FALSE	FALSE
meta_467	TRUE	TRUE	FALSE	TRUE	FALSE	FALSE
meta_469	FALSE	TRUE	FALSE	TRUE	FALSE	FALSE
meta_470	FALSE	TRUE	TRUE	TRUE	TRUE	FALSE
meta_471	FALSE	FALSE	TRUE	FALSE	FALSE	FALSE
meta_472	FALSE	FALSE	FALSE	TRUE	FALSE	FALSE
meta_473	TRUE	TRUE	TRUE	FALSE	FALSE	FALSE
meta_478	FALSE	TRUE	FALSE	TRUE	FALSE	FALSE
meta_479	FALSE	TRUE	FALSE	TRUE	FALSE	FALSE
meta_481	TRUE	FALSE	FALSE	FALSE	FALSE	FALSE
meta_482	FALSE	FALSE	FALSE	TRUE	TRUE	FALSE
meta_483	FALSE	TRUE	FALSE	FALSE	FALSE	TRUE
meta_484	TRUE	FALSE	FALSE	TRUE	FALSE	FALSE
meta_485	TRUE	TRUE	TRUE	FALSE	FALSE	FALSE
meta_487	TRUE	TRUE	FALSE	TRUE	FALSE	FALSE
meta_488	FALSE	TRUE	FALSE	TRUE	FALSE	FALSE
meta_489	TRUE	TRUE	TRUE	FALSE	FALSE	FALSE
meta_491	FALSE	FALSE	FALSE	TRUE	TRUE	TRUE
meta_492	FALSE	TRUE	TRUE	FALSE	TRUE	FALSE
meta_493	TRUE	FALSE	FALSE	TRUE	FALSE	FALSE
meta_494	FALSE	FALSE	FALSE	FALSE	FALSE	TRUE
meta_495	FALSE	TRUE	FALSE	TRUE	FALSE	FALSE
meta_498	TRUE	TRUE	FALSE	TRUE	TRUE	TRUE
meta_500	TRUE	TRUE	FALSE	FALSE	TRUE	TRUE
meta_501	FALSE	TRUE	TRUE	FALSE	FALSE	TRUE
meta_502	TRUE	TRUE	TRUE	FALSE	TRUE	FALSE
meta_503	FALSE	TRUE	FALSE	TRUE	FALSE	TRUE
meta_504	TRUE	TRUE	TRUE	TRUE	TRUE	FALSE
meta_506	FALSE	TRUE	TRUE	FALSE	TRUE	FALSE
meta_508	TRUE	TRUE	FALSE	FALSE	FALSE	FALSE
meta_512	FALSE	FALSE	TRUE	FALSE	TRUE	FALSE
meta_513	FALSE	FALSE	FALSE	FALSE	FALSE	TRUE
meta_517	FALSE	FALSE	FALSE	FALSE	TRUE	TRUE
meta_518	FALSE	FALSE	FALSE	TRUE	TRUE	FALSE
meta_521	FALSE	FALSE	FALSE	FALSE	FALSE	TRUE
meta_522	TRUE	FALSE	FALSE	FALSE	TRUE	FALSE
meta_523	FALSE	TRUE	TRUE	TRUE	TRUE	TRUE
meta_525	FALSE	FALSE	TRUE	FALSE	FALSE	FALSE
meta_526	FALSE	FALSE	FALSE	FALSE	TRUE	TRUE
meta_530	FALSE	TRUE	FALSE	FALSE	FALSE	FALSE
meta_531	FALSE	TRUE	TRUE	FALSE	TRUE	TRUE
meta_532	TRUE	FALSE	TRUE	TRUE	TRUE	TRUE
meta_534	TRUE	TRUE	TRUE	FALSE	TRUE	TRUE
meta_535	FALSE	FALSE	TRUE	FALSE	FALSE	FALSE
meta_536	FALSE	TRUE	FALSE	FALSE	FALSE	TRUE
meta_537	FALSE	TRUE	FALSE	TRUE	FALSE	FALSE
meta_538	FALSE	FALSE	FALSE	TRUE	TRUE	TRUE
meta_540	TRUE	TRUE	TRUE	TRUE	TRUE	FALSE
meta_541	TRUE	TRUE	FALSE	TRUE	FALSE	FALSE
meta_542	TRUE	TRUE	FALSE	TRUE	FALSE	FALSE
meta_544	FALSE	TRUE	FALSE	FALSE	FALSE	FALSE
meta_545	FALSE	TRUE	FALSE	TRUE	FALSE	FALSE
meta_546	FALSE	TRUE	TRUE	FALSE	FALSE	TRUE
meta_548	FALSE	TRUE	FALSE	TRUE	FALSE	FALSE
meta_550	FALSE	FALSE	TRUE	FALSE	TRUE	TRUE
meta_551	FALSE	TRUE	TRUE	FALSE	TRUE	TRUE
meta_554	FALSE	FALSE	TRUE	FALSE	FALSE	FALSE
meta_555	TRUE	TRUE	TRUE	TRUE	TRUE	TRUE
meta_556	FALSE	TRUE	TRUE	FALSE	TRUE	FALSE
meta_557	FALSE	FALSE	FALSE	FALSE	TRUE	FALSE
meta_558	FALSE	FALSE	FALSE	FALSE	FALSE	TRUE
meta_559	FALSE	TRUE	FALSE	FALSE	FALSE	FALSE
meta_561	TRUE	TRUE	TRUE	FALSE	FALSE	FALSE
meta_563	TRUE	FALSE	TRUE	FALSE	FALSE	FALSE
meta_567	FALSE	FALSE	FALSE	TRUE	FALSE	FALSE
meta_569	FALSE	TRUE	TRUE	FALSE	TRUE	TRUE
meta_573	FALSE	FALSE	FALSE	TRUE	TRUE	FALSE
meta_576	FALSE	FALSE	FALSE	TRUE	TRUE	FALSE
meta_577	TRUE	FALSE	FALSE	FALSE	TRUE	TRUE
meta_578	FALSE	TRUE	TRUE	FALSE	FALSE	FALSE
meta_579	FALSE	FALSE	FALSE	TRUE	FALSE	FALSE
meta_581	FALSE	TRUE	FALSE	FALSE	FALSE	TRUE
meta_582	FALSE	FALSE	FALSE	FALSE	FALSE	TRUE
meta_583	TRUE	TRUE	TRUE	FALSE	FALSE	FALSE
meta_587	FALSE	FALSE	TRUE	FALSE	FALSE	FALSE
meta_588	FALSE	TRUE	TRUE	FALSE	FALSE	FALSE
meta_589	FALSE	TRUE	FALSE	FALSE	FALSE	TRUE
meta_592	FALSE	FALSE	FALSE	TRUE	FALSE	FALSE
meta_593	TRUE	TRUE	TRUE	FALSE	TRUE	TRUE
meta_595	FALSE	FALSE	FALSE	FALSE	TRUE	FALSE
meta_598	FALSE	FALSE	TRUE	FALSE	TRUE	TRUE
meta_599	TRUE	TRUE	TRUE	TRUE	TRUE	FALSE
meta_601	FALSE	FALSE	TRUE	TRUE	TRUE	FALSE
meta_602	FALSE	TRUE	FALSE	FALSE	FALSE	TRUE
meta_603	FALSE	TRUE	FALSE	FALSE	FALSE	TRUE
meta_604	TRUE	FALSE	FALSE	TRUE	TRUE	FALSE
meta_606	FALSE	TRUE	FALSE	FALSE	FALSE	TRUE
meta_611	FALSE	TRUE	TRUE	FALSE	FALSE	FALSE
meta_612	TRUE	TRUE	FALSE	FALSE	TRUE	FALSE
meta_616	FALSE	FALSE	TRUE	FALSE	TRUE	TRUE
meta_618	TRUE	FALSE	TRUE	TRUE	TRUE	TRUE
meta_619	TRUE	TRUE	TRUE	FALSE	TRUE	TRUE
meta_620	TRUE	TRUE	TRUE	FALSE	FALSE	FALSE
meta_621	FALSE	TRUE	TRUE	FALSE	FALSE	TRUE
meta_622	TRUE	TRUE	FALSE	FALSE	FALSE	FALSE
meta_623	FALSE	FALSE	FALSE	FALSE	TRUE	TRUE
meta_625	TRUE	FALSE	TRUE	TRUE	TRUE	TRUE
meta_626	TRUE	TRUE	FALSE	FALSE	FALSE	FALSE
meta_628	FALSE	TRUE	TRUE	FALSE	FALSE	FALSE
meta_629	FALSE	FALSE	FALSE	FALSE	FALSE	TRUE
meta_630	TRUE	TRUE	FALSE	FALSE	TRUE	TRUE
meta_631	FALSE	TRUE	FALSE	FALSE	FALSE	TRUE
meta_632	TRUE	TRUE	FALSE	FALSE	FALSE	FALSE
meta_633	FALSE	TRUE	FALSE	TRUE	FALSE	FALSE
meta_637	TRUE	TRUE	FALSE	TRUE	FALSE	FALSE
meta_638	TRUE	TRUE	FALSE	TRUE	TRUE	TRUE
meta_640	FALSE	FALSE	TRUE	FALSE	FALSE	FALSE
meta_642	FALSE	FALSE	FALSE	FALSE	TRUE	FALSE
meta_643	TRUE	TRUE	TRUE	FALSE	FALSE	FALSE
meta_645	FALSE	TRUE	FALSE	FALSE	FALSE	TRUE
meta_646	TRUE	FALSE	FALSE	TRUE	TRUE	FALSE
meta_647	TRUE	TRUE	TRUE	FALSE	FALSE	FALSE
meta_648	FALSE	TRUE	TRUE	FALSE	FALSE	FALSE
meta_650	FALSE	FALSE	FALSE	FALSE	TRUE	TRUE
meta_651	FALSE	TRUE	TRUE	FALSE	FALSE	TRUE
meta_652	FALSE	FALSE	FALSE	FALSE	FALSE	TRUE
meta_653	TRUE	TRUE	TRUE	FALSE	FALSE	FALSE
meta_655	FALSE	FALSE	FALSE	FALSE	TRUE	FALSE
meta_656	TRUE	FALSE	TRUE	FALSE	FALSE	FALSE
meta_657	FALSE	FALSE	TRUE	TRUE	TRUE	TRUE
meta_658	FALSE	FALSE	TRUE	TRUE	TRUE	FALSE
meta_659	FALSE	TRUE	TRUE	FALSE	TRUE	FALSE
meta_662	FALSE	TRUE	FALSE	TRUE	FALSE	FALSE
meta_663	FALSE	FALSE	TRUE	FALSE	FALSE	FALSE
meta_664	FALSE	FALSE	TRUE	FALSE	TRUE	TRUE
meta_665	TRUE	TRUE	TRUE	FALSE	FALSE	FALSE
meta_666	FALSE	TRUE	TRUE	FALSE	FALSE	FALSE
meta_667	TRUE	TRUE	FALSE	TRUE	TRUE	FALSE
meta_668	FALSE	FALSE	FALSE	TRUE	TRUE	TRUE
meta_670	FALSE	FALSE	TRUE	FALSE	FALSE	FALSE
meta_672	FALSE	FALSE	FALSE	FALSE	FALSE	TRUE
meta_674	TRUE	TRUE	TRUE	FALSE	FALSE	FALSE
meta_675	TRUE	FALSE	FALSE	FALSE	FALSE	FALSE
meta_677	FALSE	FALSE	FALSE	TRUE	FALSE	FALSE
meta_678	FALSE	TRUE	TRUE	TRUE	TRUE	TRUE
meta_679	FALSE	TRUE	FALSE	FALSE	FALSE	TRUE
meta_680	TRUE	TRUE	TRUE	FALSE	FALSE	FALSE
meta_685	FALSE	FALSE	FALSE	TRUE	FALSE	FALSE
meta_686	FALSE	TRUE	FALSE	FALSE	FALSE	TRUE
meta_687	TRUE	TRUE	FALSE	FALSE	FALSE	FALSE
meta_688	FALSE	TRUE	TRUE	FALSE	FALSE	TRUE
meta_690	FALSE	FALSE	FALSE	FALSE	TRUE	FALSE
meta_693	FALSE	FALSE	FALSE	FALSE	TRUE	FALSE
meta_694	FALSE	FALSE	TRUE	FALSE	TRUE	TRUE
meta_695	FALSE	FALSE	TRUE	FALSE	FALSE	FALSE
meta_696	FALSE	FALSE	FALSE	FALSE	TRUE	FALSE
meta_697	FALSE	FALSE	FALSE	TRUE	TRUE	FALSE
meta_699	TRUE	FALSE	TRUE	FALSE	FALSE	FALSE
meta_701	FALSE	FALSE	TRUE	FALSE	FALSE	TRUE
meta_704	TRUE	FALSE	FALSE	FALSE	FALSE	FALSE
meta_705	FALSE	FALSE	TRUE	FALSE	FALSE	FALSE
meta_706	TRUE	TRUE	TRUE	FALSE	FALSE	FALSE
meta_708	TRUE	TRUE	TRUE	TRUE	TRUE	FALSE
meta_711	FALSE	FALSE	FALSE	TRUE	TRUE	FALSE
meta_712	FALSE	FALSE	FALSE	TRUE	TRUE	FALSE
meta_713	TRUE	FALSE	FALSE	TRUE	TRUE	FALSE
meta_714	FALSE	TRUE	FALSE	FALSE	FALSE	FALSE
meta_715	TRUE	FALSE	FALSE	TRUE	FALSE	FALSE
meta_716	FALSE	FALSE	FALSE	FALSE	TRUE	TRUE
meta_717	FALSE	TRUE	TRUE	FALSE	TRUE	TRUE
meta_718	TRUE	FALSE	FALSE	TRUE	TRUE	FALSE
meta_719	FALSE	TRUE	FALSE	TRUE	TRUE	FALSE
meta_721	FALSE	TRUE	TRUE	FALSE	FALSE	FALSE
meta_722	FALSE	TRUE	TRUE	FALSE	FALSE	TRUE
meta_723	FALSE	TRUE	TRUE	FALSE	FALSE	FALSE
meta_725	TRUE	TRUE	TRUE	TRUE	TRUE	TRUE
meta_727	TRUE	TRUE	FALSE	TRUE	FALSE	FALSE
meta_728	FALSE	FALSE	FALSE	FALSE	TRUE	FALSE

## Sheet: K-497
Differential accumulated metabolites in Kunlun 14
	K16 vs K20	K16 vs K36	K16 vs K42	K20 vs K36	K20 vs K42	K36 vs K42
meta_1	TRUE	TRUE	FALSE	FALSE	FALSE	FALSE
meta_4	TRUE	FALSE	FALSE	FALSE	TRUE	TRUE
meta_5	FALSE	FALSE	FALSE	FALSE	TRUE	TRUE
meta_6	FALSE	FALSE	FALSE	TRUE	TRUE	FALSE
meta_7	TRUE	FALSE	TRUE	TRUE	TRUE	FALSE
meta_8	TRUE	FALSE	TRUE	TRUE	TRUE	FALSE
meta_9	TRUE	TRUE	FALSE	FALSE	TRUE	TRUE
meta_10	FALSE	TRUE	FALSE	TRUE	FALSE	FALSE
meta_11	TRUE	TRUE	FALSE	TRUE	TRUE	TRUE
meta_14	FALSE	TRUE	FALSE	TRUE	FALSE	FALSE
meta_17	FALSE	FALSE	FALSE	TRUE	FALSE	FALSE
meta_18	FALSE	TRUE	TRUE	FALSE	FALSE	TRUE
meta_19	TRUE	TRUE	TRUE	FALSE	FALSE	TRUE
meta_20	FALSE	FALSE	TRUE	FALSE	FALSE	TRUE
meta_21	FALSE	FALSE	FALSE	FALSE	TRUE	TRUE
meta_22	TRUE	FALSE	TRUE	FALSE	FALSE	TRUE
meta_23	FALSE	FALSE	FALSE	FALSE	TRUE	TRUE
meta_24	FALSE	FALSE	TRUE	FALSE	FALSE	TRUE
meta_25	TRUE	FALSE	TRUE	FALSE	TRUE	FALSE
meta_27	FALSE	TRUE	TRUE	TRUE	TRUE	FALSE
meta_28	TRUE	TRUE	TRUE	FALSE	FALSE	FALSE
meta_30	TRUE	FALSE	FALSE	FALSE	FALSE	FALSE
meta_33	FALSE	FALSE	FALSE	TRUE	TRUE	FALSE
meta_34	FALSE	FALSE	TRUE	FALSE	FALSE	FALSE
meta_35	FALSE	FALSE	FALSE	FALSE	TRUE	TRUE
meta_38	FALSE	FALSE	FALSE	TRUE	FALSE	FALSE
meta_39	TRUE	TRUE	TRUE	TRUE	TRUE	FALSE
meta_40	TRUE	FALSE	FALSE	FALSE	FALSE	FALSE
meta_42	FALSE	FALSE	FALSE	TRUE	FALSE	FALSE
meta_43	FALSE	FALSE	FALSE	TRUE	TRUE	TRUE
meta_44	FALSE	TRUE	FALSE	FALSE	FALSE	FALSE
meta_45	FALSE	FALSE	TRUE	FALSE	FALSE	FALSE
meta_47	FALSE	FALSE	TRUE	FALSE	FALSE	FALSE
meta_48	FALSE	FALSE	FALSE	TRUE	TRUE	FALSE
meta_49	FALSE	FALSE	TRUE	TRUE	TRUE	FALSE
meta_50	TRUE	FALSE	FALSE	FALSE	TRUE	TRUE
meta_52	FALSE	FALSE	FALSE	TRUE	TRUE	FALSE
meta_53	FALSE	TRUE	FALSE	TRUE	FALSE	FALSE
meta_56	TRUE	FALSE	TRUE	FALSE	FALSE	FALSE
meta_59	FALSE	FALSE	FALSE	TRUE	TRUE	FALSE
meta_60	TRUE	FALSE	TRUE	FALSE	FALSE	FALSE
meta_61	FALSE	FALSE	FALSE	FALSE	TRUE	FALSE
meta_63	TRUE	TRUE	TRUE	FALSE	FALSE	FALSE
meta_65	TRUE	TRUE	FALSE	FALSE	FALSE	FALSE
meta_66	FALSE	FALSE	FALSE	TRUE	TRUE	FALSE
meta_71	FALSE	TRUE	TRUE	FALSE	TRUE	TRUE
meta_73	FALSE	TRUE	FALSE	FALSE	FALSE	FALSE
meta_75	TRUE	TRUE	FALSE	FALSE	TRUE	TRUE
meta_78	FALSE	FALSE	TRUE	TRUE	TRUE	FALSE
meta_79	TRUE	TRUE	FALSE	FALSE	FALSE	FALSE
meta_82	FALSE	FALSE	FALSE	TRUE	TRUE	FALSE
meta_85	FALSE	FALSE	TRUE	FALSE	TRUE	TRUE
meta_86	FALSE	TRUE	FALSE	FALSE	FALSE	TRUE
meta_87	FALSE	FALSE	FALSE	FALSE	TRUE	FALSE
meta_89	FALSE	FALSE	FALSE	TRUE	TRUE	FALSE
meta_90	TRUE	TRUE	FALSE	FALSE	TRUE	TRUE
meta_91	FALSE	FALSE	FALSE	FALSE	TRUE	TRUE
meta_92	FALSE	FALSE	FALSE	TRUE	TRUE	FALSE
meta_93	FALSE	TRUE	TRUE	TRUE	TRUE	FALSE
meta_94	TRUE	FALSE	FALSE	FALSE	FALSE	FALSE
meta_96	FALSE	FALSE	FALSE	FALSE	TRUE	FALSE
meta_97	FALSE	FALSE	FALSE	TRUE	TRUE	FALSE
meta_98	FALSE	FALSE	TRUE	FALSE	FALSE	FALSE
meta_100	FALSE	TRUE	FALSE	FALSE	FALSE	FALSE
meta_101	FALSE	FALSE	FALSE	TRUE	TRUE	TRUE
meta_102	FALSE	FALSE	TRUE	FALSE	FALSE	FALSE
meta_103	FALSE	FALSE	TRUE	FALSE	TRUE	TRUE
meta_104	FALSE	TRUE	FALSE	FALSE	FALSE	FALSE
meta_105	TRUE	TRUE	TRUE	FALSE	FALSE	FALSE
meta_108	FALSE	TRUE	FALSE	FALSE	FALSE	TRUE
meta_109	FALSE	TRUE	FALSE	FALSE	FALSE	FALSE
meta_111	FALSE	TRUE	TRUE	FALSE	FALSE	TRUE
meta_112	FALSE	FALSE	FALSE	TRUE	FALSE	TRUE
meta_113	TRUE	TRUE	TRUE	TRUE	TRUE	TRUE
meta_114	FALSE	TRUE	TRUE	TRUE	TRUE	TRUE
meta_115	TRUE	TRUE	FALSE	TRUE	FALSE	FALSE
meta_116	TRUE	TRUE	FALSE	TRUE	TRUE	TRUE
meta_117	TRUE	TRUE	TRUE	FALSE	FALSE	FALSE
meta_119	FALSE	FALSE	FALSE	FALSE	TRUE	FALSE
meta_120	TRUE	FALSE	FALSE	FALSE	TRUE	TRUE
meta_123	TRUE	TRUE	TRUE	FALSE	TRUE	TRUE
meta_124	FALSE	FALSE	FALSE	FALSE	TRUE	TRUE
meta_125	FALSE	TRUE	TRUE	FALSE	TRUE	FALSE
meta_126	TRUE	TRUE	FALSE	TRUE	FALSE	FALSE
meta_127	FALSE	FALSE	FALSE	TRUE	TRUE	FALSE
meta_128	FALSE	TRUE	TRUE	FALSE	FALSE	FALSE
meta_130	TRUE	FALSE	TRUE	FALSE	FALSE	FALSE
meta_131	FALSE	FALSE	FALSE	TRUE	TRUE	FALSE
meta_132	TRUE	TRUE	FALSE	FALSE	TRUE	FALSE
meta_133	FALSE	TRUE	FALSE	FALSE	FALSE	FALSE
meta_136	FALSE	FALSE	FALSE	TRUE	TRUE	FALSE
meta_137	TRUE	FALSE	FALSE	TRUE	TRUE	FALSE
meta_138	FALSE	FALSE	FALSE	TRUE	FALSE	FALSE
meta_139	FALSE	TRUE	FALSE	FALSE	FALSE	FALSE
meta_140	FALSE	FALSE	FALSE	FALSE	TRUE	TRUE
meta_141	FALSE	TRUE	FALSE	FALSE	FALSE	FALSE
meta_142	TRUE	FALSE	TRUE	FALSE	FALSE	FALSE
meta_143	FALSE	FALSE	FALSE	TRUE	FALSE	FALSE
meta_144	FALSE	TRUE	TRUE	FALSE	FALSE	TRUE
meta_147	FALSE	FALSE	FALSE	FALSE	TRUE	TRUE
meta_148	FALSE	TRUE	FALSE	FALSE	FALSE	FALSE
meta_149	FALSE	TRUE	FALSE	FALSE	FALSE	FALSE
meta_151	TRUE	TRUE	TRUE	TRUE	FALSE	FALSE
meta_152	FALSE	TRUE	TRUE	FALSE	FALSE	FALSE
meta_153	FALSE	TRUE	TRUE	FALSE	TRUE	TRUE
meta_154	FALSE	TRUE	TRUE	FALSE	FALSE	FALSE
meta_155	TRUE	TRUE	FALSE	TRUE	TRUE	TRUE
meta_157	FALSE	TRUE	FALSE	FALSE	FALSE	FALSE
meta_158	FALSE	TRUE	FALSE	FALSE	FALSE	FALSE
meta_161	FALSE	FALSE	FALSE	FALSE	TRUE	TRUE
meta_162	FALSE	TRUE	FALSE	TRUE	FALSE	FALSE
meta_163	TRUE	TRUE	TRUE	FALSE	FALSE	FALSE
meta_164	FALSE	TRUE	FALSE	FALSE	FALSE	FALSE
meta_165	FALSE	FALSE	TRUE	FALSE	FALSE	FALSE
meta_166	TRUE	TRUE	TRUE	FALSE	TRUE	TRUE
meta_167	TRUE	FALSE	FALSE	FALSE	FALSE	FALSE
meta_168	FALSE	TRUE	TRUE	FALSE	FALSE	TRUE
meta_169	TRUE	TRUE	TRUE	FALSE	FALSE	FALSE
meta_170	TRUE	TRUE	TRUE	FALSE	FALSE	FALSE
meta_171	FALSE	FALSE	FALSE	FALSE	FALSE	TRUE
meta_172	FALSE	FALSE	TRUE	FALSE	FALSE	TRUE
meta_173	FALSE	FALSE	FALSE	TRUE	TRUE	TRUE
meta_174	FALSE	FALSE	FALSE	TRUE	TRUE	FALSE
meta_175	FALSE	TRUE	FALSE	FALSE	FALSE	FALSE
meta_177	FALSE	FALSE	FALSE	TRUE	TRUE	TRUE
meta_181	FALSE	TRUE	FALSE	TRUE	FALSE	TRUE
meta_183	TRUE	TRUE	TRUE	FALSE	FALSE	FALSE
meta_186	TRUE	TRUE	TRUE	FALSE	FALSE	FALSE
meta_187	TRUE	TRUE	FALSE	FALSE	FALSE	FALSE
meta_190	TRUE	TRUE	TRUE	TRUE	TRUE	FALSE
meta_191	FALSE	FALSE	FALSE	FALSE	FALSE	TRUE
meta_192	FALSE	TRUE	FALSE	FALSE	FALSE	FALSE
meta_194	FALSE	TRUE	FALSE	FALSE	FALSE	FALSE
meta_195	FALSE	FALSE	FALSE	TRUE	TRUE	FALSE
meta_197	TRUE	FALSE	FALSE	FALSE	FALSE	FALSE
meta_198	TRUE	FALSE	FALSE	TRUE	TRUE	TRUE
meta_199	FALSE	FALSE	FALSE	TRUE	TRUE	TRUE
meta_200	FALSE	FALSE	FALSE	FALSE	TRUE	TRUE
meta_202	TRUE	FALSE	FALSE	TRUE	TRUE	FALSE
meta_203	TRUE	TRUE	TRUE	TRUE	TRUE	TRUE
meta_204	FALSE	FALSE	FALSE	FALSE	TRUE	TRUE
meta_205	TRUE	TRUE	TRUE	FALSE	FALSE	FALSE
meta_209	TRUE	FALSE	FALSE	TRUE	FALSE	FALSE
meta_210	FALSE	TRUE	FALSE	TRUE	FALSE	FALSE
meta_211	FALSE	FALSE	FALSE	TRUE	TRUE	FALSE
meta_212	TRUE	FALSE	FALSE	TRUE	TRUE	FALSE
meta_213	TRUE	TRUE	FALSE	FALSE	TRUE	FALSE
meta_214	FALSE	FALSE	FALSE	TRUE	TRUE	TRUE
meta_215	TRUE	TRUE	FALSE	FALSE	FALSE	FALSE
meta_217	FALSE	FALSE	FALSE	FALSE	FALSE	TRUE
meta_218	FALSE	FALSE	FALSE	TRUE	TRUE	FALSE
meta_220	TRUE	TRUE	TRUE	FALSE	TRUE	FALSE
meta_222	FALSE	TRUE	FALSE	FALSE	FALSE	FALSE
meta_223	FALSE	TRUE	FALSE	FALSE	FALSE	FALSE
meta_225	TRUE	TRUE	FALSE	FALSE	FALSE	FALSE
meta_226	TRUE	TRUE	FALSE	TRUE	TRUE	FALSE
meta_228	TRUE	FALSE	FALSE	FALSE	TRUE	TRUE
meta_231	TRUE	TRUE	FALSE	TRUE	TRUE	FALSE
meta_232	FALSE	FALSE	FALSE	TRUE	FALSE	FALSE
meta_233	FALSE	FALSE	FALSE	FALSE	TRUE	TRUE
meta_234	TRUE	TRUE	FALSE	TRUE	FALSE	FALSE
meta_235	TRUE	TRUE	TRUE	FALSE	FALSE	FALSE
meta_236	FALSE	TRUE	TRUE	FALSE	FALSE	FALSE
meta_237	TRUE	TRUE	TRUE	FALSE	FALSE	FALSE
meta_239	FALSE	FALSE	FALSE	FALSE	TRUE	FALSE
meta_240	TRUE	TRUE	TRUE	FALSE	FALSE	FALSE
meta_241	FALSE	FALSE	FALSE	FALSE	FALSE	TRUE
meta_242	TRUE	TRUE	FALSE	FALSE	FALSE	FALSE
meta_243	TRUE	TRUE	FALSE	FALSE	TRUE	FALSE
meta_246	TRUE	FALSE	FALSE	FALSE	TRUE	TRUE
meta_249	FALSE	FALSE	FALSE	TRUE	FALSE	FALSE
meta_253	FALSE	TRUE	FALSE	FALSE	FALSE	TRUE
meta_256	TRUE	TRUE	TRUE	FALSE	FALSE	FALSE
meta_257	TRUE	TRUE	TRUE	FALSE	FALSE	FALSE
meta_258	TRUE	TRUE	FALSE	TRUE	FALSE	FALSE
meta_260	TRUE	TRUE	FALSE	TRUE	FALSE	FALSE
meta_261	FALSE	FALSE	FALSE	FALSE	TRUE	FALSE
meta_262	TRUE	TRUE	TRUE	TRUE	TRUE	FALSE
meta_263	TRUE	TRUE	TRUE	TRUE	FALSE	FALSE
meta_265	TRUE	FALSE	TRUE	FALSE	FALSE	FALSE
meta_266	FALSE	TRUE	FALSE	FALSE	FALSE	FALSE
meta_267	TRUE	TRUE	TRUE	FALSE	TRUE	TRUE
meta_268	FALSE	FALSE	FALSE	TRUE	TRUE	FALSE
meta_271	FALSE	FALSE	FALSE	FALSE	FALSE	TRUE
meta_272	FALSE	TRUE	FALSE	FALSE	FALSE	FALSE
meta_273	FALSE	FALSE	FALSE	FALSE	TRUE	FALSE
meta_274	TRUE	TRUE	TRUE	FALSE	FALSE	FALSE
meta_275	TRUE	TRUE	FALSE	FALSE	TRUE	FALSE
meta_278	TRUE	TRUE	TRUE	FALSE	FALSE	FALSE
meta_279	FALSE	FALSE	FALSE	TRUE	TRUE	FALSE
meta_280	TRUE	TRUE	FALSE	FALSE	FALSE	FALSE
meta_281	TRUE	TRUE	TRUE	TRUE	TRUE	TRUE
meta_283	FALSE	FALSE	FALSE	FALSE	TRUE	TRUE
meta_286	FALSE	FALSE	TRUE	FALSE	FALSE	FALSE
meta_287	TRUE	TRUE	TRUE	TRUE	FALSE	TRUE
meta_288	FALSE	FALSE	FALSE	TRUE	FALSE	TRUE
meta_289	FALSE	FALSE	FALSE	TRUE	FALSE	TRUE
meta_290	TRUE	FALSE	TRUE	TRUE	TRUE	FALSE
meta_291	FALSE	TRUE	FALSE	TRUE	FALSE	FALSE
meta_294	TRUE	TRUE	FALSE	FALSE	TRUE	TRUE
meta_295	FALSE	FALSE	FALSE	TRUE	TRUE	TRUE
meta_298	TRUE	TRUE	TRUE	TRUE	TRUE	TRUE
meta_299	FALSE	TRUE	FALSE	FALSE	FALSE	TRUE
meta_300	FALSE	FALSE	TRUE	FALSE	TRUE	TRUE
meta_301	FALSE	FALSE	TRUE	FALSE	FALSE	TRUE
meta_303	FALSE	FALSE	FALSE	TRUE	FALSE	FALSE
meta_304	FALSE	FALSE	FALSE	TRUE	FALSE	FALSE
meta_305	FALSE	FALSE	FALSE	TRUE	TRUE	TRUE
meta_307	FALSE	FALSE	FALSE	TRUE	TRUE	TRUE
meta_308	FALSE	FALSE	FALSE	FALSE	FALSE	TRUE
meta_309	TRUE	FALSE	FALSE	FALSE	TRUE	TRUE
meta_310	FALSE	FALSE	FALSE	TRUE	FALSE	FALSE
meta_311	FALSE	TRUE	FALSE	TRUE	FALSE	FALSE
meta_312	FALSE	FALSE	FALSE	FALSE	FALSE	TRUE
meta_314	FALSE	TRUE	TRUE	FALSE	FALSE	FALSE
meta_315	FALSE	FALSE	FALSE	FALSE	TRUE	FALSE
meta_316	TRUE	TRUE	TRUE	FALSE	FALSE	FALSE
meta_317	FALSE	FALSE	FALSE	TRUE	TRUE	FALSE
meta_318	FALSE	FALSE	FALSE	FALSE	TRUE	TRUE
meta_319	TRUE	TRUE	FALSE	FALSE	FALSE	FALSE
meta_320	FALSE	FALSE	FALSE	TRUE	TRUE	FALSE
meta_321	FALSE	TRUE	TRUE	FALSE	FALSE	FALSE
meta_322	FALSE	FALSE	FALSE	TRUE	TRUE	TRUE
meta_323	FALSE	FALSE	FALSE	TRUE	TRUE	TRUE
meta_324	FALSE	FALSE	FALSE	FALSE	TRUE	TRUE
meta_325	FALSE	FALSE	FALSE	TRUE	TRUE	TRUE
meta_327	FALSE	FALSE	TRUE	FALSE	FALSE	FALSE
meta_328	FALSE	FALSE	FALSE	TRUE	TRUE	TRUE
meta_329	FALSE	FALSE	FALSE	TRUE	TRUE	TRUE
meta_330	FALSE	FALSE	FALSE	FALSE	TRUE	FALSE
meta_331	FALSE	TRUE	FALSE	FALSE	FALSE	FALSE
meta_332	FALSE	FALSE	FALSE	FALSE	FALSE	TRUE
meta_333	FALSE	FALSE	FALSE	TRUE	TRUE	FALSE
meta_334	TRUE	TRUE	TRUE	TRUE	FALSE	TRUE
meta_335	FALSE	FALSE	FALSE	FALSE	TRUE	TRUE
meta_337	TRUE	FALSE	FALSE	FALSE	TRUE	TRUE
meta_339	TRUE	TRUE	FALSE	TRUE	TRUE	TRUE
meta_340	FALSE	TRUE	TRUE	FALSE	FALSE	TRUE
meta_343	TRUE	TRUE	TRUE	FALSE	FALSE	FALSE
meta_344	TRUE	TRUE	FALSE	FALSE	FALSE	FALSE
meta_345	FALSE	FALSE	FALSE	FALSE	TRUE	TRUE
meta_347	TRUE	FALSE	TRUE	FALSE	TRUE	TRUE
meta_348	FALSE	FALSE	TRUE	FALSE	FALSE	FALSE
meta_349	FALSE	FALSE	FALSE	FALSE	TRUE	FALSE
meta_350	FALSE	FALSE	FALSE	TRUE	TRUE	FALSE
meta_351	FALSE	TRUE	TRUE	FALSE	FALSE	TRUE
meta_353	FALSE	FALSE	TRUE	FALSE	FALSE	FALSE
meta_354	FALSE	TRUE	TRUE	FALSE	FALSE	FALSE
meta_355	FALSE	FALSE	FALSE	TRUE	TRUE	FALSE
meta_356	FALSE	TRUE	FALSE	TRUE	FALSE	FALSE
meta_357	FALSE	TRUE	FALSE	FALSE	FALSE	FALSE
meta_360	FALSE	FALSE	FALSE	TRUE	FALSE	FALSE
meta_362	FALSE	FALSE	FALSE	TRUE	TRUE	TRUE
meta_363	TRUE	FALSE	TRUE	FALSE	FALSE	FALSE
meta_364	TRUE	TRUE	TRUE	FALSE	TRUE	TRUE
meta_365	FALSE	TRUE	TRUE	TRUE	TRUE	FALSE
meta_366	TRUE	TRUE	TRUE	TRUE	FALSE	FALSE
meta_367	TRUE	TRUE	FALSE	FALSE	FALSE	FALSE
meta_369	TRUE	FALSE	FALSE	FALSE	FALSE	FALSE
meta_371	TRUE	TRUE	TRUE	TRUE	TRUE	TRUE
meta_372	TRUE	TRUE	TRUE	TRUE	TRUE	FALSE
meta_373	TRUE	TRUE	FALSE	TRUE	TRUE	TRUE
meta_374	FALSE	TRUE	FALSE	FALSE	FALSE	FALSE
meta_376	TRUE	TRUE	FALSE	FALSE	FALSE	FALSE
meta_378	FALSE	FALSE	FALSE	TRUE	TRUE	TRUE
meta_379	TRUE	FALSE	FALSE	TRUE	FALSE	FALSE
meta_380	TRUE	FALSE	FALSE	TRUE	TRUE	FALSE
meta_382	TRUE	FALSE	FALSE	TRUE	TRUE	FALSE
meta_383	FALSE	TRUE	TRUE	TRUE	TRUE	FALSE
meta_384	TRUE	TRUE	TRUE	FALSE	FALSE	FALSE
meta_388	TRUE	TRUE	TRUE	TRUE	TRUE	FALSE
meta_390	TRUE	TRUE	TRUE	FALSE	FALSE	FALSE
meta_391	FALSE	FALSE	TRUE	FALSE	FALSE	FALSE
meta_392	TRUE	FALSE	FALSE	TRUE	TRUE	FALSE
meta_396	FALSE	TRUE	FALSE	FALSE	FALSE	TRUE
meta_398	TRUE	TRUE	TRUE	FALSE	FALSE	FALSE
meta_399	FALSE	TRUE	FALSE	FALSE	FALSE	FALSE
meta_401	TRUE	FALSE	TRUE	FALSE	TRUE	TRUE
meta_404	FALSE	FALSE	TRUE	TRUE	FALSE	FALSE
meta_405	TRUE	FALSE	TRUE	FALSE	FALSE	FALSE
meta_406	FALSE	TRUE	FALSE	TRUE	FALSE	TRUE
meta_407	FALSE	FALSE	FALSE	TRUE	FALSE	FALSE
meta_408	FALSE	TRUE	TRUE	TRUE	TRUE	FALSE
meta_409	TRUE	TRUE	TRUE	TRUE	TRUE	FALSE
meta_410	FALSE	TRUE	TRUE	FALSE	FALSE	TRUE
meta_411	FALSE	FALSE	FALSE	TRUE	TRUE	FALSE
meta_412	TRUE	TRUE	FALSE	TRUE	TRUE	TRUE
meta_413	TRUE	TRUE	TRUE	TRUE	TRUE	TRUE
meta_414	FALSE	TRUE	FALSE	FALSE	FALSE	TRUE
meta_416	FALSE	FALSE	FALSE	TRUE	TRUE	TRUE
meta_417	FALSE	TRUE	TRUE	TRUE	TRUE	FALSE
meta_418	FALSE	TRUE	FALSE	FALSE	FALSE	FALSE
meta_421	FALSE	TRUE	TRUE	FALSE	FALSE	TRUE
meta_423	FALSE	FALSE	FALSE	TRUE	TRUE	FALSE
meta_425	FALSE	TRUE	FALSE	FALSE	FALSE	FALSE
meta_426	FALSE	TRUE	FALSE	FALSE	FALSE	FALSE
meta_427	FALSE	FALSE	FALSE	FALSE	TRUE	TRUE
meta_428	FALSE	FALSE	TRUE	FALSE	TRUE	TRUE
meta_429	FALSE	TRUE	FALSE	FALSE	FALSE	FALSE
meta_430	TRUE	TRUE	FALSE	TRUE	TRUE	TRUE
meta_431	TRUE	TRUE	FALSE	FALSE	FALSE	FALSE
meta_432	FALSE	FALSE	TRUE	FALSE	FALSE	TRUE
meta_433	TRUE	TRUE	TRUE	FALSE	FALSE	FALSE
meta_434	TRUE	FALSE	FALSE	TRUE	TRUE	FALSE
meta_435	TRUE	TRUE	FALSE	TRUE	TRUE	FALSE
meta_436	FALSE	FALSE	FALSE	TRUE	FALSE	FALSE
meta_437	FALSE	TRUE	FALSE	FALSE	FALSE	FALSE
meta_438	TRUE	TRUE	FALSE	TRUE	TRUE	FALSE
meta_439	FALSE	TRUE	FALSE	FALSE	FALSE	TRUE
meta_441	FALSE	TRUE	FALSE	FALSE	FALSE	TRUE
meta_443	TRUE	TRUE	FALSE	TRUE	FALSE	FALSE
meta_444	TRUE	FALSE	FALSE	FALSE	TRUE	TRUE
meta_445	TRUE	TRUE	TRUE	FALSE	FALSE	FALSE
meta_446	FALSE	TRUE	FALSE	FALSE	FALSE	FALSE
meta_448	TRUE	TRUE	FALSE	FALSE	FALSE	FALSE
meta_449	TRUE	TRUE	TRUE	TRUE	TRUE	FALSE
meta_453	FALSE	FALSE	FALSE	FALSE	TRUE	FALSE
meta_454	FALSE	TRUE	TRUE	FALSE	TRUE	FALSE
meta_455	FALSE	TRUE	TRUE	TRUE	TRUE	FALSE
meta_456	FALSE	FALSE	FALSE	TRUE	FALSE	FALSE
meta_457	FALSE	FALSE	FALSE	FALSE	FALSE	TRUE
meta_459	TRUE	FALSE	TRUE	FALSE	FALSE	FALSE
meta_460	FALSE	FALSE	FALSE	FALSE	TRUE	TRUE
meta_461	FALSE	TRUE	FALSE	FALSE	FALSE	FALSE
meta_462	FALSE	FALSE	FALSE	FALSE	TRUE	TRUE
meta_463	FALSE	TRUE	TRUE	FALSE	TRUE	FALSE
meta_464	FALSE	FALSE	FALSE	FALSE	TRUE	FALSE
meta_466	FALSE	TRUE	TRUE	FALSE	FALSE	TRUE
meta_469	TRUE	FALSE	FALSE	FALSE	FALSE	FALSE
meta_470	FALSE	FALSE	FALSE	TRUE	FALSE	FALSE
meta_471	FALSE	TRUE	TRUE	FALSE	FALSE	FALSE
meta_472	FALSE	FALSE	FALSE	TRUE	TRUE	FALSE
meta_475	TRUE	TRUE	TRUE	FALSE	FALSE	FALSE
meta_476	TRUE	TRUE	TRUE	FALSE	FALSE	TRUE
meta_477	TRUE	FALSE	FALSE	FALSE	FALSE	FALSE
meta_481	FALSE	TRUE	FALSE	FALSE	FALSE	FALSE
meta_482	FALSE	FALSE	FALSE	FALSE	FALSE	TRUE
meta_485	FALSE	FALSE	TRUE	FALSE	TRUE	FALSE
meta_486	FALSE	FALSE	FALSE	FALSE	TRUE	FALSE
meta_487	FALSE	TRUE	FALSE	FALSE	FALSE	FALSE
meta_489	FALSE	TRUE	FALSE	FALSE	FALSE	FALSE
meta_491	FALSE	FALSE	FALSE	FALSE	TRUE	TRUE
meta_492	FALSE	TRUE	TRUE	FALSE	TRUE	FALSE
meta_493	TRUE	FALSE	FALSE	FALSE	FALSE	FALSE
meta_495	TRUE	TRUE	TRUE	FALSE	FALSE	FALSE
meta_496	FALSE	TRUE	TRUE	FALSE	FALSE	FALSE
meta_497	FALSE	FALSE	FALSE	FALSE	TRUE	TRUE
meta_498	TRUE	TRUE	TRUE	FALSE	TRUE	TRUE
meta_500	TRUE	TRUE	FALSE	FALSE	TRUE	TRUE
meta_501	FALSE	FALSE	TRUE	FALSE	FALSE	TRUE
meta_502	TRUE	TRUE	TRUE	FALSE	TRUE	FALSE
meta_503	FALSE	TRUE	FALSE	FALSE	FALSE	TRUE
meta_504	TRUE	FALSE	TRUE	FALSE	FALSE	FALSE
meta_505	TRUE	FALSE	TRUE	FALSE	TRUE	FALSE
meta_506	FALSE	TRUE	FALSE	FALSE	FALSE	FALSE
meta_507	FALSE	TRUE	FALSE	FALSE	FALSE	FALSE
meta_508	FALSE	TRUE	TRUE	FALSE	FALSE	FALSE
meta_509	TRUE	FALSE	TRUE	FALSE	FALSE	FALSE
meta_510	FALSE	TRUE	TRUE	FALSE	FALSE	FALSE
meta_512	FALSE	TRUE	FALSE	FALSE	TRUE	TRUE
meta_513	FALSE	FALSE	FALSE	FALSE	TRUE	TRUE
meta_515	FALSE	FALSE	FALSE	FALSE	TRUE	TRUE
meta_517	FALSE	FALSE	FALSE	FALSE	TRUE	FALSE
meta_518	FALSE	FALSE	TRUE	FALSE	TRUE	TRUE
meta_520	FALSE	FALSE	FALSE	FALSE	TRUE	FALSE
meta_521	FALSE	FALSE	FALSE	FALSE	TRUE	TRUE
meta_525	FALSE	FALSE	TRUE	FALSE	FALSE	FALSE
meta_530	FALSE	TRUE	TRUE	FALSE	FALSE	FALSE
meta_531	FALSE	FALSE	FALSE	FALSE	FALSE	TRUE
meta_532	FALSE	TRUE	FALSE	FALSE	FALSE	FALSE
meta_534	FALSE	TRUE	TRUE	FALSE	TRUE	FALSE
meta_535	FALSE	TRUE	TRUE	FALSE	FALSE	FALSE
meta_536	FALSE	TRUE	FALSE	FALSE	FALSE	FALSE
meta_538	FALSE	FALSE	FALSE	FALSE	TRUE	TRUE
meta_541	FALSE	TRUE	FALSE	FALSE	FALSE	FALSE
meta_542	FALSE	TRUE	FALSE	FALSE	FALSE	FALSE
meta_543	FALSE	TRUE	FALSE	FALSE	FALSE	FALSE
meta_544	FALSE	FALSE	FALSE	FALSE	TRUE	FALSE
meta_545	FALSE	TRUE	FALSE	FALSE	FALSE	FALSE
meta_546	FALSE	TRUE	TRUE	FALSE	TRUE	TRUE
meta_548	FALSE	TRUE	FALSE	FALSE	FALSE	FALSE
meta_550	FALSE	TRUE	TRUE	FALSE	TRUE	TRUE
meta_551	FALSE	FALSE	TRUE	FALSE	TRUE	TRUE
meta_553	FALSE	TRUE	FALSE	FALSE	FALSE	FALSE
meta_555	FALSE	TRUE	TRUE	FALSE	TRUE	TRUE
meta_559	FALSE	FALSE	FALSE	FALSE	TRUE	TRUE
meta_560	FALSE	FALSE	FALSE	FALSE	TRUE	TRUE
meta_561	FALSE	FALSE	FALSE	FALSE	TRUE	FALSE
meta_570	FALSE	TRUE	FALSE	FALSE	FALSE	FALSE
meta_574	FALSE	FALSE	FALSE	FALSE	TRUE	TRUE
meta_575	FALSE	FALSE	FALSE	FALSE	TRUE	FALSE
meta_576	FALSE	FALSE	FALSE	FALSE	TRUE	FALSE
meta_577	FALSE	FALSE	FALSE	FALSE	FALSE	TRUE
meta_578	FALSE	TRUE	FALSE	FALSE	FALSE	FALSE
meta_582	FALSE	FALSE	FALSE	FALSE	TRUE	FALSE
meta_586	FALSE	FALSE	FALSE	FALSE	TRUE	FALSE
meta_588	FALSE	FALSE	FALSE	FALSE	TRUE	FALSE
meta_593	FALSE	FALSE	TRUE	FALSE	TRUE	TRUE
meta_594	FALSE	FALSE	FALSE	FALSE	TRUE	FALSE
meta_595	FALSE	FALSE	FALSE	FALSE	FALSE	TRUE
meta_596	FALSE	FALSE	TRUE	FALSE	FALSE	FALSE
meta_597	FALSE	TRUE	FALSE	FALSE	FALSE	FALSE
meta_598	FALSE	TRUE	TRUE	FALSE	TRUE	TRUE
meta_599	FALSE	FALSE	FALSE	FALSE	TRUE	TRUE
meta_600	FALSE	TRUE	FALSE	FALSE	FALSE	TRUE
meta_601	FALSE	TRUE	FALSE	FALSE	TRUE	FALSE
meta_602	FALSE	TRUE	FALSE	FALSE	FALSE	TRUE
meta_603	FALSE	FALSE	FALSE	FALSE	FALSE	TRUE
meta_604	FALSE	FALSE	FALSE	FALSE	TRUE	FALSE
meta_606	FALSE	FALSE	FALSE	FALSE	FALSE	TRUE
meta_607	FALSE	FALSE	FALSE	FALSE	FALSE	TRUE
meta_608	FALSE	FALSE	TRUE	FALSE	TRUE	TRUE
meta_610	FALSE	FALSE	FALSE	FALSE	FALSE	TRUE
meta_611	FALSE	FALSE	FALSE	FALSE	FALSE	TRUE
meta_612	FALSE	FALSE	TRUE	FALSE	TRUE	TRUE
meta_615	FALSE	TRUE	FALSE	FALSE	FALSE	FALSE
meta_616	FALSE	FALSE	FALSE	FALSE	FALSE	TRUE
meta_617	FALSE	FALSE	FALSE	FALSE	TRUE	FALSE
meta_619	FALSE	TRUE	TRUE	FALSE	TRUE	FALSE
meta_620	FALSE	FALSE	FALSE	FALSE	TRUE	TRUE
meta_621	FALSE	FALSE	TRUE	FALSE	FALSE	TRUE
meta_622	FALSE	FALSE	TRUE	FALSE	TRUE	FALSE
meta_624	FALSE	TRUE	FALSE	FALSE	FALSE	FALSE
meta_625	FALSE	FALSE	FALSE	FALSE	TRUE	FALSE
meta_626	FALSE	TRUE	FALSE	FALSE	FALSE	FALSE
meta_627	FALSE	TRUE	TRUE	FALSE	FALSE	FALSE
meta_629	FALSE	TRUE	FALSE	FALSE	FALSE	FALSE
meta_630	FALSE	FALSE	TRUE	FALSE	TRUE	TRUE
meta_631	FALSE	FALSE	FALSE	FALSE	TRUE	FALSE
meta_632	FALSE	TRUE	FALSE	FALSE	FALSE	FALSE
meta_633	FALSE	TRUE	TRUE	FALSE	TRUE	FALSE
meta_634	FALSE	TRUE	FALSE	FALSE	FALSE	TRUE
meta_636	FALSE	FALSE	FALSE	FALSE	TRUE	FALSE
meta_637	FALSE	TRUE	FALSE	FALSE	FALSE	FALSE
meta_638	FALSE	TRUE	TRUE	FALSE	TRUE	TRUE
meta_640	FALSE	TRUE	TRUE	FALSE	FALSE	FALSE
meta_642	FALSE	FALSE	FALSE	FALSE	TRUE	FALSE
meta_645	FALSE	TRUE	FALSE	FALSE	TRUE	FALSE
meta_646	FALSE	TRUE	TRUE	FALSE	TRUE	FALSE
meta_647	FALSE	FALSE	TRUE	FALSE	TRUE	FALSE
meta_648	FALSE	TRUE	TRUE	FALSE	TRUE	FALSE
meta_651	FALSE	TRUE	TRUE	FALSE	TRUE	FALSE
meta_652	FALSE	FALSE	FALSE	FALSE	TRUE	FALSE
meta_653	FALSE	TRUE	TRUE	FALSE	TRUE	FALSE
meta_654	FALSE	TRUE	TRUE	FALSE	FALSE	FALSE
meta_656	FALSE	FALSE	FALSE	FALSE	TRUE	FALSE
meta_657	FALSE	FALSE	FALSE	FALSE	TRUE	TRUE
meta_658	FALSE	FALSE	FALSE	FALSE	TRUE	FALSE
meta_659	FALSE	FALSE	FALSE	FALSE	TRUE	FALSE
meta_661	FALSE	TRUE	FALSE	FALSE	FALSE	FALSE
meta_662	FALSE	TRUE	FALSE	FALSE	FALSE	FALSE
meta_663	FALSE	FALSE	FALSE	FALSE	TRUE	FALSE
meta_664	FALSE	TRUE	TRUE	FALSE	FALSE	FALSE
meta_665	FALSE	TRUE	TRUE	FALSE	FALSE	FALSE
meta_666	FALSE	TRUE	TRUE	FALSE	FALSE	FALSE
meta_667	FALSE	FALSE	TRUE	FALSE	TRUE	TRUE
meta_668	FALSE	FALSE	FALSE	FALSE	TRUE	TRUE
meta_670	FALSE	FALSE	TRUE	FALSE	TRUE	FALSE
meta_671	FALSE	TRUE	FALSE	FALSE	FALSE	FALSE
meta_672	FALSE	FALSE	TRUE	FALSE	FALSE	TRUE
meta_674	FALSE	TRUE	TRUE	FALSE	TRUE	TRUE
meta_675	FALSE	FALSE	TRUE	FALSE	FALSE	FALSE
meta_677	FALSE	TRUE	FALSE	FALSE	FALSE	FALSE
meta_678	FALSE	TRUE	FALSE	FALSE	FALSE	FALSE
meta_680	FALSE	TRUE	FALSE	FALSE	FALSE	FALSE
meta_683	FALSE	FALSE	FALSE	FALSE	TRUE	TRUE
meta_685	FALSE	FALSE	TRUE	FALSE	TRUE	TRUE
meta_686	FALSE	FALSE	FALSE	FALSE	FALSE	TRUE
meta_687	FALSE	TRUE	FALSE	FALSE	FALSE	FALSE
meta_688	FALSE	TRUE	TRUE	FALSE	FALSE	FALSE
meta_693	FALSE	FALSE	FALSE	FALSE	TRUE	FALSE
meta_694	FALSE	FALSE	FALSE	FALSE	FALSE	TRUE
meta_695	FALSE	TRUE	TRUE	FALSE	FALSE	TRUE
meta_698	FALSE	FALSE	FALSE	FALSE	TRUE	FALSE
meta_699	FALSE	TRUE	TRUE	FALSE	FALSE	TRUE
meta_700	FALSE	TRUE	FALSE	FALSE	FALSE	FALSE
meta_701	FALSE	FALSE	FALSE	FALSE	TRUE	FALSE
meta_702	FALSE	FALSE	FALSE	FALSE	FALSE	TRUE
meta_703	FALSE	FALSE	FALSE	FALSE	TRUE	TRUE
meta_704	FALSE	TRUE	FALSE	FALSE	FALSE	FALSE
meta_705	FALSE	FALSE	TRUE	FALSE	FALSE	FALSE
meta_706	FALSE	FALSE	FALSE	FALSE	FALSE	TRUE
meta_707	FALSE	TRUE	TRUE	FALSE	FALSE	FALSE
meta_708	FALSE	TRUE	TRUE	FALSE	TRUE	TRUE
meta_709	FALSE	TRUE	FALSE	FALSE	FALSE	FALSE
meta_711	FALSE	FALSE	FALSE	FALSE	TRUE	FALSE
meta_712	FALSE	TRUE	TRUE	FALSE	TRUE	FALSE
meta_713	FALSE	FALSE	TRUE	FALSE	TRUE	FALSE
meta_714	FALSE	FALSE	TRUE	FALSE	TRUE	TRUE
meta_717	FALSE	TRUE	TRUE	FALSE	TRUE	TRUE
meta_721	FALSE	TRUE	TRUE	FALSE	FALSE	FALSE
meta_722	FALSE	TRUE	FALSE	FALSE	FALSE	TRUE
meta_723	FALSE	TRUE	TRUE	FALSE	FALSE	FALSE
meta_724	FALSE	FALSE	TRUE	FALSE	FALSE	FALSE
meta_725	FALSE	TRUE	FALSE	FALSE	TRUE	TRUE
meta_726	FALSE	FALSE	TRUE	FALSE	FALSE	FALSE
meta_727	FALSE	TRUE	TRUE	FALSE	TRUE	TRUE

## Sheet: H-471
Differential accumulated metabolites in Heilaoya
	H16 vs H20	H16 vs H36	H16 vs H42	H20 vs H36	H20 vs H42	H36 vs H42
meta_1	TRUE	TRUE	TRUE	FALSE	FALSE	FALSE
meta_2	FALSE	FALSE	FALSE	FALSE	FALSE	TRUE
meta_4	FALSE	TRUE	FALSE	FALSE	FALSE	FALSE
meta_5	FALSE	FALSE	TRUE	FALSE	TRUE	TRUE
meta_6	FALSE	FALSE	FALSE	TRUE	TRUE	FALSE
meta_7	FALSE	TRUE	TRUE	TRUE	TRUE	TRUE
meta_8	TRUE	TRUE	TRUE	TRUE	TRUE	FALSE
meta_9	TRUE	FALSE	TRUE	TRUE	TRUE	FALSE
meta_10	FALSE	FALSE	TRUE	FALSE	TRUE	TRUE
meta_11	TRUE	TRUE	TRUE	TRUE	TRUE	TRUE
meta_14	TRUE	TRUE	FALSE	TRUE	FALSE	FALSE
meta_17	FALSE	TRUE	TRUE	FALSE	FALSE	FALSE
meta_18	FALSE	TRUE	FALSE	FALSE	FALSE	TRUE
meta_19	TRUE	TRUE	TRUE	FALSE	TRUE	FALSE
meta_20	FALSE	FALSE	TRUE	FALSE	FALSE	TRUE
meta_22	FALSE	TRUE	TRUE	FALSE	TRUE	FALSE
meta_24	FALSE	FALSE	FALSE	FALSE	FALSE	TRUE
meta_25	FALSE	FALSE	TRUE	FALSE	TRUE	TRUE
meta_27	FALSE	TRUE	TRUE	FALSE	FALSE	FALSE
meta_30	TRUE	TRUE	TRUE	FALSE	TRUE	TRUE
meta_33	FALSE	FALSE	FALSE	TRUE	TRUE	FALSE
meta_35	FALSE	FALSE	FALSE	TRUE	TRUE	FALSE
meta_36	FALSE	FALSE	FALSE	FALSE	TRUE	FALSE
meta_39	FALSE	TRUE	TRUE	TRUE	TRUE	FALSE
meta_40	TRUE	TRUE	TRUE	FALSE	FALSE	FALSE
meta_41	FALSE	FALSE	FALSE	FALSE	TRUE	FALSE
meta_42	FALSE	FALSE	FALSE	TRUE	FALSE	FALSE
meta_45	TRUE	TRUE	FALSE	FALSE	FALSE	FALSE
meta_47	FALSE	TRUE	TRUE	FALSE	FALSE	FALSE
meta_48	FALSE	FALSE	FALSE	FALSE	TRUE	FALSE
meta_49	FALSE	TRUE	FALSE	FALSE	FALSE	FALSE
meta_50	TRUE	TRUE	FALSE	FALSE	TRUE	TRUE
meta_52	FALSE	FALSE	TRUE	FALSE	FALSE	FALSE
meta_54	TRUE	FALSE	TRUE	FALSE	FALSE	FALSE
meta_56	FALSE	FALSE	FALSE	FALSE	TRUE	FALSE
meta_59	FALSE	FALSE	FALSE	FALSE	FALSE	TRUE
meta_60	TRUE	TRUE	TRUE	FALSE	TRUE	FALSE
meta_61	FALSE	FALSE	FALSE	FALSE	TRUE	TRUE
meta_62	TRUE	FALSE	TRUE	FALSE	FALSE	FALSE
meta_64	TRUE	FALSE	TRUE	FALSE	FALSE	FALSE
meta_66	FALSE	FALSE	FALSE	FALSE	FALSE	TRUE
meta_67	FALSE	FALSE	FALSE	TRUE	FALSE	FALSE
meta_68	FALSE	TRUE	FALSE	FALSE	FALSE	FALSE
meta_70	FALSE	FALSE	FALSE	FALSE	TRUE	TRUE
meta_71	FALSE	TRUE	TRUE	TRUE	TRUE	FALSE
meta_72	TRUE	TRUE	TRUE	TRUE	TRUE	TRUE
meta_73	TRUE	FALSE	TRUE	TRUE	TRUE	TRUE
meta_74	TRUE	TRUE	TRUE	FALSE	FALSE	FALSE
meta_75	TRUE	FALSE	TRUE	TRUE	TRUE	TRUE
meta_76	TRUE	FALSE	FALSE	FALSE	FALSE	FALSE
meta_77	TRUE	FALSE	FALSE	FALSE	FALSE	FALSE
meta_78	FALSE	TRUE	TRUE	FALSE	FALSE	FALSE
meta_79	TRUE	TRUE	TRUE	FALSE	FALSE	FALSE
meta_80	TRUE	TRUE	TRUE	FALSE	FALSE	FALSE
meta_82	TRUE	FALSE	TRUE	TRUE	FALSE	TRUE
meta_83	FALSE	FALSE	FALSE	TRUE	FALSE	TRUE
meta_85	FALSE	FALSE	TRUE	FALSE	TRUE	TRUE
meta_86	FALSE	TRUE	FALSE	FALSE	FALSE	TRUE
meta_88	FALSE	FALSE	FALSE	FALSE	TRUE	FALSE
meta_91	FALSE	FALSE	FALSE	TRUE	TRUE	FALSE
meta_92	FALSE	FALSE	FALSE	FALSE	TRUE	FALSE
meta_93	FALSE	FALSE	TRUE	TRUE	TRUE	TRUE
meta_95	FALSE	FALSE	FALSE	FALSE	TRUE	TRUE
meta_96	FALSE	TRUE	TRUE	TRUE	TRUE	FALSE
meta_97	FALSE	FALSE	FALSE	TRUE	FALSE	FALSE
meta_98	FALSE	TRUE	FALSE	FALSE	FALSE	TRUE
meta_102	FALSE	FALSE	TRUE	FALSE	FALSE	FALSE
meta_103	FALSE	TRUE	FALSE	FALSE	FALSE	FALSE
meta_104	FALSE	TRUE	FALSE	FALSE	FALSE	TRUE
meta_106	FALSE	FALSE	FALSE	TRUE	FALSE	FALSE
meta_107	FALSE	TRUE	FALSE	FALSE	FALSE	FALSE
meta_108	TRUE	TRUE	TRUE	TRUE	TRUE	TRUE
meta_110	TRUE	FALSE	FALSE	TRUE	FALSE	FALSE
meta_111	FALSE	TRUE	TRUE	FALSE	FALSE	TRUE
meta_112	FALSE	FALSE	FALSE	TRUE	FALSE	TRUE
meta_113	TRUE	TRUE	TRUE	TRUE	TRUE	TRUE
meta_114	FALSE	TRUE	TRUE	TRUE	TRUE	TRUE
meta_115	FALSE	TRUE	FALSE	FALSE	FALSE	FALSE
meta_116	TRUE	TRUE	FALSE	TRUE	TRUE	TRUE
meta_117	FALSE	TRUE	TRUE	FALSE	FALSE	TRUE
meta_119	FALSE	TRUE	FALSE	TRUE	TRUE	FALSE
meta_120	FALSE	TRUE	FALSE	FALSE	FALSE	TRUE
meta_122	TRUE	FALSE	TRUE	TRUE	FALSE	FALSE
meta_123	TRUE	TRUE	TRUE	TRUE	TRUE	FALSE
meta_124	FALSE	FALSE	FALSE	FALSE	FALSE	TRUE
meta_127	FALSE	FALSE	FALSE	FALSE	FALSE	TRUE
meta_128	TRUE	FALSE	FALSE	FALSE	FALSE	FALSE
meta_129	FALSE	FALSE	FALSE	TRUE	TRUE	FALSE
meta_130	FALSE	FALSE	FALSE	FALSE	TRUE	TRUE
meta_132	TRUE	TRUE	FALSE	TRUE	TRUE	TRUE
meta_134	FALSE	FALSE	FALSE	FALSE	TRUE	FALSE
meta_138	TRUE	TRUE	FALSE	FALSE	FALSE	FALSE
meta_139	FALSE	TRUE	FALSE	FALSE	FALSE	FALSE
meta_140	TRUE	TRUE	FALSE	FALSE	FALSE	FALSE
meta_141	FALSE	TRUE	TRUE	FALSE	FALSE	FALSE
meta_142	FALSE	TRUE	FALSE	FALSE	FALSE	FALSE
meta_143	FALSE	FALSE	FALSE	FALSE	TRUE	TRUE
meta_144	FALSE	FALSE	TRUE	FALSE	FALSE	FALSE
meta_145	TRUE	FALSE	FALSE	TRUE	FALSE	FALSE
meta_146	TRUE	FALSE	TRUE	FALSE	FALSE	FALSE
meta_149	FALSE	TRUE	TRUE	FALSE	TRUE	FALSE
meta_150	FALSE	TRUE	FALSE	FALSE	FALSE	FALSE
meta_151	TRUE	TRUE	FALSE	FALSE	TRUE	TRUE
meta_152	FALSE	TRUE	FALSE	FALSE	FALSE	TRUE
meta_153	FALSE	TRUE	TRUE	TRUE	TRUE	FALSE
meta_154	FALSE	TRUE	TRUE	FALSE	FALSE	FALSE
meta_155	TRUE	TRUE	FALSE	TRUE	TRUE	TRUE
meta_157	TRUE	FALSE	FALSE	FALSE	FALSE	FALSE
meta_160	FALSE	FALSE	FALSE	FALSE	TRUE	TRUE
meta_161	FALSE	FALSE	FALSE	FALSE	TRUE	TRUE
meta_162	FALSE	FALSE	TRUE	FALSE	TRUE	TRUE
meta_163	TRUE	TRUE	TRUE	TRUE	FALSE	FALSE
meta_166	FALSE	TRUE	TRUE	FALSE	FALSE	FALSE
meta_167	TRUE	TRUE	TRUE	FALSE	TRUE	FALSE
meta_168	FALSE	TRUE	FALSE	FALSE	FALSE	TRUE
meta_169	FALSE	TRUE	FALSE	FALSE	FALSE	FALSE
meta_170	FALSE	FALSE	FALSE	FALSE	TRUE	FALSE
meta_172	TRUE	TRUE	TRUE	FALSE	FALSE	FALSE
meta_173	FALSE	FALSE	FALSE	TRUE	TRUE	TRUE
meta_178	FALSE	FALSE	FALSE	FALSE	TRUE	TRUE
meta_179	FALSE	FALSE	FALSE	FALSE	TRUE	FALSE
meta_181	TRUE	TRUE	TRUE	FALSE	FALSE	FALSE
meta_182	TRUE	FALSE	FALSE	TRUE	FALSE	FALSE
meta_184	FALSE	FALSE	FALSE	TRUE	TRUE	FALSE
meta_186	TRUE	TRUE	TRUE	FALSE	FALSE	FALSE
meta_187	FALSE	FALSE	FALSE	FALSE	TRUE	FALSE
meta_188	TRUE	TRUE	FALSE	FALSE	TRUE	TRUE
meta_189	FALSE	FALSE	FALSE	FALSE	TRUE	FALSE
meta_190	FALSE	TRUE	TRUE	TRUE	TRUE	FALSE
meta_191	TRUE	FALSE	TRUE	TRUE	TRUE	TRUE
meta_192	TRUE	FALSE	FALSE	FALSE	FALSE	FALSE
meta_194	TRUE	TRUE	TRUE	FALSE	TRUE	FALSE
meta_195	FALSE	FALSE	FALSE	FALSE	FALSE	TRUE
meta_196	FALSE	TRUE	FALSE	FALSE	FALSE	TRUE
meta_197	TRUE	FALSE	FALSE	FALSE	FALSE	FALSE
meta_198	TRUE	TRUE	TRUE	TRUE	TRUE	FALSE
meta_199	FALSE	TRUE	TRUE	FALSE	FALSE	FALSE
meta_201	FALSE	FALSE	FALSE	FALSE	TRUE	FALSE
meta_202	TRUE	FALSE	FALSE	TRUE	TRUE	FALSE
meta_203	FALSE	TRUE	TRUE	FALSE	FALSE	TRUE
meta_204	FALSE	FALSE	FALSE	TRUE	TRUE	TRUE
meta_205	TRUE	TRUE	TRUE	FALSE	FALSE	FALSE
meta_206	TRUE	TRUE	FALSE	FALSE	FALSE	FALSE
meta_209	TRUE	TRUE	FALSE	TRUE	FALSE	FALSE
meta_210	FALSE	TRUE	FALSE	TRUE	FALSE	FALSE
meta_212	FALSE	FALSE	FALSE	FALSE	TRUE	FALSE
meta_213	TRUE	TRUE	FALSE	TRUE	TRUE	FALSE
meta_214	FALSE	FALSE	FALSE	TRUE	TRUE	TRUE
meta_215	TRUE	TRUE	FALSE	FALSE	FALSE	FALSE
meta_216	FALSE	FALSE	FALSE	FALSE	FALSE	TRUE
meta_218	FALSE	FALSE	FALSE	TRUE	TRUE	FALSE
meta_220	TRUE	TRUE	TRUE	FALSE	FALSE	FALSE
meta_221	FALSE	FALSE	FALSE	TRUE	TRUE	FALSE
meta_222	FALSE	FALSE	FALSE	FALSE	FALSE	TRUE
meta_224	FALSE	FALSE	FALSE	FALSE	TRUE	FALSE
meta_225	TRUE	TRUE	FALSE	FALSE	FALSE	FALSE
meta_226	TRUE	TRUE	TRUE	FALSE	FALSE	FALSE
meta_227	FALSE	FALSE	TRUE	FALSE	FALSE	TRUE
meta_231	FALSE	FALSE	FALSE	FALSE	FALSE	TRUE
meta_232	FALSE	TRUE	FALSE	TRUE	FALSE	FALSE
meta_233	FALSE	FALSE	FALSE	FALSE	TRUE	FALSE
meta_234	FALSE	TRUE	TRUE	TRUE	TRUE	TRUE
meta_236	TRUE	TRUE	FALSE	FALSE	FALSE	FALSE
meta_237	TRUE	TRUE	TRUE	FALSE	FALSE	FALSE
meta_240	TRUE	TRUE	TRUE	FALSE	FALSE	FALSE
meta_241	FALSE	FALSE	FALSE	FALSE	FALSE	TRUE
meta_242	FALSE	FALSE	TRUE	FALSE	FALSE	FALSE
meta_243	TRUE	TRUE	FALSE	FALSE	TRUE	FALSE
meta_246	FALSE	TRUE	FALSE	FALSE	FALSE	FALSE
meta_250	FALSE	FALSE	FALSE	TRUE	FALSE	FALSE
meta_253	TRUE	FALSE	FALSE	TRUE	TRUE	TRUE
meta_257	TRUE	TRUE	TRUE	TRUE	FALSE	FALSE
meta_258	TRUE	TRUE	FALSE	FALSE	FALSE	FALSE
meta_260	TRUE	TRUE	TRUE	FALSE	FALSE	TRUE
meta_261	TRUE	TRUE	TRUE	FALSE	FALSE	FALSE
meta_262	TRUE	TRUE	TRUE	TRUE	TRUE	FALSE
meta_263	TRUE	TRUE	TRUE	FALSE	FALSE	FALSE
meta_265	FALSE	TRUE	TRUE	TRUE	FALSE	FALSE
meta_267	TRUE	TRUE	TRUE	FALSE	TRUE	FALSE
meta_271	TRUE	FALSE	TRUE	TRUE	TRUE	TRUE
meta_272	FALSE	TRUE	FALSE	FALSE	FALSE	TRUE
meta_274	TRUE	TRUE	TRUE	FALSE	FALSE	FALSE
meta_275	FALSE	TRUE	FALSE	FALSE	FALSE	FALSE
meta_277	TRUE	FALSE	FALSE	TRUE	TRUE	FALSE
meta_278	FALSE	TRUE	TRUE	TRUE	FALSE	FALSE
meta_279	FALSE	TRUE	TRUE	FALSE	FALSE	FALSE
meta_281	FALSE	FALSE	TRUE	FALSE	FALSE	TRUE
meta_282	FALSE	FALSE	FALSE	FALSE	TRUE	TRUE
meta_287	TRUE	FALSE	FALSE	TRUE	TRUE	FALSE
meta_289	TRUE	TRUE	TRUE	FALSE	FALSE	FALSE
meta_290	FALSE	TRUE	TRUE	TRUE	TRUE	FALSE
meta_291	FALSE	TRUE	FALSE	TRUE	FALSE	FALSE
meta_292	TRUE	FALSE	FALSE	TRUE	TRUE	FALSE
meta_294	FALSE	TRUE	FALSE	FALSE	FALSE	TRUE
meta_296	FALSE	FALSE	FALSE	FALSE	FALSE	TRUE
meta_298	TRUE	TRUE	TRUE	TRUE	TRUE	FALSE
meta_299	FALSE	FALSE	TRUE	FALSE	FALSE	TRUE
meta_300	FALSE	FALSE	FALSE	TRUE	FALSE	FALSE
meta_302	FALSE	FALSE	FALSE	FALSE	TRUE	FALSE
meta_305	FALSE	TRUE	FALSE	FALSE	FALSE	TRUE
meta_307	FALSE	FALSE	FALSE	TRUE	TRUE	TRUE
meta_308	FALSE	FALSE	FALSE	FALSE	FALSE	TRUE
meta_309	TRUE	TRUE	FALSE	FALSE	TRUE	TRUE
meta_310	FALSE	TRUE	FALSE	FALSE	FALSE	FALSE
meta_311	FALSE	FALSE	FALSE	TRUE	FALSE	FALSE
meta_314	TRUE	TRUE	TRUE	FALSE	FALSE	FALSE
meta_317	TRUE	FALSE	FALSE	FALSE	FALSE	FALSE
meta_318	FALSE	FALSE	FALSE	TRUE	FALSE	TRUE
meta_320	TRUE	TRUE	FALSE	TRUE	TRUE	TRUE
meta_321	FALSE	FALSE	TRUE	FALSE	FALSE	FALSE
meta_322	FALSE	TRUE	TRUE	FALSE	TRUE	TRUE
meta_323	FALSE	FALSE	TRUE	FALSE	TRUE	TRUE
meta_324	FALSE	FALSE	TRUE	FALSE	TRUE	TRUE
meta_325	FALSE	FALSE	TRUE	FALSE	TRUE	TRUE
meta_326	FALSE	FALSE	FALSE	FALSE	TRUE	TRUE
meta_328	FALSE	FALSE	FALSE	FALSE	TRUE	TRUE
meta_329	FALSE	FALSE	TRUE	FALSE	TRUE	TRUE
meta_330	FALSE	FALSE	FALSE	FALSE	TRUE	FALSE
meta_331	FALSE	TRUE	FALSE	FALSE	FALSE	TRUE
meta_334	FALSE	FALSE	TRUE	FALSE	FALSE	TRUE
meta_335	FALSE	FALSE	FALSE	TRUE	TRUE	FALSE
meta_336	FALSE	TRUE	TRUE	FALSE	FALSE	FALSE
meta_337	FALSE	FALSE	FALSE	FALSE	TRUE	FALSE
meta_338	TRUE	TRUE	TRUE	FALSE	TRUE	FALSE
meta_339	TRUE	TRUE	FALSE	TRUE	TRUE	TRUE
meta_340	FALSE	TRUE	FALSE	FALSE	FALSE	TRUE
meta_341	FALSE	FALSE	FALSE	FALSE	TRUE	FALSE
meta_343	FALSE	TRUE	TRUE	FALSE	FALSE	FALSE
meta_345	FALSE	TRUE	TRUE	FALSE	FALSE	TRUE
meta_346	TRUE	FALSE	FALSE	TRUE	TRUE	TRUE
meta_348	FALSE	FALSE	TRUE	FALSE	FALSE	FALSE
meta_351	FALSE	TRUE	TRUE	FALSE	FALSE	TRUE
meta_353	FALSE	FALSE	TRUE	FALSE	FALSE	FALSE
meta_354	FALSE	TRUE	TRUE	FALSE	FALSE	TRUE
meta_357	TRUE	TRUE	TRUE	FALSE	FALSE	FALSE
meta_360	FALSE	TRUE	FALSE	TRUE	FALSE	TRUE
meta_361	TRUE	FALSE	FALSE	TRUE	FALSE	FALSE
meta_362	FALSE	FALSE	FALSE	TRUE	TRUE	TRUE
meta_364	TRUE	TRUE	TRUE	FALSE	TRUE	FALSE
meta_365	FALSE	TRUE	TRUE	FALSE	TRUE	FALSE
meta_367	TRUE	TRUE	TRUE	FALSE	TRUE	FALSE
meta_371	TRUE	TRUE	TRUE	TRUE	TRUE	TRUE
meta_372	FALSE	TRUE	TRUE	FALSE	FALSE	TRUE
meta_373	TRUE	FALSE	FALSE	TRUE	TRUE	TRUE
meta_375	FALSE	FALSE	FALSE	TRUE	FALSE	FALSE
meta_376	FALSE	TRUE	FALSE	FALSE	FALSE	FALSE
meta_379	TRUE	FALSE	FALSE	FALSE	TRUE	TRUE
meta_380	TRUE	FALSE	FALSE	TRUE	TRUE	FALSE
meta_382	FALSE	FALSE	FALSE	FALSE	TRUE	FALSE
meta_383	FALSE	FALSE	FALSE	TRUE	FALSE	TRUE
meta_384	TRUE	TRUE	TRUE	TRUE	FALSE	TRUE
meta_387	TRUE	FALSE	FALSE	FALSE	FALSE	FALSE
meta_388	TRUE	TRUE	TRUE	FALSE	FALSE	FALSE
meta_390	FALSE	TRUE	TRUE	FALSE	FALSE	FALSE
meta_392	FALSE	FALSE	FALSE	TRUE	TRUE	FALSE
meta_395	FALSE	FALSE	FALSE	TRUE	TRUE	FALSE
meta_396	FALSE	TRUE	FALSE	FALSE	FALSE	TRUE
meta_398	TRUE	TRUE	TRUE	FALSE	FALSE	FALSE
meta_399	FALSE	TRUE	FALSE	FALSE	FALSE	FALSE
meta_400	TRUE	FALSE	FALSE	FALSE	FALSE	FALSE
meta_401	FALSE	FALSE	TRUE	FALSE	TRUE	FALSE
meta_403	FALSE	TRUE	TRUE	FALSE	FALSE	FALSE
meta_405	TRUE	TRUE	TRUE	FALSE	TRUE	FALSE
meta_407	FALSE	TRUE	FALSE	TRUE	FALSE	FALSE
meta_408	FALSE	FALSE	FALSE	FALSE	TRUE	TRUE
meta_409	TRUE	TRUE	TRUE	FALSE	FALSE	FALSE
meta_410	FALSE	TRUE	FALSE	FALSE	FALSE	TRUE
meta_412	FALSE	TRUE	FALSE	FALSE	FALSE	TRUE
meta_413	TRUE	FALSE	FALSE	TRUE	TRUE	TRUE
meta_414	TRUE	TRUE	TRUE	FALSE	FALSE	FALSE
meta_416	FALSE	FALSE	FALSE	TRUE	TRUE	TRUE
meta_417	FALSE	TRUE	FALSE	FALSE	FALSE	FALSE
meta_422	FALSE	FALSE	FALSE	FALSE	TRUE	TRUE
meta_425	TRUE	TRUE	FALSE	TRUE	TRUE	TRUE
meta_427	FALSE	FALSE	TRUE	FALSE	FALSE	TRUE
meta_430	TRUE	FALSE	FALSE	TRUE	TRUE	TRUE
meta_431	TRUE	TRUE	FALSE	FALSE	TRUE	FALSE
meta_432	FALSE	TRUE	TRUE	FALSE	FALSE	TRUE
meta_433	TRUE	TRUE	FALSE	FALSE	TRUE	FALSE
meta_434	FALSE	FALSE	TRUE	FALSE	FALSE	FALSE
meta_435	TRUE	TRUE	FALSE	TRUE	TRUE	TRUE
meta_436	FALSE	TRUE	TRUE	TRUE	TRUE	TRUE
meta_437	FALSE	FALSE	FALSE	TRUE	TRUE	TRUE
meta_438	TRUE	TRUE	FALSE	TRUE	TRUE	TRUE
meta_439	FALSE	TRUE	TRUE	FALSE	FALSE	TRUE
meta_440	FALSE	FALSE	TRUE	FALSE	FALSE	FALSE
meta_441	FALSE	TRUE	FALSE	FALSE	FALSE	TRUE
meta_442	FALSE	FALSE	FALSE	FALSE	TRUE	TRUE
meta_443	FALSE	FALSE	FALSE	TRUE	FALSE	FALSE
meta_444	TRUE	FALSE	FALSE	TRUE	TRUE	FALSE
meta_445	FALSE	TRUE	TRUE	FALSE	FALSE	FALSE
meta_446	FALSE	FALSE	FALSE	FALSE	FALSE	TRUE
meta_447	FALSE	FALSE	FALSE	TRUE	FALSE	FALSE
meta_448	TRUE	TRUE	FALSE	FALSE	TRUE	TRUE
meta_449	TRUE	TRUE	TRUE	TRUE	TRUE	FALSE
meta_453	FALSE	FALSE	FALSE	FALSE	TRUE	FALSE
meta_454	FALSE	TRUE	TRUE	FALSE	FALSE	FALSE
meta_455	FALSE	TRUE	FALSE	TRUE	FALSE	FALSE
meta_456	FALSE	FALSE	FALSE	TRUE	TRUE	FALSE
meta_457	FALSE	FALSE	FALSE	TRUE	FALSE	TRUE
meta_460	TRUE	TRUE	FALSE	TRUE	TRUE	TRUE
meta_461	FALSE	TRUE	TRUE	TRUE	TRUE	FALSE
meta_462	FALSE	TRUE	FALSE	FALSE	FALSE	FALSE
meta_463	FALSE	FALSE	TRUE	TRUE	TRUE	TRUE
meta_464	TRUE	TRUE	TRUE	TRUE	TRUE	FALSE
meta_466	FALSE	FALSE	TRUE	FALSE	FALSE	FALSE
meta_467	FALSE	TRUE	FALSE	TRUE	FALSE	FALSE
meta_469	TRUE	FALSE	FALSE	TRUE	TRUE	TRUE
meta_471	FALSE	TRUE	TRUE	FALSE	FALSE	TRUE
meta_475	FALSE	FALSE	TRUE	FALSE	FALSE	FALSE
meta_476	TRUE	TRUE	TRUE	FALSE	FALSE	FALSE
meta_477	TRUE	FALSE	TRUE	FALSE	FALSE	TRUE
meta_478	FALSE	TRUE	FALSE	TRUE	FALSE	FALSE
meta_481	FALSE	TRUE	FALSE	FALSE	FALSE	FALSE
meta_482	FALSE	FALSE	FALSE	FALSE	TRUE	FALSE
meta_484	FALSE	FALSE	FALSE	TRUE	FALSE	FALSE
meta_485	FALSE	FALSE	FALSE	TRUE	TRUE	FALSE
meta_486	FALSE	FALSE	FALSE	FALSE	TRUE	FALSE
meta_487	FALSE	TRUE	FALSE	TRUE	FALSE	FALSE
meta_489	TRUE	TRUE	TRUE	FALSE	FALSE	FALSE
meta_491	FALSE	FALSE	FALSE	FALSE	TRUE	TRUE
meta_492	FALSE	FALSE	TRUE	FALSE	FALSE	FALSE
meta_495	TRUE	TRUE	FALSE	FALSE	FALSE	TRUE
meta_496	TRUE	TRUE	TRUE	FALSE	FALSE	FALSE
meta_498	TRUE	FALSE	TRUE	TRUE	TRUE	TRUE
meta_501	FALSE	FALSE	FALSE	FALSE	FALSE	TRUE
meta_502	TRUE	TRUE	TRUE	FALSE	FALSE	FALSE
meta_503	FALSE	FALSE	TRUE	FALSE	TRUE	FALSE
meta_504	TRUE	TRUE	TRUE	FALSE	FALSE	FALSE
meta_505	TRUE	TRUE	TRUE	FALSE	FALSE	FALSE
meta_507	FALSE	TRUE	TRUE	FALSE	FALSE	FALSE
meta_508	FALSE	FALSE	TRUE	FALSE	FALSE	FALSE
meta_509	TRUE	TRUE	TRUE	FALSE	FALSE	FALSE
meta_510	TRUE	TRUE	FALSE	FALSE	TRUE	TRUE
meta_512	FALSE	FALSE	FALSE	FALSE	TRUE	TRUE
meta_513	FALSE	FALSE	FALSE	FALSE	TRUE	TRUE
meta_518	FALSE	FALSE	FALSE	FALSE	TRUE	TRUE
meta_521	FALSE	FALSE	FALSE	FALSE	FALSE	TRUE
meta_522	FALSE	FALSE	FALSE	FALSE	TRUE	TRUE
meta_523	FALSE	FALSE	FALSE	TRUE	TRUE	FALSE
meta_525	TRUE	TRUE	TRUE	FALSE	FALSE	FALSE
meta_527	TRUE	TRUE	TRUE	FALSE	FALSE	FALSE
meta_530	FALSE	TRUE	TRUE	FALSE	FALSE	FALSE
meta_531	FALSE	FALSE	FALSE	TRUE	FALSE	FALSE
meta_532	TRUE	FALSE	TRUE	TRUE	FALSE	TRUE
meta_533	FALSE	FALSE	FALSE	FALSE	TRUE	TRUE
meta_534	TRUE	TRUE	TRUE	TRUE	TRUE	FALSE
meta_535	FALSE	FALSE	TRUE	FALSE	FALSE	FALSE
meta_536	FALSE	TRUE	FALSE	FALSE	FALSE	TRUE
meta_537	FALSE	FALSE	FALSE	TRUE	FALSE	FALSE
meta_538	FALSE	FALSE	FALSE	FALSE	TRUE	TRUE
meta_539	FALSE	FALSE	FALSE	TRUE	TRUE	FALSE
meta_540	FALSE	FALSE	FALSE	TRUE	FALSE	FALSE
meta_541	FALSE	FALSE	TRUE	FALSE	TRUE	FALSE
meta_542	TRUE	FALSE	FALSE	FALSE	FALSE	FALSE
meta_543	TRUE	TRUE	FALSE	FALSE	FALSE	FALSE
meta_545	FALSE	FALSE	FALSE	TRUE	FALSE	FALSE
meta_546	FALSE	TRUE	FALSE	FALSE	FALSE	TRUE
meta_547	TRUE	FALSE	FALSE	FALSE	FALSE	FALSE
meta_548	FALSE	TRUE	TRUE	TRUE	TRUE	TRUE
meta_550	TRUE	TRUE	TRUE	FALSE	FALSE	FALSE
meta_551	TRUE	FALSE	FALSE	FALSE	TRUE	TRUE
meta_552	TRUE	FALSE	FALSE	FALSE	FALSE	FALSE
meta_554	TRUE	TRUE	FALSE	FALSE	FALSE	FALSE
meta_555	FALSE	TRUE	FALSE	TRUE	FALSE	FALSE
meta_556	TRUE	TRUE	TRUE	FALSE	FALSE	FALSE
meta_557	FALSE	FALSE	FALSE	FALSE	TRUE	TRUE
meta_558	FALSE	FALSE	FALSE	FALSE	FALSE	TRUE
meta_559	FALSE	TRUE	FALSE	FALSE	FALSE	FALSE
meta_560	FALSE	FALSE	FALSE	FALSE	TRUE	FALSE
meta_567	FALSE	FALSE	FALSE	TRUE	FALSE	FALSE
meta_568	FALSE	FALSE	FALSE	TRUE	FALSE	FALSE
meta_569	TRUE	FALSE	TRUE	FALSE	FALSE	FALSE
meta_570	TRUE	FALSE	FALSE	FALSE	FALSE	FALSE
meta_571	TRUE	TRUE	FALSE	FALSE	FALSE	FALSE
meta_573	FALSE	FALSE	FALSE	FALSE	FALSE	TRUE
meta_574	FALSE	FALSE	FALSE	FALSE	TRUE	TRUE
meta_576	TRUE	FALSE	FALSE	TRUE	TRUE	FALSE
meta_577	TRUE	TRUE	TRUE	FALSE	TRUE	TRUE
meta_579	FALSE	TRUE	FALSE	FALSE	FALSE	FALSE
meta_581	FALSE	FALSE	TRUE	FALSE	FALSE	FALSE
meta_582	TRUE	FALSE	FALSE	FALSE	FALSE	FALSE
meta_583	FALSE	FALSE	FALSE	FALSE	TRUE	FALSE
meta_584	FALSE	TRUE	FALSE	TRUE	FALSE	TRUE
meta_587	TRUE	TRUE	FALSE	FALSE	FALSE	FALSE
meta_588	FALSE	TRUE	TRUE	TRUE	TRUE	FALSE
meta_593	FALSE	TRUE	TRUE	TRUE	TRUE	FALSE
meta_594	FALSE	FALSE	FALSE	TRUE	TRUE	FALSE
meta_596	TRUE	TRUE	TRUE	FALSE	TRUE	FALSE
meta_602	FALSE	TRUE	FALSE	FALSE	FALSE	TRUE
meta_603	FALSE	FALSE	TRUE	FALSE	FALSE	FALSE
meta_606	FALSE	FALSE	FALSE	FALSE	FALSE	TRUE
meta_607	FALSE	FALSE	TRUE	FALSE	FALSE	FALSE
meta_608	FALSE	TRUE	TRUE	FALSE	FALSE	FALSE
meta_610	FALSE	TRUE	FALSE	FALSE	FALSE	FALSE
meta_612	TRUE	TRUE	FALSE	FALSE	TRUE	TRUE
meta_613	FALSE	FALSE	FALSE	FALSE	TRUE	TRUE
meta_615	FALSE	TRUE	FALSE	TRUE	FALSE	FALSE
meta_616	FALSE	FALSE	FALSE	TRUE	TRUE	FALSE
meta_617	FALSE	FALSE	FALSE	FALSE	TRUE	FALSE
meta_619	TRUE	TRUE	TRUE	TRUE	TRUE	FALSE
meta_620	FALSE	FALSE	FALSE	FALSE	TRUE	TRUE
meta_621	FALSE	FALSE	TRUE	FALSE	FALSE	TRUE
meta_622	FALSE	FALSE	TRUE	FALSE	TRUE	FALSE
meta_626	FALSE	FALSE	FALSE	FALSE	TRUE	FALSE
meta_628	TRUE	TRUE	TRUE	FALSE	FALSE	FALSE
meta_629	FALSE	TRUE	TRUE	TRUE	FALSE	FALSE
meta_630	FALSE	FALSE	TRUE	FALSE	TRUE	TRUE
meta_632	FALSE	TRUE	FALSE	TRUE	FALSE	FALSE
meta_634	TRUE	TRUE	FALSE	FALSE	FALSE	FALSE
meta_635	FALSE	TRUE	FALSE	FALSE	FALSE	TRUE
meta_637	TRUE	TRUE	FALSE	TRUE	FALSE	FALSE
meta_638	TRUE	FALSE	TRUE	TRUE	TRUE	TRUE
meta_639	FALSE	FALSE	TRUE	FALSE	FALSE	FALSE
meta_640	FALSE	FALSE	FALSE	FALSE	FALSE	TRUE
meta_645	FALSE	TRUE	FALSE	FALSE	FALSE	TRUE
meta_646	TRUE	FALSE	FALSE	TRUE	TRUE	FALSE
meta_647	TRUE	TRUE	TRUE	FALSE	FALSE	FALSE
meta_648	TRUE	TRUE	TRUE	FALSE	FALSE	FALSE
meta_649	FALSE	FALSE	FALSE	TRUE	TRUE	TRUE
meta_651	FALSE	TRUE	TRUE	FALSE	FALSE	TRUE
meta_653	TRUE	TRUE	TRUE	FALSE	FALSE	FALSE
meta_656	TRUE	TRUE	TRUE	FALSE	FALSE	FALSE
meta_657	FALSE	FALSE	FALSE	TRUE	TRUE	FALSE
meta_660	FALSE	TRUE	FALSE	FALSE	FALSE	FALSE
meta_662	FALSE	FALSE	TRUE	TRUE	TRUE	TRUE
meta_663	FALSE	FALSE	FALSE	TRUE	TRUE	FALSE
meta_664	TRUE	TRUE	TRUE	FALSE	TRUE	TRUE
meta_665	TRUE	TRUE	TRUE	FALSE	FALSE	FALSE
meta_666	TRUE	TRUE	TRUE	FALSE	TRUE	FALSE
meta_667	TRUE	FALSE	TRUE	TRUE	TRUE	FALSE
meta_668	FALSE	FALSE	FALSE	TRUE	TRUE	TRUE
meta_670	TRUE	FALSE	FALSE	FALSE	TRUE	FALSE
meta_671	TRUE	TRUE	FALSE	TRUE	FALSE	FALSE
meta_673	TRUE	TRUE	FALSE	FALSE	FALSE	FALSE
meta_674	FALSE	FALSE	FALSE	TRUE	TRUE	FALSE
meta_675	FALSE	FALSE	FALSE	FALSE	TRUE	TRUE
meta_676	FALSE	FALSE	FALSE	TRUE	TRUE	FALSE
meta_677	FALSE	FALSE	FALSE	TRUE	FALSE	FALSE
meta_678	FALSE	TRUE	TRUE	TRUE	TRUE	FALSE
meta_679	FALSE	FALSE	FALSE	TRUE	TRUE	FALSE
meta_680	TRUE	TRUE	FALSE	FALSE	FALSE	FALSE
meta_683	FALSE	FALSE	FALSE	FALSE	TRUE	TRUE
meta_684	FALSE	FALSE	FALSE	FALSE	TRUE	FALSE
meta_685	FALSE	FALSE	FALSE	TRUE	TRUE	TRUE
meta_686	FALSE	FALSE	FALSE	FALSE	FALSE	TRUE
meta_687	TRUE	TRUE	TRUE	FALSE	FALSE	FALSE
meta_688	FALSE	FALSE	TRUE	FALSE	FALSE	FALSE
meta_691	FALSE	FALSE	FALSE	FALSE	TRUE	TRUE
meta_695	FALSE	TRUE	TRUE	FALSE	FALSE	FALSE
meta_699	TRUE	TRUE	FALSE	FALSE	FALSE	FALSE
meta_702	FALSE	FALSE	FALSE	FALSE	FALSE	TRUE
meta_703	FALSE	FALSE	FALSE	FALSE	TRUE	TRUE
meta_704	TRUE	FALSE	FALSE	FALSE	FALSE	FALSE
meta_705	FALSE	TRUE	TRUE	FALSE	FALSE	TRUE
meta_707	FALSE	FALSE	FALSE	FALSE	TRUE	FALSE
meta_708	FALSE	TRUE	TRUE	TRUE	TRUE	FALSE
meta_711	FALSE	FALSE	FALSE	TRUE	TRUE	FALSE
meta_712	FALSE	FALSE	FALSE	TRUE	TRUE	FALSE
meta_713	FALSE	FALSE	FALSE	FALSE	FALSE	TRUE
meta_714	TRUE	FALSE	TRUE	TRUE	TRUE	FALSE
meta_715	TRUE	TRUE	FALSE	FALSE	TRUE	TRUE
meta_717	FALSE	FALSE	TRUE	FALSE	TRUE	FALSE
meta_718	FALSE	FALSE	TRUE	TRUE	TRUE	FALSE
meta_719	FALSE	TRUE	FALSE	TRUE	FALSE	TRUE
meta_721	TRUE	TRUE	FALSE	FALSE	TRUE	FALSE
meta_722	FALSE	TRUE	TRUE	FALSE	FALSE	TRUE
meta_723	TRUE	TRUE	TRUE	FALSE	FALSE	TRUE
meta_725	TRUE	TRUE	FALSE	TRUE	TRUE	TRUE
meta_726	TRUE	FALSE	FALSE	FALSE	FALSE	FALSE
meta_727	TRUE	TRUE	TRUE	TRUE	TRUE	FALSE

## Sheet: D vs H-331
Differential accumulated metabolites between Dulihuang and Heilaoya
	D16 vs H16	D20 vs H20	D36 vs H36	D42 vs H42
meta_4	TRUE	FALSE	FALSE	FALSE
meta_6	FALSE	TRUE	FALSE	FALSE
meta_7	TRUE	TRUE	FALSE	TRUE
meta_8	TRUE	TRUE	FALSE	FALSE
meta_9	TRUE	FALSE	TRUE	FALSE
meta_10	FALSE	FALSE	TRUE	FALSE
meta_11	FALSE	FALSE	TRUE	TRUE
meta_16	FALSE	FALSE	FALSE	TRUE
meta_18	FALSE	FALSE	FALSE	TRUE
meta_20	TRUE	FALSE	FALSE	FALSE
meta_22	TRUE	FALSE	FALSE	FALSE
meta_27	TRUE	FALSE	FALSE	FALSE
meta_28	TRUE	FALSE	FALSE	TRUE
meta_29	FALSE	FALSE	FALSE	TRUE
meta_30	FALSE	FALSE	TRUE	FALSE
meta_35	FALSE	TRUE	FALSE	FALSE
meta_37	TRUE	TRUE	FALSE	FALSE
meta_39	TRUE	FALSE	FALSE	TRUE
meta_42	FALSE	TRUE	TRUE	FALSE
meta_45	TRUE	FALSE	FALSE	FALSE
meta_47	TRUE	FALSE	TRUE	FALSE
meta_49	TRUE	FALSE	FALSE	TRUE
meta_50	FALSE	FALSE	FALSE	TRUE
meta_53	TRUE	FALSE	FALSE	FALSE
meta_54	FALSE	TRUE	FALSE	FALSE
meta_60	TRUE	FALSE	FALSE	TRUE
meta_61	FALSE	FALSE	FALSE	TRUE
meta_62	FALSE	TRUE	TRUE	FALSE
meta_70	FALSE	FALSE	FALSE	TRUE
meta_71	TRUE	FALSE	FALSE	FALSE
meta_72	FALSE	FALSE	FALSE	TRUE
meta_73	TRUE	FALSE	FALSE	TRUE
meta_75	TRUE	FALSE	TRUE	FALSE
meta_78	FALSE	FALSE	TRUE	TRUE
meta_82	TRUE	FALSE	FALSE	FALSE
meta_83	FALSE	TRUE	FALSE	FALSE
meta_87	FALSE	TRUE	FALSE	FALSE
meta_90	TRUE	FALSE	FALSE	FALSE
meta_91	FALSE	TRUE	FALSE	FALSE
meta_93	TRUE	FALSE	FALSE	FALSE
meta_95	FALSE	FALSE	TRUE	TRUE
meta_96	TRUE	FALSE	FALSE	FALSE
meta_98	TRUE	FALSE	TRUE	TRUE
meta_101	FALSE	FALSE	TRUE	FALSE
meta_106	FALSE	FALSE	TRUE	FALSE
meta_108	TRUE	FALSE	TRUE	TRUE
meta_110	TRUE	FALSE	TRUE	FALSE
meta_111	TRUE	FALSE	FALSE	FALSE
meta_112	FALSE	FALSE	TRUE	TRUE
meta_113	FALSE	FALSE	FALSE	TRUE
meta_114	TRUE	FALSE	FALSE	TRUE
meta_115	TRUE	FALSE	FALSE	FALSE
meta_116	TRUE	FALSE	FALSE	FALSE
meta_117	TRUE	FALSE	FALSE	TRUE
meta_118	FALSE	TRUE	FALSE	FALSE
meta_120	FALSE	TRUE	FALSE	FALSE
meta_123	TRUE	FALSE	TRUE	TRUE
meta_126	TRUE	FALSE	FALSE	FALSE
meta_127	FALSE	FALSE	FALSE	TRUE
meta_128	TRUE	FALSE	FALSE	FALSE
meta_129	FALSE	TRUE	FALSE	FALSE
meta_130	FALSE	FALSE	FALSE	TRUE
meta_132	TRUE	FALSE	FALSE	FALSE
meta_140	TRUE	FALSE	FALSE	FALSE
meta_142	FALSE	FALSE	TRUE	TRUE
meta_144	FALSE	FALSE	FALSE	TRUE
meta_145	TRUE	FALSE	FALSE	FALSE
meta_147	FALSE	FALSE	TRUE	FALSE
meta_151	FALSE	TRUE	FALSE	TRUE
meta_153	TRUE	FALSE	TRUE	FALSE
meta_154	TRUE	FALSE	FALSE	FALSE
meta_155	TRUE	FALSE	FALSE	FALSE
meta_159	FALSE	FALSE	FALSE	TRUE
meta_160	FALSE	FALSE	FALSE	TRUE
meta_161	FALSE	FALSE	FALSE	TRUE
meta_162	FALSE	FALSE	TRUE	FALSE
meta_163	FALSE	FALSE	FALSE	TRUE
meta_166	FALSE	FALSE	FALSE	TRUE
meta_169	FALSE	FALSE	TRUE	FALSE
meta_172	FALSE	TRUE	TRUE	TRUE
meta_175	FALSE	FALSE	FALSE	TRUE
meta_176	FALSE	FALSE	FALSE	TRUE
meta_177	FALSE	FALSE	FALSE	TRUE
meta_179	FALSE	FALSE	FALSE	TRUE
meta_181	FALSE	FALSE	FALSE	TRUE
meta_184	FALSE	TRUE	FALSE	FALSE
meta_187	TRUE	FALSE	FALSE	FALSE
meta_188	FALSE	TRUE	FALSE	TRUE
meta_191	FALSE	FALSE	TRUE	TRUE
meta_193	FALSE	FALSE	FALSE	TRUE
meta_194	TRUE	FALSE	FALSE	TRUE
meta_195	FALSE	FALSE	FALSE	TRUE
meta_196	TRUE	FALSE	FALSE	FALSE
meta_198	FALSE	FALSE	TRUE	TRUE
meta_199	TRUE	FALSE	FALSE	FALSE
meta_201	FALSE	FALSE	FALSE	TRUE
meta_202	TRUE	FALSE	FALSE	TRUE
meta_203	FALSE	FALSE	FALSE	TRUE
meta_204	FALSE	FALSE	TRUE	FALSE
meta_206	FALSE	TRUE	FALSE	FALSE
meta_209	TRUE	FALSE	FALSE	FALSE
meta_210	TRUE	FALSE	FALSE	FALSE
meta_215	TRUE	FALSE	FALSE	FALSE
meta_217	FALSE	FALSE	FALSE	TRUE
meta_224	FALSE	TRUE	FALSE	FALSE
meta_226	TRUE	FALSE	FALSE	TRUE
meta_229	FALSE	FALSE	FALSE	TRUE
meta_231	FALSE	FALSE	TRUE	FALSE
meta_232	TRUE	FALSE	FALSE	FALSE
meta_234	TRUE	FALSE	FALSE	FALSE
meta_235	FALSE	FALSE	FALSE	TRUE
meta_236	FALSE	TRUE	TRUE	FALSE
meta_238	FALSE	TRUE	TRUE	FALSE
meta_242	TRUE	FALSE	FALSE	FALSE
meta_244	FALSE	TRUE	FALSE	FALSE
meta_245	FALSE	FALSE	FALSE	TRUE
meta_246	TRUE	FALSE	FALSE	FALSE
meta_249	TRUE	TRUE	FALSE	FALSE
meta_250	TRUE	TRUE	FALSE	FALSE
meta_254	FALSE	TRUE	FALSE	FALSE
meta_257	TRUE	FALSE	FALSE	FALSE
meta_259	FALSE	FALSE	FALSE	TRUE
meta_263	TRUE	FALSE	FALSE	FALSE
meta_270	FALSE	TRUE	FALSE	FALSE
meta_271	TRUE	FALSE	TRUE	TRUE
meta_277	FALSE	TRUE	FALSE	FALSE
meta_279	TRUE	FALSE	FALSE	FALSE
meta_281	TRUE	FALSE	FALSE	FALSE
meta_282	FALSE	FALSE	FALSE	TRUE
meta_287	TRUE	FALSE	TRUE	TRUE
meta_289	TRUE	FALSE	FALSE	FALSE
meta_290	TRUE	TRUE	FALSE	FALSE
meta_293	FALSE	TRUE	FALSE	FALSE
meta_295	FALSE	FALSE	TRUE	TRUE
meta_296	FALSE	FALSE	FALSE	TRUE
meta_298	FALSE	FALSE	FALSE	TRUE
meta_299	TRUE	FALSE	FALSE	FALSE
meta_300	TRUE	FALSE	FALSE	FALSE
meta_301	TRUE	FALSE	FALSE	TRUE
meta_302	FALSE	TRUE	FALSE	FALSE
meta_304	FALSE	TRUE	FALSE	FALSE
meta_305	TRUE	FALSE	FALSE	FALSE
meta_307	TRUE	FALSE	FALSE	FALSE
meta_308	FALSE	FALSE	FALSE	TRUE
meta_309	TRUE	FALSE	FALSE	TRUE
meta_310	TRUE	FALSE	FALSE	FALSE
meta_311	TRUE	FALSE	FALSE	FALSE
meta_312	FALSE	FALSE	FALSE	TRUE
meta_313	FALSE	FALSE	FALSE	TRUE
meta_314	FALSE	TRUE	FALSE	FALSE
meta_316	FALSE	FALSE	FALSE	TRUE
meta_317	TRUE	FALSE	FALSE	TRUE
meta_318	FALSE	FALSE	FALSE	TRUE
meta_320	FALSE	FALSE	TRUE	TRUE
meta_331	TRUE	FALSE	FALSE	TRUE
meta_332	FALSE	FALSE	FALSE	TRUE
meta_335	FALSE	TRUE	FALSE	FALSE
meta_336	TRUE	FALSE	TRUE	FALSE
meta_339	TRUE	FALSE	FALSE	FALSE
meta_340	TRUE	FALSE	TRUE	FALSE
meta_342	FALSE	FALSE	TRUE	FALSE
meta_345	TRUE	FALSE	FALSE	FALSE
meta_346	FALSE	TRUE	FALSE	FALSE
meta_347	FALSE	FALSE	FALSE	TRUE
meta_349	FALSE	TRUE	FALSE	FALSE
meta_354	FALSE	FALSE	FALSE	TRUE
meta_356	TRUE	TRUE	FALSE	FALSE
meta_360	TRUE	TRUE	TRUE	FALSE
meta_362	FALSE	TRUE	FALSE	FALSE
meta_371	TRUE	FALSE	FALSE	TRUE
meta_372	FALSE	FALSE	TRUE	FALSE
meta_373	FALSE	FALSE	TRUE	TRUE
meta_374	FALSE	FALSE	FALSE	TRUE
meta_378	FALSE	FALSE	TRUE	FALSE
meta_379	TRUE	FALSE	FALSE	FALSE
meta_383	TRUE	FALSE	FALSE	TRUE
meta_384	TRUE	FALSE	FALSE	FALSE
meta_393	FALSE	FALSE	FALSE	TRUE
meta_394	FALSE	TRUE	FALSE	FALSE
meta_395	FALSE	TRUE	FALSE	FALSE
meta_396	FALSE	FALSE	TRUE	FALSE
meta_399	TRUE	FALSE	FALSE	FALSE
meta_401	FALSE	FALSE	TRUE	FALSE
meta_405	TRUE	FALSE	FALSE	TRUE
meta_406	FALSE	FALSE	FALSE	TRUE
meta_409	TRUE	FALSE	TRUE	FALSE
meta_410	FALSE	FALSE	FALSE	TRUE
meta_412	TRUE	FALSE	FALSE	FALSE
meta_413	TRUE	FALSE	FALSE	FALSE
meta_414	FALSE	FALSE	FALSE	TRUE
meta_416	FALSE	FALSE	FALSE	TRUE
meta_423	FALSE	TRUE	FALSE	FALSE
meta_425	TRUE	FALSE	TRUE	TRUE
meta_427	TRUE	FALSE	FALSE	FALSE
meta_430	TRUE	FALSE	FALSE	FALSE
meta_432	TRUE	FALSE	TRUE	TRUE
meta_434	TRUE	FALSE	TRUE	FALSE
meta_435	FALSE	FALSE	FALSE	TRUE
meta_436	TRUE	FALSE	TRUE	FALSE
meta_437	FALSE	FALSE	FALSE	TRUE
meta_438	FALSE	FALSE	TRUE	FALSE
meta_439	FALSE	FALSE	FALSE	TRUE
meta_440	FALSE	FALSE	FALSE	TRUE
meta_441	FALSE	FALSE	FALSE	TRUE
meta_442	FALSE	FALSE	FALSE	TRUE
meta_449	FALSE	FALSE	TRUE	TRUE
meta_453	FALSE	FALSE	FALSE	TRUE
meta_455	FALSE	FALSE	TRUE	FALSE
meta_457	FALSE	FALSE	TRUE	TRUE
meta_460	FALSE	TRUE	FALSE	FALSE
meta_461	TRUE	FALSE	FALSE	FALSE
meta_463	TRUE	FALSE	FALSE	FALSE
meta_464	TRUE	FALSE	FALSE	FALSE
meta_466	FALSE	FALSE	FALSE	TRUE
meta_467	TRUE	FALSE	FALSE	FALSE
meta_468	FALSE	FALSE	TRUE	FALSE
meta_469	TRUE	FALSE	FALSE	FALSE
meta_470	TRUE	FALSE	FALSE	FALSE
meta_471	FALSE	FALSE	FALSE	TRUE
meta_472	FALSE	FALSE	TRUE	FALSE
meta_473	FALSE	FALSE	TRUE	TRUE
meta_476	TRUE	FALSE	FALSE	FALSE
meta_479	TRUE	TRUE	FALSE	FALSE
meta_483	FALSE	FALSE	FALSE	TRUE
meta_485	FALSE	TRUE	FALSE	FALSE
meta_486	FALSE	TRUE	FALSE	FALSE
meta_487	TRUE	FALSE	FALSE	FALSE
meta_488	TRUE	FALSE	FALSE	FALSE
meta_489	TRUE	FALSE	FALSE	FALSE
meta_493	FALSE	TRUE	FALSE	FALSE
meta_495	TRUE	FALSE	FALSE	TRUE
meta_496	TRUE	FALSE	FALSE	FALSE
meta_498	TRUE	FALSE	FALSE	FALSE
meta_500	TRUE	FALSE	FALSE	TRUE
meta_501	FALSE	FALSE	FALSE	TRUE
meta_502	TRUE	FALSE	FALSE	FALSE
meta_503	TRUE	TRUE	FALSE	TRUE
meta_504	TRUE	FALSE	FALSE	FALSE
meta_505	TRUE	TRUE	FALSE	FALSE
meta_506	TRUE	TRUE	FALSE	FALSE
meta_508	TRUE	FALSE	FALSE	FALSE
meta_509	TRUE	FALSE	FALSE	TRUE
meta_515	FALSE	FALSE	FALSE	TRUE
meta_517	FALSE	FALSE	FALSE	TRUE
meta_521	FALSE	FALSE	TRUE	TRUE
meta_523	TRUE	FALSE	FALSE	FALSE
meta_530	TRUE	FALSE	TRUE	FALSE
meta_531	FALSE	FALSE	TRUE	TRUE
meta_532	FALSE	TRUE	FALSE	FALSE
meta_533	FALSE	FALSE	FALSE	TRUE
meta_535	TRUE	FALSE	FALSE	FALSE
meta_536	FALSE	FALSE	FALSE	TRUE
meta_539	FALSE	TRUE	FALSE	FALSE
meta_540	FALSE	TRUE	TRUE	TRUE
meta_541	TRUE	FALSE	FALSE	FALSE
meta_542	TRUE	FALSE	FALSE	FALSE
meta_545	TRUE	FALSE	FALSE	FALSE
meta_546	FALSE	FALSE	FALSE	TRUE
meta_550	FALSE	FALSE	FALSE	TRUE
meta_551	TRUE	FALSE	FALSE	FALSE
meta_554	TRUE	FALSE	FALSE	FALSE
meta_555	TRUE	TRUE	TRUE	FALSE
meta_556	TRUE	FALSE	FALSE	FALSE
meta_557	FALSE	FALSE	TRUE	FALSE
meta_560	FALSE	FALSE	FALSE	TRUE
meta_561	FALSE	TRUE	FALSE	FALSE
meta_562	FALSE	TRUE	FALSE	FALSE
meta_577	TRUE	TRUE	FALSE	TRUE
meta_579	FALSE	FALSE	TRUE	FALSE
meta_581	FALSE	FALSE	FALSE	TRUE
meta_582	FALSE	FALSE	FALSE	TRUE
meta_583	FALSE	FALSE	FALSE	TRUE
meta_584	FALSE	FALSE	FALSE	TRUE
meta_589	TRUE	FALSE	FALSE	FALSE
meta_596	TRUE	FALSE	FALSE	FALSE
meta_597	TRUE	FALSE	FALSE	TRUE
meta_600	TRUE	FALSE	FALSE	TRUE
meta_601	TRUE	TRUE	FALSE	FALSE
meta_602	FALSE	FALSE	TRUE	FALSE
meta_603	TRUE	FALSE	FALSE	FALSE
meta_604	FALSE	TRUE	FALSE	FALSE
meta_612	TRUE	FALSE	FALSE	FALSE
meta_616	FALSE	TRUE	FALSE	TRUE
meta_619	FALSE	TRUE	FALSE	TRUE
meta_620	FALSE	FALSE	FALSE	TRUE
meta_621	TRUE	FALSE	FALSE	FALSE
meta_622	TRUE	FALSE	FALSE	FALSE
meta_625	FALSE	FALSE	FALSE	TRUE
meta_629	TRUE	TRUE	FALSE	FALSE
meta_631	FALSE	FALSE	TRUE	FALSE
meta_634	FALSE	FALSE	TRUE	FALSE
meta_636	FALSE	TRUE	FALSE	FALSE
meta_638	TRUE	FALSE	FALSE	FALSE
meta_646	FALSE	TRUE	FALSE	FALSE
meta_647	TRUE	TRUE	FALSE	FALSE
meta_651	FALSE	FALSE	TRUE	FALSE
meta_652	FALSE	FALSE	FALSE	TRUE
meta_655	FALSE	FALSE	FALSE	TRUE
meta_658	FALSE	TRUE	FALSE	FALSE
meta_662	TRUE	FALSE	TRUE	FALSE
meta_665	TRUE	FALSE	FALSE	FALSE
meta_666	TRUE	FALSE	TRUE	TRUE
meta_667	TRUE	FALSE	FALSE	FALSE
meta_668	FALSE	FALSE	TRUE	TRUE
meta_671	TRUE	FALSE	FALSE	FALSE
meta_672	FALSE	FALSE	FALSE	TRUE
meta_674	TRUE	FALSE	FALSE	FALSE
meta_675	FALSE	FALSE	FALSE	TRUE
meta_677	FALSE	FALSE	TRUE	FALSE
meta_678	TRUE	TRUE	FALSE	FALSE
meta_679	FALSE	FALSE	TRUE	FALSE
meta_683	FALSE	FALSE	FALSE	TRUE
meta_686	FALSE	FALSE	TRUE	TRUE
meta_687	FALSE	FALSE	TRUE	FALSE
meta_688	TRUE	FALSE	FALSE	TRUE
meta_690	FALSE	FALSE	FALSE	TRUE
meta_695	TRUE	FALSE	FALSE	FALSE
meta_696	FALSE	FALSE	FALSE	TRUE
meta_697	FALSE	TRUE	FALSE	FALSE
meta_701	FALSE	FALSE	FALSE	TRUE
meta_703	FALSE	TRUE	FALSE	TRUE
meta_708	TRUE	FALSE	FALSE	FALSE
meta_711	FALSE	FALSE	TRUE	FALSE
meta_715	FALSE	FALSE	TRUE	FALSE
meta_716	FALSE	FALSE	FALSE	TRUE
meta_717	FALSE	FALSE	FALSE	TRUE
meta_719	FALSE	FALSE	FALSE	TRUE
meta_722	TRUE	FALSE	FALSE	TRUE
meta_725	TRUE	FALSE	TRUE	FALSE
meta_726	TRUE	FALSE	FALSE	FALSE
meta_727	TRUE	FALSE	TRUE	FALSE

## Sheet: D vs K-335
Differential accumulated metabolites between Dulihuang and Kunlun 14
	D16 vs K16	D20 vs K20	D36 vs K36	D42 vs K42
meta_3	FALSE	FALSE	FALSE	TRUE
meta_4	TRUE	TRUE	TRUE	FALSE
meta_6	FALSE	TRUE	FALSE	FALSE
meta_7	TRUE	FALSE	FALSE	FALSE
meta_8	TRUE	FALSE	FALSE	FALSE
meta_9	TRUE	FALSE	FALSE	FALSE
meta_10	FALSE	FALSE	TRUE	FALSE
meta_11	FALSE	TRUE	TRUE	TRUE
meta_14	FALSE	TRUE	FALSE	FALSE
meta_15	FALSE	TRUE	TRUE	FALSE
meta_18	FALSE	FALSE	FALSE	TRUE
meta_20	TRUE	FALSE	TRUE	TRUE
meta_21	FALSE	FALSE	FALSE	TRUE
meta_22	TRUE	TRUE	FALSE	FALSE
meta_23	FALSE	FALSE	FALSE	TRUE
meta_24	TRUE	FALSE	FALSE	FALSE
meta_28	TRUE	FALSE	FALSE	TRUE
meta_30	FALSE	TRUE	FALSE	FALSE
meta_35	FALSE	FALSE	FALSE	TRUE
meta_37	TRUE	TRUE	FALSE	FALSE
meta_39	TRUE	FALSE	FALSE	FALSE
meta_40	TRUE	FALSE	FALSE	FALSE
meta_41	FALSE	FALSE	FALSE	TRUE
meta_42	FALSE	TRUE	FALSE	FALSE
meta_45	TRUE	FALSE	FALSE	FALSE
meta_47	TRUE	FALSE	FALSE	FALSE
meta_49	TRUE	FALSE	FALSE	FALSE
meta_50	TRUE	FALSE	FALSE	FALSE
meta_53	TRUE	FALSE	FALSE	FALSE
meta_56	TRUE	FALSE	FALSE	FALSE
meta_58	TRUE	FALSE	FALSE	FALSE
meta_60	TRUE	FALSE	FALSE	TRUE
meta_61	FALSE	FALSE	FALSE	TRUE
meta_62	FALSE	TRUE	FALSE	FALSE
meta_64	FALSE	FALSE	FALSE	TRUE
meta_66	FALSE	FALSE	TRUE	FALSE
meta_67	FALSE	TRUE	FALSE	FALSE
meta_70	FALSE	FALSE	TRUE	TRUE
meta_71	TRUE	FALSE	TRUE	FALSE
meta_73	TRUE	FALSE	FALSE	FALSE
meta_75	FALSE	FALSE	TRUE	FALSE
meta_78	FALSE	FALSE	TRUE	TRUE
meta_83	FALSE	FALSE	TRUE	FALSE
meta_87	FALSE	TRUE	FALSE	FALSE
meta_89	FALSE	TRUE	FALSE	FALSE
meta_90	TRUE	FALSE	FALSE	FALSE
meta_91	FALSE	FALSE	FALSE	TRUE
meta_93	TRUE	FALSE	FALSE	FALSE
meta_95	FALSE	FALSE	FALSE	TRUE
meta_96	FALSE	TRUE	FALSE	FALSE
meta_98	TRUE	FALSE	FALSE	TRUE
meta_101	FALSE	TRUE	TRUE	FALSE
meta_105	TRUE	FALSE	FALSE	FALSE
meta_106	FALSE	TRUE	TRUE	FALSE
meta_108	TRUE	FALSE	TRUE	TRUE
meta_110	TRUE	FALSE	FALSE	FALSE
meta_111	TRUE	FALSE	FALSE	FALSE
meta_112	FALSE	FALSE	TRUE	FALSE
meta_114	TRUE	FALSE	FALSE	FALSE
meta_115	TRUE	TRUE	FALSE	FALSE
meta_116	FALSE	TRUE	FALSE	FALSE
meta_117	TRUE	FALSE	TRUE	FALSE
meta_118	FALSE	TRUE	FALSE	FALSE
meta_119	FALSE	FALSE	TRUE	FALSE
meta_124	FALSE	TRUE	FALSE	FALSE
meta_126	TRUE	TRUE	FALSE	FALSE
meta_127	FALSE	FALSE	TRUE	TRUE
meta_130	TRUE	FALSE	FALSE	TRUE
meta_132	TRUE	TRUE	FALSE	FALSE
meta_134	FALSE	FALSE	FALSE	TRUE
meta_140	FALSE	TRUE	FALSE	FALSE
meta_142	FALSE	TRUE	TRUE	TRUE
meta_143	TRUE	TRUE	FALSE	FALSE
meta_147	FALSE	FALSE	TRUE	TRUE
meta_151	FALSE	TRUE	TRUE	TRUE
meta_152	TRUE	FALSE	FALSE	FALSE
meta_154	TRUE	FALSE	FALSE	TRUE
meta_155	TRUE	FALSE	FALSE	FALSE
meta_158	TRUE	FALSE	FALSE	FALSE
meta_159	FALSE	FALSE	FALSE	TRUE
meta_160	FALSE	FALSE	FALSE	TRUE
meta_161	FALSE	FALSE	FALSE	TRUE
meta_162	FALSE	FALSE	TRUE	FALSE
meta_163	FALSE	FALSE	TRUE	FALSE
meta_164	TRUE	FALSE	FALSE	FALSE
meta_165	TRUE	FALSE	FALSE	FALSE
meta_169	FALSE	FALSE	TRUE	FALSE
meta_172	FALSE	TRUE	FALSE	FALSE
meta_174	FALSE	FALSE	TRUE	TRUE
meta_175	FALSE	TRUE	FALSE	FALSE
meta_177	FALSE	TRUE	FALSE	FALSE
meta_179	FALSE	FALSE	FALSE	TRUE
meta_181	FALSE	TRUE	FALSE	FALSE
meta_183	TRUE	FALSE	FALSE	FALSE
meta_186	TRUE	FALSE	FALSE	FALSE
meta_187	TRUE	FALSE	FALSE	FALSE
meta_188	FALSE	TRUE	FALSE	FALSE
meta_190	TRUE	FALSE	FALSE	FALSE
meta_193	FALSE	FALSE	FALSE	TRUE
meta_194	TRUE	FALSE	FALSE	FALSE
meta_196	TRUE	FALSE	FALSE	FALSE
meta_197	FALSE	FALSE	TRUE	FALSE
meta_202	TRUE	FALSE	FALSE	FALSE
meta_204	FALSE	TRUE	TRUE	FALSE
meta_209	TRUE	TRUE	FALSE	FALSE
meta_215	FALSE	FALSE	TRUE	FALSE
meta_224	FALSE	FALSE	TRUE	FALSE
meta_226	FALSE	TRUE	FALSE	FALSE
meta_228	TRUE	FALSE	FALSE	FALSE
meta_229	FALSE	FALSE	TRUE	TRUE
meta_231	FALSE	TRUE	TRUE	FALSE
meta_232	TRUE	FALSE	FALSE	FALSE
meta_234	TRUE	FALSE	FALSE	FALSE
meta_235	FALSE	TRUE	TRUE	FALSE
meta_236	FALSE	FALSE	TRUE	FALSE
meta_239	FALSE	FALSE	TRUE	FALSE
meta_244	FALSE	TRUE	FALSE	FALSE
meta_245	FALSE	FALSE	FALSE	TRUE
meta_246	TRUE	FALSE	TRUE	FALSE
meta_249	TRUE	FALSE	FALSE	FALSE
meta_250	TRUE	TRUE	FALSE	FALSE
meta_252	FALSE	TRUE	FALSE	FALSE
meta_257	TRUE	FALSE	FALSE	FALSE
meta_258	FALSE	TRUE	FALSE	FALSE
meta_259	FALSE	FALSE	FALSE	TRUE
meta_262	TRUE	FALSE	FALSE	FALSE
meta_263	TRUE	FALSE	FALSE	FALSE
meta_265	TRUE	FALSE	FALSE	FALSE
meta_266	TRUE	FALSE	FALSE	FALSE
meta_268	FALSE	FALSE	TRUE	TRUE
meta_271	TRUE	FALSE	FALSE	FALSE
meta_276	TRUE	FALSE	FALSE	FALSE
meta_279	FALSE	TRUE	FALSE	FALSE
meta_281	TRUE	FALSE	FALSE	FALSE
meta_282	FALSE	FALSE	FALSE	TRUE
meta_286	TRUE	FALSE	FALSE	FALSE
meta_287	TRUE	FALSE	FALSE	FALSE
meta_289	FALSE	FALSE	FALSE	TRUE
meta_290	TRUE	FALSE	FALSE	FALSE
meta_293	FALSE	TRUE	FALSE	FALSE
meta_295	FALSE	TRUE	FALSE	FALSE
meta_297	FALSE	TRUE	FALSE	FALSE
meta_300	TRUE	TRUE	FALSE	FALSE
meta_301	TRUE	FALSE	FALSE	FALSE
meta_302	TRUE	TRUE	FALSE	FALSE
meta_304	FALSE	TRUE	FALSE	FALSE
meta_305	TRUE	FALSE	TRUE	FALSE
meta_307	TRUE	FALSE	FALSE	FALSE
meta_309	TRUE	FALSE	FALSE	TRUE
meta_310	TRUE	FALSE	FALSE	FALSE
meta_311	TRUE	FALSE	FALSE	FALSE
meta_312	FALSE	FALSE	TRUE	TRUE
meta_313	FALSE	FALSE	TRUE	TRUE
meta_314	FALSE	TRUE	FALSE	FALSE
meta_316	FALSE	TRUE	TRUE	FALSE
meta_317	TRUE	TRUE	FALSE	TRUE
meta_319	TRUE	FALSE	FALSE	FALSE
meta_331	TRUE	FALSE	TRUE	FALSE
meta_332	FALSE	FALSE	TRUE	FALSE
meta_334	TRUE	FALSE	FALSE	FALSE
meta_335	FALSE	TRUE	TRUE	FALSE
meta_336	TRUE	FALSE	FALSE	FALSE
meta_337	TRUE	FALSE	FALSE	FALSE
meta_343	TRUE	FALSE	FALSE	FALSE
meta_345	FALSE	FALSE	TRUE	FALSE
meta_347	TRUE	FALSE	FALSE	TRUE
meta_349	FALSE	FALSE	FALSE	TRUE
meta_350	FALSE	TRUE	FALSE	FALSE
meta_353	TRUE	FALSE	FALSE	FALSE
meta_355	FALSE	FALSE	TRUE	TRUE
meta_356	TRUE	FALSE	FALSE	FALSE
meta_357	TRUE	FALSE	FALSE	FALSE
meta_360	TRUE	TRUE	TRUE	FALSE
meta_362	FALSE	TRUE	FALSE	FALSE
meta_369	TRUE	FALSE	TRUE	FALSE
meta_371	FALSE	TRUE	FALSE	FALSE
meta_373	FALSE	FALSE	TRUE	TRUE
meta_374	TRUE	FALSE	FALSE	TRUE
meta_378	FALSE	FALSE	TRUE	FALSE
meta_379	TRUE	FALSE	FALSE	FALSE
meta_381	TRUE	FALSE	FALSE	FALSE
meta_383	FALSE	FALSE	TRUE	FALSE
meta_384	TRUE	FALSE	FALSE	FALSE
meta_388	TRUE	TRUE	FALSE	FALSE
meta_390	FALSE	TRUE	FALSE	FALSE
meta_394	FALSE	TRUE	FALSE	FALSE
meta_396	FALSE	FALSE	TRUE	TRUE
meta_399	FALSE	FALSE	TRUE	FALSE
meta_401	TRUE	FALSE	FALSE	FALSE
meta_405	TRUE	FALSE	FALSE	TRUE
meta_406	FALSE	TRUE	FALSE	FALSE
meta_409	TRUE	TRUE	FALSE	FALSE
meta_410	TRUE	FALSE	FALSE	TRUE
meta_411	FALSE	FALSE	TRUE	TRUE
meta_412	TRUE	FALSE	FALSE	FALSE
meta_413	TRUE	TRUE	FALSE	FALSE
meta_416	FALSE	FALSE	FALSE	TRUE
meta_417	FALSE	TRUE	FALSE	FALSE
meta_422	FALSE	FALSE	FALSE	TRUE
meta_423	FALSE	TRUE	FALSE	FALSE
meta_425	FALSE	TRUE	TRUE	FALSE
meta_427	FALSE	FALSE	FALSE	TRUE
meta_428	TRUE	FALSE	FALSE	FALSE
meta_429	TRUE	FALSE	FALSE	FALSE
meta_430	TRUE	FALSE	FALSE	FALSE
meta_432	FALSE	FALSE	TRUE	TRUE
meta_434	FALSE	FALSE	TRUE	FALSE
meta_435	FALSE	TRUE	TRUE	FALSE
meta_438	FALSE	TRUE	TRUE	FALSE
meta_444	FALSE	TRUE	TRUE	FALSE
meta_445	TRUE	FALSE	TRUE	FALSE
meta_448	TRUE	FALSE	FALSE	FALSE
meta_455	FALSE	FALSE	TRUE	FALSE
meta_456	FALSE	TRUE	FALSE	FALSE
meta_457	FALSE	TRUE	FALSE	FALSE
meta_461	TRUE	FALSE	TRUE	FALSE
meta_463	TRUE	FALSE	FALSE	FALSE
meta_464	FALSE	TRUE	FALSE	FALSE
meta_466	TRUE	FALSE	FALSE	FALSE
meta_467	TRUE	FALSE	FALSE	FALSE
meta_469	TRUE	FALSE	FALSE	FALSE
meta_472	FALSE	TRUE	TRUE	FALSE
meta_473	FALSE	FALSE	TRUE	FALSE
meta_475	TRUE	FALSE	FALSE	FALSE
meta_476	TRUE	FALSE	FALSE	FALSE
meta_477	FALSE	TRUE	FALSE	FALSE
meta_478	TRUE	FALSE	FALSE	FALSE
meta_480	FALSE	FALSE	TRUE	FALSE
meta_481	FALSE	TRUE	FALSE	FALSE
meta_482	FALSE	TRUE	TRUE	FALSE
meta_485	TRUE	TRUE	FALSE	FALSE
meta_486	FALSE	TRUE	FALSE	FALSE
meta_487	TRUE	FALSE	FALSE	FALSE
meta_488	TRUE	FALSE	FALSE	FALSE
meta_489	TRUE	FALSE	FALSE	FALSE
meta_492	FALSE	FALSE	TRUE	FALSE
meta_495	TRUE	FALSE	TRUE	FALSE
meta_496	TRUE	TRUE	FALSE	FALSE
meta_498	TRUE	FALSE	TRUE	FALSE
meta_501	TRUE	FALSE	FALSE	FALSE
meta_502	TRUE	TRUE	FALSE	FALSE
meta_503	TRUE	TRUE	FALSE	FALSE
meta_504	TRUE	TRUE	FALSE	FALSE
meta_505	TRUE	TRUE	FALSE	FALSE
meta_506	TRUE	TRUE	FALSE	FALSE
meta_507	TRUE	FALSE	FALSE	FALSE
meta_508	TRUE	FALSE	FALSE	FALSE
meta_509	TRUE	FALSE	FALSE	FALSE
meta_510	TRUE	FALSE	FALSE	FALSE
meta_512	TRUE	FALSE	FALSE	FALSE
meta_514	FALSE	TRUE	FALSE	FALSE
meta_521	FALSE	FALSE	TRUE	FALSE
meta_523	TRUE	FALSE	FALSE	FALSE
meta_525	TRUE	FALSE	FALSE	FALSE
meta_530	TRUE	FALSE	TRUE	FALSE
meta_531	FALSE	FALSE	TRUE	FALSE
meta_532	FALSE	TRUE	FALSE	FALSE
meta_535	TRUE	FALSE	FALSE	FALSE
meta_537	FALSE	TRUE	FALSE	FALSE
meta_540	FALSE	TRUE	TRUE	FALSE
meta_541	FALSE	TRUE	FALSE	FALSE
meta_542	TRUE	FALSE	FALSE	FALSE
meta_545	TRUE	FALSE	FALSE	FALSE
meta_548	TRUE	FALSE	TRUE	FALSE
meta_551	TRUE	FALSE	TRUE	FALSE
meta_555	TRUE	TRUE	TRUE	FALSE
meta_561	FALSE	TRUE	FALSE	FALSE
meta_562	TRUE	TRUE	FALSE	FALSE
meta_563	FALSE	TRUE	FALSE	FALSE
meta_564	FALSE	TRUE	FALSE	FALSE
meta_570	FALSE	TRUE	FALSE	FALSE
meta_577	FALSE	TRUE	FALSE	FALSE
meta_578	TRUE	FALSE	TRUE	FALSE
meta_579	FALSE	TRUE	FALSE	FALSE
meta_589	TRUE	FALSE	FALSE	FALSE
meta_596	TRUE	FALSE	FALSE	FALSE
meta_597	TRUE	FALSE	FALSE	FALSE
meta_600	TRUE	FALSE	FALSE	FALSE
meta_602	FALSE	FALSE	TRUE	FALSE
meta_610	FALSE	FALSE	TRUE	FALSE
meta_612	TRUE	TRUE	FALSE	FALSE
meta_613	FALSE	TRUE	FALSE	FALSE
meta_617	FALSE	TRUE	FALSE	FALSE
meta_618	FALSE	TRUE	TRUE	FALSE
meta_619	TRUE	TRUE	FALSE	FALSE
meta_621	TRUE	FALSE	FALSE	FALSE
meta_622	TRUE	TRUE	FALSE	FALSE
meta_625	FALSE	TRUE	FALSE	FALSE
meta_630	FALSE	TRUE	TRUE	FALSE
meta_631	FALSE	FALSE	TRUE	FALSE
meta_634	FALSE	FALSE	TRUE	FALSE
meta_636	FALSE	TRUE	FALSE	FALSE
meta_637	FALSE	TRUE	FALSE	FALSE
meta_638	TRUE	FALSE	FALSE	FALSE
meta_645	FALSE	FALSE	TRUE	FALSE
meta_647	FALSE	TRUE	FALSE	FALSE
meta_648	TRUE	FALSE	FALSE	FALSE
meta_649	FALSE	FALSE	TRUE	FALSE
meta_650	FALSE	FALSE	TRUE	FALSE
meta_651	FALSE	FALSE	TRUE	FALSE
meta_653	TRUE	FALSE	FALSE	FALSE
meta_662	TRUE	FALSE	FALSE	FALSE
meta_665	TRUE	FALSE	FALSE	FALSE
meta_666	TRUE	FALSE	TRUE	FALSE
meta_667	TRUE	FALSE	FALSE	FALSE
meta_668	FALSE	TRUE	TRUE	FALSE
meta_670	TRUE	TRUE	FALSE	FALSE
meta_671	TRUE	FALSE	TRUE	FALSE
meta_672	FALSE	TRUE	FALSE	FALSE
meta_673	FALSE	FALSE	TRUE	FALSE
meta_674	TRUE	TRUE	FALSE	FALSE
meta_675	TRUE	FALSE	FALSE	FALSE
meta_677	FALSE	TRUE	TRUE	FALSE
meta_678	TRUE	FALSE	TRUE	FALSE
meta_679	FALSE	FALSE	TRUE	FALSE
meta_685	TRUE	FALSE	FALSE	FALSE
meta_686	FALSE	FALSE	TRUE	FALSE
meta_687	FALSE	TRUE	FALSE	FALSE
meta_694	FALSE	TRUE	TRUE	FALSE
meta_695	TRUE	FALSE	FALSE	FALSE
meta_703	FALSE	FALSE	TRUE	FALSE
meta_708	TRUE	TRUE	FALSE	FALSE
meta_709	TRUE	FALSE	FALSE	FALSE
meta_712	FALSE	FALSE	TRUE	FALSE
meta_713	TRUE	FALSE	FALSE	FALSE
meta_714	TRUE	FALSE	FALSE	FALSE
meta_715	FALSE	FALSE	TRUE	FALSE
meta_716	FALSE	FALSE	TRUE	FALSE
meta_718	FALSE	TRUE	FALSE	FALSE
meta_719	FALSE	TRUE	FALSE	FALSE
meta_723	TRUE	FALSE	FALSE	FALSE
meta_724	TRUE	FALSE	FALSE	FALSE
meta_725	TRUE	FALSE	TRUE	FALSE
meta_726	TRUE	FALSE	FALSE	FALSE
meta_727	TRUE	FALSE	FALSE	FALSE

## Sheet: K vs H-246
Differential accumulated metabolites between Kunlun 14 and Heilaoya
	K16 vs H16	K20 vs H20	K36 vs H36	K42 vs H42
meta_3	FALSE	FALSE	TRUE	FALSE
meta_4	TRUE	FALSE	TRUE	FALSE
meta_7	FALSE	TRUE	TRUE	FALSE
meta_8	FALSE	TRUE	FALSE	FALSE
meta_9	FALSE	TRUE	TRUE	FALSE
meta_11	FALSE	TRUE	FALSE	FALSE
meta_15	FALSE	TRUE	TRUE	FALSE
meta_16	FALSE	TRUE	FALSE	TRUE
meta_20	TRUE	FALSE	FALSE	FALSE
meta_22	FALSE	TRUE	FALSE	FALSE
meta_28	TRUE	FALSE	FALSE	FALSE
meta_35	FALSE	TRUE	FALSE	TRUE
meta_36	FALSE	FALSE	FALSE	TRUE
meta_38	FALSE	FALSE	TRUE	FALSE
meta_40	FALSE	TRUE	FALSE	FALSE
meta_41	FALSE	FALSE	TRUE	TRUE
meta_42	FALSE	FALSE	TRUE	FALSE
meta_43	FALSE	FALSE	TRUE	FALSE
meta_45	TRUE	FALSE	FALSE	FALSE
meta_47	FALSE	FALSE	FALSE	TRUE
meta_49	FALSE	FALSE	FALSE	TRUE
meta_50	TRUE	FALSE	FALSE	FALSE
meta_54	TRUE	FALSE	FALSE	FALSE
meta_59	FALSE	FALSE	TRUE	FALSE
meta_66	FALSE	FALSE	TRUE	FALSE
meta_71	FALSE	FALSE	TRUE	TRUE
meta_73	FALSE	TRUE	FALSE	TRUE
meta_78	FALSE	FALSE	TRUE	FALSE
meta_82	FALSE	FALSE	FALSE	TRUE
meta_83	FALSE	FALSE	TRUE	FALSE
meta_90	FALSE	FALSE	TRUE	FALSE
meta_91	FALSE	TRUE	FALSE	TRUE
meta_93	FALSE	TRUE	FALSE	FALSE
meta_98	FALSE	FALSE	FALSE	TRUE
meta_103	FALSE	FALSE	TRUE	FALSE
meta_106	FALSE	TRUE	FALSE	FALSE
meta_110	FALSE	FALSE	FALSE	TRUE
meta_112	FALSE	FALSE	FALSE	TRUE
meta_113	FALSE	FALSE	FALSE	TRUE
meta_114	FALSE	FALSE	FALSE	TRUE
meta_116	FALSE	TRUE	FALSE	FALSE
meta_117	FALSE	FALSE	FALSE	TRUE
meta_120	FALSE	TRUE	FALSE	FALSE
meta_122	FALSE	FALSE	TRUE	FALSE
meta_123	FALSE	FALSE	TRUE	TRUE
meta_126	FALSE	FALSE	TRUE	FALSE
meta_127	FALSE	FALSE	TRUE	FALSE
meta_128	TRUE	FALSE	FALSE	FALSE
meta_132	FALSE	TRUE	FALSE	FALSE
meta_134	FALSE	TRUE	TRUE	TRUE
meta_139	FALSE	FALSE	TRUE	FALSE
meta_140	TRUE	TRUE	TRUE	FALSE
meta_143	FALSE	TRUE	FALSE	FALSE
meta_144	FALSE	FALSE	FALSE	TRUE
meta_147	FALSE	FALSE	FALSE	TRUE
meta_151	FALSE	TRUE	TRUE	FALSE
meta_152	FALSE	FALSE	TRUE	FALSE
meta_153	FALSE	FALSE	TRUE	FALSE
meta_154	FALSE	FALSE	TRUE	TRUE
meta_155	FALSE	TRUE	FALSE	FALSE
meta_165	TRUE	FALSE	FALSE	FALSE
meta_166	FALSE	FALSE	TRUE	FALSE
meta_168	TRUE	FALSE	FALSE	FALSE
meta_169	TRUE	FALSE	FALSE	FALSE
meta_170	FALSE	FALSE	FALSE	TRUE
meta_172	FALSE	FALSE	TRUE	FALSE
meta_174	FALSE	FALSE	TRUE	TRUE
meta_175	FALSE	FALSE	FALSE	TRUE
meta_177	FALSE	FALSE	FALSE	TRUE
meta_181	FALSE	TRUE	FALSE	FALSE
meta_188	FALSE	FALSE	FALSE	TRUE
meta_191	FALSE	FALSE	FALSE	TRUE
meta_194	TRUE	FALSE	FALSE	FALSE
meta_195	FALSE	FALSE	FALSE	TRUE
meta_198	TRUE	FALSE	TRUE	TRUE
meta_203	FALSE	FALSE	FALSE	TRUE
meta_204	FALSE	TRUE	FALSE	FALSE
meta_209	FALSE	TRUE	FALSE	FALSE
meta_215	TRUE	TRUE	TRUE	FALSE
meta_224	FALSE	TRUE	FALSE	FALSE
meta_226	FALSE	TRUE	FALSE	FALSE
meta_228	FALSE	FALSE	FALSE	TRUE
meta_232	FALSE	TRUE	FALSE	FALSE
meta_233	FALSE	TRUE	TRUE	FALSE
meta_235	FALSE	TRUE	TRUE	FALSE
meta_236	TRUE	FALSE	FALSE	FALSE
meta_238	FALSE	FALSE	TRUE	FALSE
meta_239	FALSE	FALSE	FALSE	TRUE
meta_246	TRUE	FALSE	TRUE	FALSE
meta_250	FALSE	FALSE	TRUE	FALSE
meta_251	FALSE	FALSE	TRUE	FALSE
meta_257	FALSE	TRUE	FALSE	FALSE
meta_260	FALSE	FALSE	TRUE	FALSE
meta_265	FALSE	TRUE	FALSE	FALSE
meta_268	FALSE	FALSE	TRUE	TRUE
meta_270	FALSE	TRUE	FALSE	FALSE
meta_271	TRUE	FALSE	FALSE	TRUE
meta_277	FALSE	FALSE	FALSE	TRUE
meta_278	TRUE	FALSE	FALSE	FALSE
meta_283	FALSE	TRUE	FALSE	FALSE
meta_286	TRUE	FALSE	FALSE	FALSE
meta_287	FALSE	FALSE	TRUE	TRUE
meta_289	FALSE	FALSE	FALSE	TRUE
meta_290	FALSE	TRUE	FALSE	FALSE
meta_292	FALSE	FALSE	TRUE	FALSE
meta_295	FALSE	TRUE	FALSE	TRUE
meta_296	FALSE	FALSE	TRUE	FALSE
meta_298	FALSE	FALSE	FALSE	TRUE
meta_300	FALSE	TRUE	FALSE	FALSE
meta_301	FALSE	FALSE	FALSE	TRUE
meta_308	FALSE	FALSE	FALSE	TRUE
meta_314	TRUE	FALSE	FALSE	FALSE
meta_316	FALSE	TRUE	TRUE	FALSE
meta_317	FALSE	TRUE	FALSE	FALSE
meta_318	FALSE	FALSE	FALSE	TRUE
meta_320	FALSE	TRUE	TRUE	FALSE
meta_325	FALSE	FALSE	TRUE	FALSE
meta_332	FALSE	FALSE	FALSE	TRUE
meta_335	FALSE	FALSE	TRUE	FALSE
meta_336	FALSE	FALSE	TRUE	FALSE
meta_337	TRUE	FALSE	FALSE	FALSE
meta_340	TRUE	FALSE	FALSE	FALSE
meta_345	FALSE	FALSE	TRUE	FALSE
meta_346	FALSE	TRUE	FALSE	FALSE
meta_347	FALSE	FALSE	FALSE	TRUE
meta_349	FALSE	TRUE	FALSE	FALSE
meta_350	FALSE	TRUE	FALSE	FALSE
meta_353	TRUE	FALSE	FALSE	FALSE
meta_355	FALSE	FALSE	TRUE	TRUE
meta_357	TRUE	FALSE	FALSE	FALSE
meta_360	FALSE	TRUE	FALSE	FALSE
meta_363	TRUE	FALSE	FALSE	FALSE
meta_371	FALSE	TRUE	FALSE	TRUE
meta_372	FALSE	FALSE	TRUE	FALSE
meta_373	FALSE	TRUE	TRUE	FALSE
meta_378	FALSE	FALSE	TRUE	FALSE
meta_383	FALSE	FALSE	FALSE	TRUE
meta_384	FALSE	TRUE	FALSE	FALSE
meta_393	FALSE	FALSE	TRUE	FALSE
meta_395	FALSE	TRUE	FALSE	FALSE
meta_399	TRUE	FALSE	TRUE	FALSE
meta_401	TRUE	FALSE	FALSE	FALSE
meta_404	TRUE	FALSE	FALSE	FALSE
meta_409	FALSE	TRUE	TRUE	FALSE
meta_411	FALSE	FALSE	FALSE	TRUE
meta_414	FALSE	FALSE	FALSE	TRUE
meta_422	FALSE	FALSE	TRUE	FALSE
meta_425	FALSE	TRUE	FALSE	TRUE
meta_429	TRUE	FALSE	FALSE	FALSE
meta_435	FALSE	TRUE	TRUE	FALSE
meta_438	FALSE	TRUE	TRUE	FALSE
meta_439	FALSE	FALSE	FALSE	TRUE
meta_444	FALSE	TRUE	FALSE	FALSE
meta_445	FALSE	FALSE	TRUE	FALSE
meta_447	FALSE	FALSE	TRUE	FALSE
meta_449	TRUE	TRUE	TRUE	TRUE
meta_456	FALSE	TRUE	FALSE	FALSE
meta_457	FALSE	TRUE	FALSE	FALSE
meta_460	FALSE	TRUE	FALSE	FALSE
meta_461	FALSE	FALSE	TRUE	FALSE
meta_463	FALSE	TRUE	FALSE	FALSE
meta_466	TRUE	FALSE	FALSE	FALSE
meta_467	TRUE	FALSE	FALSE	FALSE
meta_470	FALSE	FALSE	TRUE	FALSE
meta_471	FALSE	FALSE	FALSE	TRUE
meta_472	FALSE	FALSE	FALSE	TRUE
meta_473	FALSE	FALSE	FALSE	TRUE
meta_475	TRUE	FALSE	FALSE	FALSE
meta_476	FALSE	FALSE	FALSE	TRUE
meta_477	FALSE	TRUE	FALSE	TRUE
meta_478	TRUE	FALSE	FALSE	FALSE
meta_479	FALSE	TRUE	FALSE	FALSE
meta_482	FALSE	TRUE	TRUE	FALSE
meta_485	FALSE	TRUE	FALSE	FALSE
meta_495	FALSE	FALSE	FALSE	TRUE
meta_497	FALSE	FALSE	FALSE	TRUE
meta_498	FALSE	FALSE	TRUE	FALSE
meta_501	FALSE	FALSE	FALSE	TRUE
meta_506	TRUE	FALSE	FALSE	FALSE
meta_507	TRUE	FALSE	FALSE	FALSE
meta_515	FALSE	FALSE	FALSE	TRUE
meta_525	TRUE	FALSE	FALSE	FALSE
meta_526	FALSE	TRUE	FALSE	FALSE
meta_532	FALSE	TRUE	FALSE	FALSE
meta_533	FALSE	FALSE	FALSE	TRUE
meta_536	FALSE	FALSE	FALSE	TRUE
meta_539	FALSE	TRUE	FALSE	FALSE
meta_541	TRUE	TRUE	FALSE	FALSE
meta_546	FALSE	FALSE	FALSE	TRUE
meta_548	TRUE	FALSE	TRUE	FALSE
meta_550	FALSE	FALSE	FALSE	TRUE
meta_557	FALSE	FALSE	FALSE	TRUE
meta_571	FALSE	FALSE	TRUE	FALSE
meta_578	FALSE	FALSE	TRUE	FALSE
meta_584	FALSE	TRUE	TRUE	TRUE
meta_596	TRUE	FALSE	FALSE	FALSE
meta_597	FALSE	FALSE	FALSE	TRUE
meta_598	TRUE	TRUE	FALSE	FALSE
meta_601	FALSE	TRUE	FALSE	FALSE
meta_604	FALSE	TRUE	TRUE	FALSE
meta_606	FALSE	FALSE	TRUE	FALSE
meta_610	FALSE	FALSE	TRUE	FALSE
meta_613	FALSE	FALSE	TRUE	FALSE
meta_616	FALSE	FALSE	FALSE	TRUE
meta_619	TRUE	FALSE	FALSE	FALSE
meta_621	TRUE	FALSE	FALSE	FALSE
meta_622	FALSE	TRUE	FALSE	FALSE
meta_629	TRUE	FALSE	FALSE	FALSE
meta_630	FALSE	FALSE	TRUE	FALSE
meta_634	FALSE	FALSE	TRUE	FALSE
meta_635	FALSE	FALSE	TRUE	FALSE
meta_637	FALSE	TRUE	FALSE	FALSE
meta_638	FALSE	FALSE	TRUE	FALSE
meta_646	TRUE	FALSE	FALSE	FALSE
meta_651	FALSE	FALSE	TRUE	FALSE
meta_655	FALSE	FALSE	FALSE	TRUE
meta_657	FALSE	FALSE	TRUE	FALSE
meta_658	FALSE	TRUE	TRUE	FALSE
meta_659	FALSE	TRUE	TRUE	FALSE
meta_661	FALSE	FALSE	FALSE	TRUE
meta_668	FALSE	TRUE	TRUE	FALSE
meta_671	TRUE	FALSE	FALSE	FALSE
meta_673	TRUE	FALSE	FALSE	FALSE
meta_674	FALSE	TRUE	FALSE	FALSE
meta_678	FALSE	TRUE	FALSE	FALSE
meta_679	FALSE	TRUE	FALSE	FALSE
meta_684	FALSE	TRUE	FALSE	FALSE
meta_688	FALSE	FALSE	FALSE	TRUE
meta_693	FALSE	TRUE	FALSE	FALSE
meta_694	FALSE	FALSE	TRUE	FALSE
meta_697	FALSE	FALSE	TRUE	FALSE
meta_698	FALSE	TRUE	FALSE	FALSE
meta_699	FALSE	FALSE	TRUE	FALSE
meta_703	FALSE	TRUE	TRUE	FALSE
meta_704	FALSE	TRUE	FALSE	FALSE
meta_706	FALSE	FALSE	FALSE	TRUE
meta_707	TRUE	FALSE	FALSE	FALSE
meta_708	FALSE	TRUE	FALSE	FALSE
meta_709	TRUE	FALSE	FALSE	FALSE
meta_710	FALSE	TRUE	FALSE	FALSE
meta_712	TRUE	FALSE	FALSE	FALSE
meta_714	TRUE	FALSE	FALSE	TRUE
meta_721	FALSE	FALSE	FALSE	TRUE
meta_722	FALSE	FALSE	FALSE	TRUE
meta_725	FALSE	FALSE	TRUE	FALSE
meta_728	FALSE	FALSE	TRUE	FALSE

## Sheet: D16 vs D20
Differential accumulated metabolites between Dulihuang at 16 DAF and Dulihuang at 20 DAF
	D16-1	D16-2	D16-3	D20-1	D20-2	D20-3	Fold_Change	p_value	VIP
meta_3	524845	4.90936e+06	4.03604e+06	9.21039e+06	9.58907e+06	1.02924e+07	2.16811	0.0336866	1.05393
meta_4	1.46557e+07	1.57641e+07	1.54994e+07	5.09642e+06	5.76613e+06	4.46002e+06	0.333686	3.92691E-05	1.13034
meta_6	3.26565e+06	524845	524845	7.37388e+06	6.51455e+06	9.83888e+06	2.42191	0.00889398	1.04524
meta_7	399347349	4.15946e+08	3.88371e+08	5.0582e+07	5.1501e+07	5.10285e+07	0.127205	0.000516937	1.13582
meta_8	3155832840	3288512300	3138460425	5.58472e+08	5.69675e+08	5.62817e+08	0.176458	0.000305799	1.13609
meta_9	7667630658	7600254141	7408969841	2.98711e+08	3.02851e+08	2.94814e+08	0.0395282	0.000112372	1.137
meta_11	1546157381	1513091927	1502165169	1.42902e+07	1.32793e+07	1.42571e+07	0.00916967	7.63092E-05	1.13709
meta_14	6.52148e+07	5.99284e+07	6.0757e+07	1.52844e+07	1.46734e+07	1.53038e+07	0.243473	0.00104836	1.13526
meta_21	524845	5.58153e+06	7.86831e+06	2.5571e+07	2.68728e+07	2.90502e+07	4.03941	0.00320308	1.11558
meta_22	4.12784e+07	4.01937e+07	3.56743e+07	1.51944e+07	1.42227e+07	1.4603e+07	0.37577	0.00407674	1.12751
meta_27	1.19694e+08	1.2027e+08	1.21826e+08	4.61089e+07	4.73853e+07	4.70288e+07	0.38841	8.49992E-07	1.13642
meta_28	3.0155e+07	2.87214e+07	2.84997e+07	5.09071e+06	4.82733e+06	5.10518e+06	0.171938	0.000325229	1.13662
meta_37	288115186	2.79576e+08	2.80465e+08	4.9696e+07	4.19474e+07	4.37459e+07	0.159628	4.00413E-07	1.13704
meta_40	4.46263e+07	4.90268e+07	4.75694e+07	7.55268e+06	7.5672e+06	8.54785e+06	0.167592	0.00057967	1.13341
meta_41	1.31212e+07	1.71893e+07	1.77568e+07	31216454	3.30232e+07	3.3343e+07	2.03012	0.00266206	1.11964
meta_42	3.55224e+07	3.6542e+07	3.63116e+07	7.20593e+07	7.6145e+07	7.80677e+07	2.08784	0.00155697	1.13335
meta_43	2.6998e+07	2.4183e+07	2.36251e+07	3.52107e+06	3.98599e+06	3.64116e+06	0.149028	0.00207661	1.13281
meta_44	6.60961e+06	6.41109e+06	6.64209e+06	2.42886e+06	2.47728e+06	2.38998e+06	0.371063	7.13754E-05	1.13628
meta_50	1.64692e+07	1.6539e+07	1.50876e+07	5.13059e+07	5.09638e+07	5.3316e+07	3.23491	1.00666E-05	1.13546
meta_67	1.00629e+07	1.0759e+07	1.00769e+07	3.14161e+07	2.92591e+07	3.23174e+07	3.00959	0.00110236	1.13203
meta_71	3342334024	3299155298	3283819606	8.7617e+08	8.82808e+08	8.52132e+08	0.263076	9.85936E-07	1.13707
meta_72	3.48524e+08	3.4372e+08	3.66571e+08	1.16296e+08	1.17277e+08	1.16932e+08	0.331036	0.000851455	1.13455
meta_73	1.63008e+07	1.56727e+07	1.63355e+07	4.8337e+06	4.79847e+06	4.3249e+06	0.288913	3.78984E-06	1.136
meta_82	4.98971e+07	4.01796e+07	4.5509e+07	2.15583e+07	2.20619e+07	2.05225e+07	0.47308	0.0119903	1.10839
meta_85	5.62212e+06	5.04636e+06	5.11846e+06	524845	524845	2.20016e+06	0.418097	0.0112457	1.09503
meta_89	524845	524845	3.45623e+06	2.09723e+07	2.24985e+07	2.37068e+07	6.47888	0.000102779	1.13042
meta_93	5.3343e+07	5.1709e+07	5.38228e+07	1.28405e+07	1.27914e+07	1.28271e+07	0.242071	0.000252281	1.13648
meta_96	2.73026e+07	2.59283e+07	3.10022e+07	4.38544e+06	3.83448e+06	3.95243e+06	0.144508	0.0036122	1.12728
meta_108	6.54047e+08	6.3809e+08	6.51141e+08	3.48396e+06	3.28577e+06	3.4028e+06	0.00523473	5.78549E-05	1.13698
meta_110	6.55032e+07	6.43694e+07	6.50666e+07	1.19804e+07	1.18475e+07	1.14005e+07	0.180715	6.35173E-07	1.13704
meta_113	9.74102e+08	9.40517e+08	9.52368e+08	290389016	3.11501e+08	313869002	0.319415	1.70139E-06	1.13632
meta_114	1036567776	1080116317	1499774492	5.41462e+08	5.61246e+08	5.70048e+08	0.46254	0.0478065	1.02951
meta_115	1.0129e+08	9.88497e+07	9.77221e+07	2.26257e+07	2.33785e+07	524845	0.231673	0.00702334	1.11975
meta_116	5627940177	5605447443	5671543161	5.90519e+07	6.08621e+07	5.97453e+07	0.0106276	1.19419E-05	1.13692
meta_117	3.97295e+07	4.39167e+07	4.38629e+07	6.87749e+06	5.79511e+06	6.82423e+06	0.152905	0.000821354	1.13241
meta_118	3.63093e+06	3.1949e+06	3.63744e+06	1.23483e+07	1.19356e+07	1.25472e+07	3.52003	4.38003E-06	1.13504
meta_119	1.11079e+07	1.04993e+07	1.23044e+07	4.52902e+06	4.61318e+06	4.34006e+06	0.397572	0.00516089	1.12229
meta_120	3.71023e+08	3.76902e+08	4.04297e+08	1023042489	1057388964	1067805349	2.73232	5.13772E-06	1.13629
meta_122	2.84764e+07	2.78302e+07	2.80857e+07	5.46985e+06	5.33605e+06	5.28136e+06	0.190625	1.78095E-05	1.13708
meta_123	2.24133e+08	2.19743e+08	2.27008e+08	6.4601e+07	5.31791e+07	5.99328e+07	0.264894	1.00324E-05	1.1361
meta_124	9.68673e+07	1.02918e+08	9.80467e+07	1.94314e+07	524845	524845	0.195728	0.00256963	1.12688
meta_132	4.41212e+07	4.76746e+07	4.81092e+07	2.84876e+06	524845	2.77627e+06	0.0603092	3.90959E-05	1.13392
meta_135	4.07272e+07	3.99238e+07	3.79449e+07	1.92996e+07	524845	1.58346e+07	0.444376	0.0385099	1.05199
meta_136	6.38908e+06	6.41681e+06	5.88081e+06	2.81815e+06	3.03126e+06	2.72783e+06	0.459002	0.000433022	1.13005
meta_146	6.89154e+07	6.57104e+07	6.79001e+07	2.81954e+07	2.8512e+07	1.2862e+07	0.343509	0.0112721	1.10742
meta_151	5.3206e+07	5.25557e+07	5.49457e+07	524845	524845	2.75839e+06	0.0514921	9.23142E-07	1.13584
meta_153	1.11012e+08	1.12543e+08	1.14536e+08	4.32131e+07	3.65031e+07	4.11042e+07	0.357361	6.54853E-05	1.135
meta_155	3.58265e+08	3.56451e+08	3.49788e+08	8.2992e+06	8.47081e+06	8.48826e+06	0.0237277	5.48573E-05	1.13704
meta_161	1.89663e+07	1.86512e+07	1.66734e+07	8.42397e+07	8.45073e+07	7.89918e+07	4.56318	0.000160432	1.13455
meta_163	2.01531e+07	2.51072e+07	2.25077e+07	4.29582e+06	4.41565e+06	4.58171e+06	0.196157	0.00601652	1.12123
meta_167	5.68159e+07	5.87093e+07	5.74145e+07	6.79709e+06	5.14255e+06	5.95223e+06	0.103457	3.31134E-07	1.13653
meta_169	2.86626e+07	2.98843e+07	3.12618e+07	524845	2.76064e+06	2.58436e+06	0.089273	1.14936E-05	1.13252
meta_170	7.11167e+07	9.6469e+07	9.92787e+07	1.01629e+07	9.8232e+06	9.96727e+06	0.112242	0.0126104	1.10545
meta_187	1.51426e+08	1.60852e+08	1.50378e+08	3.50322e+07	3.45551e+07	3.4486e+07	0.224948	0.000753685	1.13504
meta_205	5.69501e+06	5.44405e+06	5.13446e+06	2.33205e+06	2.20727e+06	2.79723e+06	0.450828	0.000264951	1.12371
meta_209	4.49511e+07	4.33199e+07	4.41092e+07	2.12035e+07	1.98045e+07	1.89602e+07	0.453	1.74804E-05	1.13543
meta_213	4.72037e+07	4.51327e+07	4.21428e+07	1.42922e+07	1.36823e+07	1.2668e+07	0.302222	0.000942389	1.133
meta_228	9.18628e+06	9.22905e+06	1.0883e+07	2.0356e+07	2.10265e+07	2.02597e+07	2.10395	0.00068572	1.13118
meta_231	2.97392e+07	3.03535e+07	2.96068e+07	524845	3.04658e+06	2.95574e+06	0.100374	0.000405319	1.13411
meta_232	1.22375e+07	1.33108e+07	1.28707e+07	3.65512e+06	3.55811e+06	3.60141e+06	0.281492	0.00105583	1.13358
meta_233	2.18304e+07	2.71628e+07	2.70763e+07	1.13033e+07	1.0429e+07	1.06163e+07	0.425252	0.012827	1.10125
meta_234	2.29559e+08	2.35753e+08	2.34118e+08	9.72296e+07	1.02668e+08	1.04101e+08	0.434638	1.4208E-06	1.13525
meta_237	1.06801e+08	1.2771e+08	1.18765e+08	5.25417e+06	5.43525e+06	5.82839e+06	0.0467561	0.00288069	1.12905
meta_240	6.50126e+06	7.27432e+06	8.46997e+06	2.00683e+06	2.12709e+06	1.80162e+06	0.266819	0.00941543	1.10905
meta_243	1.99648e+08	1.93607e+08	1.77985e+08	6.29921e+07	6.25024e+07	6.5752e+07	0.334792	0.00211396	1.13226
meta_249	6.83915e+07	6.31707e+07	6.45815e+07	3.04542e+07	2.80432e+07	2.84839e+07	0.443457	0.000316192	1.13356
meta_253	9.40568e+06	8.72366e+06	7.80515e+06	524845	524845	2.59632e+06	0.300332	0.00157315	1.11065
meta_256	1.53548e+07	1.67016e+07	1.56915e+07	524845	5.91826e+06	5.82478e+06	0.368907	0.017939	1.0825
meta_258	2.469e+08	2.40638e+08	2.34509e+08	14311698	1.37454e+07	1.44781e+07	0.0589091	0.000237185	1.13689
meta_263	5.64049e+07	5.52695e+07	5.57811e+07	2.47077e+07	2.60668e+07	2.60346e+07	0.458684	1.81065E-06	1.13616
meta_266	2.29203e+07	2.12431e+07	2.14768e+07	3.13604e+06	2.69724e+06	2.85098e+06	0.132301	0.000406316	1.13612
meta_269	5.93227e+07	5.66835e+07	5.89306e+07	1.47979e+07	9.53555e+06	1.02488e+07	0.197685	0.000154898	1.13453
meta_271	1.3973e+08	1.47374e+08	1.50266e+08	4.91696e+06	5.28783e+06	6.03447e+06	0.0371293	0.000441512	1.13512
meta_274	3.93264e+07	4.28651e+07	4.14586e+07	1.00072e+07	1.10151e+07	1.07205e+07	0.256715	0.000500872	1.13313
meta_275	5.28779e+06	4.97823e+06	4.9501e+06	1.53478e+06	1.64116e+06	1.61522e+06	0.314874	0.00040812	1.13534
meta_278	168306676	1.6749e+08	1.67601e+08	5.80398e+07	5.96052e+07	6.0887e+07	0.354654	1.31029E-05	1.13678
meta_279	10198235	1.11362e+07	1.15938e+07	524845	2.04268e+06	524845	0.186103	0.000140918	1.12529
meta_281	3.25296e+07	3.19361e+07	3.18741e+07	3.08251e+06	3.27791e+06	3.05838e+06	0.0977665	9.35854E-06	1.13704
meta_287	3.07198e+08	2.8797e+08	2.8398e+08	1.19075e+07	1.21473e+07	1.19019e+07	0.0408995	0.000648756	1.13629
meta_288	1.4025e+07	1.39324e+07	1.39644e+07	4.53255e+06	4.80327e+06	4.79586e+06	0.337096	2.40054E-05	1.13662
meta_290	4.53584e+07	4.78224e+07	4.59328e+07	1.91222e+07	1.89567e+07	1.89892e+07	0.410226	0.000703896	1.13489
meta_291	3.28873e+07	3.19102e+07	3.35144e+07	1.43286e+07	1.41087e+07	1.29555e+07	0.421036	7.91186E-06	1.13465
meta_293	3.88859e+06	524845	524845	1.35684e+07	1.39256e+07	1.37754e+07	3.53766	0.00804555	1.11525
meta_298	4.67681e+08	4.59565e+08	4.59335e+08	7.20307e+07	6.97619e+07	6.8661e+07	0.151779	6.49766E-06	1.13713
meta_300	2.02838e+07	1.82167e+07	1.90794e+07	524845	524845	1.88942e+06	0.0984418	3.07297E-05	1.1338
meta_302	1.35123e+07	1.55999e+07	1.59624e+07	3.55836e+06	3.63749e+06	3.69183e+06	0.241548	0.00437684	1.12478
meta_304	2.16916e+07	2.60798e+07	23379643	6.79352e+07	6.69727e+07	7.18014e+07	2.90522	2.43543E-05	1.13342
meta_307	7.30592e+08	6.67279e+08	6.94476e+08	1.38947e+08	1.37864e+08	1.38355e+08	0.198421	0.00107094	1.13538
meta_310	5.49948e+07	5.49994e+07	5.39675e+07	2.60467e+07	2.63203e+07	2.65859e+07	0.481533	1.06821E-05	1.13674
meta_314	5.65273e+06	7.33585e+06	524845	1.41045e+07	1.35299e+07	1.42462e+07	2.14961	0.0424696	1.03935
meta_315	2.6067e+07	2.04986e+07	2.87373e+07	1.03682e+07	1.22677e+07	1.12841e+07	0.450447	0.0248922	1.06882
meta_327	5184898822	5416607982	4915852721	5.73579e+08	524845	524845	0.110891	5.43822E-05	1.13281
meta_339	3.95759e+08	3.87526e+08	3.82978e+08	1.96627e+07	1.91456e+07	1.8234e+07	0.0489103	8.5187E-05	1.13708
meta_345	1.9576e+07	1.95039e+07	1.65907e+07	2.7518e+06	2.7884e+06	2.5753e+06	0.145777	0.00369921	1.12957
meta_352	1.36769e+07	1.2639e+07	1.03917e+07	4.047e+06	3.9392e+06	4.90423e+06	0.351165	0.00933595	1.1044
meta_356	6.32364e+07	5.93153e+07	6.11487e+07	2.34155e+07	2.38155e+07	2.38209e+07	0.386781	0.000785938	1.13555
meta_357	2.35834e+08	2.40761e+08	2.28648e+08	8.03537e+07	8.56888e+07	8.54777e+07	0.356644	4.6919E-05	1.1354
meta_362	1989317666	2001257653	2019271731	2.03301e+07	2.04141e+07	2.03688e+07	0.0101688	1.92736E-05	1.13682
meta_364	2.20401e+08	2.23392e+08	2.6199e+08	8.21498e+07	6.0401e+07	7.21794e+07	0.304244	0.00201945	1.11796
meta_365	6947192182	7304352646	7750468075	3228965626	3099937484	3016675695	0.42476	0.00175398	1.12839
meta_367	3.60397e+07	3.50883e+07	3.49269e+07	1.10211e+07	1.07743e+07	1.12552e+07	0.311637	2.77566E-05	1.13693
meta_369	1.70266e+07	1.63649e+07	1.72292e+07	6.34838e+06	6.40485e+06	5.57618e+06	0.362093	8.68191E-06	1.13447
meta_371	1841055220	1768412597	1774671055	5.81376e+07	5.86898e+07	5.74632e+07	0.0323711	0.000178494	1.13698
meta_374	1.32373e+07	1.44695e+07	1.27728e+07	5.11662e+06	5.24236e+06	5.45251e+06	0.390605	0.00285563	1.12784
meta_381	34882488	3.90714e+07	3.55622e+07	1.55492e+07	524845	524845	0.425943	0.019736	1.08124
meta_388	8.90301e+07	8.51406e+07	8.28116e+07	4.30644e+07	4.0475e+07	4.21282e+07	0.489013	0.000408565	1.13404
meta_390	6.11032e+07	109757007	1.02537e+08	524845	524845	3.45276e+06	0.0378873	0.027013	1.07206
meta_398	1.97081e+08	206606132	1.96966e+08	4.24147e+07	4.05755e+07	4.25147e+07	0.208947	0.000256435	1.13589
meta_405	2.04014e+08	1.67392e+08	1.6285e+08	6.06936e+07	6.42174e+07	6.57814e+07	0.356931	0.0118606	1.11144
meta_408	4.42947e+07	4.38727e+07	4.06454e+07	2.02959e+07	1.9942e+07	1.97107e+07	0.465393	0.00209681	1.13242
meta_413	9.33933e+07	9.1115e+07	9.35585e+07	4.12291e+07	4.42229e+07	4.17433e+07	0.457427	2.63096E-06	1.13546
meta_414	6.56308e+06	6.20048e+06	5.78255e+06	3.02551e+06	524845	524845	0.489403	0.0223567	1.07533
meta_417	7.63936e+07	7.67384e+07	76082413	3.593e+07	3.50883e+07	3.31414e+07	0.45442	0.000210396	1.13632
meta_425	9.79643e+07	1.10928e+08	1.09673e+08	3.8423e+07	4.2308e+07	4.20423e+07	0.385395	0.00207808	1.12489
meta_428	29472704	3.07706e+07	3.05109e+07	5.30084e+06	6.22313e+06	6.43851e+06	0.197925	1.59974E-06	1.13514
meta_430	5.42266e+08	5.23792e+08	5.31724e+08	4.1214e+07	4.00701e+07	3.8839e+07	0.0751811	9.31198E-05	1.13701
meta_431	4.95596e+07	4.80449e+07	4.36585e+07	1.54855e+07	1.52887e+07	1.48279e+07	0.322817	0.00278424	1.13143
meta_433	1.75749e+07	1.70552e+07	1.71982e+07	5.8004e+06	6.28043e+06	5.98834e+06	0.348636	8.01117E-07	1.13633
meta_435	1.446e+08	1.45212e+08	1.41723e+08	524845	4.49437e+06	4.54591e+06	0.0314237	2.31754E-07	1.13656
meta_436	6.50478e+08	6.75362e+08	6.56025e+08	1.89162e+08	1.939e+08	2.14656e+08	0.301594	1.86972E-06	1.13529
meta_437	1184945413	1150788594	1149631393	8.66901e+07	8.57086e+07	8.58972e+07	0.0741087	0.000114807	1.13706
meta_438	4.37174e+08	4.14049e+08	4.23873e+08	1.35468e+07	1.37961e+07	1.30242e+07	0.0316581	0.000261059	1.13679
meta_444	3.99309e+07	3.97771e+07	4.01005e+07	4.97361e+06	5.01971e+06	4.76588e+06	0.12319	1.53483E-09	1.13695
meta_446	1.00389e+07	1.01998e+07	1.06104e+07	3.55699e+06	3.74755e+06	3.7355e+06	0.357872	0.000170963	1.13442
meta_452	3.37742e+07	3.64147e+07	3.46824e+07	1.10939e+07	1.15383e+07	1.12832e+07	0.323401	0.000813179	1.13373
meta_453	4.51653e+06	8.32426e+06	4.80308e+06	1.34255e+07	1.20247e+07	1.12906e+07	2.08236	0.019275	1.0442
meta_454	9.20153e+08	8.86936e+08	9.30895e+08	3.27366e+08	322371056	3.15128e+08	0.3524	0.000222642	1.13593
meta_457	2.39872e+07	2.40351e+07	2.35398e+07	4.15192e+06	4.13199e+06	4.14565e+06	0.173689	6.26391E-05	1.13699
meta_460	2.79463e+08	2.87866e+08	2.75046e+08	7.59292e+07	7.27261e+07	7.36151e+07	0.263862	0.000151492	1.1363
meta_461	4.32267e+07	4.15014e+07	4.26673e+07	1.14424e+07	1.31389e+07	1.17611e+07	0.285273	1.98543E-06	1.13568
meta_463	1.28177e+08	1.33577e+08	1.32202e+08	3.2441e+07	34264132	3.31601e+07	0.253493	7.36282E-05	1.13572
meta_464	2.75866e+07	2.15966e+07	3.02445e+07	6.60911e+06	6.48321e+06	6.49342e+06	0.246586	0.0160244	1.10155
meta_465	8.80254e+06	8.44178e+06	9.01569e+06	3.95706e+06	4.55652e+06	4.14562e+06	0.482071	5.0227E-05	1.12965
meta_467	117554650	120211768	1.19539e+08	4.69252e+07	4.71345e+07	4.72759e+07	0.39556	9.71411E-05	1.13637
meta_473	1.64238e+07	1.70935e+07	1.55385e+07	7.37906e+06	524845	524845	0.451264	0.0237611	1.07899
meta_481	4.63567e+07	5.75084e+07	4.40751e+07	1.39519e+07	1.40409e+07	1.51077e+07	0.291338	0.0132706	1.10524
meta_484	3.81994e+06	524845	524845	8.65e+06	8.27986e+06	9.10511e+06	2.27185	0.0195204	1.07869
meta_485	1.68425e+07	1.59735e+07	1.70362e+07	6.1194e+07	5.98981e+07	6.07579e+07	3.64779	1.37532E-07	1.13648
meta_487	214588517	2.67183e+08	2.1492e+08	5.31504e+07	5.82297e+07	5.10834e+07	0.233193	0.00873002	1.11425
meta_489	8.03663e+07	8.04792e+07	8.01207e+07	8.45176e+06	1.08362e+07	1.02541e+07	0.122599	7.54418E-05	1.13653
meta_493	5.28734e+06	5.24472e+06	5.13457e+06	1.02484e+07	1.05717e+07	1.06571e+07	2.00919	0.000133776	1.13582
meta_498	1475914815	1458409643	1408730752	8.31653e+07	8.22372e+07	8.19612e+07	0.0569561	0.000216224	1.13687
meta_500	3.39112e+07	3.26311e+07	3.42084e+07	9.20139e+06	9.30588e+06	9.03731e+06	0.273393	0.00028769	1.13617
meta_502	2044173440	1964357838	2146116367	1017130094	9.92136e+08	9.64508e+08	0.483175	0.0012534	1.13083
meta_504	6.13931e+07	4.78854e+07	4.54588e+07	2.68343e+08	2.72191e+08	2.71536e+08	5.24806	0.000267338	1.13519
meta_508	5.47922e+07	60596110	5.87315e+07	2.62675e+07	2.54042e+07	2.52164e+07	0.441581	0.00208215	1.12927
meta_522	524845	5.733e+06	5.08893e+06	1.1726e+07	1.15261e+07	1.14984e+07	2.14075	0.0411971	1.05357
meta_532	2.35404e+08	2.30102e+08	2.22786e+08	2.75418e+07	2.88629e+07	3.01091e+07	0.125693	0.000201242	1.13665
meta_534	1.44008e+08	1.2884e+08	1.44466e+08	5.03218e+07	4.98339e+07	6.00957e+07	0.384007	0.000376269	1.12591
meta_540	1.62937e+07	1.56631e+07	1.54704e+07	5.37105e+06	5.54178e+06	4.96908e+06	0.33487	1.29734E-05	1.13585
meta_541	3.62008e+07	3.487e+07	3.67738e+07	1.35021e+07	1.65854e+07	1.33499e+07	0.402777	0.00033549	1.1293
meta_542	5.02643e+07	4.83556e+07	4.852e+07	1.69613e+07	1.65783e+07	1.608e+07	0.337228	4.92316E-05	1.13673
meta_555	5.79619e+08	5.55682e+08	5.62494e+08	6.85656e+07	6.77229e+07	6.98334e+07	0.121406	0.000185691	1.13692
meta_561	524845	524845	5.87435e+06	1.55385e+07	1.66182e+07	1.5959e+07	2.73027	0.0142788	1.10236
meta_563	5.85261e+06	524845	524845	1.46313e+07	1.48807e+07	1.4582e+07	2.51135	0.0196792	1.08882
meta_577	2.17479e+07	2.32309e+07	2.34018e+07	1.02494e+07	8.14795e+06	7.67239e+06	0.381245	0.000288494	1.12684
meta_583	1.6267e+07	1.38978e+07	1.4377e+07	3.49556e+07	3.60164e+07	3.74794e+07	2.43482	3.2161E-05	1.13126
meta_593	2.26817e+07	2.26122e+07	2.46616e+07	1.14605e+07	1.05147e+07	1.15297e+07	0.478946	0.000613177	1.12783
meta_599	6.27361e+07	6.68448e+07	6.15205e+07	1.12103e+07	524845	1.23658e+07	0.185054	0.00143947	1.12572
meta_604	1.20438e+07	1.59238e+07	1.59559e+07	5.00797e+06	5.10974e+06	4.81803e+06	0.340039	0.0172479	1.09389
meta_612	1.92905e+07	1.7762e+07	1.90649e+07	2.309e+06	2.38872e+06	2.34282e+06	0.125461	0.000826123	1.13545
meta_618	3.94638e+06	524845	524845	1.18175e+07	1.15473e+07	1.17819e+07	2.96869	0.0122786	1.10514
meta_619	4.3297e+07	4.87327e+07	5.08343e+07	1.45924e+07	1.1785e+07	1.30391e+07	0.275902	0.00174765	1.12478
meta_620	3.45906e+06	524845	3.34379e+06	1.75169e+07	1.72939e+07	1.69861e+07	5.07599	0.00345373	1.12645
meta_622	1.42467e+08	1.41139e+08	1.38757e+08	3.7616e+07	3.66068e+07	3.79416e+07	0.265564	1.65633E-05	1.13703
meta_625	1.37911e+07	1.41255e+07	1.35653e+07	1.81594e+06	1.89259e+06	1.8926e+06	0.135026	0.000132808	1.13654
meta_626	6.77991e+06	6.51909e+06	5.9873e+06	524845	524845	1.47726e+06	0.229789	0.000243543	1.12659
meta_630	1.61453e+07	1.5933e+07	524845	5.28045e+07	5.17957e+07	5.38535e+07	3.29306	0.0139441	1.10102
meta_632	1.93539e+07	1.93386e+07	1.90651e+07	7.71257e+06	7.58457e+06	524845	0.397277	0.0275125	1.07766
meta_637	7.13297e+07	7.29442e+07	6.76595e+07	2.22668e+07	2.10114e+07	2.15834e+07	0.306047	0.000594873	1.13511
meta_638	6.68124e+08	6.77958e+08	7.08694e+08	2.05758e+07	1.59671e+07	1.72628e+07	0.0261857	0.000287103	1.13581
meta_643	2.72824e+07	2.5977e+07	2.95158e+07	6.97386e+06	6.5235e+06	6.49426e+06	0.241517	0.00201163	1.13104
meta_646	3.57259e+07	3.57425e+07	3.5937e+07	4.65429e+06	4.64466e+06	4.85358e+06	0.131767	5.47529E-10	1.13691
meta_647	1.86346e+08	1.95861e+08	2.01327e+08	2902807109	2827649622	2930674352	14.8426	9.7969E-05	1.13661
meta_653	1039106668	1002961735	1016547302	469358876	4.62564e+08	4.51562e+08	0.452324	2.6421E-05	1.13661
meta_656	524845	1.26203e+07	524845	3.28709e+07	3.3561e+07	3.17604e+07	2.59351	0.0184892	1.09388
meta_665	2.28102e+08	2.09921e+08	2.46811e+08	32251716	3.01908e+07	3.08321e+07	0.1362	0.00282844	1.13016
meta_667	4.07537e+07	3.29288e+07	3.604e+07	4.43211e+06	4.39292e+06	4.27856e+06	0.119425	0.00493678	1.12762
meta_674	3.73678e+08	3.78892e+08	3.70497e+08	9.7188e+07	9.51052e+07	524845	0.256832	0.0100707	1.11424
meta_675	2.0262e+07	2.20177e+07	1.94976e+07	4.56031e+07	4.48622e+07	4.50828e+07	2.19415	0.000387612	1.13456
meta_680	8.86327e+06	8.59389e+06	8.30266e+06	3.83547e+06	3.73492e+06	3.82225e+06	0.442264	0.000786758	1.13539
meta_687	1.43299e+07	1.48113e+07	1.37274e+07	6.33067e+06	5.95452e+06	5.02367e+06	0.403766	9.36212E-05	1.13009
meta_699	1.76933e+07	1.89224e+07	1.88642e+07	7.2888e+06	7.20192e+06	7.58048e+06	0.397823	0.000602279	1.13273
meta_704	4.30926e+07	4.02844e+07	4.01808e+07	1.26901e+07	1.14913e+07	1.22555e+07	0.294898	0.000304169	1.13546
meta_706	6.29331e+08	6.14546e+08	615640891	1.81971e+08	1.91208e+08	194718569	0.305401	4.32935E-07	1.13669
meta_708	1.16647e+08	113876170	1.10152e+08	2.59835e+07	2.38947e+07	2.71064e+07	0.225977	3.5613E-05	1.13639
meta_713	1.19063e+07	1.18084e+07	1.14595e+07	3.12242e+06	3.15855e+06	3.13591e+06	0.267721	0.000230601	1.13678
meta_715	4.34416e+06	3.5093e+06	3.40596e+06	1.38413e+07	1.42587e+07	1.41254e+07	3.75023	0.000157647	1.13418
meta_718	1.24619e+08	1.32273e+08	1.26821e+08	3.25217e+07	3.17705e+07	3.26235e+07	0.252574	0.0004833	1.13529
meta_725	8.17047e+08	8.22845e+08	7.82794e+08	6.15004e+06	6.14625e+06	5.95835e+06	0.00753488	0.000242932	1.1367
meta_727	6.20654e+08	6.2269e+08	6.11296e+08	6.90323e+07	6.44656e+07	6.7011e+07	0.108112	4.33359E-06	1.13704

## Sheet: D16 vs D36
Differential accumulated metabolites between Dulihuang at 16 DAF and Dulihuang at 36 DAF
	D16-1	D16-2	D16-3	D36-1	D36-2	D36-3	Fold_Change	p_value	VIP
meta_9	7667630658	7600254141	7408969841	1084610514	1090597215	1077631803	0.143443	0.000138504	1.14103
meta_10	7.46034e+08	7.17071e+08	7.11575e+08	7.27812e+07	7.27005e+07	7.36722e+07	0.100775	0.000265865	1.14108
meta_11	1546157381	1513091927	1502165169	2.94475e+08	2.88781e+08	2.88375e+08	0.191088	8.39615E-05	1.1413
meta_14	6.52148e+07	5.99284e+07	6.0757e+07	8.2855e+06	8.1157e+06	8.47591e+06	0.13382	0.000896089	1.14004
meta_16	4.02889e+06	3.77166e+06	3.92384e+06	1.0116e+07	1.0058e+07	9.83103e+06	2.5592	9.70173E-07	1.14022
meta_18	2.97029e+08	283550450	2.90804e+08	1.03416e+07	1.01318e+07	1.04219e+07	0.0354554	0.000191926	1.14143
meta_19	1.24749e+08	101172817	1.17149e+08	2.12096e+07	2.28983e+07	2.19443e+07	0.192532	0.00542862	1.13118
meta_21	524845	5.58153e+06	7.86831e+06	2.47366e+07	2.86262e+07	2.6048e+07	3.93615	0.00288077	1.11475
meta_24	1.1349e+07	1.23963e+07	1.24357e+07	4.26387e+06	3.90257e+06	4.35456e+06	0.346065	0.00060525	1.1352
meta_27	1.19694e+08	1.2027e+08	1.21826e+08	2.27097e+07	2.21087e+07	2.33965e+07	0.188548	3.9181E-07	1.14132
meta_28	3.0155e+07	2.87214e+07	2.84997e+07	5.62257e+06	5.97949e+06	5.61098e+06	0.197	0.000264967	1.14063
meta_37	288115186	2.79576e+08	2.80465e+08	8.97447e+07	524845	7.31442e+07	0.288076	0.0134364	1.10983
meta_39	3.6417e+08	4.00411e+08	414367719	1.16908e+08	1.23221e+08	1.1097e+08	0.297807	0.00188921	1.13368
meta_40	4.46263e+07	4.90268e+07	4.75694e+07	7.61534e+06	7.21232e+06	8.75599e+06	0.166996	0.000328041	1.13768
meta_47	3.5543e+07	3.65117e+07	3.5851e+07	2.40805e+06	2.55151e+06	2.3889e+06	0.0681008	4.43719E-05	1.14096
meta_50	1.64692e+07	1.6539e+07	1.50876e+07	3.82787e+07	4.35343e+07	4.06899e+07	2.54706	0.00186703	1.13237
meta_53	3.0047e+08	2.59672e+08	1.63906e+08	9.97075e+06	5.16688e+06	6.88344e+06	0.0304138	0.0285101	1.07812
meta_59	6.32009e+06	6.78526e+06	524845	1.7315e+07	1.401e+07	1.7123e+07	2.46454	0.0141157	1.06475
meta_62	7.32776e+06	6.0706e+06	5.37172e+06	524845	524845	1.95842e+06	0.313012	0.00240204	1.09923
meta_63	6.63564e+06	6.55352e+06	6.83977e+06	3.25145e+06	3.15304e+06	3.19532e+06	0.479298	0.000181062	1.14042
meta_66	1.34132e+07	1.36225e+07	1.32245e+07	5.61589e+06	5.76582e+06	5.32881e+06	0.415063	1.57416E-06	1.1399
meta_70	2.26222e+07	2.16502e+07	2.19846e+07	5.68119e+07	5.86625e+07	6.1213e+07	2.66669	0.000741644	1.13827
meta_71	3342334024	3299155298	3283819606	3.78705e+08	3.51498e+08	374677852	0.11132	1.01372E-06	1.1414
meta_72	3.48524e+08	3.4372e+08	3.66571e+08	2.75757e+07	2.51658e+07	2.9087e+07	0.077283	0.000332994	1.14076
meta_73	1.63008e+07	1.56727e+07	1.63355e+07	7.2352e+06	6.44863e+06	5.87892e+06	0.40495	0.000180386	1.13715
meta_79	3.4148e+06	3.94424e+06	2.97357e+06	1.57161e+06	1.75747e+06	1.67804e+06	0.484594	0.0209279	1.08227
meta_82	4.98971e+07	4.01796e+07	4.5509e+07	1.22795e+07	1.27594e+07	524845	0.277008	0.00257538	1.10519
meta_86	5.49294e+06	5.37828e+06	4.76699e+06	1.48593e+06	524845	1.61735e+06	0.297663	0.00126086	1.11759
meta_89	524845	524845	3.45623e+06	2.46497e+07	2.52631e+07	2.38343e+07	7.11247	0.000417047	1.13609
meta_90	9.91748e+07	103571041	9.87982e+07	9.41191e+06	9.83569e+06	8.77603e+06	0.0929338	0.000169984	1.14018
meta_92	4.57107e+06	4.66748e+06	524845	1.31336e+07	1.22906e+07	1.30322e+07	2.77507	0.0168713	1.09789
meta_102	8.98282e+06	9.19471e+06	9.97925e+06	2.97654e+06	3.0165e+06	3.1369e+06	0.324254	0.00183726	1.13642
meta_108	6.54047e+08	6.3809e+08	6.51141e+08	3.72512e+07	3.70937e+07	3.63359e+07	0.0569557	6.1249E-05	1.14155
meta_110	6.55032e+07	6.43694e+07	6.50666e+07	5.96076e+06	6.22493e+06	5.86767e+06	0.0926103	5.5225E-06	1.14152
meta_113	9.74102e+08	9.40517e+08	9.52368e+08	9.51649e+07	9.18439e+07	9.15911e+07	0.0971751	0.000106873	1.14145
meta_114	1036567776	1080116317	1499774492	1.57784e+08	1.58442e+08	157134885	0.13089	0.019295	1.09999
meta_115	1.0129e+08	9.88497e+07	9.77221e+07	8.26622e+06	7.45954e+06	7.77772e+06	0.0789073	6.61133E-05	1.14123
meta_116	5627940177	5605447443	5671543161	8.60031e+08	8.43905e+08	8.22167e+08	0.14943	1.08752E-07	1.14146
meta_117	3.97295e+07	4.39167e+07	4.38629e+07	1.54634e+07	1.51552e+07	1.4044e+07	0.350271	0.00116872	1.13406
meta_120	3.71023e+08	3.76902e+08	4.04297e+08	9.70569e+08	1024818742	1024376500	2.62082	5.27574E-05	1.13874
meta_123	2.24133e+08	2.19743e+08	2.27008e+08	5.93288e+07	5.29903e+07	5.62198e+07	0.251219	5.91333E-07	1.14115
meta_124	9.68673e+07	1.02918e+08	9.80467e+07	4.31265e+07	4.4194e+07	4.36153e+07	0.43963	0.000840683	1.13768
meta_126	2.19623e+07	2.14082e+07	2.00333e+07	9.50136e+06	9.61697e+06	9.4966e+06	0.451312	0.00234145	1.13567
meta_127	1.98045e+08	1.89494e+08	1.76233e+08	1.84385e+07	1.80107e+07	1.83801e+07	0.0972543	0.00139015	1.13825
meta_132	4.41212e+07	4.76746e+07	4.81092e+07	5.86971e+06	6.60647e+06	6.28468e+06	0.134097	0.000731994	1.13856
meta_133	7.47546e+06	7.63712e+06	7.62316e+06	524845	2.65683e+06	2.71274e+06	0.35426	0.0156762	1.10538
meta_135	4.07272e+07	3.99238e+07	3.79449e+07	1.64094e+07	1.69321e+07	524845	0.421703	0.0319629	1.06463
meta_138	3.2199e+07	3.18605e+07	3.37208e+07	6.22329e+06	6.16185e+06	6.38732e+06	0.191986	0.000401336	1.14073
meta_141	6.45684e+06	5.60242e+06	5.65996e+06	2.2039e+06	2.18307e+06	1.92336e+06	0.35613	0.00261589	1.12997
meta_145	2.24373e+07	1.80745e+07	2.18477e+07	3.79153e+06	3.82511e+06	4.00086e+06	0.186299	0.00637141	1.12953
meta_146	6.89154e+07	6.57104e+07	6.79001e+07	2.29704e+07	2.06999e+07	1.91983e+07	0.310422	6.82983E-06	1.13987
meta_150	4.02757e+06	3.90889e+06	3.87306e+06	1.43985e+06	524845	1.40825e+06	0.361755	0.00982469	1.11595
meta_151	5.3206e+07	5.25557e+07	5.49457e+07	9.51572e+06	9.85381e+06	1.0039e+07	0.182994	0.000148248	1.14113
meta_153	1.11012e+08	1.12543e+08	1.14536e+08	4.07142e+07	3.67618e+07	3.82482e+07	0.342287	1.30879E-06	1.14039
meta_154	118075331	9.43025e+07	1.19737e+08	4.98757e+06	4.84606e+06	5.4425e+06	0.0459965	0.00597727	1.13045
meta_155	3.58265e+08	3.56451e+08	3.49788e+08	2.78546e+07	2.59267e+07	2.70169e+07	0.0759022	2.97874E-05	1.14122
meta_161	1.89663e+07	1.86512e+07	1.66734e+07	6.45023e+07	6.33689e+07	6.30499e+07	3.51663	5.23194E-06	1.14079
meta_162	1.68657e+07	1.58191e+07	1.72634e+07	3.25773e+06	3.57885e+06	3.58839e+06	0.208716	0.000572508	1.13988
meta_166	7.94114e+07	7.46649e+07	7.72761e+07	4.83549e+06	4.56431e+06	4.83267e+06	0.0615186	0.000341059	1.14121
meta_167	5.68159e+07	5.87093e+07	5.74145e+07	4.95033e+06	4.50241e+06	5.56883e+06	0.0868601	2.59232E-06	1.14072
meta_169	2.86626e+07	2.98843e+07	3.12618e+07	1.23716e+07	1.24365e+07	1.31528e+07	0.422687	0.000738844	1.13652
meta_170	7.11167e+07	9.6469e+07	9.92787e+07	1.02988e+07	1.00708e+07	1.05878e+07	0.116004	0.0127056	1.11083
meta_171	6.45757e+06	6.47406e+06	7.56844e+06	2.46041e+06	524845	2.38938e+06	0.354862	0.0050422	1.09695
meta_173	2.57601e+08	2.54728e+08	2.61423e+08	3.51495e+07	3.48727e+07	3.54351e+07	0.136293	6.80294E-05	1.14146
meta_175	5.61383e+06	5.14506e+06	5.2671e+06	1.98063e+06	524845	524845	0.370765	0.0081781	1.11231
meta_181	1.19895e+08	115116288	1.0867e+08	3.13363e+07	2.89466e+07	3.04487e+07	0.263999	0.00097163	1.13794
meta_187	1.51426e+08	1.60852e+08	1.50378e+08	3.31254e+07	3.41069e+07	3.09002e+07	0.212107	0.000322944	1.13864
meta_188	3.61688e+07	3.90561e+07	1.77014e+07	6.33129e+07	6.50298e+07	6.51192e+07	2.08189	0.0367179	1.06262
meta_196	2.27023e+07	2.06719e+07	2.28513e+07	1.67307e+06	1.70141e+06	1.60317e+06	0.0751622	0.00116349	1.13988
meta_197	1.44906e+07	1.49307e+07	1.25959e+07	2.7959e+06	2.68371e+06	2.96839e+06	0.20106	0.00369095	1.13089
meta_202	8.63185e+08	9.46123e+08	9.9797e+08	2.444e+08	2.75096e+08	2.40798e+08	0.270829	0.00185178	1.13284
meta_203	3.76085e+08	350200749	3.58968e+08	1.315e+07	1.2896e+07	1.31121e+07	0.0360819	0.000474176	1.14097
meta_204	3.17639e+08	3.17439e+08	3.03572e+08	6.41922e+07	6.48321e+07	6.56671e+07	0.207417	0.000317824	1.14037
meta_205	5.69501e+06	5.44405e+06	5.13446e+06	2.0324e+06	2.08973e+06	1.63736e+06	0.353918	9.40931E-05	1.13295
meta_206	1.37103e+08	1.38012e+08	1.45368e+08	5.02645e+07	4.91698e+07	4.79847e+07	0.350594	0.000430199	1.13968
meta_209	4.49511e+07	4.33199e+07	4.41092e+07	7.01262e+06	7.58322e+06	7.68348e+06	0.168298	1.3837E-05	1.14138
meta_210	1.28476e+07	1.13566e+07	1.25497e+07	2.7857e+06	2.56982e+06	2.59844e+06	0.216411	0.00186009	1.13782
meta_213	4.72037e+07	4.51327e+07	4.21428e+07	1.88655e+07	2.01063e+07	1.85579e+07	0.427796	0.00151851	1.1333
meta_214	111563308	1.16343e+08	1.17697e+08	3.35499e+07	3.526e+07	3.43229e+07	0.298414	0.00024105	1.13978
meta_215	7.40799e+07	7.18687e+07	7.2923e+07	3.23878e+06	3.35516e+06	3.29814e+06	0.0451958	8.05668E-05	1.14151
meta_220	3.81089e+07	3.50111e+07	3.59083e+07	9.5596e+06	9.7749e+06	9.42273e+06	0.26376	0.00104531	1.13965
meta_231	2.97392e+07	3.03535e+07	2.96068e+07	6.7967e+06	6.77585e+06	7.11232e+06	0.230602	5.07785E-06	1.14081
meta_234	2.29559e+08	2.35753e+08	2.34118e+08	2.1869e+07	2.06424e+07	1.99929e+07	0.0893646	2.05198E-05	1.14098
meta_235	4.02546e+07	4.09139e+07	3.81226e+07	1.70576e+07	1.67721e+07	1.60011e+07	0.417725	0.00037685	1.13725
meta_237	1.06801e+08	1.2771e+08	1.18765e+08	11146571	1.08133e+07	1.2225e+07	0.0967654	0.0031043	1.13231
meta_238	4.20403e+06	524845	524845	1.01376e+07	1.07503e+07	1.17551e+07	2.58823	0.00981193	1.09408
meta_240	6.50126e+06	7.27432e+06	8.46997e+06	2.01059e+06	2.43561e+06	524845	0.299804	0.00211361	1.09816
meta_242	8.17959e+07	7.63888e+07	7.45793e+07	9.13569e+06	9.04865e+06	8.65295e+06	0.115298	0.000949345	1.13957
meta_243	1.99648e+08	1.93607e+08	1.77985e+08	9.25677e+07	8.6372e+07	9.32334e+07	0.476461	0.00190244	1.13065
meta_246	1.14778e+07	1.40603e+07	1.38656e+07	5.04125e+06	4.90815e+06	5.80262e+06	0.399759	0.00621805	1.11192
meta_250	4.97674e+07	5.67303e+07	6.19698e+07	8.8515e+06	8.38182e+06	9.14789e+06	0.156595	0.00537481	1.12831
meta_253	9.40568e+06	8.72366e+06	7.80515e+06	3.91783e+06	524845	4.12557e+06	0.465214	0.0257532	1.04723
meta_256	1.53548e+07	1.67016e+07	1.56915e+07	6.33665e+06	6.49934e+06	6.51362e+06	0.405245	0.00152903	1.13573
meta_258	2.469e+08	2.40638e+08	2.34509e+08	8.57341e+06	8.81734e+06	9.11184e+06	0.0367047	0.000232133	1.14095
meta_262	4.9848e+07	5.2255e+07	4.75838e+07	1.74783e+07	1.91175e+07	1.71225e+07	0.358871	0.000340316	1.13538
meta_263	5.64049e+07	5.52695e+07	5.57811e+07	2.57671e+07	2.57015e+07	2.68446e+07	0.467666	5.48656E-07	1.14114
meta_265	1.48596e+07	1.3754e+07	1.31014e+07	5.15783e+07	5.0396e+07	5.02077e+07	3.64814	9.31828E-07	1.14054
meta_267	6.2404e+07	5.12385e+07	5.15563e+07	1.24102e+07	1.25178e+07	1.2707e+07	0.227817	0.00734162	1.12664
meta_271	1.3973e+08	1.47374e+08	1.50266e+08	9.4095e+06	1.00208e+07	8.82905e+06	0.064612	0.000462834	1.13989
meta_272	2.28856e+07	2.35485e+07	2.39168e+07	4.39525e+06	4.43412e+06	4.64722e+06	0.191563	0.000108124	1.14064
meta_274	3.93264e+07	4.28651e+07	4.14586e+07	1.54468e+07	1.42277e+07	1.57999e+07	0.367767	0.000270484	1.13594
meta_275	5.28779e+06	4.97823e+06	4.9501e+06	2.12118e+06	2.16047e+06	2.46472e+06	0.443369	5.10978E-05	1.13553
meta_276	1800330440	3386201874	1965285915	1.455e+08	1.48313e+08	1.47109e+08	0.0616517	0.0470908	1.03377
meta_278	168306676	1.6749e+08	1.67601e+08	4.99967e+07	4.98671e+07	5.15238e+07	0.300732	4.80869E-07	1.14142
meta_281	3.25296e+07	3.19361e+07	3.18741e+07	1.0095e+07	9.67306e+06	9.63959e+06	0.305249	4.25294E-07	1.14129
meta_287	3.07198e+08	2.8797e+08	2.8398e+08	2.99035e+07	2.93285e+07	2.96827e+07	0.101137	0.000735214	1.14018
meta_288	1.4025e+07	1.39324e+07	1.39644e+07	4.54593e+06	4.80335e+06	4.72349e+06	0.335691	1.00868E-05	1.14134
meta_291	3.28873e+07	3.19102e+07	3.35144e+07	3.72004e+06	3.91833e+06	3.75112e+06	0.115851	0.0002075	1.14129
meta_294	4.09083e+07	4.06676e+07	4.18998e+07	1.27209e+07	1.16636e+07	1.17943e+07	0.293004	6.40478E-07	1.14096
meta_298	4.67681e+08	4.59565e+08	4.59335e+08	2.07221e+07	2.07692e+07	2.06206e+07	0.044795	3.84786E-05	1.14146
meta_299	1.21373e+07	1.1438e+07	1.17215e+07	3.2649e+06	3.22529e+06	3.2783e+06	0.276753	0.00053081	1.14084
meta_300	2.02838e+07	1.82167e+07	1.90794e+07	6.68731e+06	5.62271e+06	5.834e+06	0.31511	0.00025652	1.13668
meta_301	8.65128e+06	9.40032e+06	9.0677e+06	3.47162e+06	3.66613e+06	3.32805e+06	0.385917	0.000280568	1.13603
meta_304	2.16916e+07	2.60798e+07	23379643	6.60488e+07	6.36064e+07	6.8454e+07	2.78435	2.54368E-05	1.13785
meta_305	3.2409e+08	3.29554e+08	3.19228e+08	1.09309e+07	1.18763e+07	1.06674e+07	0.0344081	7.23387E-05	1.14094
meta_306	1.36472e+07	1.37398e+07	1.19182e+07	5.22643e+06	4.78392e+06	4.90649e+06	0.379512	0.00377986	1.12785
meta_307	7.30592e+08	6.67279e+08	6.94476e+08	2.93062e+07	3.04647e+07	2.8533e+07	0.0422032	0.000745097	1.14054
meta_310	5.49948e+07	5.49994e+07	5.39675e+07	6.73779e+06	6.59375e+06	6.3155e+06	0.119827	6.83671E-06	1.14119
meta_311	3.28606e+07	3.1839e+07	3.14792e+07	7.79489e+06	7.0898e+06	7.79545e+06	0.235812	9.67643E-06	1.14079
meta_315	2.6067e+07	2.04986e+07	2.87373e+07	5.91759e+06	8.39673e+06	7.12385e+06	0.284693	0.0123608	1.10267
meta_316	2320345303	2359216781	2253968153	9.68574e+08	9.78646e+08	9.15817e+08	0.412926	1.51737E-05	1.13922
meta_327	5184898822	5416607982	4915852721	1397220388	1423977835	1408440487	0.272575	0.00143609	1.13704
meta_331	1.36062e+07	1.37516e+07	1.35371e+07	524845	2.37433e+06	2.29815e+06	0.171383	0.00234567	1.13541
meta_336	2.37116e+07	2.39494e+07	2.63488e+07	5.69671e+06	6.12858e+06	524845	0.23967	0.00245574	1.12097
meta_337	169393974	1.74228e+08	1.67922e+08	8.38743e+07	8.66799e+07	8.16738e+07	0.493072	6.87033E-06	1.13895
meta_339	3.95759e+08	3.87526e+08	3.82978e+08	5.65389e+07	5.99258e+07	5.53286e+07	0.147302	2.03458E-05	1.1412
meta_340	5.82903e+07	5.89517e+07	5.86983e+07	1.23551e+07	1.18538e+07	1.19774e+07	0.205674	1.13677E-08	1.14123
meta_351	9.70233e+07	9.73622e+07	9.54784e+07	7.70347e+06	7.35668e+06	6.83144e+06	0.0755237	2.27917E-06	1.14118
meta_352	1.36769e+07	1.2639e+07	1.03917e+07	5.75569e+06	5.58232e+06	5.84255e+06	0.468038	0.0209281	1.09328
meta_354	223853439	2.19729e+08	2.18834e+08	1.03743e+07	9.79817e+06	1.0436e+07	0.0462072	4.08891E-05	1.14141
meta_357	2.35834e+08	2.40761e+08	2.28648e+08	7.66045e+07	8.38225e+07	7.52677e+07	0.334204	7.54093E-06	1.13905
meta_362	1989317666	2001257653	2019271731	6.38111e+08	6.40996e+08	634501239	0.318412	1.89542E-05	1.14131
meta_364	2.20401e+08	2.23392e+08	2.6199e+08	3.36291e+07	3.95717e+07	4.12666e+07	0.162185	0.00371289	1.13147
meta_365	6947192182	7304352646	7750468075	1962779282	2134890458	2044722362	0.279174	0.00129371	1.13673
meta_367	3.60397e+07	3.50883e+07	3.49269e+07	9.18223e+06	8.51742e+06	8.45361e+06	0.246601	1.73605E-06	1.14107
meta_368	1.14666e+07	1.09834e+07	1.14377e+07	5.24959e+06	5.3205e+06	3.233e+06	0.407318	0.00776643	1.11778
meta_369	1.70266e+07	1.63649e+07	1.72292e+07	1.95162e+06	2.31938e+06	2.1938e+06	0.127711	4.3711E-05	1.14116
meta_371	1841055220	1768412597	1774671055	3.19946e+08	3.17225e+08	3.17236e+08	0.177263	0.000242826	1.14122
meta_372	4.85029e+08	4.4485e+08	4.46979e+08	3.09125e+07	2.93768e+07	2.8785e+07	0.0646939	0.000901006	1.13999
meta_373	1.30447e+08	1.29008e+08	1.3216e+08	8.72044e+06	8.99398e+06	8.92348e+06	0.0680207	4.92815E-05	1.14148
meta_374	1.32373e+07	1.44695e+07	1.27728e+07	6.01153e+06	6.1626e+06	6.07349e+06	0.450786	0.00439286	1.12869
meta_379	2.91056e+07	3.32608e+07	3.42034e+07	1.50243e+07	524845	1.47321e+07	0.4622	0.0336274	1.03759
meta_381	34882488	3.90714e+07	3.55622e+07	5.76831e+06	4.17997e+06	5.58911e+06	0.141873	0.0004885	1.13551
meta_383	8.84881e+08	7.46426e+08	7.69007e+08	2.62122e+08	2.72351e+08	2.66659e+08	0.333761	0.0062152	1.12885
meta_388	8.90301e+07	8.51406e+07	8.28116e+07	2.61736e+07	2.61298e+07	2.6503e+07	0.306661	0.000891717	1.13958
meta_390	6.11032e+07	109757007	1.02537e+08	7.03355e+06	9.72336e+06	5.62143e+06	0.0818528	0.0306162	1.06853
meta_396	1.04601e+08	9.97327e+07	1.0226e+08	1.15132e+07	1.1904e+07	1.15855e+07	0.114166	0.000219155	1.14136
meta_398	1.97081e+08	206606132	1.96966e+08	3.50803e+07	3.73632e+07	2.74076e+07	0.166237	2.95923E-06	1.13917
meta_400	8.41918e+06	8.5584e+06	8.3416e+06	3.49735e+06	3.36915e+06	3.41061e+06	0.405902	2.99327E-06	1.14053
meta_405	2.04014e+08	1.67392e+08	1.6285e+08	6.86433e+07	7.60843e+07	7.42471e+07	0.409869	0.0130666	1.10915
meta_408	4.42947e+07	4.38727e+07	4.06454e+07	7.89374e+06	8.2754e+06	7.81039e+06	0.186158	0.000931181	1.13859
meta_410	7.1664e+07	7.09313e+07	7.1189e+07	6.29418e+06	6.12982e+06	6.36239e+06	0.0878754	1.58535E-06	1.14149
meta_412	4.30452e+08	3.21309e+08	3.0553e+08	9.982e+06	1.01645e+07	1.01183e+07	0.0286248	0.0129079	1.11451
meta_413	9.33933e+07	9.1115e+07	9.35585e+07	2.06251e+07	1.9387e+07	2.04538e+07	0.217451	5.32995E-06	1.14145
meta_414	6.56308e+06	6.20048e+06	5.78255e+06	2.10271e+06	2.29374e+06	2.25035e+06	0.358393	0.00195311	1.13384
meta_416	9.39218e+08	9.86252e+08	9.9599e+08	2.08613e+08	2.15018e+08	2.11349e+08	0.217351	0.000464927	1.13982
meta_425	9.79643e+07	1.10928e+08	1.09673e+08	2.93887e+07	3.10363e+07	3.37555e+07	0.29564	0.00147711	1.13261
meta_430	5.42266e+08	5.23792e+08	5.31724e+08	125120923	1.2739e+08	1.2103e+08	0.233787	3.54043E-05	1.14138
meta_431	4.95596e+07	4.80449e+07	4.36585e+07	2.02929e+07	2.01934e+07	1.92291e+07	0.422725	0.00323258	1.1312
meta_432	6.0344e+07	5.54946e+07	5.85655e+07	7.01212e+06	6.68633e+06	6.90826e+06	0.118155	0.000725689	1.1406
meta_433	1.75749e+07	1.70552e+07	1.71982e+07	7.1799e+06	6.97743e+06	6.80391e+06	0.404437	2.3426E-06	1.14105
meta_434	2.81872e+07	2.59815e+07	3.50724e+07	524845	5.7075e+06	6.7803e+06	0.2099	0.00245897	1.10588
meta_435	1.446e+08	1.45212e+08	1.41723e+08	3.07614e+07	3.07467e+07	1.97683e+07	0.188343	0.000420599	1.13878
meta_436	6.50478e+08	6.75362e+08	6.56025e+08	2.55419e+07	2.85754e+07	2.98466e+07	0.0423661	9.51952E-05	1.14067
meta_438	4.37174e+08	4.14049e+08	4.23873e+08	4.30293e+07	4.39224e+07	4.32177e+07	0.102086	0.00030183	1.14125
meta_444	3.99309e+07	3.97771e+07	4.01005e+07	2.00267e+07	2.00722e+07	1.97911e+07	0.499881	1.08308E-08	1.14144
meta_445	1.36795e+07	1.2711e+07	1.2533e+07	3.64367e+06	3.85806e+06	3.99403e+06	0.295343	0.000724445	1.13836
meta_449	1.76179e+08	1.68608e+08	1.71919e+08	5.48578e+07	5.54041e+07	5.6173e+07	0.322108	0.000243504	1.14117
meta_452	3.37742e+07	3.64147e+07	3.46824e+07	1.11117e+07	1.1236e+07	1.13747e+07	0.321559	0.000966866	1.13787
meta_454	9.20153e+08	8.86936e+08	9.30895e+08	3.17483e+08	3.31554e+08	3.20903e+08	0.354253	0.000162029	1.14087
meta_455	1.17544e+07	1.12424e+07	1.20499e+07	5.49434e+06	5.68389e+06	5.90771e+06	0.487518	0.000204881	1.1382
meta_460	2.79463e+08	2.87866e+08	2.75046e+08	115392814	1.1832e+08	1.15134e+08	0.414123	0.00022913	1.13944
meta_461	4.32267e+07	4.15014e+07	4.26673e+07	5.85213e+06	6.0034e+06	6.17281e+06	0.141515	0.00012478	1.14144
meta_463	1.28177e+08	1.33577e+08	1.32202e+08	6.23485e+07	6.50117e+07	6.61886e+07	0.491295	1.2856E-05	1.13878
meta_467	117554650	120211768	1.19539e+08	3.47373e+06	3.3666e+06	3.37408e+06	0.0285874	4.60862E-05	1.14112
meta_469	3.14126e+07	3.01353e+07	3.14144e+07	524845	1.23244e+07	1.21892e+07	0.395541	0.0273705	1.07898
meta_470	1.54818e+07	1.5387e+07	1.44159e+07	5.25724e+06	5.38374e+06	5.04119e+06	0.346302	0.000526445	1.13811
meta_473	1.64238e+07	1.70935e+07	1.55385e+07	6.2687e+06	6.04992e+06	5.82654e+06	0.369887	0.000958118	1.13561
meta_478	5.70382e+07	5.74172e+07	5.90553e+07	7.18268e+06	7.28037e+06	7.32146e+06	0.125551	0.000140756	1.14116
meta_479	4.23787e+07	4.31001e+07	3.93688e+07	7.94916e+06	8.33433e+06	8.14303e+06	0.195651	0.00105952	1.13811
meta_483	7.44766e+06	7.33007e+06	7.72078e+06	3.13399e+06	3.27626e+06	2.91891e+06	0.414657	1.03958E-05	1.13912
meta_485	1.68425e+07	1.59735e+07	1.70362e+07	9.32345e+07	9.37489e+07	9.41087e+07	5.63851	1.30437E-08	1.14121
meta_487	214588517	2.67183e+08	2.1492e+08	9.11588e+06	8.92456e+06	9.58489e+06	0.0396522	0.00607957	1.125
meta_488	2.79121e+07	2.66862e+07	2.79386e+07	3.99541e+06	4.03035e+06	4.15046e+06	0.147525	0.000263911	1.1413
meta_489	8.03663e+07	8.04792e+07	8.01207e+07	6.98485e+06	9.21764e+06	7.65442e+06	0.0990052	5.68388E-05	1.14119
meta_492	5.82747e+07	5.62701e+07	63554442	2.26121e+07	2.70015e+07	2.11955e+07	0.397583	0.000277198	1.12904
meta_495	1.44487e+07	1.42963e+07	1.48296e+07	6.66585e+06	6.12385e+06	6.58347e+06	0.444596	4.19774E-06	1.13996
meta_498	1475914815	1458409643	1408730752	4.76033e+08	4.7946e+08	4.72048e+08	0.328695	0.000374593	1.14033
meta_500	3.39112e+07	3.26311e+07	3.42084e+07	1.64403e+07	1.61672e+07	1.59159e+07	0.481618	0.000283123	1.14038
meta_501	2.59201e+07	2.56283e+07	2.53846e+07	4.4169e+06	3.96501e+06	4.07254e+06	0.161887	6.36751E-08	1.14125
meta_502	2044173440	1964357838	2146116367	8.88396e+08	9.15223e+08	8.66167e+08	0.433784	0.00110571	1.13758
meta_503	4.48533e+07	5.0777e+07	5.07375e+07	1.3916e+07	1.32175e+07	1.21517e+07	0.268401	0.0017935	1.13289
meta_504	6.13931e+07	4.78854e+07	4.54588e+07	1.19846e+08	1.22252e+08	1.20124e+08	2.34088	0.00433645	1.12838
meta_506	2.68191e+08	2.71205e+08	2.79599e+08	8.2667e+07	8.17391e+07	8.44994e+07	0.303916	0.000161892	1.14072
meta_508	5.47922e+07	60596110	5.87315e+07	2.63507e+07	2.50929e+07	2.50081e+07	0.439076	0.00165284	1.13325
meta_523	5.88705e+07	5.01766e+07	5.10502e+07	1.53711e+07	1.47791e+07	1.43914e+07	0.278216	0.00474715	1.13139
meta_530	1.95892e+07	1.83424e+07	1.83682e+07	524845	2.27745e+06	524845	0.121357	3.84297E-05	1.1382
meta_531	9.6176e+06	6.50649e+06	6.92813e+06	3.11537e+06	2.94489e+06	3.05347e+06	0.395352	0.0409608	1.05709
meta_534	1.44008e+08	1.2884e+08	1.44466e+08	3.95991e+07	3.27866e+07	3.25548e+07	0.251467	0.000542231	1.13644
meta_536	3.99536e+07	3.83158e+07	4.85273e+07	9.89602e+06	1.01272e+07	1.18737e+07	0.251559	0.00796706	1.12013
meta_537	2.32205e+07	2.16942e+07	2.14892e+07	9.89963e+06	9.48015e+06	1.05627e+07	0.450914	0.000203462	1.13615
meta_540	1.62937e+07	1.56631e+07	1.54704e+07	4.74663e+07	4.82111e+07	4.77148e+07	3.02342	8.59216E-08	1.14106
meta_541	3.62008e+07	3.487e+07	3.67738e+07	6.90312e+06	6.85608e+06	7.30751e+06	0.195343	0.00017693	1.14111
meta_542	5.02643e+07	4.83556e+07	4.852e+07	3.14942e+06	2.90384e+06	2.84121e+06	0.0604491	0.000127226	1.14131
meta_544	1.20525e+07	1.19061e+07	1.34102e+07	524845	5.65424e+06	4.01971e+06	0.388316	0.0191104	1.07813
meta_545	7.34972e+07	6.73891e+07	6.56937e+07	1.09891e+07	1.04649e+07	1.09977e+07	0.157091	0.0015805	1.13822
meta_546	2.73666e+08	2.65698e+08	2.66521e+08	2.72771e+07	2.78018e+07	2.72956e+07	0.102216	0.000102881	1.14141
meta_548	2.24357e+08	2.28442e+08	2.27758e+08	3.98695e+07	3.80851e+07	3.91677e+07	0.172098	3.40974E-06	1.14112
meta_551	3.4484e+07	3.31804e+07	3.47722e+07	1.11785e+07	1.24409e+07	1.29131e+07	0.356635	6.79213E-06	1.13979
meta_555	5.79619e+08	5.55682e+08	5.62494e+08	2.90284e+07	2.89989e+07	2.88529e+07	0.0511723	0.000175654	1.14139
meta_556	9.91974e+06	9.88992e+06	9.07625e+06	2.014e+07	1.98129e+07	2.07711e+07	2.1022	1.13528E-05	1.13857
meta_559	1.2091e+08	1.19973e+08	1.26403e+08	2.8479e+08	3.11224e+08	3.14832e+08	2.47993	0.00189876	1.1347
meta_561	524845	524845	5.87435e+06	1.48386e+07	1.43197e+07	1.53028e+07	2.52289	0.0177024	1.09486
meta_569	1.32992e+07	1.51011e+07	1.36431e+07	5.73584e+06	5.56281e+06	6.04263e+06	0.412461	0.0028543	1.12836
meta_578	2.23205e+07	19271728	1.88186e+07	3.23256e+06	3.44812e+06	3.09588e+06	0.161835	0.00395785	1.13291
meta_581	3.02344e+07	3.12007e+07	3.08095e+07	4.80865e+06	7.02638e+06	7.02495e+06	0.204456	0.000227043	1.13873
meta_583	1.6267e+07	1.38978e+07	1.4377e+07	3.86887e+07	3.91864e+07	3.70302e+07	2.57972	1.92606E-05	1.13673
meta_588	2.85314e+07	3.40606e+07	3.37741e+07	7.66731e+06	7.43934e+06	5.3322e+06	0.212096	0.00173662	1.12656
meta_589	2.01072e+07	2.11389e+07	1.97399e+07	3.72236e+06	3.59634e+06	3.53082e+06	0.177902	0.000514024	1.13916
meta_593	2.26817e+07	2.26122e+07	2.46616e+07	6.52574e+06	6.17713e+06	6.69121e+06	0.277234	0.000999951	1.13818
meta_599	6.27361e+07	6.68448e+07	6.15205e+07	2.39265e+07	2.59118e+07	2.20775e+07	0.376323	8.48893E-05	1.13461
meta_602	9.65035e+07	9.06707e+07	6.87904e+07	9.48202e+06	524845	6.67687e+06	0.0946941	0.00670009	1.11369
meta_603	2.82191e+07	2.45275e+07	2.59981e+07	4.0793e+06	4.32255e+06	3.93089e+06	0.156617	0.00212712	1.13749
meta_606	2.42979e+08	2.54213e+08	2.49495e+08	9.38873e+06	9.46886e+06	1.1458e+07	0.0406001	0.000104381	1.14056
meta_611	2.13443e+06	524845	524845	5.79846e+06	7.76309e+06	7.83053e+06	3.34079	0.00246237	1.09665
meta_612	1.92905e+07	1.7762e+07	1.90649e+07	4.88265e+06	4.77912e+06	7.94632e+06	0.313772	0.00204596	1.1251
meta_619	4.3297e+07	4.87327e+07	5.08343e+07	9.28489e+06	7.23264e+06	9.49609e+06	0.182087	0.00154795	1.13239
meta_620	3.45906e+06	524845	3.34379e+06	1.75152e+07	1.84421e+07	1.78436e+07	5.27238	0.0021468	1.12995
meta_621	6.739e+07	6.33279e+07	6.56159e+07	5.73826e+06	3.50372e+06	5.51541e+06	0.0751648	1.12924E-05	1.14088
meta_622	1.42467e+08	1.41139e+08	1.38757e+08	1.80093e+07	524845	1.86931e+07	0.130347	0.00160777	1.13638
meta_626	6.77991e+06	6.51909e+06	5.9873e+06	2.27442e+06	524845	2.03388e+06	0.33508	0.00571263	1.10798
meta_628	3.59166e+07	3.69237e+07	3.97805e+07	1.17826e+07	1.22068e+07	1.21915e+07	0.321263	0.00181388	1.13688
meta_630	1.61453e+07	1.5933e+07	524845	3.96179e+07	3.90866e+07	4.00106e+07	2.4672	0.0306765	1.07579
meta_631	1.67844e+07	2.03473e+07	2.09236e+07	8.06074e+06	7.71884e+06	7.93636e+06	0.408506	0.0121667	1.1112
meta_632	1.93539e+07	1.93386e+07	1.90651e+07	524845	524845	2.98106e+06	0.15484	0.00185892	1.13661
meta_633	1.63305e+07	1.81507e+07	1.79684e+07	4.85849e+06	524845	4.30899e+06	0.26218	0.00363673	1.11661
meta_637	7.13297e+07	7.29442e+07	6.76595e+07	6.29902e+06	6.12198e+06	6.17708e+06	0.0877543	0.000580746	1.13954
meta_638	6.68124e+08	6.77958e+08	7.08694e+08	1.39992e+08	1.38649e+08	1.28811e+08	0.198295	0.000194748	1.1403
meta_643	2.72824e+07	2.5977e+07	2.95158e+07	6.69802e+06	7.28244e+06	7.09274e+06	0.254583	0.00199936	1.13674
meta_645	5.65457e+07	5.51387e+07	5.719e+07	1.61125e+07	1.67165e+07	1.70447e+07	0.29533	2.09062E-05	1.14126
meta_647	1.86346e+08	1.95861e+08	2.01327e+08	2448747973	2404681884	2394409991	12.4206	1.91816E-05	1.14131
meta_648	1113576742	1095702206	1094059253	4.06594e+08	4.08829e+08	3.95393e+08	0.366543	4.94188E-07	1.14132
meta_651	1.66166e+08	1.63374e+08	1.64823e+08	4.32765e+06	4.33954e+06	4.42836e+06	0.0264898	2.45717E-05	1.14152
meta_653	1039106668	1002961735	1016547302	3.30214e+08	3.2756e+08	3.20479e+08	0.319835	8.76106E-05	1.1413
meta_659	6.41564e+06	1.32736e+07	1.77464e+07	3.26152e+07	3.18892e+07	3.14475e+07	2.56312	0.0263163	1.08221
meta_662	1.1367e+08	1.19354e+08	1.13872e+08	1.33264e+07	1.33127e+07	1.32375e+07	0.114953	0.000329961	1.14004
meta_665	2.28102e+08	2.09921e+08	2.46811e+08	2.72933e+07	2.65022e+07	2.62716e+07	0.116915	0.00276003	1.13652
meta_666	9.74259e+06	9.53936e+06	9.79045e+06	524845	3.99428e+06	524845	0.412172	0.019839	1.09673
meta_667	4.07537e+07	3.29288e+07	3.604e+07	1.51307e+07	1.49715e+07	1.43273e+07	0.404926	0.010084	1.12008
meta_674	3.73678e+08	3.78892e+08	3.70497e+08	4.63171e+07	4.54804e+07	46632919	0.123261	4.06016E-05	1.14106
meta_678	7.1799e+07	6.7069e+07	6.97158e+07	9.76611e+06	9.75895e+06	9.38861e+06	0.138619	0.000474473	1.14096
meta_679	2.33975e+07	2.2239e+07	2.33751e+07	6.67528e+06	7.00629e+06	6.5879e+06	0.293711	0.000166634	1.14082
meta_680	8.86327e+06	8.59389e+06	8.30266e+06	524845	2.5993e+06	2495441	0.296668	0.00728866	1.11799
meta_686	2.07071e+08	2.33926e+08	2.42814e+08	4.01708e+07	4.04213e+07	4.03516e+07	0.176867	0.00326175	1.1332
meta_687	1.43299e+07	1.48113e+07	1.37274e+07	5.079e+06	5.9672e+06	4.33567e+06	0.358814	0.000212858	1.13188
meta_688	1.45434e+07	1.4654e+07	1.47102e+07	2.72411e+06	2.61154e+06	2.79773e+06	0.185238	9.87131E-09	1.14129
meta_706	6.29331e+08	6.14546e+08	615640891	1.85802e+08	1.89138e+08	1.96873e+08	0.307506	8.51037E-07	1.14127
meta_708	1.16647e+08	113876170	1.10152e+08	1.17244e+07	1.21764e+07	1.16491e+07	0.104351	0.000311296	1.14066
meta_714	9.47298e+07	9.29899e+07	9.12298e+07	3.37772e+07	3.59139e+07	3.72266e+07	0.383287	2.28067E-06	1.14011
meta_717	1.95782e+08	1.83242e+08	1.83092e+08	6.23879e+07	6.1404e+07	5.92451e+07	0.325621	0.00068633	1.13946
meta_719	4.74222e+07	1.47271e+08	4.45224e+07	2.19707e+08	2.32537e+08	2.23813e+08	2.82614	0.0482276	1.04143
meta_721	2.64751e+07	3.02689e+07	2.97795e+07	5.77395e+06	524845	524845	0.200198	0.000472792	1.12604
meta_722	7.06243e+07	6.65891e+07	7.0345e+07	7.53112e+06	7.47355e+06	8.12833e+06	0.111453	0.000330624	1.1411
meta_723	5.0413e+07	4.91626e+07	4.50814e+07	8.50191e+06	7.88212e+06	5.08573e+06	0.148418	8.80595E-05	1.1362
meta_725	8.17047e+08	8.22845e+08	7.82794e+08	8.30026e+07	8.15462e+07	8.17176e+07	0.10165	0.000291553	1.14044
meta_727	6.20654e+08	6.2269e+08	6.11296e+08	1.85386e+07	1.76572e+07	1.86811e+07	0.029589	2.96985E-05	1.14123

## Sheet: D16 vs D42
Differential accumulated metabolites between Dulihuang at 16 DAF and Dulihuang at 42 DAF
	D16-1	D16-2	D16-3	D42-1	D42-2	D42-3	Fold_Change	p_value	VIP
meta_7	399347349	4.15946e+08	3.88371e+08	8.21464e+08	8.10811e+08	8.19568e+08	2.03698	5.64494E-05	1.13704
meta_9	7667630658	7600254141	7408969841	2729426483	2740004080	2710466157	0.360716	0.000218924	1.13698
meta_11	1546157381	1513091927	1502165169	4.46302e+08	4.14837e+08	4.12308e+08	0.279178	5.48305E-07	1.13716
meta_16	4.02889e+06	3.77166e+06	3.92384e+06	8.52934e+06	8.61327e+06	8.29443e+06	2.16959	5.16581E-06	1.13533
meta_18	2.97029e+08	283550450	2.90804e+08	2.39495e+07	2.46667e+07	2.35452e+07	0.0828124	0.000194499	1.13755
meta_19	1.24749e+08	101172817	1.17149e+08	1.48664e+07	1.52954e+07	1.58249e+07	0.134044	0.00483157	1.12905
meta_27	1.19694e+08	1.2027e+08	1.21826e+08	1.72821e+07	1.67028e+07	1.66265e+07	0.139892	6.83995E-06	1.13736
meta_28	3.0155e+07	2.87214e+07	2.84997e+07	8.77397e+06	8.88847e+06	9.58234e+06	0.311811	6.88329E-05	1.13636
meta_32	8.57023e+07	7.98578e+07	8.29536e+07	3.38887e+07	3.26565e+07	3.59922e+07	0.412602	8.93958E-05	1.13518
meta_39	3.6417e+08	4.00411e+08	414367719	2.4966e+07	524845	2.75899e+07	0.0668679	0.000139692	1.13176
meta_40	4.46263e+07	4.90268e+07	4.75694e+07	4.99303e+06	4.97953e+06	5.13625e+06	0.106986	0.000931949	1.13425
meta_43	2.6998e+07	2.4183e+07	2.36251e+07	5.28295e+07	4.86761e+07	4.93316e+07	2.01638	0.000141225	1.12712
meta_47	3.5543e+07	3.65117e+07	3.5851e+07	9.56605e+06	8.95778e+06	9.34902e+06	0.258308	1.33915E-06	1.1367
meta_59	6.32009e+06	6.78526e+06	524845	1.27958e+07	1.51494e+07	1.57373e+07	2.22212	0.0237392	1.04185
meta_62	7.32776e+06	6.0706e+06	5.37172e+06	2.77384e+06	2.86626e+06	2.72604e+06	0.445717	0.0256595	1.08306
meta_70	2.26222e+07	2.16502e+07	2.19846e+07	7.03144e+07	7.20937e+07	7.10197e+07	3.22121	2.59707E-06	1.13691
meta_71	3342334024	3299155298	3283819606	8.37115e+07	9.14183e+07	9.21224e+07	0.0269263	1.97412E-05	1.13756
meta_72	3.48524e+08	3.4372e+08	3.66571e+08	3.95296e+06	4.19437e+06	524845	0.0115421	0.000279083	1.1368
meta_89	524845	524845	3.45623e+06	2.99719e+07	3.00657e+07	2.93673e+07	8.62257	0.000733915	1.13452
meta_90	9.91748e+07	103571041	9.87982e+07	2.37484e+07	2.38415e+07	524845	0.236731	0.00662883	1.11718
meta_92	4.57107e+06	4.66748e+06	524845	1.48146e+07	1.6355e+07	1.5182e+07	3.3448	0.00709446	1.1074
meta_98	1.48308e+07	1.88849e+07	1.43429e+07	4.35166e+07	4.2916e+07	4.35567e+07	2.70481	0.00233991	1.13284
meta_102	8.98282e+06	9.19471e+06	9.97925e+06	3.82492e+06	3.83033e+06	3.74931e+06	0.405038	0.00276235	1.13063
meta_103	1.44285e+07	1.28742e+07	1.32474e+07	6.21751e+06	6.4239e+06	6.39414e+06	0.469432	0.00369604	1.13001
meta_108	6.54047e+08	6.3809e+08	6.51141e+08	7.81921e+07	7.77703e+07	7.81262e+07	0.120461	7.33571E-05	1.13764
meta_111	2.64978e+07	2.55949e+07	2.53893e+07	5.58244e+07	5.28191e+07	5.39826e+07	2.09889	0.000224623	1.13489
meta_113	9.74102e+08	9.40517e+08	9.52368e+08	9.06235e+06	9.20791e+06	9.08228e+06	0.00954051	0.00010789	1.13762
meta_114	1036567776	1080116317	1499774492	1.06046e+07	1.10203e+07	1.10585e+07	0.00903741	0.0149412	1.10441
meta_116	5627940177	5605447443	5671543161	2344846550	2293948131	2299305026	0.410419	3.24927E-08	1.13743
meta_117	3.97295e+07	4.39167e+07	4.38629e+07	9.53535e+06	9.11802e+06	9.14414e+06	0.218004	0.00159357	1.13224
meta_122	2.84764e+07	2.78302e+07	2.80857e+07	6.79686e+06	7.08067e+06	7.07977e+06	0.248332	2.60993E-06	1.13762
meta_123	2.24133e+08	2.19743e+08	2.27008e+08	5.79157e+06	5.10597e+06	5.81103e+06	0.0249053	7.84459E-05	1.13753
meta_127	1.98045e+08	1.89494e+08	1.76233e+08	4.58481e+07	4.24342e+07	4.17878e+07	0.230714	0.00136155	1.13336
meta_129	4.48274e+06	4.69563e+06	4.14949e+06	1.05584e+07	1.06645e+07	1.26982e+07	2.54513	0.00764466	1.11371
meta_132	4.41212e+07	4.76746e+07	4.81092e+07	1.75312e+07	1.71516e+07	1.72366e+07	0.371104	0.00171753	1.13206
meta_135	4.07272e+07	3.99238e+07	3.79449e+07	9.28924e+06	1.04964e+07	1.08619e+07	0.25842	4.68598E-05	1.13537
meta_136	6.38908e+06	6.41681e+06	5.88081e+06	1.69256e+07	1.71709e+07	16816403	2.72455	6.39137E-06	1.13677
meta_144	6.94753e+07	8.20495e+07	7.59029e+07	9.88115e+06	5.94653e+06	5.79556e+06	0.0950775	0.00100636	1.12826
meta_146	6.89154e+07	6.57104e+07	6.79001e+07	1.36477e+07	1.08647e+07	1.17064e+07	0.178836	1.91319E-06	1.13688
meta_151	5.3206e+07	5.25557e+07	5.49457e+07	9.50093e+06	9.16572e+06	8.77911e+06	0.170781	8.8698E-05	1.13706
meta_152	5.29592e+07	4.12613e+07	5.16156e+07	24303393	2.34619e+07	2.22909e+07	0.480377	0.0187067	1.09555
meta_153	1.11012e+08	1.12543e+08	1.14536e+08	5.2355e+06	5.21496e+06	5.42435e+06	0.0469543	8.46263E-05	1.13718
meta_154	118075331	9.43025e+07	1.19737e+08	1.63252e+07	1.6827e+07	1.4839e+07	0.144502	0.00720077	1.12352
meta_155	3.58265e+08	3.56451e+08	3.49788e+08	4.98367e+07	5.34173e+07	5.44884e+07	0.148184	1.42322E-06	1.13734
meta_161	1.89663e+07	1.86512e+07	1.66734e+07	6.34082e+07	5.86554e+07	6.01913e+07	3.35701	0.000114847	1.1346
meta_166	7.94114e+07	7.46649e+07	7.72761e+07	2.75065e+06	2.62626e+06	2.44596e+06	0.0338136	0.000322185	1.1374
meta_169	2.86626e+07	2.98843e+07	3.12618e+07	1.15394e+07	11874140	1.23704e+07	0.398446	0.000711393	1.13267
meta_170	7.11167e+07	9.6469e+07	9.92787e+07	1.71723e+07	1.80405e+07	1.78214e+07	0.198731	0.0153607	1.09981
meta_171	6.45757e+06	6.47406e+06	7.56844e+06	524845	2.20737e+06	2.34164e+06	0.332853	0.00333104	1.09954
meta_187	1.51426e+08	1.60852e+08	1.50378e+08	4.57772e+07	4.91714e+07	4.79482e+07	0.308862	0.000407127	1.13411
meta_190	3.50857e+08	3.49239e+08	3.57481e+08	7.87424e+07	8.26125e+07	8.40488e+07	0.232043	7.94148E-07	1.13736
meta_196	2.27023e+07	2.06719e+07	2.28513e+07	9.02628e+06	8.26178e+06	8.65011e+06	0.391665	0.00127124	1.13237
meta_202	8.63185e+08	9.46123e+08	9.9797e+08	9.8565e+07	1.20607e+08	1.26661e+08	0.123192	0.00153608	1.13124
meta_203	3.76085e+08	350200749	3.58968e+08	1.96947e+07	1.92378e+07	1.93246e+07	0.0536807	0.000490646	1.13717
meta_205	5.69501e+06	5.44405e+06	5.13446e+06	1.70617e+06	1.76682e+06	1.76838e+06	0.32208	0.00168317	1.13362
meta_206	1.37103e+08	1.38012e+08	1.45368e+08	524845	4.91481e+07	524845	0.350655	0.0149338	1.09965
meta_209	4.49511e+07	4.33199e+07	4.41092e+07	524845	1.48625e+06	524845	0.0336813	8.55963E-07	1.13753
meta_220	3.81089e+07	3.50111e+07	3.59083e+07	7.85091e+06	7.9986e+06	7.95586e+06	0.218341	0.00102398	1.13625
meta_229	524845	9.15455e+06	524845	4.5308e+07	4.75374e+07	4.66175e+07	5.07809	0.00310303	1.12919
meta_234	2.29559e+08	2.35753e+08	2.34118e+08	524845	2.1195e+06	524845	0.009091	1.81375E-05	1.13707
meta_235	4.02546e+07	4.09139e+07	3.81226e+07	8.04013e+06	8.39201e+06	8.2337e+06	0.20677	0.000608342	1.13553
meta_237	1.06801e+08	1.2771e+08	1.18765e+08	1.49454e+07	524845	524845	0.126916	0.000179018	1.12466
meta_240	6.50126e+06	7.27432e+06	8.46997e+06	2.6252e+06	2.53308e+06	2.86813e+06	0.36081	0.0123309	1.10358
meta_242	8.17959e+07	7.63888e+07	7.45793e+07	4.44442e+06	4.5943e+06	4.48645e+06	0.0581068	0.000874895	1.1362
meta_259	1.62513e+07	1.66829e+07	9.27555e+06	524845	4.4331e+06	4.52202e+06	0.318237	0.0265455	1.016
meta_262	4.9848e+07	5.2255e+07	4.75838e+07	8.71996e+06	1.05108e+07	1.08638e+07	0.20105	0.000144032	1.1336
meta_263	5.64049e+07	5.52695e+07	5.57811e+07	2.57178e+07	2.47913e+07	2.50141e+07	0.451004	3.2302E-07	1.13739
meta_265	1.48596e+07	1.3754e+07	1.31014e+07	4.25228e+07	4.28069e+07	4.41877e+07	3.10482	2.26759E-06	1.13568
meta_267	6.2404e+07	5.12385e+07	5.15563e+07	8.40971e+06	8.35338e+06	9.24836e+06	0.157455	0.00595137	1.12583
meta_271	1.3973e+08	1.47374e+08	1.50266e+08	9.90655e+06	1.04682e+07	1.03488e+07	0.070246	0.000519334	1.13575
meta_272	2.28856e+07	2.35485e+07	2.39168e+07	1.21288e+07	1.0381e+07	1.14419e+07	0.482605	0.000148798	1.13144
meta_274	3.93264e+07	4.28651e+07	4.14586e+07	1.69556e+07	1.55857e+07	1.57255e+07	0.390349	0.000382084	1.13144
meta_276	1800330440	3386201874	1965285915	1.2608e+08	2.13612e+08	2.12101e+08	0.0771543	0.0481467	1.02669
meta_278	168306676	1.6749e+08	1.67601e+08	3.98077e+07	3.85065e+07	3.90109e+07	0.233066	9.08775E-09	1.13752
meta_287	3.07198e+08	2.8797e+08	2.8398e+08	1.51945e+07	1.40268e+07	1.49547e+07	0.0502486	0.000644739	1.13665
meta_288	1.4025e+07	1.39324e+07	1.39644e+07	4.7488e+06	4.45603e+06	4.37209e+06	0.323863	6.69398E-05	1.13717
meta_293	3.88859e+06	524845	524845	2.06289e+07	2.00303e+07	1.93835e+07	5.14692	0.0017799	1.12656
meta_294	4.09083e+07	4.06676e+07	4.18998e+07	1.86646e+07	2.17093e+07	1.8337e+07	0.475486	0.000939674	1.13155
meta_298	4.67681e+08	4.59565e+08	4.59335e+08	3.41355e+06	3.31944e+06	3.47192e+06	0.00735977	3.56258E-05	1.13759
meta_300	2.02838e+07	1.82167e+07	1.90794e+07	1.05912e+07	8.12809e+06	9.80557e+06	0.495396	0.000603401	1.11846
meta_304	2.16916e+07	2.60798e+07	23379643	6.07193e+07	5.76628e+07	6.01944e+07	2.50982	4.42914E-05	1.13448
meta_305	3.2409e+08	3.29554e+08	3.19228e+08	1.13485e+08	1.12262e+08	1.10763e+08	0.345894	7.93138E-05	1.13667
meta_307	7.30592e+08	6.67279e+08	6.94476e+08	1.10105e+07	1.09638e+07	1.06504e+07	0.0155924	0.000712261	1.13685
meta_309	1.26709e+08	1.28086e+08	1.26663e+08	2.07054e+07	2.18887e+07	2.2127e+07	0.169667	8.65875E-09	1.13729
meta_312	1.09245e+07	1.04095e+07	1.01367e+07	2.68157e+07	2.71291e+07	2.65354e+07	2.5573	1.44627E-06	1.1365
meta_316	2320345303	2359216781	2253968153	4.63456e+08	484836830	480569940	0.20608	0.000159015	1.13655
meta_317	1.14593e+08	1.04776e+08	1.07438e+08	1.55923e+07	1.67659e+07	1.62817e+07	0.148833	0.000870043	1.13632
meta_318	1.66568e+07	1.73578e+07	1.70934e+07	3.8306e+07	3.54053e+07	3.48716e+07	2.12458	0.00231857	1.13098
meta_321	7.06233e+07	6.82529e+07	5.24011e+07	8.91997e+06	9.0081e+06	9.40687e+06	0.142907	0.0107389	1.11335
meta_322	1.10448e+07	2.46208e+07	7.82544e+06	3.81937e+07	3.94865e+07	3.94938e+07	2.69421	0.0403653	1.05448
meta_323	1.7661e+07	2.23343e+07	1.00077e+07	3.20454e+07	3.47943e+07	3.50893e+07	2.03846	0.0331758	1.04813
meta_325	7.86479e+06	6.57679e+06	5.14817e+06	2.00917e+07	1.86901e+07	1.90284e+07	2.95104	0.000656679	1.1259
meta_327	5184898822	5416607982	4915852721	2634536351	2492573026	2585922082	0.497058	0.00164119	1.1287
meta_329	524845	524845	9.56883e+06	3.64722e+07	3.25804e+07	3.47533e+07	3.61611	0.00451387	1.11358
meta_331	1.36062e+07	1.37516e+07	1.35371e+07	2.47161e+06	2.43386e+06	2.43089e+06	0.179395	1.54528E-05	1.13725
meta_337	169393974	1.74228e+08	1.67922e+08	3.91558e+07	4.14362e+07	4.31612e+07	0.241921	4.3772E-06	1.13643
meta_340	5.82903e+07	5.89517e+07	5.86983e+07	1.63684e+07	1.67474e+07	1.65319e+07	0.282185	1.51768E-07	1.13728
meta_347	1.33603e+07	1.27508e+07	1.1951e+07	6.14174e+07	5.98926e+07	6.05784e+07	4.77873	1.59836E-07	1.13709
meta_348	8.33527e+06	7.42429e+06	8.67861e+06	2.44267e+06	2.74891e+06	2.64143e+06	0.320524	0.0030457	1.12872
meta_351	9.70233e+07	9.73622e+07	9.54784e+07	2.5297e+07	2.34881e+07	2.32178e+07	0.248402	1.50377E-07	1.13703
meta_352	1.36769e+07	1.2639e+07	1.03917e+07	5.92802e+06	5.61632e+06	5.18735e+06	0.45581	0.0168356	1.09087
meta_354	223853439	2.19729e+08	2.18834e+08	1.52539e+07	1.5709e+07	1.49516e+07	0.0693137	4.10212E-05	1.13756
meta_357	2.35834e+08	2.40761e+08	2.28648e+08	8.65339e+07	8.07999e+07	9.09722e+07	0.366265	7.15117E-06	1.13489
meta_364	2.20401e+08	2.23392e+08	2.6199e+08	1.44567e+07	1.38666e+07	1.50131e+07	0.061402	0.00364108	1.12935
meta_365	6947192182	7304352646	7750468075	1152340846	1275023298	1234746700	0.166444	0.00114955	1.13371
meta_371	1841055220	1768412597	1774671055	6.91233e+08	6.99031e+08	7.01133e+08	0.388437	0.000367946	1.13715
meta_372	4.85029e+08	4.4485e+08	4.46979e+08	2.56063e+07	2.4882e+07	2.57254e+07	0.0553533	0.000901318	1.13637
meta_373	1.30447e+08	1.29008e+08	1.3216e+08	3.19462e+07	32055647	3.2918e+07	0.247488	1.65528E-05	1.13749
meta_381	34882488	3.90714e+07	3.55622e+07	5.19204e+06	5.91384e+06	524845	0.152113	0.000160816	1.12636
meta_383	8.84881e+08	7.46426e+08	7.69007e+08	1.4462e+08	1.54344e+08	1.51489e+08	0.187664	0.00418542	1.12986
meta_388	8.90301e+07	8.51406e+07	8.28116e+07	4.84363e+07	2.02208e+07	4.75443e+07	0.452177	0.0327592	1.05548
meta_390	6.11032e+07	109757007	1.02537e+08	1.51858e+07	1.48041e+07	2.15953e+06	0.117592	0.026494	1.05322
meta_393	524845	524845	6.93642e+06	1.5578e+07	1.58716e+07	1.56022e+07	2.2611	0.0257039	1.07992
meta_396	1.04601e+08	9.97327e+07	1.0226e+08	3.0484e+07	2.97015e+07	2.98357e+07	0.293617	0.000265676	1.13731
meta_398	1.97081e+08	206606132	1.96966e+08	2.5501e+07	2.77472e+07	524845	0.132976	0.000790581	1.1309
meta_401	3.88199e+07	4.28715e+07	4.32609e+07	1.18668e+08	1.13655e+08	1.14779e+08	2.77788	3.87938E-06	1.13637
meta_405	2.04014e+08	1.67392e+08	1.6285e+08	8.43141e+07	8.39498e+07	8.45239e+07	0.473159	0.0187339	1.09967
meta_408	4.42947e+07	4.38727e+07	4.06454e+07	5.58807e+06	4.97464e+06	5.83118e+06	0.127269	0.000576508	1.13522
meta_410	7.1664e+07	7.09313e+07	7.1189e+07	2.22405e+07	2.21401e+07	2.19964e+07	0.310486	2.83892E-06	1.1376
meta_412	4.30452e+08	3.21309e+08	3.0553e+08	6.92346e+07	6.87349e+07	6.57942e+07	0.192722	0.0184677	1.10003
meta_413	9.33933e+07	9.1115e+07	9.35585e+07	5.28813e+06	5.65278e+06	5.24669e+06	0.0582148	5.44437E-05	1.13761
meta_414	6.56308e+06	6.20048e+06	5.78255e+06	1.61812e+07	1.61427e+07	1.63883e+07	2.62655	0.000142962	1.13591
meta_416	9.39218e+08	9.86252e+08	9.9599e+08	7.39322e+06	7.14308e+06	7.04988e+06	0.00738883	0.00032851	1.13628
meta_423	524845	4.28173e+06	524845	9.34071e+06	1.00713e+07	1.00482e+07	2.29348	0.0202991	1.08924
meta_435	1.446e+08	1.45212e+08	1.41723e+08	7.17105e+07	7.28254e+07	7.11741e+07	0.499867	1.94776E-05	1.13673
meta_444	3.99309e+07	3.97771e+07	4.01005e+07	1.78172e+07	1.79108e+07	1.75e+07	0.444275	4.43639E-08	1.13746
meta_445	1.36795e+07	1.2711e+07	1.2533e+07	4.9874e+06	4.92674e+06	5.19347e+06	0.388136	0.00129118	1.13391
meta_447	6.75606e+06	8.58525e+06	8.59059e+06	3.13123e+06	3.15294e+06	3.62753e+06	0.414162	0.0122366	1.09443
meta_449	1.76179e+08	1.68608e+08	1.71919e+08	7.3364e+07	7.51306e+07	7.2193e+07	0.427105	9.5744E-05	1.13703
meta_451	6.53736e+06	7.55427e+06	8.00252e+06	524845	1.32315e+06	4.56426e+06	0.399704	0.0395671	1.01636
meta_453	4.51653e+06	8.32426e+06	4.80308e+06	1.44437e+07	1.43711e+07	1.70466e+07	2.59928	0.00461491	1.08729
meta_454	9.20153e+08	8.86936e+08	9.30895e+08	139351343	1.45915e+08	1.45278e+08	0.157249	0.00021638	1.13734
meta_455	1.17544e+07	1.12424e+07	1.20499e+07	524845	524845	2.66161e+06	0.227833	0.00222331	1.12676
meta_466	6.75004e+07	6.42689e+07	6.43476e+07	1.74621e+07	1.69799e+07	1.669e+07	0.260722	0.000290244	1.13699
meta_470	1.54818e+07	1.5387e+07	1.44159e+07	3.72809e+06	524845	3.63607e+06	0.243929	0.0038191	1.11969
meta_471	2.94147e+07	2.84818e+07	2.88405e+07	6.42161e+06	6.70078e+06	6.16255e+06	0.222338	3.23012E-06	1.13749
meta_473	1.64238e+07	1.70935e+07	1.55385e+07	5.4831e+06	5.42316e+06	524845	0.333485	0.0120684	1.09659
meta_485	1.68425e+07	1.59735e+07	1.70362e+07	1.05594e+08	1.08465e+08	1.07465e+08	6.44956	1.01197E-05	1.1371
meta_489	8.03663e+07	8.04792e+07	8.01207e+07	7.64107e+06	9.39909e+06	8.33458e+06	0.105304	2.55324E-05	1.13739
meta_492	5.82747e+07	5.62701e+07	63554442	1.56441e+07	1.54756e+07	1.72381e+07	0.271522	0.00146616	1.13217
meta_501	2.59201e+07	2.56283e+07	2.53846e+07	1.1018e+07	1.15031e+07	1.10613e+07	0.436515	3.16448E-07	1.13719
meta_502	2044173440	1964357838	2146116367	4.72517e+08	495595981	5.02099e+08	0.238878	0.000850733	1.13557
meta_504	6.13931e+07	4.78854e+07	4.54588e+07	1.29844e+08	1.28761e+08	1.30337e+08	2.51357	0.00375334	1.1267
meta_506	2.68191e+08	2.71205e+08	2.79599e+08	6.7661e+07	6.83902e+07	6.7629e+07	0.248695	0.00025869	1.13678
meta_512	2.09065e+07	2.07272e+07	2.03087e+07	4.94242e+07	4.72551e+07	4.62681e+07	2.30775	0.000838088	1.13486
meta_523	5.88705e+07	5.01766e+07	5.10502e+07	2.89242e+06	2.92416e+06	524845	0.0544973	0.00153061	1.13206
meta_525	2.19253e+08	3.2428e+08	2.67723e+08	6.90365e+08	7.03175e+08	697751795	2.57784	0.00452598	1.12857
meta_531	9.6176e+06	6.50649e+06	6.92813e+06	3.99497e+07	3.98195e+07	3.9197e+07	5.16073	0.000522558	1.13431
meta_532	2.35404e+08	2.30102e+08	2.22786e+08	1.12542e+08	108347277	1.11543e+08	0.482981	0.000297443	1.13539
meta_534	1.44008e+08	1.2884e+08	1.44466e+08	1.50402e+07	1.68429e+07	1.69774e+07	0.117083	0.00152465	1.13494
meta_535	1.45382e+07	1.42369e+07	1.32857e+07	3.24299e+06	3.11394e+06	3.03e+06	0.223175	0.00092236	1.13481
meta_540	1.62937e+07	1.56631e+07	1.54704e+07	3.3087e+07	3.31873e+07	3.17971e+07	2.06783	4.42543E-05	1.13513
meta_546	2.73666e+08	2.65698e+08	2.66521e+08	1.10285e+08	1.10039e+08	1.06273e+08	0.405266	1.30337E-05	1.13725
meta_550	3.99028e+07	3.54348e+07	3.62963e+07	5.9525e+06	6.02065e+06	6.27214e+06	0.163439	0.0018427	1.13458
meta_551	3.4484e+07	3.31804e+07	3.47722e+07	4.91228e+06	5.07024e+06	4.90797e+06	0.145363	0.000242053	1.13738
meta_554	1.82383e+08	1.67678e+08	1.78644e+08	8.23838e+07	8.65049e+07	524845	0.479157	0.0474787	1.02871
meta_555	5.79619e+08	5.55682e+08	5.62494e+08	2.54791e+06	524845	2.73332e+06	0.00466596	0.000139022	1.13757
meta_556	9.91974e+06	9.88992e+06	9.07625e+06	2.83848e+07	2.9848e+07	3.09781e+07	3.08839	0.000418241	1.13375
meta_561	524845	524845	5.87435e+06	1.20378e+07	1.21309e+07	1.26222e+07	2.08765	0.0295362	1.06939
meta_563	5.85261e+06	524845	524845	2.43504e+07	2.61161e+07	2.6301e+07	4.37226	0.00270684	1.12052
meta_569	1.32992e+07	1.51011e+07	1.36431e+07	2.1786e+06	2.17531e+06	2.23113e+06	0.156625	0.00215634	1.13086
meta_578	2.23205e+07	19271728	1.88186e+07	4.04511e+06	4.26276e+06	4.94301e+06	0.219346	0.00321859	1.12782
meta_583	1.6267e+07	1.38978e+07	1.4377e+07	3.85833e+07	3.54299e+07	3.68997e+07	2.49008	6.51246E-05	1.13039
meta_587	4.27561e+07	4.19754e+07	4.19774e+07	9.7375e+07	9.76024e+07	1.03117e+08	2.35259	0.000890221	1.13475
meta_588	2.85314e+07	3.40606e+07	3.37741e+07	3.9518e+06	4.85403e+06	3.92949e+06	0.132156	0.00335302	1.12595
meta_593	2.26817e+07	2.26122e+07	2.46616e+07	524845	524845	2.7118e+06	0.116294	2.54499E-05	1.13321
meta_598	1.23554e+07	1.25784e+07	1.26576e+07	4.93349e+06	3.18326e+06	3.09725e+06	0.298313	0.00391081	1.12621
meta_599	6.27361e+07	6.68448e+07	6.15205e+07	2.68738e+07	2.46143e+07	2.96379e+07	0.424518	7.73707E-05	1.12831
meta_601	1.84173e+07	1.61698e+07	1.55986e+07	7.03206e+06	7.13092e+06	7.0039e+06	0.421771	0.00772238	1.12208
meta_611	2.13443e+06	524845	524845	1.13445e+07	1.04678e+07	1.14929e+07	5.20126	0.000322226	1.12728
meta_616	1.18142e+07	1.35208e+07	1.49072e+07	3.45047e+06	3.42756e+06	3.41906e+06	0.255878	0.00792929	1.11818
meta_618	3.94638e+06	524845	524845	2.50098e+07	2.5018e+07	2.26157e+07	6.13587	0.000176342	1.12753
meta_619	4.3297e+07	4.87327e+07	5.08343e+07	3.24906e+06	3.46083e+06	3.32722e+06	0.0702564	0.00254651	1.13055
meta_620	3.45906e+06	524845	3.34379e+06	2.30319e+07	2.1941e+07	2.20409e+07	6.56722	0.000819716	1.12999
meta_621	6.739e+07	6.33279e+07	6.56159e+07	3.37078e+07	3.46023e+07	2.50288e+07	0.475409	0.00347914	1.11839
meta_625	1.37911e+07	1.41255e+07	1.35653e+07	4.59743e+07	4.37987e+07	4.34993e+07	3.21279	0.000404268	1.13625
meta_628	3.59166e+07	3.69237e+07	3.97805e+07	1.39603e+07	1.52028e+07	1.48696e+07	0.390982	0.00113663	1.13097
meta_640	6.0874e+06	5.57815e+06	5.57405e+06	1.31828e+07	1.31739e+07	1.2757e+07	2.26883	7.06591E-06	1.13479
meta_643	2.72824e+07	2.5977e+07	2.95158e+07	1.21606e+07	1.28989e+07	1.19734e+07	0.447391	0.00273064	1.12766
meta_647	1.86346e+08	1.95861e+08	2.01327e+08	2780420407	2775631049	2844127674	14.3954	3.93621E-05	1.13733
meta_648	1113576742	1095702206	1094059253	3.62985e+08	3.75056e+08	3.71597e+08	0.335914	1.04824E-06	1.13754
meta_651	1.66166e+08	1.63374e+08	1.64823e+08	7.23508e+07	7.05531e+07	6.54648e+07	0.421489	8.85686E-05	1.13649
meta_653	1039106668	1002961735	1016547302	2.90506e+08	3.03633e+08	3.00862e+08	0.292617	3.55558E-05	1.1375
meta_656	524845	1.26203e+07	524845	4.63043e+07	5.13625e+07	4.45984e+07	3.75759	0.00263985	1.11617
meta_657	7.89429e+06	1.29428e+07	1.43492e+07	3.47202e+07	3.43986e+07	3.43698e+07	2.94116	0.00717911	1.12307
meta_658	1.36186e+08	1.68741e+08	1.74611e+08	438969464	4.48328e+08	4.3386e+08	2.75506	0.000629247	1.13398
meta_659	6.41564e+06	1.32736e+07	1.77464e+07	5.07132e+07	5.01799e+07	5.01099e+07	4.03367	0.00733734	1.12222
meta_663	1.00868e+07	1.14882e+07	1.10041e+07	2.09626e+07	2.19633e+07	2.25724e+07	2.01044	6.93721E-05	1.1313
meta_664	2.06531e+07	2.07583e+07	1.92298e+07	2.65503e+06	524845	524845	0.131348	6.21073E-05	1.1324
meta_665	2.28102e+08	2.09921e+08	2.46811e+08	2.53282e+07	2.73673e+07	2.663e+07	0.115832	0.00270234	1.13238
meta_666	9.74259e+06	9.53936e+06	9.79045e+06	4.79052e+06	4.81417e+06	4.9274e+06	0.499859	9.4777E-06	1.13728
meta_670	3.59324e+07	3.89808e+07	4.01778e+07	1.46648e+07	1.69991e+07	1.68389e+07	0.42143	0.000396297	1.12657
meta_674	3.73678e+08	3.78892e+08	3.70497e+08	2.38404e+07	2.39626e+07	2.36737e+07	0.0636442	4.78056E-05	1.1372
meta_678	7.1799e+07	6.7069e+07	6.97158e+07	4.3136e+06	4.41495e+06	4.30717e+06	0.0624963	0.000437211	1.13728
meta_680	8.86327e+06	8.59389e+06	8.30266e+06	2.7074e+06	2.91621e+06	2.92602e+06	0.331898	0.000124096	1.13581
meta_688	1.45434e+07	1.4654e+07	1.47102e+07	5.27411e+06	5.54495e+06	5.5073e+06	0.371834	1.27457E-06	1.13719
meta_694	1.86121e+07	524845	524845	3.94018e+07	4.08376e+07	4.33965e+07	2.21426	0.0254138	1.0671
meta_695	5.99618e+07	6.31301e+07	6.8428e+07	7.80997e+06	7.22116e+06	7.4968e+06	0.117627	0.00183741	1.1327
meta_699	1.76933e+07	1.89224e+07	1.88642e+07	5.1229e+06	4.84042e+06	4.66457e+06	0.263661	0.000285744	1.13436
meta_701	5.18762e+06	5.65147e+06	4.65708e+06	4.37571e+07	4.1582e+07	4.48141e+07	8.39905	0.000233082	1.13615
meta_705	4.30386e+07	4.37312e+07	4.39526e+07	6.56798e+06	6.47242e+06	5.54858e+06	0.142202	1.44739E-07	1.13699
meta_706	6.29331e+08	6.14546e+08	615640891	1.82312e+08	1.76323e+08	1.75445e+08	0.287215	7.68643E-06	1.13749
meta_708	1.16647e+08	113876170	1.10152e+08	6.52996e+06	6.38746e+06	5.98778e+06	0.0554933	0.000280256	1.13699
meta_717	1.95782e+08	1.83242e+08	1.83092e+08	2.14607e+07	2.17466e+07	2.11995e+07	0.114579	0.000631902	1.13679
meta_721	2.64751e+07	3.02689e+07	2.97795e+07	9.51216e+06	9.51079e+06	524845	0.329788	0.00945932	1.09075
meta_722	7.06243e+07	6.65891e+07	7.0345e+07	2.14509e+07	2.15316e+07	2.17033e+07	0.311651	0.000719616	1.13677
meta_723	5.0413e+07	4.91626e+07	4.50814e+07	9.93931e+06	524845	5.03268e+06	0.15525	0.000560883	1.12524
meta_725	8.17047e+08	8.22845e+08	7.82794e+08	3.82497e+08	3.62907e+08	3.74703e+08	0.462341	0.000117328	1.13489

## Sheet: D20 vs D36
Differential accumulated metabolites between Dulihuang at 20 DAF and Dulihuang at 36 DAF
	D20-1	D20-2	D20-3	D36-1	D36-2	D36-3	Fold_Change	p_value	VIP
meta_4	5.09642e+06	5.76613e+06	4.46002e+06	1.65872e+07	1.45125e+07	1.45747e+07	2.98085	0.000807452	1.14513
meta_5	3.87426e+06	3.22489e+06	3.72776e+06	7.32087e+06	7.85311e+06	8.51739e+06	2.18819	0.00133308	1.14024
meta_7	5.0582e+07	5.1501e+07	5.10285e+07	4.73162e+08	4.88541e+08	4.9166e+08	9.49218	0.000168925	1.15844
meta_8	5.58472e+08	5.69675e+08	5.62817e+08	2202848658	2104877453	2191596368	3.84356	0.00032578	1.15827
meta_9	2.98711e+08	3.02851e+08	2.94814e+08	1084610514	1090597215	1077631803	3.62888	9.30191E-08	1.15858
meta_10	8.45713e+08	8.42023e+08	8.54521e+08	7.27812e+07	7.27005e+07	7.36722e+07	0.0862045	2.02256E-05	1.15869
meta_11	1.42902e+07	1.32793e+07	1.42571e+07	2.94475e+08	2.88781e+08	2.88375e+08	20.8391	3.21567E-05	1.15863
meta_19	6.31143e+07	5.2814e+07	6.72058e+07	2.12096e+07	2.28983e+07	2.19443e+07	0.360676	0.0110373	1.13159
meta_27	4.61089e+07	4.73853e+07	4.70288e+07	2.27097e+07	2.21087e+07	2.33965e+07	0.485436	1.4267E-06	1.15714
meta_29	1.50806e+07	1.46803e+07	1.42233e+07	3.47546e+06	3.28935e+06	3.70643e+06	0.238069	4.38719E-05	1.15734
meta_39	2.665e+08	2.61798e+08	2.26911e+08	1.16908e+08	1.23221e+08	1.1097e+08	0.464903	0.00540232	1.13923
meta_42	7.20593e+07	7.6145e+07	7.80677e+07	2.22418e+07	2.25543e+07	2.32904e+07	0.300905	0.000832449	1.15563
meta_43	3.52107e+06	3.98599e+06	3.64116e+06	1.909e+07	1.82975e+07	1.86224e+07	5.02412	5.18708E-06	1.1582
meta_52	2.77139e+07	2.78154e+07	2.21446e+07	4.60352e+06	9.65638e+06	1.81664e+06	0.206975	0.00262508	1.11654
meta_62	1.10941e+07	1.15388e+07	1.09063e+07	524845	524845	1.95842e+06	0.175176	0.000653988	1.15194
meta_67	3.14161e+07	2.92591e+07	3.23174e+07	1.02648e+07	1.00711e+07	1.02127e+07	0.328506	0.00182727	1.1543
meta_71	8.7617e+08	8.82808e+08	8.52132e+08	3.78705e+08	3.51498e+08	374677852	0.423146	2.59583E-06	1.15713
meta_72	1.16296e+08	1.17277e+08	1.16932e+08	2.75757e+07	2.51658e+07	2.9087e+07	0.233458	6.90183E-05	1.15805
meta_93	1.28405e+07	1.27914e+07	1.28271e+07	3.65169e+07	3.61853e+07	3.60187e+07	2.82693	3.30674E-05	1.15862
meta_96	4.38544e+06	3.83448e+06	3.95243e+06	1.4955e+07	1.46456e+07	1.3448e+07	3.53659	0.000670134	1.15259
meta_101	5.83792e+06	5.57091e+06	5.74709e+06	1.57851e+08	1.61745e+08	1.68799e+08	28.4681	0.000412816	1.15814
meta_108	3.48396e+06	3.28577e+06	3.4028e+06	3.72512e+07	3.70937e+07	3.63359e+07	10.8804	3.7716E-05	1.15843
meta_113	290389016	3.11501e+08	313869002	9.51649e+07	9.18439e+07	9.15911e+07	0.304228	0.000978739	1.15551
meta_114	5.41462e+08	5.61246e+08	5.70048e+08	1.57784e+08	1.58442e+08	157134885	0.282982	0.000436315	1.15754
meta_116	5.90519e+07	6.08621e+07	5.97453e+07	8.60031e+08	8.43905e+08	8.22167e+08	14.0605	0.00019066	1.15812
meta_117	6.87749e+06	5.79511e+06	6.82423e+06	1.54634e+07	1.51552e+07	1.4044e+07	2.29077	0.000145522	1.14764
meta_118	1.23483e+07	1.19356e+07	1.25472e+07	2.68827e+06	2.52011e+06	2.42089e+06	0.207142	4.14566E-05	1.15789
meta_119	4.52902e+06	4.61318e+06	4.34006e+06	1.52473e+07	1.51734e+07	1.47978e+07	3.35392	3.91408E-06	1.15794
meta_124	1.94314e+07	524845	524845	4.31265e+07	4.4194e+07	4.36153e+07	2.24613	0.0278259	1.09445
meta_132	2.84876e+06	524845	2.77627e+06	5.86971e+06	6.60647e+06	6.28468e+06	2.2235	0.024501	1.08345
meta_136	2.81815e+06	3.03126e+06	2.72783e+06	1.01992e+07	9.53833e+06	9.62872e+06	3.42374	0.000150687	1.15637
meta_145	2.97989e+07	2.9403e+07	2.95294e+07	3.79153e+06	3.82511e+06	4.00086e+06	0.130929	1.77243E-07	1.1587
meta_147	4.30555e+07	4.51765e+07	4.37996e+07	152790420	1.50887e+08	1.56009e+08	3.48164	2.15274E-05	1.15862
meta_151	524845	524845	2.75839e+06	9.51572e+06	9.85381e+06	1.0039e+07	3.55383	0.00583107	1.14165
meta_155	8.2992e+06	8.47081e+06	8.48826e+06	2.78546e+07	2.59267e+07	2.70169e+07	3.19888	0.000804195	1.15706
meta_162	2.75547e+07	2.7873e+07	2.63115e+07	3.25773e+06	3.57885e+06	3.58839e+06	0.127539	0.00021738	1.15791
meta_163	4.29582e+06	4.41565e+06	4.58171e+06	1.39166e+07	1.28405e+07	1.23071e+07	2.93866	0.00237385	1.15119
meta_169	524845	2.76064e+06	2.58436e+06	1.23716e+07	1.24365e+07	1.31528e+07	4.73477	0.00198753	1.14837
meta_175	1.0866e+07	1.0767e+07	1.0298e+07	1.98063e+06	524845	524845	0.186085	0.000923185	1.15241
meta_177	3.93569e+06	4.23681e+06	3.80211e+06	6.43609e+07	6.53058e+07	6.357e+07	16.1372	2.53749E-05	1.1584
meta_181	6.74931e+07	6.63564e+07	6.51564e+07	3.13363e+07	2.89466e+07	3.04487e+07	0.455924	3.15427E-06	1.15703
meta_186	524845	1.97882e+08	1.96555e+08	6.02624e+08	6.17068e+08	5.75068e+08	3.03345	0.0165059	1.11487
meta_188	1.23235e+07	1.25987e+07	1.26961e+07	6.33129e+07	6.50298e+07	6.51192e+07	5.14276	7.68629E-05	1.15852
meta_198	6.78063e+06	6.73341e+06	8.15576e+06	1.76472e+07	1.81653e+07	1.91049e+07	2.53428	6.57562E-05	1.15224
meta_204	4.39873e+08	4.4946e+08	4.61844e+08	6.41922e+07	6.48321e+07	6.56671e+07	0.14409	0.000256822	1.15796
meta_206	1.16115e+08	1.13922e+08	1.06899e+08	5.02645e+07	4.91698e+07	4.79847e+07	0.437528	0.00118862	1.15461
meta_209	2.12035e+07	1.98045e+07	1.89602e+07	7.01262e+06	7.58322e+06	7.68348e+06	0.371519	0.00122456	1.15238
meta_210	9.67907e+06	9.79928e+06	9.66509e+06	2.7857e+06	2.56982e+06	2.59844e+06	0.272924	8.68643E-07	1.15845
meta_212	1.7724e+07	1.77057e+07	1.72323e+07	8.09356e+06	8.66863e+06	8.2647e+06	0.475236	2.5937E-06	1.1577
meta_214	1.39802e+08	1.42188e+08	1.46461e+08	3.35499e+07	3.526e+07	3.43229e+07	0.240711	0.000147301	1.15786
meta_231	524845	3.04658e+06	2.95574e+06	6.7967e+06	6.77585e+06	7.11232e+06	2.29743	0.0275444	1.09481
meta_234	9.72296e+07	1.02668e+08	1.04101e+08	2.1869e+07	2.06424e+07	1.99929e+07	0.205607	0.000323241	1.15689
meta_237	5.25417e+06	5.43525e+06	5.82839e+06	11146571	1.08133e+07	1.2225e+07	2.06958	0.00195069	1.14691
meta_250	5.86386e+07	5.48427e+07	5.43624e+07	8.8515e+06	8.38182e+06	9.14789e+06	0.157177	0.000617896	1.15701
meta_252	1.69041e+07	1.39938e+07	1.70999e+07	5.4692e+07	5.81256e+07	6.93764e+07	3.79588	0.00730675	1.13729
meta_265	1.73579e+07	1.78049e+07	1.77281e+07	5.15783e+07	5.0396e+07	5.02077e+07	2.87728	4.27003E-05	1.15833
meta_267	3.58481e+07	3.00339e+07	3.99391e+07	1.24102e+07	1.25178e+07	1.2707e+07	0.355648	0.0155452	1.12306
meta_279	524845	2.04268e+06	524845	9.78234e+06	9.43476e+06	9.51647e+06	4.68886	0.00252063	1.15058
meta_281	3.08251e+06	3.27791e+06	3.05838e+06	1.0095e+07	9.67306e+06	9.63959e+06	3.12223	4.75676E-05	1.15735
meta_287	1.19075e+07	1.21473e+07	1.19019e+07	2.99035e+07	2.93285e+07	2.96827e+07	2.47283	3.92836E-06	1.15866
meta_290	1.91222e+07	1.89567e+07	1.89892e+07	5.04446e+07	4.83873e+07	5.04068e+07	2.6151	0.00045835	1.15806
meta_291	1.43286e+07	1.41087e+07	1.29555e+07	3.72004e+06	3.91833e+06	3.75112e+06	0.275156	0.00149956	1.15499
meta_293	1.35684e+07	1.39256e+07	1.37754e+07	2.17935e+06	2.28082e+06	2.68596e+06	0.173158	2.04822E-06	1.15783
meta_298	7.20307e+07	6.97619e+07	6.8661e+07	2.07221e+07	2.07692e+07	2.06206e+07	0.295133	0.00039292	1.15807
meta_300	524845	524845	1.88942e+06	6.68731e+06	5.62271e+06	5.834e+06	3.20098	0.00128792	1.13243
meta_307	1.38947e+08	1.37864e+08	1.38355e+08	2.93062e+07	3.04647e+07	2.8533e+07	0.212695	2.5599E-07	1.15884
meta_310	2.60467e+07	2.63203e+07	2.65859e+07	6.73779e+06	6.59375e+06	6.3155e+06	0.248845	1.20801E-07	1.15856
meta_311	2.36165e+07	2.16674e+07	2.46839e+07	7.79489e+06	7.0898e+06	7.79545e+06	0.324151	0.00181986	1.15068
meta_314	1.41045e+07	1.35299e+07	1.42462e+07	2.88196e+06	2.76696e+06	524845	0.202322	0.0023304	1.14983
meta_320	6.04523e+06	6.81249e+06	524845	4.9257e+07	4.68701e+07	4.83291e+07	7.48999	0.000748585	1.15336
meta_322	3.47746e+06	4.07254e+06	4.20864e+06	8.62026e+06	8.93833e+06	1.13868e+07	2.46162	0.0174698	1.10854
meta_323	3.45663e+06	2.95108e+06	4.01079e+06	7.34154e+06	9.2767e+06	9.47503e+06	2.50451	0.00765776	1.11482
meta_324	2.82517e+06	2.66793e+06	2.83852e+06	7.02835e+06	5.94365e+06	6.46892e+06	2.33339	0.00585439	1.14291
meta_326	2.31442e+06	524845	524845	6.88701e+06	7.1853e+06	7.21584e+06	3.06602	0.00827156	1.13474
meta_327	5.73579e+08	524845	524845	1397220388	1423977835	1408440487	2.45804	0.0235558	1.10402
meta_329	4.10126e+06	3.12028e+06	3.51502e+06	1.09916e+07	1.06427e+07	1.08164e+07	3.02244	0.000520391	1.15459
meta_330	6.26948e+07	5.97011e+07	6.32581e+07	2.99442e+07	3.12927e+07	3.05033e+07	0.494147	0.000393454	1.15573
meta_335	3.82876e+06	3.66839e+06	3.57805e+06	8.89518e+06	8.33826e+06	7.8564e+06	2.26541	0.00267928	1.14783
meta_339	1.96627e+07	1.91456e+07	1.8234e+07	5.65389e+07	5.99258e+07	5.53286e+07	3.01168	0.000550126	1.15459
meta_345	2.7518e+06	2.7884e+06	2.5753e+06	1.27454e+07	1.28807e+07	1.08877e+07	4.49927	0.00425234	1.1466
meta_360	3.13793e+07	3.00147e+07	3.08626e+07	1.15225e+07	1.22949e+07	1.19112e+07	0.387273	2.08379E-05	1.15767
meta_361	1.00946e+07	9.76607e+06	1.02059e+07	4.87227e+06	4.76632e+06	4.85881e+06	0.482177	0.000325645	1.15706
meta_362	2.03301e+07	2.04141e+07	2.03688e+07	6.38111e+08	6.40996e+08	634501239	31.3126	9.22644E-06	1.15868
meta_369	6.34838e+06	6.40485e+06	5.57618e+06	1.95162e+06	2.31938e+06	2.1938e+06	0.352701	0.00159353	1.14733
meta_371	5.81376e+07	5.86898e+07	5.74632e+07	3.19946e+08	3.17225e+08	3.17236e+08	5.47596	7.62783E-07	1.15873
meta_380	1.70418e+07	1.74625e+07	1.77321e+07	4.09995e+06	524845	4.05833e+06	0.234271	0.00549577	1.14147
meta_382	4.01543e+07	4.12966e+07	3.79247e+07	1.21413e+07	1.26978e+07	1.21371e+07	0.309747	0.000925673	1.15598
meta_390	524845	524845	3.45276e+06	7.03355e+06	9.72336e+06	5.62143e+06	2.16043	0.0198403	1.02505
meta_401	4.233e+07	4.5944e+07	4.46199e+07	2.05679e+07	2.05031e+07	2.14305e+07	0.470312	0.00102567	1.15309
meta_407	1.71081e+07	1.70425e+07	1.83031e+07	2.96482e+06	3.33869e+06	3.71338e+06	0.190966	7.10305E-05	1.15588
meta_408	2.02959e+07	1.9942e+07	1.97107e+07	7.89374e+06	8.2754e+06	7.81039e+06	0.400001	9.87077E-07	1.15839
meta_413	4.12291e+07	4.42229e+07	4.17433e+07	2.06251e+07	1.9387e+07	2.04538e+07	0.475377	0.000407317	1.15362
meta_416	9.78477e+08	1006053421	1027477606	2.08613e+08	2.15018e+08	2.11349e+08	0.210817	0.000258956	1.15786
meta_420	1.92041e+07	1.84702e+07	1.91591e+07	6.94154e+06	6.97182e+06	6.93315e+06	0.3668	0.000380372	1.15794
meta_430	4.1214e+07	4.00701e+07	3.8839e+07	125120923	1.2739e+08	1.2103e+08	3.10965	0.000109891	1.15689
meta_435	524845	4.49437e+06	4.54591e+06	3.07614e+07	3.07467e+07	1.97683e+07	5.99366	0.0141906	1.09913
meta_436	1.89162e+08	1.939e+08	2.14656e+08	2.55419e+07	2.85754e+07	2.98466e+07	0.140474	0.00165588	1.15337
meta_438	1.35468e+07	1.37961e+07	1.30242e+07	4.30293e+07	4.39224e+07	4.32177e+07	3.22464	1.7671E-07	1.15826
meta_443	1.60141e+07	1.67102e+07	1.69089e+07	5.10229e+06	5.17961e+06	5.29426e+06	0.313826	0.000356378	1.15707
meta_444	4.97361e+06	5.01971e+06	4.76588e+06	2.00267e+07	2.00722e+07	1.97911e+07	4.05781	2.62117E-08	1.15847
meta_447	1.11616e+07	1.13868e+07	1.16902e+07	4.71362e+06	5.38749e+06	5.44342e+06	0.454007	7.64157E-05	1.15376
meta_453	1.34255e+07	1.20247e+07	1.12906e+07	5.92507e+06	5.96101e+06	4.32469e+06	0.44122	0.00127499	1.12896
meta_457	4.15192e+06	4.13199e+06	4.14565e+06	4.23672e+07	4.11977e+07	4.12958e+07	10.0455	9.95091E-05	1.15855
meta_461	1.14424e+07	1.31389e+07	1.17611e+07	5.85213e+06	6.0034e+06	6.17281e+06	0.496068	0.00591901	1.14122
meta_464	6.60911e+06	6.48321e+06	6.49342e+06	2.09535e+07	2.11404e+07	2.20838e+07	3.27676	0.000475818	1.15791
meta_467	4.69252e+07	4.71345e+07	4.72759e+07	3.47373e+06	3.3666e+06	3.37408e+06	0.0722706	5.49715E-07	1.15874
meta_469	4.37182e+07	4.37112e+07	4.52151e+07	524845	1.23244e+07	1.21892e+07	0.27721	0.010714	1.13153
meta_470	1.49084e+07	1.37503e+07	1.42574e+07	5.25724e+06	5.38374e+06	5.04119e+06	0.365414	0.000601323	1.15589
meta_472	1.87381e+07	2.08895e+07	1.93874e+07	524845	9.44111e+06	9.83347e+06	0.489908	0.0448971	1.04594
meta_478	5.62359e+07	5.56845e+07	5.47351e+07	7.18268e+06	7.28037e+06	7.32146e+06	0.130716	7.20553E-05	1.15866
meta_479	2.61809e+07	2.5312e+07	2.4753e+07	7.94916e+06	8.33433e+06	8.14303e+06	0.320365	0.000263547	1.15766
meta_482	7.38502e+06	524845	524845	1.36546e+07	2.17494e+07	2.20118e+07	2.59154	0.0110389	1.06064
meta_484	8.65e+06	8.27986e+06	9.10511e+06	4.38857e+06	4.01242e+06	4.21614e+06	0.484622	0.000654909	1.1504
meta_487	5.31504e+07	5.82297e+07	5.10834e+07	9.11588e+06	8.92456e+06	9.58489e+06	0.17004	0.00206696	1.15352
meta_488	1.47439e+07	1.44038e+07	1.50165e+07	3.99541e+06	4.03035e+06	4.15046e+06	0.275703	0.000115359	1.15797
meta_491	524845	524845	2.47332e+06	6.82072e+06	7.3031e+06	6.87806e+06	2.83045	0.00925491	1.12991
meta_493	1.02484e+07	1.05717e+07	1.06571e+07	4.52742e+06	4.66256e+06	4.83115e+06	0.445437	7.98459E-06	1.15675
meta_495	1.59443e+07	1.59774e+07	1.56134e+07	6.66585e+06	6.12385e+06	6.58347e+06	0.407555	4.72768E-06	1.15744
meta_498	8.31653e+07	8.22372e+07	8.19612e+07	4.76033e+08	4.7946e+08	4.72048e+08	5.77102	1.80743E-05	1.15856
meta_503	3.24542e+07	3.2017e+07	3.1956e+07	1.3916e+07	1.32175e+07	1.21517e+07	0.407408	0.000274088	1.15744
meta_504	2.68343e+08	2.72191e+08	2.71536e+08	1.19846e+08	1.22252e+08	1.20124e+08	0.446047	4.12585E-07	1.15859
meta_518	5.53848e+06	5.36349e+06	6.09602e+06	1.48489e+07	1.45461e+07	1.35333e+07	2.52549	0.000246598	1.15171
meta_523	3.21805e+07	3.6774e+07	3.18613e+07	1.53711e+07	1.47791e+07	1.43914e+07	0.441812	0.00580179	1.14204
meta_532	2.75418e+07	2.88629e+07	3.01091e+07	2.25458e+08	2.22669e+08	2.30096e+08	7.83947	2.39847E-05	1.15876
meta_537	24473471	2.5853e+07	2.57765e+07	9.89963e+06	9.48015e+06	1.05627e+07	0.393447	2.42811E-05	1.15508
meta_538	3.52264e+06	3.61658e+06	3.54816e+06	1.25425e+07	1.3008e+07	1.09939e+07	3.4194	0.00487922	1.14575
meta_540	5.37105e+06	5.54178e+06	4.96908e+06	4.74663e+07	4.82111e+07	4.77148e+07	9.02865	2.7335E-08	1.15858
meta_541	1.35021e+07	1.65854e+07	1.33499e+07	6.90312e+06	6.85608e+06	7.30751e+06	0.484991	0.0179202	1.11365
meta_542	1.69613e+07	1.65783e+07	1.608e+07	3.14942e+06	2.90384e+06	2.84121e+06	0.179253	7.34653E-05	1.15808
meta_545	4.87271e+07	4.84949e+07	4.86843e+07	1.09891e+07	1.04649e+07	1.09977e+07	0.222415	1.38215E-06	1.15863
meta_548	3.72168e+08	3.84152e+08	3.86364e+08	3.98695e+07	3.80851e+07	3.91677e+07	0.102498	0.000137546	1.15823
meta_555	6.85656e+07	6.77229e+07	6.98334e+07	2.90284e+07	2.89989e+07	2.88529e+07	0.421499	0.000214952	1.15818
meta_567	1.64409e+07	1.56799e+07	1.58717e+07	5.37535e+06	5.9612e+06	5.52351e+06	0.351307	6.61479E-06	1.15746
meta_573	524845	2.79079e+06	2.84932e+06	8.56108e+06	8.24741e+06	8.6577e+06	3.01013	0.0121827	1.12812
meta_576	3.34217e+07	3.25535e+07	3.26224e+07	1.62923e+07	1.52522e+07	5.52307e+06	0.375948	0.0261872	1.10193
meta_579	3.46856e+07	3.30831e+07	3.48994e+07	1.15445e+07	1.107e+07	9.83002e+06	0.316013	7.78347E-06	1.1567
meta_592	7.40459e+06	8.63711e+06	7.59788e+06	3.01122e+06	524845	524845	0.382141	0.00693203	1.11587
meta_599	1.12103e+07	524845	1.23658e+07	2.39265e+07	2.59118e+07	2.20775e+07	2.03358	0.0424429	1.03757
meta_601	3.38336e+07	3.36914e+07	3.27692e+07	1.18719e+07	1.24042e+07	1.24526e+07	0.366209	8.53212E-06	1.15813
meta_604	5.00797e+06	5.10974e+06	4.81803e+06	1.15335e+07	1.17453e+07	1.15474e+07	2.33174	7.77026E-07	1.15788
meta_618	1.18175e+07	1.15473e+07	1.17819e+07	3.40639e+06	3.13652e+06	3.70505e+06	0.291576	2.45966E-05	1.15719
meta_625	1.81594e+06	1.89259e+06	1.8926e+06	1.6305e+07	1.37923e+07	1.56568e+07	8.16873	0.00312298	1.15242
meta_633	9.97736e+06	1.08023e+07	1.16404e+07	4.85849e+06	524845	4.30899e+06	0.424158	0.021188	1.07903
meta_637	2.22668e+07	2.10114e+07	2.15834e+07	6.29902e+06	6.12198e+06	6.17708e+06	0.286735	0.000437402	1.15762
meta_638	2.05758e+07	1.59671e+07	1.72628e+07	1.39992e+08	1.38649e+08	1.28811e+08	7.57267	0.000207293	1.1557
meta_646	4.65429e+06	4.64466e+06	4.85358e+06	2.60775e+07	2.431e+07	2.55476e+07	5.36548	0.000536282	1.15767
meta_657	7.0198e+06	6.99979e+06	7.00253e+06	1.62268e+07	1.56192e+07	1.5873e+07	2.26994	0.000385762	1.15803
meta_658	1.39842e+08	1.38836e+08	1.34568e+08	283275229	2.80532e+08	2.81745e+08	2.04612	5.86009E-06	1.15836
meta_662	5.66331e+07	5.84193e+07	5.88681e+07	1.33264e+07	1.33127e+07	1.32375e+07	0.22928	0.00022835	1.15808
meta_667	4.43211e+06	4.39292e+06	4.27856e+06	1.51307e+07	1.49715e+07	1.43273e+07	3.39063	0.000372287	1.15696
meta_668	3.55887e+06	3.7109e+06	3.61005e+06	8.30987e+06	8.2649e+06	8.3151e+06	2.28771	1.48831E-05	1.15866
meta_677	1.21332e+07	1.16993e+07	1.49145e+07	2.6034e+06	3.14169e+06	524845	0.222408	0.00135556	1.12848
meta_678	3.5787e+07	3.59749e+07	3.51702e+07	9.76611e+06	9.75895e+06	9.38861e+06	0.270393	2.70762E-06	1.15868
meta_685	9.45159e+07	1.00149e+08	102505667	2.9909e+07	3.0234e+07	3.14822e+07	0.308325	0.000804073	1.1554
meta_697	524845	524845	3.38974e+06	7.19498e+06	6.69488e+06	7.18858e+06	2.07277	0.025523	1.09571
meta_708	2.59835e+07	2.38947e+07	2.71064e+07	1.17244e+07	1.21764e+07	1.16491e+07	0.461779	0.00371584	1.148
meta_711	3.42955e+06	3.53004e+06	3.14354e+06	8.10175e+06	7.44274e+06	7.88148e+06	2.31868	0.000165648	1.15332
meta_712	1.73544e+08	1.5957e+08	1.57817e+08	5.4456e+07	5.62307e+07	5.3339e+07	0.334112	0.00162396	1.15449
meta_713	3.12242e+06	3.15855e+06	3.13591e+06	8.93983e+06	8.77894e+06	9.0084e+06	2.83822	9.90987E-05	1.15873
meta_715	1.38413e+07	1.42587e+07	1.41254e+07	5.91262e+06	6.07909e+06	5.80203e+06	0.421399	3.30187E-06	1.15812
meta_718	3.25217e+07	3.17705e+07	3.26235e+07	7.77437e+07	7.36844e+07	7.436e+07	2.32974	0.000531591	1.15677
meta_719	524845	4.0111e+06	524845	2.19707e+08	2.32537e+08	2.23813e+08	56.1822	9.01889E-05	1.15781
meta_725	6.15004e+06	6.14625e+06	5.95835e+06	8.30026e+07	8.15462e+07	8.17176e+07	13.4906	2.66191E-05	1.15869
meta_727	6.90323e+07	6.44656e+07	6.7011e+07	1.85386e+07	1.76572e+07	1.86811e+07	0.273688	0.000398462	1.157

[truncated: 26 more sheets: D20 vs D42, D36 vs D42, K16 vs K20, K16 vs K36, K16 vs K42, K20 vs K36, K20 vs K42, K36 vs K42, H16 vs H20, H16 vs H36, H16 vs H42, H20 vs H36, H20 vs H42, H36 vs H42, D16 vs H16, D20 vs H20, D36 vs H36, D42 vs H42, K16 vs D16, K20 vs D20 …]
