# Supplementary material for: Integrated Metabolomics and Proteomics Analyses of the Grain-Filling Process and Differences in the Quality of Tibetan Hulless Barleys
Source: Plants (Basel). 2025 Jun 25;14(13):1946. doi: 10.3390/plants14131946 (PMC12251650; doi:10.3390/plants14131946)
Supplement: Supplementary file 1 [file plants-14-01946-s001.zip › Supporting information/Supplementary Table/Table S4. Cluster information of 293 shared differential accumulated metabolites accumulation patterns in three cultivars..xlsx]

## Sheet: D
Cluster information of 293 shared differential accumulated metabolites accumulation patterns in Dulihuang
Meta	D16	D20	D36	D42
meta19	1.14357e+08	6.10447e+07	2.20174e+07	1.53289e+07	Cluster1
meta310	5.46539e+07	2.63177e+07	6.54901e+06	524845	Cluster1
meta234	2.33143e+08	1.01333e+08	2.08347e+07	2.1195e+06	Cluster1
meta417	7.64048e+07	3.47199e+07	524845	524845	Cluster1
meta678	6.95279e+07	3.5644e+07	9.63789e+06	4.34524e+06	Cluster1
meta202	9.35759e+08	4.99923e+08	2.53431e+08	1.15278e+08	Cluster1
meta588	3.21221e+07	1.71613e+07	6.81295e+06	4.24511e+06	Cluster1
meta380	24509253	1.74121e+07	4.07914e+06	4.57736e+06	Cluster1
meta662	1.15632e+08	5.79735e+07	1.32922e+07	524845	Cluster1
meta383	8.00105e+08	4.60948e+08	2.67044e+08	150150863	Cluster1
meta455	1.16823e+07	7.58169e+06	5.69531e+06	2.66161e+06	Cluster1
meta209	4.41267e+07	1.99894e+07	7.42644e+06	1.48625e+06	Cluster1
meta551	3.41456e+07	1.84727e+07	1.21775e+07	4.9635e+06	Cluster1
meta114	1205486195	5.57585e+08	1.57787e+08	1.08945e+07	Cluster1
meta82	4.51952e+07	2.13809e+07	1.25195e+07	524845	Cluster1
meta392	1.0056e+08	6.0726e+07	3.2134e+07	2.2618e+07	Cluster1
meta267	5.50663e+07	3.52737e+07	1.2545e+07	8.67048e+06	Cluster1
meta712	2.44205e+08	1.63644e+08	5.46753e+07	6.2029e+07	Cluster1
meta717	1.87372e+08	1.17916e+08	6.10123e+07	2.14689e+07	Cluster1
meta39	3.92983e+08	2.51736e+08	1.17033e+08	2.62779e+07	Cluster1
meta670	3.83637e+07	2.95812e+07	2.59137e+07	1.61676e+07	Cluster1
meta545	6.886e+07	4.86355e+07	1.08173e+07	524845	Cluster1
meta664	2.02138e+07	1.41905e+07	1.18897e+07	2.65503e+06	Cluster1
meta550	3.72113e+07	2.81774e+07	2.66122e+07	6.08176e+06	Cluster1
meta190	3.52526e+08	2.63166e+08	176530410	8.18012e+07	Cluster1
meta311	3.20596e+07	2.33226e+07	7.56005e+06	524845	Cluster1
meta379	3.21899e+07	2.41011e+07	1.48782e+07	524845	Cluster1
meta210	1.22513e+07	9.71448e+06	2.65132e+06	524845	Cluster1
meta576	4.06177e+07	3.28658e+07	1.23559e+07	4.25914e+06	Cluster1
meta52	3.08033e+07	2.58913e+07	5.35884e+06	524845	Cluster1
meta619	4.76213e+07	1.31388e+07	8.67121e+06	3.3457e+06	Cluster1
meta115	9.92873e+07	2.30021e+07	7.83449e+06	524845	Cluster1
meta502	2051549215	9.91258e+08	8.89929e+08	490070669	Cluster1
meta367	3.53516e+07	1.10169e+07	8.71775e+06	524845	Cluster1
meta307	6.97449e+08	1.38389e+08	2.94346e+07	1.08749e+07	Cluster1
meta534	1.39104e+08	5.34171e+07	3.49802e+07	1.62868e+07	Cluster1
meta674	3.74356e+08	9.61466e+07	4.61434e+07	2.38256e+07	Cluster1
meta205	5.4245e+06	2.44552e+06	1.91983e+06	1.74712e+06	Cluster1
meta454	9.12661e+08	3.21622e+08	3.23313e+08	1.43515e+08	Cluster1
meta278	1.67799e+08	5.95107e+07	5.04625e+07	3.91084e+07	Cluster1
meta622	1.40788e+08	3.73882e+07	1.83512e+07	524845	Cluster1
meta364	2.35261e+08	7.15767e+07	3.81558e+07	1.44455e+07	Cluster1
meta708	1.13558e+08	2.56616e+07	11849979	6.30173e+06	Cluster1
meta365	7334004301	3115192935	2047464034	1220703615	Cluster1
meta687	1.42895e+07	5.76962e+06	5.12729e+06	524845	Cluster1
meta337	1.70515e+08	8.77519e+07	8.4076e+07	4.12511e+07	Cluster1
meta153	1.12697e+08	4.02734e+07	3.85747e+07	5.2916e+06	Cluster1
meta582	1.12113e+07	5.54623e+06	5.42876e+06	2.50376e+06	Cluster1
meta461	4.24651e+07	1.21142e+07	6.00945e+06	524845	Cluster1
meta648	1101112734	5.64815e+08	4.03605e+08	3.69879e+08	Cluster1
meta487	2.3223e+08	5.41545e+07	9.20844e+06	524845	Cluster1
meta123	2.23628e+08	5.92376e+07	5.61796e+07	5.56952e+06	Cluster1
meta653	1019538568	4.61162e+08	3.26084e+08	2.98334e+08	Cluster1
meta14	6.19667e+07	1.50872e+07	8.29237e+06	524845	Cluster1
meta71	3308436309	8.7037e+08	3.68294e+08	8.90841e+07	Cluster1
meta27	1.20597e+08	4.6841e+07	2.27383e+07	1.68705e+07	Cluster1
meta637	7.06445e+07	2.16206e+07	6.19936e+06	524845	Cluster1
meta113	9.55663e+08	3.05253e+08	9.28666e+07	9.11751e+06	Cluster1
meta481	4.93134e+07	1.43668e+07	524845	524845	Cluster1
meta542	4.90466e+07	1.65399e+07	2.96482e+06	524845	Cluster1
meta436	660621637	1.9924e+08	2.7988e+07	524845	Cluster1
meta446	1.0283e+07	3.68001e+06	524845	524845	Cluster1
meta704	4.11859e+07	1.21457e+07	524845	524845	Cluster1
meta632	1.92525e+07	7.64857e+06	2.98106e+06	524845	Cluster1
meta407	5.03456e+07	1.74846e+07	3.33897e+06	524845	Cluster1
meta593	2.33185e+07	1.11683e+07	6.46469e+06	2.7118e+06	Cluster1
meta541	3.59482e+07	1.44791e+07	7.02224e+06	524845	Cluster1
meta492	5.93664e+07	3.40185e+07	2.36031e+07	1.61193e+07	Cluster1
meta262	4.98956e+07	2.66597e+07	1.79061e+07	1.00315e+07	Cluster1
meta408	4.29376e+07	1.99829e+07	7.99318e+06	5.46463e+06	Cluster1
meta699	1.84933e+07	7.35707e+06	524845	4.87596e+06	Cluster1
meta680	8.5866e+06	3.79755e+06	2.54737e+06	2.84988e+06	Cluster1
meta220	3.63427e+07	1.90448e+07	9.58574e+06	7.93513e+06	Cluster1
meta298	4.62193e+08	7.01512e+07	2.0704e+07	3.40164e+06	Cluster1
meta291	3.27706e+07	1.37976e+07	3.7965e+06	524845	Cluster1
meta413	9.26889e+07	4.23984e+07	2.01553e+07	5.39587e+06	Cluster1
meta665	2.28278e+08	3.10915e+07	2.66891e+07	2.64419e+07	Cluster1
meta388	8.56608e+07	4.18892e+07	2.62688e+07	3.87338e+07	Cluster1
meta170	8.89548e+07	9.98445e+06	1.03192e+07	1.76781e+07	Cluster1
meta144	7.58092e+07	524845	524845	7.20775e+06	Cluster1
meta489	8.03221e+07	9.84738e+06	7.9523e+06	8.45825e+06	Cluster1
meta695	6.384e+07	524845	524845	7.50931e+06	Cluster1
meta258	2.40683e+08	1.41784e+07	8.8342e+06	524845	Cluster1
meta398	2.00218e+08	4.1835e+07	3.32837e+07	2.66241e+07	Cluster1
meta263	5.58185e+07	2.56031e+07	2.61044e+07	2.51744e+07	Cluster1
meta40	4.70742e+07	7.88924e+06	7.86122e+06	5.03627e+06	Cluster1
meta187	1.54219e+08	3.46911e+07	3.27108e+07	4.76323e+07	Cluster1
meta357	2.35081e+08	8.38401e+07	7.85649e+07	8.6102e+07	Cluster1
meta18	2.90461e+08	524845	1.02984e+07	2.40538e+07	Cluster1
meta555	5.65932e+08	6.87073e+07	2.896e+07	2.64061e+06	Cluster1
meta727	6.18213e+08	6.68363e+07	1.82923e+07	524845	Cluster1
meta271	1.4579e+08	5.41308e+06	9.41979e+06	1.02412e+07	Cluster1
meta167	5.76466e+07	5.96395e+06	5.00719e+06	524845	Cluster1
meta203	3.61751e+08	524845	1.30527e+07	1.94191e+07	Cluster1
meta215	7.29572e+07	524845	3.29736e+06	524845	Cluster1
meta354	220805366	524845	1.02028e+07	1.53048e+07	Cluster1
meta390	9.11324e+07	3.45276e+06	7.45945e+06	1.07165e+07	Cluster1
meta287	293049228	1.19856e+07	2.96382e+07	1.47253e+07	Cluster1
meta237	1.17759e+08	5.50594e+06	1.1395e+07	1.49454e+07	Cluster1
meta166	7.71175e+07	524845	4.74416e+06	2.60762e+06	Cluster1
meta530	1.87666e+07	524845	2.27745e+06	524845	Cluster1
meta372	4.58953e+08	524845	2.96915e+07	2.54045e+07	Cluster1
meta242	7.7588e+07	524845	8.94576e+06	4.50839e+06	Cluster1
meta138	3.25934e+07	524845	6.25749e+06	524845	Cluster1
meta714	9.29832e+07	524845	3.56392e+07	524845	Cluster1
meta197	1.40057e+07	524845	2.816e+06	524845	Cluster1
meta246	1.31346e+07	524845	5.25067e+06	524845	Cluster1
meta151	5.35691e+07	2.75839e+06	9.80286e+06	9.14859e+06	Cluster1
meta117	4.2503e+07	6.49895e+06	1.48876e+07	9.26584e+06	Cluster1
meta331	1.36316e+07	524845	2.33624e+06	2.44545e+06	Cluster1
meta108	6.47759e+08	3.39085e+06	3.68936e+07	7.80295e+07	Cluster1
meta155	3.54835e+08	8.41942e+06	2.69327e+07	5.25808e+07	Cluster1
meta723	4.8219e+07	524845	7.15659e+06	7.48599e+06	Cluster1
meta154	1.10705e+08	524845	5.09204e+06	1.59971e+07	Cluster1
meta274	4.12167e+07	1.0581e+07	1.51581e+07	1.60889e+07	Cluster1
meta240	7.41518e+06	1.97851e+06	2.2231e+06	2.67547e+06	Cluster1
meta405	1.78085e+08	6.35642e+07	7.29916e+07	8.42626e+07	Cluster1
meta321	6.37591e+07	524845	524845	9.11165e+06	Cluster1
meta705	4.35741e+07	524845	524845	6.19633e+06	Cluster1
meta412	3.52431e+08	524845	1.00883e+07	6.79212e+07	Cluster1
meta535	1.40203e+07	524845	524845	3.12898e+06	Cluster1
meta471	2.89123e+07	524845	524845	6.42831e+06	Cluster1
meta127	187923903	524845	1.82764e+07	4.33567e+07	Cluster1
meta340	5.86467e+07	524845	1.20621e+07	1.65493e+07	Cluster1
meta11	1520471492	1.39422e+07	2.90544e+08	4.24482e+08	Cluster1
meta373	1.30538e+08	524845	8.8793e+06	3.23066e+07	Cluster1
meta721	2.88412e+07	524845	5.77395e+06	9.51148e+06	Cluster1
meta47	3.59686e+07	524845	2.44949e+06	9.29095e+06	Cluster1
meta351	9.66213e+07	524845	7.2972e+06	24000954	Cluster1
meta396	1.02198e+08	524845	1.16675e+07	3.00071e+07	Cluster1
meta466	6.53723e+07	524845	524845	1.7044e+07	Cluster1
meta722	6.91861e+07	524845	7.711e+06	2.15619e+07	Cluster1
meta445	1.29745e+07	524845	3.83192e+06	5.03587e+06	Cluster1
meta9	7558951547	2.98792e+08	1084279844	2726632240	Cluster1
meta348	8.14605e+06	524845	524845	2.61101e+06	Cluster1
meta425	1.06188e+08	4.09244e+07	3.13935e+07	5.55115e+07	Cluster1
meta410	7.12614e+07	524845	6.26213e+06	2.21256e+07	Cluster1
meta305	3.2429e+08	524845	1.11582e+07	1.1217e+08	Cluster1
meta371	1794712957	5.80969e+07	3.18136e+08	6.97133e+08	Cluster1
meta688	1.46359e+07	524845	2.71113e+06	5.44212e+06	Cluster1
meta132	4.6635e+07	2.81252e+06	6.25362e+06	1.73065e+07	Cluster1
meta102	9.38559e+06	524845	3.04332e+06	3.80152e+06	Cluster1
meta449	1.72235e+08	524845	5.54783e+07	7.35626e+07	Cluster1
meta546	2.68628e+08	524845	2.74582e+07	1.08866e+08	Cluster1
meta116	5634976927	5.98865e+07	8.42034e+08	2312699902	Cluster1
meta300	1.91933e+07	1.88942e+06	6.04801e+06	9.50829e+06	Cluster1
meta501	2.56443e+07	524845	4.15149e+06	1.11941e+07	Cluster1
meta281	3.21132e+07	3.1396e+06	9.80254e+06	1.70019e+07	Cluster1
meta725	8.07562e+08	6.08488e+06	8.20888e+07	3.73369e+08	Cluster1
meta272	2.34503e+07	524845	4.4922e+06	1.13172e+07	Cluster1
meta651	1.64788e+08	524845	4.36518e+06	6.94563e+07	Cluster1
meta169	2.99362e+07	2.6725e+06	1.26537e+07	1.1928e+07	Cluster1
meta294	4.11586e+07	524845	1.20596e+07	1.95703e+07	Cluster1
meta621	6.54446e+07	524845	4.91913e+06	3.1113e+07	Cluster1
meta612	1.87058e+07	2.34685e+06	5.86936e+06	1.08637e+07	Cluster1
meta666	9.6908e+06	524845	3.99428e+06	4.84403e+06	Cluster1
meta536	4.22656e+07	524845	1.06323e+07	2.33317e+07	Cluster1
meta152	4.8612e+07	524845	524845	2.33521e+07	Cluster1
meta437	1161788467	8.60986e+07	524845	5.86194e+08	Cluster1
meta444	3.99362e+07	4.91973e+06	1.99633e+07	1.77427e+07	Cluster1
meta163	2.25893e+07	4.43106e+06	1.30214e+07	1.36744e+07	Cluster1
meta186	1157659354	1.97219e+08	5.98254e+08	760241342	Cluster1
meta103	1.35167e+07	524845	7.31406e+06	6.34518e+06	Cluster1
meta339	3.88754e+08	1.90141e+07	5.72644e+07	2.33448e+08	Cluster1
meta173	2.57917e+08	524845	3.51524e+07	151925417	Cluster1
meta513	1.14686e+07	5.76246e+06	3.7242e+06	9.08396e+06	Cluster1
meta73	1.6103e+07	4.65236e+06	6.52091e+06	1.17904e+07	Cluster1
meta626	6.42877e+06	1.47726e+06	2.15415e+06	4.7073e+06	Cluster1
meta66	1.34201e+07	524845	5.57017e+06	9.31625e+06	Cluster1
meta79	3.4442e+06	1.73199e+06	1.66904e+06	2.94657e+06	Cluster1
meta431	4.70877e+07	1.52007e+07	1.99051e+07	3.92637e+07	Cluster1
meta308	524845	6.98101e+07	3.04864e+07	5.89313e+06	Cluster2
meta504	5.15791e+07	2.7069e+08	1.20741e+08	1.29647e+08	Cluster2
meta50	1.60319e+07	5.18619e+07	4.08343e+07	2.37896e+07	Cluster2
meta120	3.84074e+08	1049412267	1006588112	6.19088e+08	Cluster2
meta675	2.05924e+07	4.51827e+07	3.86942e+07	3.13361e+07	Cluster2
meta630	1.60391e+07	5.28179e+07	3.95717e+07	4.49833e+06	Cluster2
meta161	1.8097e+07	8.25796e+07	6.36404e+07	6.07516e+07	Cluster2
meta382	524845	3.97918e+07	1.23254e+07	1.24102e+07	Cluster2
meta112	524845	1.61288e+07	9.77449e+06	2.41809e+06	Cluster2
meta443	1.60091e+07	1.65444e+07	5.19205e+06	524845	Cluster2
meta677	9.08506e+06	1.29157e+07	2.87255e+06	524845	Cluster2
meta10	7.24893e+08	8.47419e+08	7.30513e+07	524845	Cluster2
meta204	3.12883e+08	4.50392e+08	6.48971e+07	524845	Cluster2
meta616	1.34141e+07	1.37468e+07	1.3804e+07	3.43236e+06	Cluster2
meta495	1.45249e+07	1.5845e+07	6.45772e+06	7.95242e+06	Cluster2
meta360	2.31062e+07	3.07522e+07	1.19095e+07	524845	Cluster2
meta330	5.1295e+07	6.18847e+07	3.05801e+07	2.39974e+07	Cluster2
meta214	1.15201e+08	1.42817e+08	3.43776e+07	524845	Cluster2
meta416	9.7382e+08	1004002689	2.1166e+08	7.19539e+06	Cluster2
meta469	3.09875e+07	4.42148e+07	1.22568e+07	524845	Cluster2
meta141	5.90641e+06	8.78267e+06	2.10345e+06	524845	Cluster2
meta162	1.66494e+07	2.72464e+07	3.47499e+06	524845	Cluster2
meta6	3.26565e+06	7.90911e+06	524845	524845	Cluster2
meta548	2.26852e+08	3.80895e+08	3.90408e+07	524845	Cluster2
meta42	3.61253e+07	7.5424e+07	2.26955e+07	524845	Cluster2
meta212	1.12117e+07	1.7554e+07	8.3423e+06	4.97195e+06	Cluster2
meta685	6.02041e+07	9.90568e+07	3.05417e+07	524845	Cluster2
meta314	6.49429e+06	1.39602e+07	2.82446e+06	3.99048e+06	Cluster2
meta172	1.11566e+07	1.58721e+07	9.15189e+06	6.1101e+06	Cluster2
meta309	1.27153e+08	213728930	1.80116e+08	2.15737e+07	Cluster2
meta629	7.55444e+07	1.14134e+08	1.49921e+08	6.97446e+07	Cluster3
meta236	524845	1.67939e+07	2.50492e+07	1.09098e+07	Cluster3
meta265	1.3905e+07	1.76303e+07	5.07273e+07	43172468	Cluster3
meta335	524845	3.69173e+06	8.36328e+06	5.44055e+06	Cluster3
meta559	1.22429e+08	524845	3.03615e+08	1.73296e+08	Cluster3
meta59	6.55268e+06	524845	1.61493e+07	1.45608e+07	Cluster3
meta92	4.61927e+06	1.15965e+07	1.28188e+07	1.54505e+07	Cluster4
meta668	524845	3.6266e+06	8.29662e+06	2.83597e+07	Cluster4
meta538	524845	3.56246e+06	1.21815e+07	3.25086e+07	Cluster4
meta482	524845	7.38502e+06	1.91386e+07	3.71277e+07	Cluster4
meta518	524845	5.666e+06	1.43094e+07	3.32386e+07	Cluster4
meta485	1.66174e+07	6.06167e+07	9.36973e+07	1.07175e+08	Cluster4
meta525	270418948	4.15354e+08	5.02227e+08	6.97097e+08	Cluster4
meta491	524845	2.47332e+06	7.00063e+06	1.8173e+07	Cluster4
meta656	1.26203e+07	3.27308e+07	3.57072e+07	4.74218e+07	Cluster4
meta620	3.40143e+06	1.72656e+07	1.79336e+07	2.23379e+07	Cluster4
meta328	524845	524845	6.78413e+06	2.36393e+07	Cluster4
meta663	1.08597e+07	1.32309e+07	1.95057e+07	2.18328e+07	Cluster4
meta512	2.06475e+07	1.92675e+07	3.62799e+07	4.76491e+07	Cluster4
meta181	1.14561e+08	6.63353e+07	3.02439e+07	1.54104e+08	Cluster4
meta577	2.27935e+07	8.68992e+06	1.47425e+07	3.2551e+07	Cluster4
meta460	2.80792e+08	7.40902e+07	1.16282e+08	4.65192e+08	Cluster4
meta253	8.64483e+06	2.59632e+06	4.0217e+06	1.51546e+07	Cluster4
meta231	2.98998e+07	3.00116e+06	6.89496e+06	5.14746e+07	Cluster4
meta433	1.72761e+07	6.02306e+06	6.98708e+06	2.53477e+07	Cluster4
meta124	9.92772e+07	1.94314e+07	4.36453e+07	1.46254e+08	Cluster4
meta8	3194268522	5.63655e+08	2166440826	5025135690	Cluster4
meta345	1.85569e+07	2.70517e+06	1.21713e+07	3.07421e+07	Cluster4
meta640	5.74653e+06	524845	524845	1.30379e+07	Cluster4
meta85	5.26231e+06	2.20016e+06	2.66632e+06	1.00033e+07	Cluster4
meta111	2.58273e+07	524845	1.42457e+07	5.42087e+07	Cluster4
meta199	1.64978e+07	524845	1.19806e+07	2.65028e+07	Cluster4
meta233	2.53565e+07	1.07829e+07	1.93791e+07	4.56132e+07	Cluster4
meta25	5.62146e+07	2.89516e+07	47269178	8.19097e+07	Cluster4
meta323	1.66677e+07	3.47283e+06	8.69776e+06	3.39764e+07	Cluster4
meta324	1.22921e+07	2.77721e+06	6.48031e+06	2.81123e+07	Cluster4
meta279	1.09761e+07	2.04268e+06	9.57786e+06	1.8322e+07	Cluster4
meta414	6.18204e+06	3.02551e+06	2.2156e+06	1.62374e+07	Cluster4
meta401	4.16508e+07	4.4298e+07	2.08339e+07	1.15701e+08	Cluster4
meta322	1.4497e+07	3.91955e+06	9.64845e+06	3.9058e+07	Cluster4
meta325	6.52992e+06	524845	4.47209e+06	1.92701e+07	Cluster4
meta531	7.68407e+06	5.50687e+06	3.03791e+06	3.96554e+07	Cluster4
meta290	4.63712e+07	1.90227e+07	4.97463e+07	7.16919e+07	Cluster4
meta318	1.7036e+07	524845	1.75676e+07	3.61943e+07	Cluster4
meta329	9.56883e+06	3.57885e+06	1.08169e+07	3.4602e+07	Cluster4
meta98	1.60195e+07	524845	1.82949e+07	4.33298e+07	Cluster4
meta7	4.01221e+08	5.10372e+07	4.84454e+08	8.17281e+08	Cluster4
meta119	1.13038e+07	4.49409e+06	1.50728e+07	2.15575e+07	Cluster4
meta657	1.17288e+07	7.00737e+06	1.59063e+07	3.44962e+07	Cluster4
meta320	2.76519e+07	6.42886e+06	4.81521e+07	5.72397e+07	Cluster4
meta711	4.7739e+06	3.36771e+06	7.80866e+06	8.59426e+06	Cluster4
meta22	3.90488e+07	1.46734e+07	4.90881e+07	6.33223e+07	Cluster4
meta362	2003282350	2.0371e+07	6.37869e+08	2815466197	Cluster4
meta435	1.43845e+08	4.52014e+06	2.70922e+07	7.19033e+07	Cluster5
meta432	5.81347e+07	524845	6.8689e+06	3.75247e+07	Cluster5
meta508	5.80399e+07	2.56294e+07	2.54839e+07	4.77673e+07	Cluster5
meta606	248895724	524845	1.01052e+07	182832107	Cluster5
meta438	4.25032e+08	1.34557e+07	4.33898e+07	3.23149e+08	Cluster5
meta638	6.84925e+08	1.79352e+07	1.35818e+08	5.25226e+08	Cluster5
meta686	2.27937e+08	524845	4.03146e+07	1.8188e+08	Cluster5
meta667	3.65742e+07	4.36787e+06	1.48098e+07	2.94376e+07	Cluster5
meta434	2.9747e+07	524845	6.2439e+06	2.48135e+07	Cluster5
meta430	5.32594e+08	4.0041e+07	1.24514e+08	4.7378e+08	Cluster5
meta96	2.80777e+07	4.05745e+06	1.43495e+07	2.49967e+07	Cluster5
meta602	8.53215e+07	524845	8.07945e+06	7.97206e+07	Cluster5
meta645	5.62915e+07	524845	1.66246e+07	6.01306e+07	Cluster5
meta5	2.3973e+07	3.60897e+06	7.89712e+06	2.62653e+07	Cluster5
meta243	1.90413e+08	6.37488e+07	9.07244e+07	2.11949e+08	Cluster5
meta299	1.17656e+07	524845	3.25616e+06	1.38427e+07	Cluster5
meta275	5.07204e+06	1.59705e+06	2.24879e+06	5.64845e+06	Cluster5
meta86	5.21274e+06	524845	1.55164e+06	6.03363e+06	Cluster5
meta603	2.62482e+07	524845	4.11091e+06	3.2086e+07	Cluster5
meta93	5.29583e+07	1.28197e+07	3.62403e+07	5.66674e+07	Cluster5
meta646	3.58018e+07	4.71751e+06	2.53117e+07	33021865	Cluster5
meta463	1.31319e+08	3.32884e+07	6.45163e+07	1.52405e+08	Cluster5
meta464	2.64759e+07	6.52858e+06	2.13926e+07	2.65061e+07	Cluster5
meta24	1.20603e+07	524845	4.17366e+06	1.51332e+07	Cluster5
meta521	2.59357e+07	524845	1.06534e+07	3.27701e+07	Cluster5
meta241	6.48372e+06	524845	3.73892e+06	7.99588e+06	Cluster5
meta213	4.48264e+07	1.35475e+07	1.91766e+07	5.67491e+07	Cluster5
meta713	1.17247e+07	3.13896e+06	8.90906e+06	1.3836e+07	Cluster5
meta78	1.18595e+07	524845	6.87428e+06	1.57169e+07	Cluster5
meta498	1447685070	8.24546e+07	4.75847e+08	1348833215	others
meta532	2.29431e+08	2.88379e+07	2.26074e+08	1.10811e+08	others
meta457	2.38541e+07	4.14319e+06	4.16202e+07	2.9013e+07	others
meta232	1.28063e+07	3.60488e+06	1.05379e+07	524845	others
meta4	1.53064e+07	5.10753e+06	1.52248e+07	524845	others
meta317	108936074	6.85542e+07	1.001e+08	1.62133e+07	others
meta198	2.35512e+07	7.22327e+06	1.83058e+07	2.0725e+07	others
meta503	4.87893e+07	32142397	1.30951e+07	3.80423e+07	others
meta647	1.94511e+08	2887043694	2415946616	2800059710	others
meta453	5.88129e+06	1.22469e+07	5.40359e+06	1.52871e+07	others

## Sheet: K
Cluster information of 293 shared differential accumulated metabolites accumulation patterns in Kunlun 14
Meta	K16	K20	K36	K42
meta688	1.24172e+07	524845	3.0616e+06	5.7662e+06	Cluster1
meta646	5.60849e+07	8.90298e+06	1.65049e+07	2.60662e+07	Cluster1
meta626	6.55337e+06	1.6956e+06	2.45307e+06	3.73374e+06	Cluster1
meta725	3.45345e+08	1.20489e+07	1.68308e+07	1.7515e+08	Cluster1
meta651	1.36185e+08	4.81128e+06	3.85057e+07	6.1838e+07	Cluster1
meta340	6.6894e+07	524845	1.00253e+07	2.64442e+07	Cluster1
meta546	2.48996e+08	1.01013e+07	4.12972e+07	1.20817e+08	Cluster1
meta431	5.19441e+07	1.74159e+07	2.36364e+07	3.40416e+07	Cluster1
meta351	5.37606e+07	524845	5.66965e+06	2.04817e+07	Cluster1
meta536	4.95989e+07	524845	1.52101e+07	2.4948e+07	Cluster1
meta371	1620125673	1.56132e+08	3.71968e+08	7.6672e+08	Cluster1
meta425	1.25232e+08	8.83004e+07	7.51678e+07	1.05953e+08	Cluster1
meta79	3.14901e+06	1.50908e+06	1.92159e+06	2.37328e+06	Cluster1
meta513	1.84024e+07	3.40552e+06	4.26665e+06	8.9697e+06	Cluster1
meta116	3130974741	2.75638e+08	6.15395e+08	2230543915	Cluster1
meta132	2.30446e+07	6.5516e+06	9.55881e+06	1.82487e+07	Cluster1
meta272	1.68704e+07	524845	3.35545e+06	1.24142e+07	Cluster1
meta437	8.66665e+08	524845	3.46844e+08	6.68803e+08	Cluster1
meta373	1.73128e+08	2.43637e+07	5.29558e+07	1.38714e+08	Cluster1
meta410	1.76247e+08	524845	6.59695e+06	5.69764e+07	Cluster1
meta18	2.52754e+08	524845	5.54274e+06	8.03116e+07	Cluster1
meta466	1.96753e+08	524845	2.77459e+06	3.82074e+07	Cluster1
meta152	1.05004e+08	524845	2.23233e+07	3.02856e+07	Cluster1
meta433	3.24894e+07	6.81965e+06	7.97087e+06	1.30744e+07	Cluster1
meta102	1.48182e+07	524845	524845	2.75431e+06	Cluster1
meta144	7.54422e+07	524845	2.83787e+06	1.08839e+07	Cluster1
meta203	1.87698e+08	3.20274e+06	1.01499e+07	3.09487e+07	Cluster1
meta471	4.80679e+07	524845	5.28522e+06	8.97339e+06	Cluster1
meta163	3.52681e+07	6.23777e+06	5.70699e+06	8.99089e+06	Cluster1
meta449	3.42932e+08	1.30755e+07	3.7894e+07	6.00074e+07	Cluster1
meta321	8.07695e+07	524845	6.85717e+06	1.03194e+07	Cluster1
meta187	6.72134e+07	3.32983e+07	4.15963e+07	4.06168e+07	Cluster1
meta154	5.01673e+07	524845	5.04369e+06	7.87979e+06	Cluster1
meta445	3.02142e+07	6.25844e+06	1.00316e+07	9.83459e+06	Cluster1
meta169	5.89131e+07	4.80072e+06	4.93635e+06	9.33712e+06	Cluster1
meta705	7.83965e+07	524845	524845	4.74176e+06	Cluster1
meta354	3.70346e+08	524845	1.01263e+07	1.86726e+07	Cluster1
meta390	1.39757e+08	1.02366e+07	8.36671e+06	17109780	Cluster1
meta535	5.01113e+07	524845	5.06533e+06	2.81226e+06	Cluster1
meta372	6.35236e+08	6.35968e+06	1.92738e+07	1.49937e+07	Cluster1
meta237	1.95768e+08	8.51542e+06	8.31245e+06	1.31625e+07	Cluster1
meta274	5.17651e+07	1.163e+07	1.11081e+07	1.26294e+07	Cluster1
meta170	7.64291e+07	6.86229e+06	7.48966e+06	1.05243e+07	Cluster1
meta263	3.22703e+08	4.86252e+07	2.36589e+07	4.97827e+07	Cluster1
meta186	2845983122	5.06677e+08	6.33924e+08	582405546	Cluster1
meta117	1.1094e+08	4.9293e+06	4.94766e+06	4.87716e+06	Cluster1
meta530	1.71684e+08	3.6852e+06	7.93747e+06	6.8054e+06	Cluster1
meta666	5.39233e+07	7.55346e+06	8.72128e+06	6.99308e+06	Cluster1
meta723	1.18581e+08	7.52193e+06	9.88433e+06	7.37199e+06	Cluster1
meta721	3.32847e+07	6.82092e+06	1.08482e+07	5.93154e+06	Cluster1
meta489	1.33679e+07	8.04357e+06	8.97159e+06	7.9462e+06	Cluster1
meta141	7.24811e+06	524845	2.45349e+06	524845	Cluster1
meta495	4.38341e+07	1.34119e+07	1.58079e+07	1.17725e+07	Cluster1
meta240	8.59129e+06	2.35433e+06	2.74867e+06	2.34654e+06	Cluster1
meta205	6.08914e+06	1.7202e+06	1.9354e+06	1.48901e+06	Cluster1
meta258	4.18999e+08	3.40784e+07	1.00459e+07	524845	Cluster1
meta398	301125157	4.77029e+07	3.31572e+07	2.61683e+07	Cluster1
meta242	5.78521e+07	5.01815e+06	7.58382e+06	524845	Cluster1
meta687	2.48836e+07	2.82417e+06	3.13819e+06	524845	Cluster1
meta534	1.66094e+08	3.26977e+07	2.50211e+07	1.5676e+07	Cluster1
meta215	5.27175e+07	9.11327e+06	8.86051e+06	524845	Cluster1
meta19	1.23946e+08	3.14227e+07	2.44873e+07	1.19652e+07	Cluster1
meta167	4.11891e+07	5.55152e+06	524845	524845	Cluster1
meta166	6.5015e+07	1.12715e+07	8.25018e+06	3.37527e+06	Cluster1
meta220	3.83381e+07	1.44894e+07	1.08938e+07	7.05786e+06	Cluster1
meta262	146862335	3.71041e+07	1.59525e+07	1.30082e+07	Cluster1
meta364	1.42823e+08	3.86775e+07	4.93881e+07	1.26318e+07	Cluster1
meta138	2.60057e+07	4.62911e+06	9.46304e+06	524845	Cluster1
meta267	7.0812e+07	1.77981e+07	1.39892e+07	6.97907e+06	Cluster1
meta367	4.30685e+07	7.02646e+06	6.31484e+06	524845	Cluster1
meta727	3.00205e+08	5.63137e+07	1.19356e+07	3.39052e+06	Cluster1
meta123	1.15227e+08	3.89987e+07	4.5101e+07	4.97032e+06	Cluster1
meta695	1.92598e+07	8.33695e+06	1.18541e+07	5.09358e+06	Cluster1
meta699	1.87626e+07	7.56277e+06	1.14499e+07	4.95602e+06	Cluster1
meta665	5.32446e+08	1.03682e+08	3.41372e+07	2.56035e+07	Cluster1
meta278	3.19089e+08	1.11894e+08	5.67938e+07	7.28829e+07	Cluster1
meta40	1.95329e+07	4.52275e+06	524845	524845	Cluster1
meta298	3.07362e+08	9.35637e+07	2.0108e+07	4.08199e+06	Cluster1
meta190	1043984951	3.726e+08	1.40268e+08	1.11633e+08	Cluster1
meta236	2.19363e+07	1.26892e+07	1.03148e+07	7.86082e+06	Cluster1
meta648	2651458006	9.40264e+08	327445894	3.48936e+08	Cluster1
meta653	2364513102	7.58815e+08	2.6397e+08	2.7999e+08	Cluster1
meta664	1.97584e+07	9.75446e+06	8.27585e+06	4.26003e+06	Cluster1
meta454	6.8221e+08	3.70889e+08	2.98296e+08	1.78289e+08	Cluster1
meta550	5.14512e+07	2.49163e+07	1.87225e+07	5.85998e+06	Cluster1
meta388	2.26064e+08	8.44465e+07	2.08325e+07	3.39649e+07	Cluster1
meta153	5.94776e+07	3.02537e+07	3.12853e+07	5.11165e+06	Cluster1
meta680	8.24637e+06	4.01283e+06	3.36631e+06	524845	Cluster1
meta502	4794643441	2395295182	6.76464e+08	736640360	Cluster1
meta113	8.19934e+08	3.81985e+08	110695961	1.17173e+07	Cluster1
meta27	7.73958e+07	4.21984e+07	1.42717e+07	1.40366e+07	Cluster1
meta291	2.83072e+07	1.51352e+07	3.76376e+06	524845	Cluster1
meta314	4.76278e+06	3.72005e+06	2.63477e+06	2.27559e+06	Cluster1
meta704	3.91877e+07	23213678	2.94019e+06	524845	Cluster1
meta455	2.05599e+07	1.4255e+07	2.82134e+06	3.53019e+06	Cluster1
meta365	6632082155	4657599803	1929880079	1117204711	Cluster1
meta532	2.31801e+08	2.20831e+08	190830664	2.02886e+08	Cluster1
meta712	511436809	3.27223e+08	1.85631e+07	4.57431e+07	Cluster1
meta481	3.76243e+07	3.06117e+07	6.88394e+06	524845	Cluster1
meta717	185408753	1.64239e+08	6.39937e+07	2.67799e+07	Cluster1
meta52	2.211e+07	1.59284e+07	3.05354e+06	6.49321e+06	Cluster1
meta14	5.46663e+07	4.15882e+07	7.23448e+06	524845	Cluster1
meta492	6.94964e+07	4.71666e+07	1.0775e+07	1.6913e+07	Cluster1
meta678	3.39798e+07	3.23167e+07	3.912e+06	524845	Cluster1
meta632	1.49676e+07	1.00334e+07	3.61283e+06	524845	Cluster1
meta10	6.70748e+08	5.99065e+08	2.63924e+08	524845	Cluster1
meta453	1.17479e+07	1.11956e+07	7.23856e+06	2.89926e+06	Cluster1
meta637	8.25948e+07	5.86097e+07	8.49573e+06	524845	Cluster1
meta330	5.32545e+07	4.69939e+07	3.32108e+07	2.14918e+07	Cluster1
meta542	7.73894e+06	1.29514e+07	4.56627e+06	524845	Cluster2
meta436	524845	2.4059e+08	4.61203e+07	524845	Cluster2
meta380	1.18923e+07	3.30114e+07	2.95222e+06	2.77925e+06	Cluster2
meta545	2.53911e+07	5.54915e+07	1.74984e+07	524845	Cluster2
meta210	6.97571e+06	1.23502e+07	2.52846e+06	524845	Cluster2
meta555	1.45919e+08	410754604	1.14401e+07	2.50118e+06	Cluster2
meta310	1.22978e+07	2.39381e+07	7.85797e+06	524845	Cluster2
meta234	5.24694e+07	1.65853e+08	3.99332e+07	524845	Cluster2
meta461	8.91798e+06	1.76718e+07	1.25816e+07	524845	Cluster2
meta443	7.46041e+06	1.60614e+07	5.76629e+06	524845	Cluster2
meta674	9.95271e+07	2.77454e+08	3.34962e+07	1.4697e+07	Cluster2
meta71	6.56759e+08	1135037577	763050035	5.86113e+07	Cluster2
meta202	2.93052e+08	7.20451e+08	2.45789e+08	2.17569e+08	Cluster2
meta162	1.55362e+07	2.32487e+07	1.06191e+07	524845	Cluster2
meta379	9.97848e+06	2.32369e+07	1.1424e+07	524845	Cluster2
meta6	524845	2.64991e+07	3.09772e+06	3.6553e+06	Cluster2
meta662	2.11256e+07	4.14427e+07	1.84177e+07	524845	Cluster2
meta619	2.05685e+07	4.46372e+07	9.29902e+06	5.573e+06	Cluster2
meta382	3.21357e+07	7.11715e+07	1.07436e+07	7.88083e+06	Cluster2
meta407	524845	2.34316e+07	6.31999e+06	524845	Cluster2
meta209	4.97275e+06	5.63355e+07	4.17188e+06	524845	Cluster2
meta42	524845	3.68927e+07	1.62246e+07	524845	Cluster2
meta622	3.79594e+07	1.03423e+08	524845	5.97159e+06	Cluster2
meta212	4.30608e+06	2.32513e+07	8.46172e+06	4.57064e+06	Cluster2
meta115	2.59873e+07	9.93879e+07	6.31943e+06	524845	Cluster2
meta576	1.37134e+07	2.50398e+07	1.09746e+07	6.43986e+06	Cluster2
meta214	524845	1.96081e+08	4.06138e+07	9.13516e+06	Cluster2
meta708	3.33311e+07	6.9795e+07	8.66076e+06	4.04241e+06	Cluster2
meta82	524845	2.39766e+07	6.87808e+06	5.84369e+06	Cluster2
meta685	2.13556e+07	1.00734e+08	4.74811e+07	1.02391e+07	Cluster2
meta413	2.4075e+07	9.40646e+07	1.46664e+07	3.57638e+06	Cluster2
meta559	9.25516e+07	3.85405e+08	2.81638e+08	101793630	Cluster2
meta593	1.53047e+07	2.22329e+07	8.25087e+06	3.44324e+06	Cluster2
meta392	2.57275e+07	8.35763e+07	3.89608e+07	3.18289e+07	Cluster2
meta416	524845	1444459918	2.33121e+08	4.05311e+07	Cluster2
meta39	1.45615e+08	3.13532e+08	8.15465e+07	6.2119e+07	Cluster2
meta670	8.8135e+06	6.0334e+07	3.57884e+07	1.9898e+07	Cluster2
meta588	524845	1.43083e+07	8.18716e+06	6.54805e+06	Cluster2
meta50	3.3187e+06	5.50569e+07	4.0502e+07	1.35077e+07	Cluster2
meta311	1.60211e+07	1.90074e+07	7.50724e+06	524845	Cluster2
meta408	3.06212e+07	3.89687e+07	10202662	6.68265e+06	Cluster2
meta541	2.96284e+07	4.00226e+07	6.68303e+06	524845	Cluster2
meta417	6.22136e+07	8.10014e+07	1.47138e+07	8.18078e+06	Cluster2
meta487	5.11239e+07	7.59573e+07	1.3584e+07	524845	Cluster2
meta120	3.62305e+08	1065027374	9.86486e+08	3.85976e+08	Cluster2
meta675	6.75643e+06	3.501e+07	31087358	1.90714e+07	Cluster2
meta337	4.24158e+07	123383079	1.08103e+08	3.55329e+07	Cluster2
meta582	524845	9.25463e+06	7.56511e+06	4.3972e+06	Cluster2
meta383	4.98555e+08	5.07994e+08	1.15738e+08	1.15022e+08	Cluster2
meta114	4.21014e+08	4.50291e+08	1.83436e+08	9.18238e+06	Cluster2
meta307	1.91518e+08	1.92435e+08	4.97655e+07	7.11672e+06	Cluster2
meta668	524845	2.63257e+07	1.04852e+08	1.19286e+07	Cluster3
meta360	6.50625e+06	4.96629e+06	3.78517e+07	524845	Cluster3
meta198	1.17225e+07	4.66905e+06	3.04423e+07	1.2319e+07	Cluster3
meta320	2.09025e+07	9.50959e+06	5.2095e+07	2.87974e+07	Cluster3
meta317	3.79412e+07	2.52903e+07	9.94667e+07	5.19575e+07	Cluster3
meta4	5.56275e+06	2.95814e+07	5.21912e+07	9.40835e+06	Cluster3
meta457	524845	1.26808e+07	2.18635e+07	9.3247e+06	Cluster3
meta112	524845	7.12628e+06	3.5257e+07	1.80356e+06	Cluster3
meta531	524845	5.11529e+06	1.90172e+07	9.16821e+06	Cluster3
meta503	8.23657e+06	9.33661e+06	1.53055e+07	6.18285e+06	Cluster3
meta308	524845	524845	2.5123e+07	6.95068e+06	Cluster3
meta246	3.91909e+06	1.02306e+07	1.92102e+07	4.02367e+06	Cluster3
meta309	4.66643e+07	126382138	2.22266e+08	4.66329e+07	Cluster3
meta482	524845	3.44868e+07	4.37999e+07	1.61539e+07	Cluster3
meta521	524845	4.58178e+06	3.16093e+07	1.18752e+07	Cluster3
meta444	2.01905e+07	41230527	5.37775e+07	1.90468e+07	Cluster3
meta630	2.04725e+07	1.6294e+07	8.68731e+07	3.22488e+06	Cluster3
meta232	4.31497e+06	4.69263e+06	1.01537e+07	524845	Cluster3
meta629	7.42049e+07	7.33965e+07	9.11702e+07	6.37024e+07	Cluster3
meta98	5.42649e+06	524845	2.89886e+07	2.1531e+07	Cluster3
meta677	5.2576e+06	4.86392e+06	8.23174e+06	524845	Cluster3
meta551	1.02275e+07	2.09196e+07	2.71137e+07	4.22155e+06	Cluster3
meta432	3.41452e+07	524845	3.07534e+06	8.85032e+07	Cluster4
meta711	524845	4.72862e+06	1.16657e+07	1.5418e+07	Cluster4
meta92	524845	3.91763e+06	1.00696e+07	1.43795e+07	Cluster4
meta485	5.84109e+06	7.72688e+06	8.71437e+07	1.23388e+08	Cluster4
meta647	1.57552e+08	9.19166e+08	2279947505	2699912357	Cluster4
meta290	1.08362e+07	2.81499e+07	5.7723e+07	5.73471e+07	Cluster4
meta127	524845	1.77086e+06	6.72507e+06	1.06062e+07	Cluster4
meta464	524845	1.43749e+07	1.51832e+07	3.01816e+07	Cluster4
meta124	524845	5.73414e+07	5.56777e+07	122897590	Cluster4
meta525	1.17923e+08	6.16078e+08	6.64908e+08	6.40648e+08	Cluster4
meta8	4.55111e+08	9.24847e+08	2901222319	2900143111	Cluster4
meta7	3.73268e+07	9.1876e+07	3.31301e+08	4.47088e+08	Cluster4
meta656	524845	3.11286e+07	5.14107e+07	6.8065e+07	Cluster4
meta25	9.82838e+06	5.3684e+07	6.45401e+07	1.20003e+08	Cluster4
meta66	524845	5.24736e+06	1.44775e+07	1.59218e+07	Cluster4
meta22	8.8286e+06	6.27251e+07	5.26255e+07	1.0617e+08	Cluster4
meta59	524845	2.99383e+06	1.05941e+07	1.12069e+07	Cluster4
meta279	524845	4.46444e+06	1.19481e+07	1.18788e+07	Cluster4
meta577	524845	3.36136e+07	2.23083e+07	6.09123e+07	Cluster4
meta504	6.617e+06	127488237	1.41276e+08	1.43449e+08	Cluster4
meta265	6.7416e+06	3.11478e+07	3.70693e+07	3.31845e+07	Cluster4
meta96	524845	1.08706e+07	1.63054e+07	2.71623e+07	Cluster4
meta606	524845	524845	5.16429e+06	1.99703e+08	Cluster4
meta612	5.15089e+06	5.53032e+06	4.92553e+06	1.85933e+07	Cluster4
meta498	2.15581e+08	8.14222e+07	1.23598e+08	649619822	Cluster4
meta24	3.40581e+06	524845	5.07183e+06	1.732e+07	Cluster4
meta119	8.14234e+06	4.83856e+06	7.47148e+06	1.42362e+07	Cluster4
meta621	4.59486e+06	524845	5.19675e+06	3.45047e+07	Cluster4
meta638	1.33137e+08	2.53284e+07	7.40632e+07	4.17481e+08	Cluster4
meta663	1.2633e+07	7.83949e+06	1.4085e+07	1.73259e+07	Cluster4
meta640	5.08014e+06	524845	8.79671e+06	1.29095e+07	Cluster4
meta85	3.97677e+06	3.29845e+06	3.90272e+06	1.32792e+07	Cluster4
meta300	4.75011e+06	4.98091e+06	4.83968e+06	1.24758e+07	Cluster4
meta501	2.20123e+06	524845	3.52049e+06	1.35546e+07	Cluster4
meta111	8.92676e+06	524845	1.15683e+07	4.7273e+07	Cluster4
meta686	524845	524845	3.5196e+06	2.87258e+08	Cluster4
meta281	7.55007e+06	3.72838e+06	8.6289e+06	1.77647e+07	Cluster4
meta231	2.8955e+07	6.97012e+06	3.54677e+07	4.94103e+07	Cluster4
meta362	524845	1.39253e+08	4.48812e+08	3107110957	Cluster4
meta603	524845	524845	4.79147e+06	2.1264e+07	Cluster4
meta78	1.29097e+07	9.62038e+06	2.63648e+07	5.04004e+07	Cluster4
meta173	524845	6.62168e+06	2.47719e+07	1.585e+08	Cluster4
meta241	524845	524845	3.85424e+06	1.16643e+07	Cluster4
meta345	524845	2.67811e+06	3.86165e+06	1.62031e+07	Cluster4
meta328	524845	3.96853e+06	8.05118e+06	3.35311e+07	Cluster4
meta329	524845	5.39145e+06	1.1687e+07	4.88484e+07	Cluster4
meta324	524845	4.64388e+06	8.15821e+06	3.39792e+07	Cluster4
meta325	524845	2.90148e+06	6.36732e+06	2.39233e+07	Cluster4
meta93	1.80033e+07	1.59696e+07	3.45713e+07	6.11269e+07	Cluster4
meta667	4.23605e+06	5.93574e+06	1.41875e+07	3.84777e+07	Cluster4
meta538	524845	6.14771e+06	1.14035e+07	4.48693e+07	Cluster4
meta233	524845	6.91867e+06	1.21612e+07	4.9163e+07	Cluster4
meta518	6.81557e+06	1.09891e+07	1.59687e+07	4.48157e+07	Cluster4
meta463	5.63068e+07	6.59288e+07	9.39906e+07	1.77037e+08	Cluster4
meta491	524845	3.67932e+06	6.91005e+06	2.84749e+07	Cluster4
meta318	524845	8.04535e+06	1.57469e+07	5.72689e+07	Cluster4
meta401	1.10094e+07	4.1182e+07	2.31834e+07	103867887	Cluster4
meta5	524845	5.62338e+06	1.09429e+07	3.79335e+07	Cluster4
meta323	524845	5.5913e+06	1.21393e+07	3.96951e+07	Cluster4
meta322	524845	6.53948e+06	1.42511e+07	5.11267e+07	Cluster4
meta713	3.2247e+06	3.76464e+06	8.70671e+06	1.55031e+07	Cluster4
meta199	524845	3.26904e+06	1.48071e+07	3.48317e+07	Cluster4
meta657	524845	6.27636e+06	1.09158e+07	2.53894e+07	Cluster4
meta508	2.20154e+07	3.44268e+07	3.20128e+07	5.16863e+07	Cluster4
meta438	6.85387e+08	3.93022e+07	2.63027e+08	4.32617e+08	Cluster5
meta435	159123796	1.64307e+07	6.92258e+07	1.14954e+08	Cluster5
meta294	3.78595e+07	4.91859e+06	8.45699e+06	2.45198e+07	Cluster5
meta155	8.1553e+07	1.06464e+07	2.45792e+07	5.89277e+07	Cluster5
meta645	1.04735e+08	9.77112e+06	4.15254e+07	8.03509e+07	Cluster5
meta722	4.5729e+07	524845	7.31037e+06	3.42834e+07	Cluster5
meta412	6.78989e+07	2.86661e+06	1.73862e+07	6.40292e+07	Cluster5
meta243	1.99761e+08	7.09923e+07	1.03623e+08	1.79295e+08	Cluster5
meta512	6.75522e+07	2.81157e+07	3.12673e+07	6.67352e+07	Cluster5
meta357	1.1222e+08	9.62175e+07	8.90478e+07	1.09386e+08	Cluster5
meta396	6.11544e+07	524845	5.73534e+06	6.51699e+07	Cluster5
meta339	2.20553e+08	2.42437e+07	6.14449e+07	2.16965e+08	Cluster5
meta460	3.53063e+08	1.35443e+08	1.41692e+08	3.08408e+08	Cluster5
meta275	5.26274e+06	1.82476e+06	2.70845e+06	4.84102e+06	Cluster5
meta11	9.63635e+08	5.29331e+07	1.39341e+08	1320029595	Cluster5
meta86	4.86709e+06	524845	2.14445e+06	4.60758e+06	Cluster5
meta602	5.90995e+07	524845	1.79304e+07	5.95619e+07	Cluster5
meta213	4.35824e+07	1.53737e+07	2.42528e+07	4.63726e+07	Cluster5
meta430	2.43391e+08	4.9453e+07	1.08362e+08	2.88679e+08	Cluster5
meta108	179048548	524845	1.41879e+07	2.6661e+08	Cluster5
meta305	8.55596e+07	4.33014e+06	3.07251e+07	9.43043e+07	Cluster5
meta253	8.35099e+06	524845	5.25561e+06	1.19584e+07	Cluster5
meta434	1.66419e+07	6.50807e+06	1.43958e+07	1.92139e+07	Cluster5
meta73	7.35341e+06	5.4616e+06	5.64376e+06	8.95724e+06	Cluster5
meta9	1568677936	4.73968e+08	7.25085e+08	2118712223	Cluster5
meta299	6.38633e+06	524845	3.46903e+06	1.25367e+07	Cluster5
meta47	2.8428e+06	524845	524845	6.36693e+06	Cluster5
meta181	8.8365e+07	1.50328e+08	2.88915e+07	1.03555e+08	others
meta335	524845	3.04918e+07	3.2029e+07	7.92674e+06	others
meta469	1.05519e+07	2.33057e+07	2.35485e+07	524845	others
meta161	524845	4.71985e+07	3.90045e+07	1.53681e+07	others
meta405	8.1037e+06	5.45676e+07	5.38557e+07	4.13877e+07	others
meta348	5.20386e+06	2.72655e+06	4.30635e+06	2.57882e+06	others
meta548	7.46908e+06	524845	5.79658e+06	524845	others
meta197	1.07958e+07	4.9055e+06	9.37768e+06	524845	others
meta287	7.97161e+07	1.02703e+07	5.77263e+07	1.48259e+07	others
meta103	1.33896e+07	9.01864e+06	1.28987e+07	4.33358e+06	others
meta172	9.77164e+06	5.49423e+06	8.60603e+06	4.09878e+06	others
meta446	6.86186e+06	524845	8.27611e+06	524845	others
meta271	1.28209e+07	524845	1.63339e+07	5.37778e+06	others
meta616	7.30943e+06	524845	1.05825e+07	4.40317e+06	others
meta331	4.03615e+06	2.61535e+06	4.75918e+06	3.31074e+06	others
meta714	4.25505e+07	1.53214e+07	3.7365e+07	4.57929e+06	others
meta151	7.87927e+07	2.23248e+07	5.14606e+07	2.70128e+07	others
meta414	8.78129e+06	8.2438e+06	2.02543e+06	1.06614e+07	others
meta204	524845	3.75407e+07	2.66843e+07	9.62095e+06	others
meta620	524845	1.58675e+07	1.61829e+07	5.4359e+06	others

## Sheet: H
Cluster information of 293 shared differential accumulated metabolites accumulation patterns in Heilaoya
Meta	H16	H20	H36	H42
meta582	1.06841e+07	5.3206e+06	7.64903e+06	6.33821e+06	Cluster1
meta141	6.79033e+06	524845	3.0391e+06	2.10422e+06	Cluster1
meta495	3.49551e+07	1.63775e+07	1.01357e+07	2.42869e+07	Cluster1
meta340	2.9038e+07	524845	5.39834e+06	1.78574e+07	Cluster1
meta152	7.59589e+07	524845	9.8456e+06	4.12534e+07	Cluster1
meta471	4.1668e+07	524845	3.28386e+06	1.89025e+07	Cluster1
meta721	2.55472e+07	3.65103e+06	7.24216e+06	1.3817e+07	Cluster1
meta466	9.80888e+07	524845	524845	4.00138e+07	Cluster1
meta626	6.61572e+06	1.29126e+06	2.16925e+06	3.48269e+06	Cluster1
meta203	1.93728e+08	524845	7.26241e+06	7.12518e+07	Cluster1
meta431	5.30273e+07	1.29261e+07	2.14065e+07	2.99584e+07	Cluster1
meta351	5.3545e+07	524845	7.28572e+06	1.94146e+07	Cluster1
meta414	9.67041e+06	2.57219e+06	2.40625e+06	4.75783e+06	Cluster1
meta154	4.341e+07	524845	1.01253e+07	1.73765e+07	Cluster1
meta103	7.87048e+06	524845	3.72019e+06	4.05644e+06	Cluster1
meta433	2.72145e+07	6.58219e+06	7.44494e+06	1.37611e+07	Cluster1
meta651	1.39501e+08	524845	1.66324e+07	4.44035e+07	Cluster1
meta144	6.92861e+07	524845	524845	2.443e+07	Cluster1
meta699	1.10374e+07	5.4667e+06	5.04217e+06	6.86551e+06	Cluster1
meta348	9.37731e+06	524845	524845	2.87908e+06	Cluster1
meta186	1794602678	2.03876e+08	4.02654e+08	7.71877e+08	Cluster1
meta513	3.38165e+07	3.92594e+06	3.2469e+06	1.13274e+07	Cluster1
meta102	1.22667e+07	524845	524845	3.2525e+06	Cluster1
meta220	4.06025e+07	1.68191e+07	1.09786e+07	8.51573e+06	Cluster1
meta262	9.64379e+07	3.5644e+07	1.55206e+07	1.37165e+07	Cluster1
meta454	6.25208e+08	3.54032e+08	2.78877e+08	2.64513e+08	Cluster1
meta364	1.25278e+08	4.32957e+07	2.48709e+07	1.61759e+07	Cluster1
meta19	1.48523e+08	5.44662e+07	2.82419e+07	1.87774e+07	Cluster1
meta14	6.85328e+07	2.23337e+07	6.3394e+06	524845	Cluster1
meta298	2.72313e+08	9.83848e+07	1.98391e+07	1.52556e+07	Cluster1
meta267	6.68162e+07	3.11808e+07	1.61796e+07	1.05933e+07	Cluster1
meta197	1.69845e+07	6.67846e+06	524845	524845	Cluster1
meta704	3.04587e+07	1.13218e+07	524845	524845	Cluster1
meta619	5.80796e+07	2.80234e+07	1.16591e+07	8.74909e+06	Cluster1
meta637	5.95609e+07	2.44059e+07	9.67248e+06	524845	Cluster1
meta664	19496202	9.21185e+06	6.4113e+06	2.29267e+06	Cluster1
meta113	8.61748e+08	3.85356e+08	1.40053e+08	2.52484e+07	Cluster1
meta190	6.8447e+08	3.47951e+08	139135272	1.15745e+08	Cluster1
meta481	3.19514e+07	1.62224e+07	9.87605e+06	524845	Cluster1
meta291	2.80567e+07	1.48751e+07	5.64896e+06	524845	Cluster1
meta123	1.06088e+08	5.02532e+07	1.88426e+07	1.11624e+07	Cluster1
meta680	9.23765e+06	3.22935e+06	3.54754e+06	524845	Cluster1
meta27	3.91987e+07	2.48255e+07	1.46327e+07	1.42851e+07	Cluster1
meta278	1.57632e+08	1.11808e+08	4.59024e+07	6.47643e+07	Cluster1
meta365	5629450343	3714367012	2282499133	1568949002	Cluster1
meta307	2.09281e+08	1.22683e+08	3.99551e+07	1.38574e+07	Cluster1
meta153	5.59473e+07	3.47137e+07	1.42601e+07	9.0198e+06	Cluster1
meta492	3.83094e+07	2.95618e+07	2.01902e+07	1.76142e+07	Cluster1
meta678	2.24145e+07	1.56283e+07	6.6233e+06	4.1122e+06	Cluster1
meta632	1.7069e+07	1.04348e+07	3.22294e+06	524845	Cluster1
meta593	2.49608e+07	1.90955e+07	6.29541e+06	4.70695e+06	Cluster1
meta52	3.30272e+07	2.38582e+07	4.82755e+06	3.66531e+06	Cluster1
meta588	1.90214e+07	1.67609e+07	7.74897e+06	7.68145e+06	Cluster1
meta455	1.20477e+07	9.76187e+06	2.69692e+06	524845	Cluster1
meta408	2.59062e+07	2.16506e+07	1.37306e+07	4.85905e+06	Cluster1
meta417	5.02053e+07	4.16363e+07	2.44829e+07	524845	Cluster1
meta445	2.47707e+07	524845	4.74795e+06	6.28671e+06	Cluster1
meta79	4.43787e+06	1.56324e+06	1.91902e+06	2.09572e+06	Cluster1
meta170	9.74007e+07	8.21192e+06	524845	2.12832e+07	Cluster1
meta695	2.29728e+07	524845	6.83627e+06	6.22641e+06	Cluster1
meta117	1.14029e+08	524845	8.89954e+06	1.86165e+07	Cluster1
meta705	4.29881e+07	524845	2.8034e+06	7.16784e+06	Cluster1
meta666	4.86985e+07	5.26741e+06	8.81777e+06	1.20841e+07	Cluster1
meta449	1.527e+08	2.60555e+06	1.58488e+07	2.50937e+07	Cluster1
meta321	6.58854e+07	524845	524845	7.85954e+06	Cluster1
meta354	2.75366e+08	524845	1.08863e+07	3.3132e+07	Cluster1
meta390	1.04333e+08	524845	6.71681e+06	1.09819e+07	Cluster1
meta357	3.07859e+08	93340923	1.01299e+08	1.21714e+08	Cluster1
meta723	7.31071e+07	7.6551e+06	5.27285e+06	1.26881e+07	Cluster1
meta242	3.70306e+07	524845	524845	4.47726e+06	Cluster1
meta240	8.52388e+06	1.97423e+06	2.35096e+06	2.528e+06	Cluster1
meta535	5.15228e+07	524845	524845	2.80003e+06	Cluster1
meta372	5.03912e+08	524845	9.1565e+06	2.35225e+07	Cluster1
meta237	1.94381e+08	5.92654e+06	9.04072e+06	1.17841e+07	Cluster1
meta274	5.11554e+07	8.26256e+06	1.29586e+07	1.07559e+07	Cluster1
meta166	1.14982e+08	524845	2.95309e+06	5.75381e+06	Cluster1
meta398	3.25637e+08	3.89744e+07	3.76606e+07	3.71501e+07	Cluster1
meta163	1.85825e+07	3.31888e+06	6.9191e+06	4.58269e+06	Cluster1
meta181	1.59338e+08	6.88207e+07	5.22154e+07	7.27936e+07	Cluster1
meta4	1.96322e+08	524845	1.67561e+07	524845	Cluster1
meta665	5.51086e+08	5.60079e+07	3.59391e+07	3.89869e+07	Cluster1
meta215	327148291	2.19353e+06	4.19308e+06	524845	Cluster1
meta530	2.11696e+08	524845	6.21958e+06	7.39476e+06	Cluster1
meta246	1.35097e+08	524845	4.64178e+06	524845	Cluster1
meta489	2.22967e+07	8.0897e+06	9.48571e+06	7.84528e+06	Cluster1
meta169	2.00996e+07	524845	5.3027e+06	524845	Cluster1
meta258	2.92532e+08	1.77146e+07	9.63574e+06	524845	Cluster1
meta263	2.21759e+08	2.9247e+07	2.50679e+07	1.9559e+07	Cluster1
meta205	5.72751e+06	2.28892e+06	1.99459e+06	1.87683e+06	Cluster1
meta550	4.98008e+07	1.79002e+07	1.59671e+07	1.5126e+07	Cluster1
meta138	3.26418e+07	4.65506e+06	8.8273e+06	524845	Cluster1
meta314	1.09545e+07	3.52819e+06	4.50036e+06	2.74338e+06	Cluster1
meta172	1.18144e+07	3.45852e+06	2.04927e+06	2.67013e+06	Cluster1
meta653	1769661630	4.79031e+08	3.33465e+08	2.87229e+08	Cluster1
meta167	5.51869e+07	1.09634e+07	8.07997e+06	5.13036e+06	Cluster1
meta388	1.38083e+08	4.61855e+07	3.14205e+07	2.79924e+07	Cluster1
meta687	1.63429e+07	4.20912e+06	2.35686e+06	2.30898e+06	Cluster1
meta727	2.28919e+08	3.83786e+07	7.28836e+06	5.34699e+06	Cluster1
meta648	1928748704	5.85807e+08	4.10016e+08	3.45839e+08	Cluster1
meta502	4180635715	1532674132	9.7334e+08	825080372	Cluster1
meta367	2.93209e+07	1.00675e+07	5.39478e+06	4.76617e+06	Cluster1
meta534	1.35658e+08	4.69809e+07	2.28898e+07	2.27184e+07	Cluster1
meta40	2.93366e+07	1.26437e+07	1.06936e+07	7.3215e+06	Cluster1
meta541	1.32259e+07	1.29317e+07	7.91528e+06	4.39384e+06	Cluster1
meta487	6.49179e+07	6.13928e+07	1.56762e+07	524845	Cluster1
meta443	524845	1.4301e+07	4.72398e+06	524845	Cluster2
meta379	8.92001e+06	2.48236e+07	1.78348e+07	7.36555e+06	Cluster2
meta670	2.26597e+07	4.86826e+07	2.58192e+07	2.40692e+07	Cluster2
meta675	524845	4.47358e+07	3.33403e+07	1.54062e+07	Cluster2
meta469	1.27149e+07	3.67191e+07	1.57666e+07	4.44904e+06	Cluster2
meta202	3.5411e+08	8.19276e+08	2.7855e+08	277178819	Cluster2
meta204	524845	3.92284e+08	2.43588e+07	5.83782e+06	Cluster2
meta317	3.5956e+07	9.13716e+07	5.22157e+07	6.37008e+07	Cluster2
meta161	524845	8.3421e+07	4.99638e+07	1.02752e+07	Cluster2
meta6	524845	2.08772e+07	3.9832e+06	3.80877e+06	Cluster2
meta380	6.48929e+06	1.78081e+07	7.00255e+06	4.06398e+06	Cluster2
meta405	1.04761e+07	6.44533e+07	5.65403e+07	3.07111e+07	Cluster2
meta209	2.63944e+06	2.36335e+07	6.54892e+06	524845	Cluster2
meta42	524845	2.0091e+07	5.93662e+06	524845	Cluster2
meta551	1.07217e+07	2.82945e+07	1.7788e+07	7.28787e+06	Cluster2
meta212	524845	1.91596e+07	1.08569e+07	7.56951e+06	Cluster2
meta214	524845	1.53082e+08	2.49891e+07	9.49318e+06	Cluster2
meta685	524845	1.59898e+08	5.99897e+07	1.27617e+07	Cluster2
meta413	1.3779e+07	4.86115e+07	1.87717e+07	7.10834e+06	Cluster2
meta392	3.67078e+07	7.28701e+07	3.5229e+07	3.29878e+07	Cluster2
meta335	524845	2.87617e+07	7.58888e+06	4.07816e+06	Cluster2
meta416	524845	1118618310	1.51355e+08	4.7363e+07	Cluster2
meta308	524845	7.95373e+07	3.56889e+07	1.64284e+07	Cluster2
meta436	1.89558e+08	2.02793e+08	5.62049e+07	7.19154e+06	Cluster2
meta71	6.9103e+08	7.29927e+08	2.47657e+08	1.54498e+08	Cluster2
meta115	4.33789e+07	5.09131e+07	5.54335e+06	524845	Cluster2
meta337	1.08225e+08	1.2189e+08	7.64653e+07	6.09388e+07	Cluster2
meta555	1.64545e+08	2.38216e+08	1.20965e+07	524845	Cluster2
meta310	1.47424e+07	1.51447e+07	6.30679e+06	524845	Cluster2
meta461	8.83053e+06	9.68862e+06	3.28973e+06	2.49668e+06	Cluster2
meta10	6.48576e+08	7.38906e+08	504435870	8.51738e+07	Cluster2
meta708	2.0478e+07	2.82504e+07	8.51272e+06	4.88423e+06	Cluster2
meta311	1.5589e+07	2.23325e+07	6.25393e+06	524845	Cluster2
meta453	9.07076e+06	1.13091e+07	6.16174e+06	4.96635e+06	Cluster2
meta545	2.52537e+07	3.73038e+07	8.78267e+06	524845	Cluster2
meta548	1.67955e+08	2.82135e+08	5.14471e+07	3.49019e+06	Cluster2
meta407	1.31568e+07	2.13235e+07	6.48254e+06	524845	Cluster2
meta330	4.6208e+07	5.45823e+07	3.51812e+07	2.67069e+07	Cluster2
meta503	1.04385e+07	1.4561e+07	8.55083e+06	4.43333e+06	Cluster2
meta39	186834250	3.26177e+08	7.27949e+07	5.69736e+07	Cluster2
meta234	7.96967e+07	1.32549e+08	3.78635e+07	6.09005e+06	Cluster2
meta674	5.98203e+07	1.09567e+08	3.38087e+07	1.95789e+07	Cluster2
meta162	1.6677e+07	2.41137e+07	1.80761e+07	3.57051e+06	Cluster2
meta662	3.1468e+07	5.69762e+07	2.69465e+07	5.15867e+06	Cluster2
meta210	5.52332e+06	1.09293e+07	1.47806e+06	524845	Cluster2
meta622	2.28984e+07	4.28136e+07	524845	8.02678e+06	Cluster2
meta576	2.16874e+07	4.36129e+07	5.4909e+06	8.08339e+06	Cluster2
meta542	4.65864e+06	1.36175e+07	524845	524845	Cluster2
meta382	2.2286e+07	4.18469e+07	2.12541e+07	1.2655e+07	Cluster2
meta620	524845	1.61946e+07	1.36367e+07	5.44401e+06	Cluster2
meta114	4.17851e+08	4.63043e+08	1.78709e+08	3.67575e+07	Cluster2
meta504	8.25111e+06	1.48545e+08	1.41106e+08	1.29023e+08	Cluster2
meta712	2.24296e+08	2.37665e+08	4.68811e+07	6.44973e+07	Cluster2
meta630	3.47317e+07	2.66959e+07	4.25467e+07	8.14209e+06	Cluster3
meta521	524845	524845	3.36317e+07	6.01166e+06	Cluster3
meta8	5.53359e+08	2.5029e+08	3050238407	2578479750	Cluster3
meta7	3.37388e+07	2.05435e+07	9.1143e+08	3.38852e+08	Cluster3
meta320	1.9915e+07	4.04705e+06	1.05895e+08	1.7847e+07	Cluster3
meta59	524845	524845	2.25886e+07	8.00851e+06	Cluster3
meta711	524845	2.70447e+06	1.66217e+07	9.65748e+06	Cluster3
meta668	524845	3.20443e+06	3.4806e+07	1.13465e+07	Cluster3
meta232	3.67425e+06	2.19732e+06	7.81308e+06	524845	Cluster3
meta290	1.28969e+07	9.38831e+06	6.03321e+07	5.41246e+07	Cluster3
meta127	524845	524845	1.54497e+07	6.37288e+06	Cluster3
meta464	2.91572e+06	8.67332e+06	2.24017e+07	2.14874e+07	Cluster3
meta50	1.01985e+07	2.97966e+07	5.26467e+07	9.72439e+06	Cluster3
meta120	357327431	5.15781e+08	1023639766	3.42871e+08	Cluster3
meta629	3.69922e+07	4.91804e+07	1.2748e+08	8.71164e+07	Cluster3
meta616	524845	4.53932e+06	1.25356e+07	1.23215e+07	Cluster3
meta318	524845	4.06027e+06	2.24573e+07	5.0823e+06	Cluster3
meta119	6.66079e+06	3.78137e+06	1.44956e+07	10863712	Cluster3
meta457	524845	4.70984e+06	1.52993e+07	7.49785e+06	Cluster3
meta663	9.08095e+06	7.11446e+06	1.70556e+07	1.66657e+07	Cluster3
meta360	8.86243e+06	1.17516e+07	3.58167e+07	7.35453e+06	Cluster3
meta187	4.87363e+07	2.51296e+07	118674915	7.03943e+07	Cluster3
meta98	6.69629e+06	524845	46449813	7.19199e+06	Cluster3
meta279	2.97152e+06	524845	1.25047e+07	9.95785e+06	Cluster3
meta112	524845	1.08049e+07	3.4765e+07	8.52871e+06	Cluster3
meta531	524845	3.88825e+06	1.13e+07	6.10109e+06	Cluster3
meta559	9.07451e+07	524845	3.11169e+08	524845	Cluster3
meta265	8.33106e+06	1.51523e+07	4.74503e+07	2.43737e+07	Cluster3
meta78	1.19734e+07	524845	1.0084e+08	5.63982e+07	Cluster3
meta309	6.32439e+07	1.58137e+08	2.10289e+08	6.53527e+07	Cluster3
meta236	1.9095e+06	7.30389e+06	1.05906e+07	524845	Cluster3
meta677	8.49645e+06	6.8353e+06	1.59947e+07	524845	Cluster3
meta485	524845	2.28768e+07	5.6896e+07	7.67974e+07	Cluster4
meta525	2.57798e+08	6.09098e+08	6.62708e+08	9.00007e+08	Cluster4
meta66	524845	524845	6.66404e+06	1.78306e+07	Cluster4
meta324	6.73901e+06	4.20039e+06	4.81539e+06	4.52327e+07	Cluster4
meta362	524845	1.12005e+08	6.38828e+08	3836421494	Cluster4
meta508	1.64192e+07	2.91361e+07	3.14397e+07	4.5642e+07	Cluster4
meta667	7.75656e+06	3.08495e+06	1.33517e+07	2.32145e+07	Cluster4
meta538	524845	6.46665e+06	9.29847e+06	4.39402e+07	Cluster4
meta233	524845	1.74315e+07	3.29121e+07	4.40894e+07	Cluster4
meta482	524845	7.83126e+06	1.58795e+07	2.66052e+07	Cluster4
meta518	524845	1.11059e+07	1.13862e+07	3.89611e+07	Cluster4
meta463	4.77959e+07	2.89383e+07	6.00388e+07	1.89438e+08	Cluster4
meta173	524845	5.10845e+06	3.35825e+07	1.83566e+08	Cluster4
meta437	524845	1.06621e+08	2.55474e+08	1176059088	Cluster4
meta73	6.03425e+06	2.44859e+06	7.4776e+06	2.73321e+07	Cluster4
meta491	524845	4.14261e+06	5.05595e+06	2.39149e+07	Cluster4
meta656	7.36795e+06	3.42137e+07	3.85834e+07	4.3661e+07	Cluster4
meta25	3.25239e+07	3.27588e+07	6.26669e+07	1.42255e+08	Cluster4
meta401	3.27284e+07	2.81971e+07	4.17495e+07	6.84501e+07	Cluster4
meta498	2.14793e+08	6.74128e+07	3.08033e+08	6.91229e+08	Cluster4
meta47	2.79671e+06	524845	1.03471e+07	1.4758e+07	Cluster4
meta657	524845	9.71943e+06	2.21299e+07	3.56374e+07	Cluster4
meta241	524845	524845	3.31105e+06	8.17806e+06	Cluster4
meta24	524845	524845	3.46989e+06	1.26976e+07	Cluster4
meta22	1.49287e+07	2.57566e+07	4.88727e+07	6.93526e+07	Cluster4
meta323	8.15905e+06	6.34944e+06	6.59783e+06	4.90584e+07	Cluster4
meta322	4.56719e+06	7.56828e+06	9.24211e+06	6.69332e+07	Cluster4
meta345	3.79525e+06	524845	8.65853e+06	1.7454e+07	Cluster4
meta328	524845	4.88063e+06	6.32554e+06	3.59478e+07	Cluster4
meta329	9.27765e+06	6.67424e+06	8.70644e+06	5.29999e+07	Cluster4
meta638	9.59957e+07	1.44922e+07	1.88154e+08	436764804	Cluster4
meta325	5.6552e+06	2.84607e+06	2.8202e+06	3.41848e+07	Cluster4
meta85	2.69793e+06	2.65769e+06	3.52803e+06	9.83262e+06	Cluster4
meta501	524845	524845	2.43766e+06	3.99946e+07	Cluster4
meta577	7.24572e+06	2.78539e+07	2.30962e+07	8.05806e+07	Cluster4
meta111	7.30574e+06	524845	1.59404e+07	4.69707e+07	Cluster4
meta606	524845	524845	1.73043e+07	2.13275e+08	Cluster4
meta96	8.64879e+06	7.5576e+06	1.91916e+07	3.0364e+07	Cluster4
meta713	524845	524845	6.43854e+06	2.14035e+07	Cluster4
meta93	1.35686e+07	7.58595e+06	2.69919e+07	7.9054e+07	Cluster4
meta686	524845	524845	5.57278e+06	495899211	Cluster4
meta281	5.44711e+06	524845	6.51985e+06	3.13841e+07	Cluster4
meta199	7.77843e+06	524845	1.85281e+07	2.42753e+07	Cluster4
meta434	1.20207e+07	524845	2.0933e+07	2.78798e+07	Cluster4
meta92	524845	5.6009e+06	1.08709e+07	1.20648e+07	Cluster4
meta647	1.13103e+07	1150048892	1907731761	2005711080	Cluster4
meta198	2.95077e+07	9.15966e+06	551583257	5.85668e+08	Cluster4
meta124	8.85732e+07	524845	4.40496e+07	1.37443e+08	Cluster4
meta621	1.22214e+07	524845	7.56932e+06	4.86057e+07	Cluster4
meta640	5.72606e+06	524845	5.06604e+06	1.07079e+07	Cluster4
meta5	1.22561e+07	5.87132e+06	7.38157e+06	3.69999e+07	Cluster4
meta612	7.72683e+06	2.89562e+06	3.3133e+06	1.15333e+07	Cluster4
meta446	1.11792e+07	524845	6.19055e+06	2.12554e+07	Cluster4
meta603	5.29648e+06	524845	524845	2.38906e+07	Cluster4
meta271	2.60509e+07	4.66156e+06	3.09826e+07	7.09785e+07	Cluster4
meta371	8.12307e+08	5.82972e+07	2.32653e+08	2218119280	Cluster4
meta432	2.89611e+07	524845	1.86655e+06	1.18254e+08	Cluster4
meta722	3.31618e+07	524845	7.17177e+06	9.23704e+07	Cluster4
meta11	8.97097e+08	9.39426e+06	1.24996e+08	2624208332	Cluster4
meta396	8.8703e+07	524845	3.92783e+06	5.39364e+07	Cluster5
meta213	4.36026e+07	1.01082e+07	2.08383e+07	3.91972e+07	Cluster5
meta305	1.29419e+08	524845	2.19147e+07	9.50317e+07	Cluster5
meta275	5.33217e+06	524845	2.47011e+06	4.18786e+06	Cluster5
meta602	5.61385e+07	524845	1.83161e+07	6.49153e+07	Cluster5
meta243	1.98078e+08	5.32383e+07	9.15631e+07	1.54577e+08	Cluster5
meta86	4.71846e+06	524845	1.66848e+06	3.81924e+06	Cluster5
meta412	9.05695e+07	524845	1.78944e+07	9.9051e+07	Cluster5
meta155	6.11392e+07	4.94752e+06	1.72675e+07	1.04753e+08	Cluster5
meta18	1.93714e+08	524845	5.64847e+06	1.59519e+08	Cluster5
meta339	189056437	1.62558e+07	5.4716e+07	3.61516e+08	Cluster5
meta460	2.65155e+08	3.45474e+07	105366291	4.50196e+08	Cluster5
meta725	2.4257e+08	7.23884e+06	3.95554e+07	2.8068e+08	Cluster5
meta287	142805673	1.3808e+07	1.65914e+08	2.28364e+08	Cluster5
meta646	2.55334e+07	9.75697e+06	2.11902e+07	3.98211e+07	Cluster5
meta253	8.79768e+06	1.73207e+06	4.51096e+06	9.03403e+06	Cluster5
meta645	8.98938e+07	524845	2.83061e+07	8.13796e+07	Cluster5
meta151	6.05431e+07	7.69152e+06	1.36323e+07	4.39613e+07	Cluster5
meta231	2.76238e+07	524845	2.11218e+07	4.3895e+07	Cluster5
meta272	1.46133e+07	524845	4.69869e+06	1.27175e+07	Cluster5
meta438	5.15208e+08	9.80912e+06	8.8834e+07	5.16882e+08	Cluster5
meta435	1.16905e+08	7.36826e+06	2.49049e+07	1.7865e+08	Cluster5
meta546	1.79064e+08	524845	4.04898e+07	2.95311e+08	Cluster5
meta294	3.29735e+07	524845	1.24305e+07	2.95459e+07	Cluster5
meta425	2.41408e+08	3.20077e+07	7.22394e+07	2.70862e+08	Cluster5
meta116	2651454212	6.43326e+07	8.54928e+08	2595325383	Cluster5
meta300	8.62322e+06	2.24537e+06	5.0546e+06	9.39796e+06	Cluster5
meta430	2.09461e+08	3.3933e+07	144644134	3.35276e+08	Cluster5
meta410	9.17288e+07	524845	3.32223e+06	7.76204e+07	Cluster5
meta299	5.38977e+06	524845	3.07823e+06	1.95595e+07	Cluster5
meta331	5.77707e+06	524845	2.49013e+06	5.63354e+06	Cluster5
meta512	4.51442e+07	2.5997e+07	2.98147e+07	6.54002e+07	Cluster5
meta108	2.01669e+08	3.03239e+06	1.56869e+07	4.36301e+08	Cluster5
meta536	4.24232e+07	524845	7.79301e+06	5.30094e+07	Cluster5
meta688	6.89518e+06	524845	524845	1.43767e+07	others
meta717	1.10284e+08	1.16923e+08	8.55896e+07	4.83512e+07	others
meta132	2.18818e+07	2.87052e+06	6.27267e+06	2.34158e+07	others
meta444	2.37444e+07	8.54535e+06	2.70195e+07	2.60097e+07	others
meta9	1582404134	1.96327e+08	2308529283	3279667847	others
meta383	320802879	5.87146e+08	2.24585e+08	5.80769e+08	others
meta82	1.11107e+07	2.74735e+07	1.18749e+07	2.84712e+07	others
meta714	1.02578e+08	1.46103e+07	6.24392e+07	3.33287e+07	others
meta532	3.03692e+08	9.20293e+07	2.36672e+08	108303145	others
meta373	1.55998e+08	7.18702e+06	222367116	101370807	others
