# Supplementary material for: Integrated Metabolomics and Proteomics Analyses of the Grain-Filling Process and Differences in the Quality of Tibetan Hulless Barleys
Source: Plants (Basel). 2025 Jun 25;14(13):1946. doi: 10.3390/plants14131946 (PMC12251650; doi:10.3390/plants14131946)
Supplement: Supplementary file 1 [file plants-14-01946-s001.zip › Supporting information/Supplementary Table/Table S6. Differentially expressed proteins of Qingke grains..xlsx]

## Sheet: D-3583
Differential expressed proteins in Dulihuang
	D16 vs D20	D16 vs D36	D16 vs D42	D20 vs D36	D20 vs D42	D36 vs D42
Pro_1	FALSE	TRUE	TRUE	TRUE	TRUE	FALSE
Pro_2	FALSE	FALSE	TRUE	FALSE	FALSE	FALSE
Pro_3	TRUE	FALSE	FALSE	TRUE	TRUE	FALSE
Pro_4	FALSE	FALSE	TRUE	FALSE	TRUE	TRUE
Pro_5	TRUE	TRUE	FALSE	TRUE	FALSE	FALSE
Pro_8	TRUE	TRUE	TRUE	TRUE	TRUE	TRUE
Pro_9	FALSE	FALSE	FALSE	TRUE	TRUE	FALSE
Pro_10	FALSE	FALSE	FALSE	FALSE	TRUE	TRUE
Pro_11	FALSE	TRUE	FALSE	TRUE	FALSE	FALSE
Pro_14	TRUE	TRUE	TRUE	FALSE	FALSE	FALSE
Pro_17	FALSE	TRUE	TRUE	FALSE	TRUE	FALSE
Pro_18	TRUE	FALSE	FALSE	TRUE	TRUE	FALSE
Pro_19	TRUE	TRUE	TRUE	FALSE	FALSE	FALSE
Pro_20	FALSE	TRUE	FALSE	FALSE	FALSE	FALSE
Pro_21	TRUE	FALSE	FALSE	TRUE	TRUE	FALSE
Pro_23	TRUE	TRUE	TRUE	FALSE	FALSE	FALSE
Pro_27	TRUE	FALSE	FALSE	FALSE	TRUE	FALSE
Pro_28	TRUE	FALSE	FALSE	TRUE	TRUE	FALSE
Pro_29	FALSE	FALSE	TRUE	FALSE	FALSE	FALSE
Pro_33	FALSE	TRUE	TRUE	FALSE	FALSE	TRUE
Pro_35	TRUE	FALSE	FALSE	TRUE	FALSE	FALSE
Pro_36	TRUE	FALSE	TRUE	FALSE	TRUE	TRUE
Pro_37	FALSE	TRUE	FALSE	TRUE	FALSE	FALSE
Pro_38	TRUE	TRUE	TRUE	FALSE	TRUE	TRUE
Pro_39	TRUE	TRUE	FALSE	FALSE	FALSE	FALSE
Pro_40	TRUE	FALSE	TRUE	FALSE	TRUE	TRUE
Pro_41	FALSE	TRUE	FALSE	TRUE	FALSE	FALSE
Pro_42	FALSE	TRUE	FALSE	FALSE	FALSE	FALSE
Pro_43	TRUE	FALSE	TRUE	TRUE	TRUE	TRUE
Pro_44	TRUE	TRUE	FALSE	FALSE	FALSE	FALSE
Pro_45	TRUE	TRUE	FALSE	TRUE	FALSE	FALSE
Pro_46	TRUE	FALSE	FALSE	TRUE	FALSE	FALSE
Pro_47	TRUE	FALSE	TRUE	TRUE	TRUE	TRUE
Pro_48	TRUE	TRUE	TRUE	FALSE	TRUE	TRUE
Pro_49	FALSE	TRUE	FALSE	FALSE	FALSE	FALSE
Pro_50	TRUE	TRUE	FALSE	FALSE	FALSE	FALSE
Pro_51	FALSE	TRUE	TRUE	TRUE	TRUE	TRUE
Pro_52	TRUE	TRUE	FALSE	FALSE	FALSE	FALSE
Pro_54	TRUE	FALSE	TRUE	FALSE	TRUE	TRUE
Pro_55	FALSE	TRUE	FALSE	FALSE	FALSE	FALSE
Pro_56	TRUE	TRUE	FALSE	FALSE	FALSE	FALSE
Pro_57	TRUE	FALSE	FALSE	TRUE	FALSE	FALSE
Pro_58	TRUE	FALSE	FALSE	FALSE	FALSE	FALSE
Pro_59	TRUE	TRUE	FALSE	TRUE	FALSE	FALSE
Pro_60	FALSE	FALSE	TRUE	FALSE	TRUE	TRUE
Pro_61	TRUE	TRUE	TRUE	TRUE	TRUE	TRUE
Pro_62	TRUE	FALSE	FALSE	TRUE	TRUE	FALSE
Pro_64	TRUE	FALSE	FALSE	TRUE	TRUE	TRUE
Pro_65	TRUE	TRUE	TRUE	FALSE	TRUE	FALSE
Pro_66	TRUE	FALSE	FALSE	TRUE	FALSE	FALSE
Pro_67	TRUE	FALSE	FALSE	TRUE	TRUE	FALSE
Pro_69	TRUE	FALSE	TRUE	TRUE	FALSE	TRUE
Pro_70	FALSE	FALSE	FALSE	FALSE	FALSE	TRUE
Pro_71	FALSE	TRUE	FALSE	TRUE	FALSE	FALSE
Pro_72	FALSE	FALSE	TRUE	FALSE	TRUE	FALSE
Pro_73	TRUE	FALSE	FALSE	TRUE	TRUE	FALSE
Pro_76	FALSE	TRUE	FALSE	FALSE	FALSE	FALSE
Pro_77	TRUE	TRUE	FALSE	FALSE	FALSE	FALSE
Pro_79	TRUE	FALSE	FALSE	FALSE	TRUE	FALSE
Pro_80	FALSE	FALSE	TRUE	FALSE	TRUE	TRUE
Pro_81	FALSE	FALSE	FALSE	TRUE	FALSE	FALSE
Pro_82	TRUE	TRUE	FALSE	FALSE	FALSE	FALSE
Pro_84	TRUE	TRUE	TRUE	TRUE	TRUE	TRUE
Pro_86	TRUE	TRUE	FALSE	FALSE	TRUE	TRUE
Pro_87	TRUE	FALSE	FALSE	TRUE	TRUE	FALSE
Pro_88	FALSE	TRUE	FALSE	FALSE	FALSE	FALSE
Pro_89	FALSE	FALSE	FALSE	TRUE	TRUE	FALSE
Pro_90	TRUE	FALSE	TRUE	FALSE	FALSE	FALSE
Pro_92	TRUE	TRUE	TRUE	TRUE	TRUE	TRUE
Pro_93	FALSE	FALSE	TRUE	FALSE	TRUE	TRUE
Pro_96	TRUE	FALSE	FALSE	TRUE	TRUE	FALSE
Pro_97	TRUE	FALSE	TRUE	TRUE	TRUE	FALSE
Pro_98	TRUE	TRUE	TRUE	TRUE	TRUE	TRUE
Pro_99	TRUE	TRUE	FALSE	FALSE	FALSE	FALSE
Pro_100	FALSE	FALSE	TRUE	FALSE	FALSE	FALSE
Pro_103	FALSE	FALSE	TRUE	FALSE	FALSE	FALSE
Pro_104	TRUE	TRUE	FALSE	FALSE	FALSE	FALSE
Pro_108	FALSE	TRUE	FALSE	TRUE	FALSE	FALSE
Pro_109	FALSE	FALSE	FALSE	FALSE	FALSE	TRUE
Pro_110	FALSE	FALSE	FALSE	TRUE	TRUE	FALSE
Pro_111	FALSE	FALSE	FALSE	TRUE	TRUE	TRUE
Pro_112	FALSE	FALSE	TRUE	FALSE	FALSE	FALSE
Pro_113	FALSE	TRUE	TRUE	FALSE	FALSE	TRUE
Pro_114	TRUE	TRUE	FALSE	FALSE	FALSE	FALSE
Pro_116	FALSE	TRUE	TRUE	TRUE	TRUE	FALSE
Pro_118	TRUE	FALSE	FALSE	TRUE	TRUE	FALSE
Pro_119	FALSE	FALSE	FALSE	TRUE	TRUE	FALSE
Pro_120	TRUE	FALSE	FALSE	FALSE	FALSE	FALSE
Pro_121	TRUE	FALSE	TRUE	TRUE	FALSE	FALSE
Pro_123	FALSE	FALSE	FALSE	FALSE	TRUE	FALSE
Pro_124	TRUE	FALSE	FALSE	TRUE	TRUE	FALSE
Pro_126	FALSE	TRUE	TRUE	FALSE	FALSE	FALSE
Pro_127	TRUE	FALSE	FALSE	FALSE	TRUE	FALSE
Pro_128	FALSE	TRUE	TRUE	FALSE	FALSE	FALSE
Pro_130	TRUE	TRUE	TRUE	TRUE	FALSE	FALSE
Pro_133	TRUE	TRUE	TRUE	FALSE	TRUE	FALSE
Pro_136	FALSE	TRUE	TRUE	TRUE	TRUE	TRUE
Pro_138	FALSE	FALSE	FALSE	TRUE	TRUE	FALSE
Pro_139	TRUE	FALSE	FALSE	FALSE	FALSE	FALSE
Pro_140	FALSE	FALSE	FALSE	TRUE	FALSE	FALSE
Pro_141	TRUE	TRUE	TRUE	FALSE	FALSE	FALSE
Pro_142	TRUE	TRUE	TRUE	FALSE	FALSE	FALSE
Pro_143	FALSE	FALSE	TRUE	TRUE	TRUE	FALSE
Pro_144	FALSE	FALSE	FALSE	FALSE	TRUE	FALSE
Pro_147	TRUE	FALSE	TRUE	FALSE	FALSE	FALSE
Pro_149	TRUE	FALSE	FALSE	FALSE	TRUE	FALSE
Pro_150	TRUE	TRUE	FALSE	TRUE	FALSE	FALSE
Pro_151	TRUE	TRUE	FALSE	TRUE	FALSE	FALSE
Pro_153	FALSE	FALSE	TRUE	FALSE	FALSE	FALSE
Pro_154	FALSE	TRUE	TRUE	TRUE	TRUE	TRUE
Pro_155	TRUE	FALSE	FALSE	TRUE	TRUE	FALSE
Pro_156	FALSE	FALSE	TRUE	FALSE	FALSE	FALSE
Pro_157	TRUE	TRUE	TRUE	TRUE	FALSE	FALSE
Pro_158	TRUE	FALSE	FALSE	FALSE	FALSE	FALSE
Pro_159	TRUE	TRUE	FALSE	FALSE	TRUE	TRUE
Pro_160	TRUE	FALSE	TRUE	TRUE	TRUE	FALSE
Pro_161	FALSE	TRUE	TRUE	FALSE	FALSE	FALSE
Pro_162	TRUE	FALSE	TRUE	TRUE	TRUE	TRUE
Pro_164	FALSE	TRUE	TRUE	TRUE	TRUE	FALSE
Pro_165	FALSE	FALSE	TRUE	FALSE	FALSE	TRUE
Pro_166	TRUE	TRUE	TRUE	FALSE	FALSE	FALSE
Pro_168	FALSE	FALSE	FALSE	FALSE	TRUE	FALSE
Pro_169	FALSE	TRUE	FALSE	TRUE	FALSE	FALSE
Pro_170	FALSE	TRUE	FALSE	TRUE	FALSE	FALSE
Pro_171	FALSE	FALSE	FALSE	TRUE	TRUE	FALSE
Pro_172	FALSE	TRUE	TRUE	FALSE	FALSE	FALSE
Pro_173	TRUE	TRUE	FALSE	TRUE	FALSE	FALSE
Pro_175	TRUE	FALSE	TRUE	TRUE	TRUE	FALSE
Pro_177	FALSE	TRUE	TRUE	FALSE	FALSE	FALSE
Pro_178	FALSE	FALSE	FALSE	TRUE	TRUE	FALSE
Pro_180	FALSE	TRUE	FALSE	FALSE	FALSE	TRUE
Pro_182	TRUE	TRUE	TRUE	FALSE	FALSE	FALSE
Pro_184	TRUE	TRUE	TRUE	FALSE	TRUE	TRUE
Pro_186	FALSE	TRUE	TRUE	TRUE	TRUE	FALSE
Pro_189	TRUE	TRUE	FALSE	FALSE	TRUE	FALSE
Pro_190	FALSE	TRUE	TRUE	TRUE	FALSE	FALSE
Pro_191	TRUE	TRUE	TRUE	FALSE	FALSE	TRUE
Pro_192	TRUE	FALSE	TRUE	FALSE	TRUE	TRUE
Pro_193	TRUE	TRUE	TRUE	FALSE	FALSE	FALSE
Pro_194	FALSE	TRUE	TRUE	TRUE	FALSE	FALSE
Pro_195	FALSE	TRUE	FALSE	FALSE	FALSE	FALSE
Pro_198	FALSE	TRUE	FALSE	FALSE	FALSE	FALSE
Pro_199	FALSE	TRUE	FALSE	TRUE	FALSE	TRUE
Pro_200	TRUE	FALSE	FALSE	FALSE	TRUE	FALSE
Pro_201	FALSE	FALSE	TRUE	FALSE	TRUE	TRUE
Pro_202	TRUE	TRUE	TRUE	FALSE	TRUE	TRUE
Pro_204	FALSE	FALSE	TRUE	FALSE	FALSE	FALSE
Pro_206	FALSE	TRUE	TRUE	TRUE	TRUE	FALSE
Pro_207	FALSE	FALSE	TRUE	FALSE	FALSE	TRUE
Pro_208	FALSE	FALSE	FALSE	TRUE	FALSE	FALSE
Pro_209	TRUE	FALSE	FALSE	TRUE	TRUE	FALSE
Pro_213	TRUE	FALSE	TRUE	TRUE	FALSE	FALSE
Pro_214	TRUE	TRUE	TRUE	FALSE	FALSE	FALSE
Pro_215	FALSE	TRUE	TRUE	FALSE	FALSE	FALSE
Pro_216	TRUE	FALSE	TRUE	TRUE	TRUE	FALSE
Pro_217	TRUE	FALSE	FALSE	FALSE	FALSE	FALSE
Pro_219	FALSE	FALSE	FALSE	TRUE	TRUE	TRUE
Pro_221	TRUE	TRUE	TRUE	TRUE	FALSE	TRUE
Pro_223	TRUE	TRUE	TRUE	FALSE	FALSE	FALSE
Pro_224	FALSE	FALSE	TRUE	FALSE	TRUE	FALSE
Pro_226	FALSE	FALSE	TRUE	FALSE	FALSE	TRUE
Pro_227	TRUE	TRUE	TRUE	TRUE	FALSE	TRUE
Pro_228	TRUE	TRUE	TRUE	TRUE	FALSE	FALSE
Pro_230	FALSE	TRUE	FALSE	TRUE	FALSE	FALSE
Pro_231	FALSE	TRUE	FALSE	FALSE	FALSE	FALSE
Pro_232	TRUE	TRUE	TRUE	FALSE	FALSE	FALSE
Pro_233	TRUE	TRUE	TRUE	TRUE	TRUE	TRUE
Pro_235	TRUE	FALSE	FALSE	TRUE	TRUE	FALSE
Pro_237	TRUE	TRUE	FALSE	FALSE	FALSE	FALSE
Pro_238	TRUE	FALSE	FALSE	FALSE	FALSE	FALSE
Pro_239	FALSE	FALSE	FALSE	TRUE	FALSE	TRUE
Pro_240	FALSE	FALSE	FALSE	FALSE	TRUE	FALSE
Pro_241	FALSE	FALSE	FALSE	FALSE	TRUE	FALSE
Pro_242	FALSE	FALSE	FALSE	TRUE	TRUE	FALSE
Pro_243	TRUE	FALSE	TRUE	TRUE	TRUE	TRUE
Pro_244	FALSE	TRUE	TRUE	FALSE	FALSE	TRUE
Pro_247	TRUE	TRUE	TRUE	FALSE	TRUE	FALSE
Pro_248	FALSE	FALSE	FALSE	FALSE	TRUE	FALSE
Pro_249	FALSE	FALSE	FALSE	FALSE	FALSE	TRUE
Pro_252	TRUE	FALSE	FALSE	FALSE	FALSE	FALSE
Pro_253	TRUE	FALSE	FALSE	TRUE	TRUE	FALSE
Pro_254	FALSE	FALSE	TRUE	TRUE	TRUE	FALSE
Pro_255	FALSE	TRUE	TRUE	FALSE	FALSE	FALSE
Pro_256	FALSE	TRUE	FALSE	TRUE	FALSE	FALSE
Pro_257	TRUE	FALSE	FALSE	FALSE	TRUE	FALSE
Pro_258	TRUE	FALSE	FALSE	TRUE	FALSE	FALSE
Pro_259	FALSE	TRUE	TRUE	FALSE	FALSE	FALSE
Pro_261	FALSE	FALSE	FALSE	FALSE	TRUE	FALSE
Pro_262	FALSE	TRUE	FALSE	FALSE	FALSE	FALSE
Pro_263	FALSE	FALSE	FALSE	TRUE	FALSE	FALSE
Pro_264	FALSE	FALSE	TRUE	TRUE	TRUE	FALSE
Pro_265	FALSE	TRUE	TRUE	TRUE	TRUE	FALSE
Pro_266	TRUE	TRUE	FALSE	FALSE	FALSE	FALSE
Pro_267	TRUE	FALSE	FALSE	TRUE	FALSE	FALSE
Pro_268	TRUE	TRUE	TRUE	FALSE	FALSE	TRUE
Pro_269	FALSE	FALSE	TRUE	TRUE	TRUE	FALSE
Pro_273	FALSE	FALSE	FALSE	TRUE	FALSE	FALSE
Pro_275	FALSE	FALSE	TRUE	FALSE	TRUE	FALSE
Pro_276	FALSE	FALSE	FALSE	TRUE	TRUE	FALSE
Pro_277	FALSE	TRUE	FALSE	TRUE	FALSE	FALSE
Pro_278	FALSE	FALSE	TRUE	FALSE	TRUE	TRUE
Pro_279	TRUE	FALSE	TRUE	TRUE	FALSE	TRUE
Pro_280	TRUE	TRUE	TRUE	TRUE	TRUE	FALSE
Pro_282	FALSE	TRUE	TRUE	TRUE	TRUE	TRUE
Pro_283	TRUE	FALSE	FALSE	TRUE	FALSE	FALSE
Pro_284	TRUE	TRUE	TRUE	FALSE	TRUE	TRUE
Pro_286	TRUE	FALSE	FALSE	TRUE	TRUE	FALSE
Pro_287	FALSE	FALSE	TRUE	FALSE	FALSE	TRUE
Pro_288	TRUE	FALSE	FALSE	FALSE	FALSE	FALSE
Pro_289	TRUE	FALSE	FALSE	TRUE	TRUE	FALSE
Pro_290	FALSE	TRUE	TRUE	FALSE	TRUE	TRUE
Pro_291	FALSE	FALSE	TRUE	FALSE	TRUE	TRUE
Pro_292	FALSE	TRUE	FALSE	FALSE	FALSE	FALSE
Pro_293	TRUE	FALSE	FALSE	TRUE	TRUE	FALSE
Pro_294	FALSE	FALSE	TRUE	FALSE	TRUE	FALSE
Pro_295	TRUE	FALSE	TRUE	TRUE	TRUE	TRUE
Pro_297	FALSE	FALSE	FALSE	TRUE	FALSE	FALSE
Pro_298	FALSE	TRUE	FALSE	TRUE	FALSE	FALSE
Pro_299	TRUE	FALSE	FALSE	TRUE	FALSE	FALSE
Pro_300	FALSE	FALSE	FALSE	TRUE	FALSE	FALSE
Pro_301	TRUE	TRUE	FALSE	FALSE	TRUE	FALSE
Pro_303	FALSE	FALSE	FALSE	FALSE	TRUE	FALSE
Pro_305	TRUE	TRUE	TRUE	FALSE	FALSE	FALSE
Pro_306	FALSE	FALSE	FALSE	FALSE	TRUE	TRUE
Pro_307	FALSE	FALSE	FALSE	FALSE	FALSE	TRUE
Pro_308	TRUE	TRUE	TRUE	FALSE	FALSE	FALSE
Pro_309	TRUE	FALSE	FALSE	FALSE	TRUE	TRUE
Pro_310	TRUE	TRUE	TRUE	TRUE	FALSE	FALSE
Pro_311	FALSE	TRUE	TRUE	TRUE	TRUE	FALSE
Pro_312	FALSE	FALSE	TRUE	FALSE	FALSE	FALSE
Pro_313	FALSE	TRUE	FALSE	TRUE	FALSE	FALSE
Pro_314	TRUE	FALSE	FALSE	TRUE	TRUE	TRUE
Pro_315	FALSE	TRUE	TRUE	TRUE	TRUE	FALSE
Pro_316	TRUE	TRUE	TRUE	FALSE	TRUE	TRUE
Pro_317	TRUE	TRUE	TRUE	TRUE	TRUE	TRUE
Pro_318	TRUE	TRUE	TRUE	TRUE	TRUE	FALSE
Pro_319	FALSE	FALSE	TRUE	FALSE	FALSE	FALSE
Pro_320	TRUE	TRUE	TRUE	FALSE	FALSE	FALSE
Pro_323	TRUE	TRUE	FALSE	TRUE	TRUE	FALSE
Pro_324	FALSE	FALSE	TRUE	FALSE	TRUE	TRUE
Pro_325	TRUE	TRUE	FALSE	TRUE	FALSE	FALSE
Pro_326	TRUE	TRUE	TRUE	FALSE	FALSE	FALSE
Pro_327	FALSE	FALSE	FALSE	FALSE	TRUE	TRUE
Pro_328	TRUE	FALSE	FALSE	FALSE	TRUE	FALSE
Pro_330	FALSE	TRUE	TRUE	TRUE	TRUE	TRUE
Pro_333	FALSE	FALSE	FALSE	TRUE	FALSE	FALSE
Pro_335	TRUE	FALSE	FALSE	FALSE	FALSE	FALSE
Pro_337	FALSE	TRUE	TRUE	TRUE	TRUE	TRUE
Pro_339	TRUE	TRUE	TRUE	FALSE	FALSE	FALSE
Pro_341	TRUE	FALSE	FALSE	TRUE	TRUE	FALSE
Pro_342	FALSE	TRUE	FALSE	TRUE	TRUE	FALSE
Pro_344	FALSE	FALSE	TRUE	FALSE	TRUE	TRUE
Pro_345	FALSE	TRUE	FALSE	FALSE	FALSE	TRUE
Pro_346	FALSE	FALSE	TRUE	FALSE	TRUE	FALSE
Pro_347	FALSE	TRUE	FALSE	TRUE	FALSE	FALSE
Pro_349	TRUE	TRUE	FALSE	FALSE	FALSE	FALSE
Pro_350	TRUE	FALSE	FALSE	TRUE	TRUE	FALSE
Pro_351	FALSE	TRUE	FALSE	TRUE	TRUE	FALSE
Pro_352	FALSE	FALSE	TRUE	TRUE	TRUE	FALSE
Pro_353	TRUE	FALSE	FALSE	TRUE	TRUE	FALSE
Pro_354	FALSE	TRUE	FALSE	TRUE	FALSE	FALSE
Pro_356	FALSE	FALSE	TRUE	TRUE	TRUE	FALSE
Pro_357	FALSE	TRUE	FALSE	TRUE	FALSE	FALSE
Pro_360	TRUE	FALSE	FALSE	FALSE	FALSE	FALSE
Pro_362	FALSE	TRUE	FALSE	FALSE	FALSE	FALSE
Pro_363	TRUE	TRUE	TRUE	FALSE	FALSE	TRUE
Pro_366	TRUE	TRUE	FALSE	TRUE	TRUE	FALSE
Pro_367	FALSE	FALSE	TRUE	TRUE	TRUE	TRUE
Pro_368	FALSE	FALSE	FALSE	FALSE	TRUE	FALSE
Pro_369	FALSE	TRUE	FALSE	TRUE	FALSE	FALSE
Pro_370	TRUE	TRUE	TRUE	FALSE	FALSE	FALSE
Pro_372	FALSE	FALSE	FALSE	FALSE	FALSE	TRUE
Pro_373	FALSE	FALSE	FALSE	TRUE	TRUE	TRUE
Pro_374	TRUE	FALSE	TRUE	FALSE	FALSE	FALSE
Pro_376	FALSE	FALSE	FALSE	FALSE	TRUE	TRUE
Pro_377	TRUE	TRUE	TRUE	FALSE	FALSE	FALSE
Pro_378	FALSE	FALSE	FALSE	FALSE	TRUE	FALSE
Pro_379	FALSE	TRUE	TRUE	FALSE	FALSE	FALSE
Pro_380	TRUE	FALSE	FALSE	TRUE	TRUE	FALSE
Pro_381	FALSE	TRUE	TRUE	TRUE	TRUE	TRUE
Pro_382	TRUE	TRUE	TRUE	TRUE	TRUE	FALSE
Pro_384	FALSE	FALSE	TRUE	TRUE	TRUE	FALSE
Pro_385	TRUE	FALSE	FALSE	FALSE	TRUE	TRUE
Pro_386	FALSE	TRUE	FALSE	FALSE	FALSE	TRUE
Pro_387	TRUE	FALSE	TRUE	TRUE	TRUE	TRUE
Pro_389	FALSE	FALSE	TRUE	TRUE	TRUE	FALSE
Pro_390	TRUE	TRUE	TRUE	FALSE	TRUE	TRUE
Pro_391	FALSE	TRUE	FALSE	FALSE	FALSE	FALSE
Pro_393	FALSE	TRUE	FALSE	TRUE	FALSE	FALSE
Pro_394	TRUE	FALSE	FALSE	TRUE	TRUE	FALSE
Pro_395	FALSE	FALSE	FALSE	FALSE	FALSE	TRUE
Pro_397	FALSE	FALSE	FALSE	TRUE	FALSE	FALSE
Pro_398	FALSE	FALSE	FALSE	TRUE	FALSE	FALSE
Pro_399	TRUE	FALSE	FALSE	FALSE	TRUE	FALSE
Pro_400	TRUE	FALSE	FALSE	TRUE	FALSE	FALSE
Pro_403	FALSE	TRUE	TRUE	FALSE	FALSE	FALSE
Pro_404	FALSE	TRUE	FALSE	TRUE	TRUE	TRUE
Pro_405	TRUE	FALSE	TRUE	FALSE	FALSE	FALSE
Pro_407	FALSE	FALSE	TRUE	FALSE	FALSE	TRUE
Pro_408	FALSE	TRUE	TRUE	TRUE	TRUE	FALSE
Pro_409	FALSE	FALSE	TRUE	TRUE	TRUE	FALSE
Pro_410	FALSE	FALSE	TRUE	FALSE	FALSE	FALSE
Pro_411	FALSE	FALSE	TRUE	FALSE	TRUE	TRUE
Pro_412	TRUE	TRUE	FALSE	TRUE	TRUE	TRUE
Pro_414	FALSE	FALSE	TRUE	FALSE	TRUE	TRUE
Pro_416	FALSE	FALSE	TRUE	FALSE	FALSE	TRUE
Pro_417	TRUE	TRUE	TRUE	FALSE	FALSE	FALSE
Pro_418	FALSE	TRUE	TRUE	TRUE	TRUE	FALSE
Pro_419	FALSE	FALSE	FALSE	TRUE	TRUE	FALSE
Pro_420	TRUE	FALSE	TRUE	FALSE	FALSE	FALSE
Pro_421	TRUE	FALSE	TRUE	FALSE	FALSE	FALSE
Pro_422	TRUE	FALSE	FALSE	TRUE	TRUE	FALSE
Pro_423	FALSE	FALSE	FALSE	TRUE	TRUE	FALSE
Pro_424	FALSE	TRUE	FALSE	TRUE	FALSE	FALSE
Pro_425	FALSE	FALSE	TRUE	FALSE	TRUE	TRUE
Pro_427	FALSE	FALSE	FALSE	FALSE	TRUE	TRUE
Pro_429	FALSE	FALSE	FALSE	TRUE	TRUE	FALSE
Pro_430	TRUE	TRUE	TRUE	TRUE	TRUE	TRUE
Pro_432	FALSE	FALSE	FALSE	TRUE	TRUE	TRUE
Pro_433	TRUE	FALSE	TRUE	FALSE	FALSE	TRUE
Pro_434	FALSE	FALSE	FALSE	TRUE	TRUE	TRUE
Pro_435	FALSE	TRUE	TRUE	FALSE	FALSE	FALSE
Pro_436	FALSE	FALSE	FALSE	FALSE	FALSE	TRUE
Pro_439	FALSE	TRUE	TRUE	TRUE	TRUE	FALSE
Pro_440	TRUE	TRUE	TRUE	FALSE	TRUE	TRUE
Pro_441	FALSE	FALSE	FALSE	TRUE	TRUE	FALSE
Pro_442	TRUE	TRUE	TRUE	TRUE	TRUE	FALSE
Pro_443	FALSE	FALSE	FALSE	FALSE	TRUE	FALSE
Pro_445	TRUE	TRUE	FALSE	FALSE	FALSE	FALSE
Pro_446	FALSE	FALSE	FALSE	FALSE	TRUE	FALSE
Pro_447	FALSE	FALSE	FALSE	FALSE	TRUE	FALSE
Pro_448	FALSE	TRUE	TRUE	TRUE	TRUE	TRUE
Pro_451	FALSE	TRUE	FALSE	FALSE	FALSE	FALSE
Pro_452	TRUE	TRUE	FALSE	FALSE	FALSE	FALSE
Pro_454	FALSE	FALSE	FALSE	TRUE	TRUE	FALSE
Pro_455	FALSE	FALSE	FALSE	FALSE	TRUE	TRUE
Pro_456	TRUE	FALSE	FALSE	TRUE	TRUE	FALSE
Pro_457	TRUE	FALSE	FALSE	TRUE	TRUE	FALSE
Pro_458	FALSE	FALSE	FALSE	FALSE	FALSE	TRUE
Pro_460	TRUE	TRUE	FALSE	FALSE	FALSE	FALSE
Pro_463	FALSE	TRUE	TRUE	TRUE	TRUE	FALSE
Pro_464	FALSE	FALSE	TRUE	FALSE	FALSE	FALSE
Pro_465	TRUE	TRUE	TRUE	FALSE	FALSE	FALSE
Pro_466	TRUE	TRUE	FALSE	TRUE	TRUE	TRUE
Pro_467	TRUE	TRUE	TRUE	FALSE	FALSE	TRUE
Pro_468	TRUE	FALSE	TRUE	TRUE	FALSE	TRUE
Pro_469	FALSE	FALSE	FALSE	TRUE	TRUE	FALSE
Pro_470	TRUE	TRUE	TRUE	FALSE	FALSE	FALSE
Pro_471	FALSE	FALSE	TRUE	FALSE	FALSE	FALSE
Pro_472	FALSE	FALSE	TRUE	FALSE	FALSE	TRUE
Pro_473	FALSE	TRUE	TRUE	FALSE	FALSE	TRUE
Pro_474	FALSE	FALSE	TRUE	TRUE	TRUE	FALSE
Pro_475	FALSE	FALSE	TRUE	FALSE	TRUE	FALSE
Pro_476	FALSE	FALSE	FALSE	FALSE	TRUE	FALSE
Pro_478	FALSE	TRUE	TRUE	FALSE	FALSE	FALSE
Pro_481	TRUE	FALSE	TRUE	TRUE	FALSE	TRUE
Pro_482	TRUE	TRUE	FALSE	FALSE	FALSE	FALSE
Pro_483	TRUE	TRUE	TRUE	TRUE	TRUE	TRUE
Pro_484	FALSE	FALSE	TRUE	TRUE	TRUE	FALSE
Pro_485	FALSE	TRUE	TRUE	FALSE	FALSE	FALSE
Pro_486	TRUE	TRUE	TRUE	TRUE	FALSE	TRUE
Pro_487	FALSE	FALSE	TRUE	FALSE	FALSE	FALSE
Pro_488	TRUE	TRUE	FALSE	FALSE	FALSE	FALSE
Pro_489	TRUE	TRUE	TRUE	FALSE	FALSE	FALSE
Pro_490	FALSE	TRUE	TRUE	TRUE	TRUE	TRUE
Pro_491	FALSE	TRUE	TRUE	FALSE	FALSE	FALSE
Pro_492	TRUE	TRUE	TRUE	TRUE	TRUE	TRUE
Pro_493	TRUE	TRUE	TRUE	FALSE	FALSE	FALSE
Pro_496	FALSE	TRUE	FALSE	TRUE	FALSE	FALSE
Pro_499	TRUE	FALSE	FALSE	FALSE	FALSE	FALSE
Pro_500	FALSE	TRUE	TRUE	TRUE	TRUE	FALSE
Pro_501	FALSE	FALSE	TRUE	FALSE	FALSE	FALSE
Pro_502	TRUE	TRUE	TRUE	FALSE	FALSE	FALSE
Pro_503	TRUE	TRUE	TRUE	FALSE	TRUE	FALSE
Pro_504	FALSE	FALSE	FALSE	FALSE	FALSE	TRUE
Pro_506	TRUE	FALSE	FALSE	TRUE	TRUE	FALSE
Pro_507	FALSE	FALSE	TRUE	FALSE	FALSE	TRUE
Pro_508	TRUE	FALSE	FALSE	FALSE	FALSE	FALSE
Pro_509	TRUE	TRUE	TRUE	TRUE	TRUE	FALSE
Pro_511	FALSE	FALSE	FALSE	FALSE	TRUE	FALSE
Pro_512	TRUE	FALSE	FALSE	FALSE	FALSE	FALSE
Pro_514	TRUE	TRUE	FALSE	TRUE	FALSE	FALSE
Pro_515	FALSE	FALSE	FALSE	TRUE	FALSE	FALSE
Pro_516	FALSE	FALSE	TRUE	TRUE	TRUE	FALSE
Pro_517	FALSE	FALSE	FALSE	TRUE	TRUE	TRUE
Pro_518	FALSE	TRUE	TRUE	FALSE	FALSE	FALSE
Pro_519	FALSE	FALSE	TRUE	TRUE	TRUE	FALSE
Pro_520	FALSE	FALSE	FALSE	TRUE	FALSE	FALSE
Pro_522	TRUE	TRUE	TRUE	FALSE	FALSE	FALSE
Pro_523	FALSE	TRUE	TRUE	FALSE	FALSE	FALSE
Pro_524	TRUE	TRUE	FALSE	TRUE	TRUE	TRUE
Pro_527	FALSE	FALSE	FALSE	TRUE	TRUE	FALSE
Pro_529	FALSE	FALSE	TRUE	TRUE	TRUE	FALSE
Pro_530	FALSE	TRUE	TRUE	TRUE	TRUE	TRUE
Pro_531	FALSE	FALSE	TRUE	FALSE	TRUE	TRUE
Pro_532	FALSE	TRUE	TRUE	FALSE	TRUE	TRUE
Pro_533	TRUE	FALSE	TRUE	TRUE	TRUE	FALSE
Pro_534	FALSE	TRUE	TRUE	FALSE	TRUE	TRUE
Pro_535	FALSE	FALSE	TRUE	FALSE	FALSE	FALSE
Pro_536	TRUE	FALSE	FALSE	FALSE	FALSE	FALSE
Pro_537	TRUE	FALSE	FALSE	FALSE	FALSE	FALSE
Pro_538	TRUE	TRUE	TRUE	FALSE	TRUE	FALSE
Pro_539	FALSE	FALSE	FALSE	TRUE	FALSE	FALSE
Pro_540	FALSE	FALSE	TRUE	TRUE	TRUE	FALSE
Pro_543	FALSE	TRUE	TRUE	TRUE	TRUE	FALSE
Pro_546	TRUE	TRUE	TRUE	FALSE	TRUE	TRUE
Pro_547	TRUE	TRUE	TRUE	TRUE	TRUE	TRUE
Pro_548	FALSE	FALSE	FALSE	TRUE	FALSE	FALSE
Pro_549	TRUE	FALSE	FALSE	TRUE	TRUE	FALSE
Pro_550	TRUE	FALSE	FALSE	FALSE	FALSE	FALSE
Pro_551	TRUE	TRUE	FALSE	FALSE	TRUE	FALSE
Pro_553	TRUE	TRUE	TRUE	FALSE	FALSE	FALSE
Pro_554	FALSE	FALSE	TRUE	FALSE	FALSE	TRUE
Pro_555	FALSE	FALSE	FALSE	FALSE	FALSE	TRUE
Pro_557	FALSE	TRUE	TRUE	TRUE	TRUE	TRUE
Pro_558	FALSE	TRUE	TRUE	TRUE	FALSE	FALSE
Pro_559	FALSE	TRUE	TRUE	FALSE	TRUE	FALSE
Pro_560	FALSE	TRUE	FALSE	TRUE	FALSE	FALSE
Pro_562	FALSE	FALSE	TRUE	FALSE	TRUE	TRUE
Pro_564	FALSE	TRUE	TRUE	FALSE	FALSE	FALSE
Pro_566	TRUE	FALSE	FALSE	TRUE	TRUE	FALSE
Pro_567	FALSE	FALSE	FALSE	TRUE	FALSE	FALSE
Pro_568	FALSE	FALSE	TRUE	TRUE	TRUE	FALSE
Pro_571	FALSE	FALSE	FALSE	FALSE	TRUE	TRUE
Pro_572	FALSE	FALSE	TRUE	FALSE	FALSE	FALSE
Pro_573	FALSE	TRUE	TRUE	FALSE	FALSE	FALSE
Pro_574	TRUE	FALSE	FALSE	TRUE	TRUE	FALSE
Pro_575	FALSE	FALSE	TRUE	FALSE	TRUE	TRUE
Pro_576	FALSE	TRUE	FALSE	FALSE	FALSE	TRUE
Pro_577	TRUE	TRUE	TRUE	TRUE	FALSE	FALSE
Pro_578	FALSE	FALSE	FALSE	FALSE	TRUE	TRUE
Pro_579	TRUE	FALSE	FALSE	TRUE	TRUE	FALSE
Pro_580	TRUE	FALSE	FALSE	TRUE	TRUE	FALSE
Pro_581	TRUE	TRUE	TRUE	FALSE	FALSE	FALSE
Pro_582	FALSE	FALSE	TRUE	FALSE	TRUE	TRUE
Pro_583	FALSE	FALSE	FALSE	TRUE	TRUE	TRUE
Pro_584	TRUE	FALSE	FALSE	TRUE	TRUE	FALSE
Pro_586	FALSE	TRUE	TRUE	TRUE	TRUE	FALSE
Pro_588	TRUE	FALSE	FALSE	FALSE	FALSE	FALSE
Pro_590	FALSE	FALSE	TRUE	FALSE	TRUE	FALSE
Pro_592	FALSE	FALSE	TRUE	FALSE	FALSE	TRUE
Pro_594	FALSE	FALSE	TRUE	FALSE	FALSE	FALSE
Pro_596	TRUE	FALSE	FALSE	FALSE	FALSE	FALSE
Pro_597	TRUE	TRUE	TRUE	FALSE	TRUE	FALSE
Pro_598	FALSE	TRUE	TRUE	FALSE	FALSE	FALSE
Pro_599	TRUE	FALSE	FALSE	FALSE	TRUE	FALSE
Pro_601	FALSE	TRUE	TRUE	TRUE	TRUE	FALSE
Pro_603	FALSE	TRUE	FALSE	FALSE	FALSE	FALSE
Pro_604	FALSE	TRUE	FALSE	TRUE	FALSE	TRUE
Pro_605	FALSE	TRUE	FALSE	FALSE	FALSE	FALSE
Pro_606	TRUE	FALSE	FALSE	TRUE	FALSE	FALSE
Pro_607	TRUE	FALSE	FALSE	FALSE	FALSE	FALSE
Pro_608	FALSE	TRUE	TRUE	FALSE	FALSE	FALSE
Pro_609	FALSE	TRUE	FALSE	TRUE	FALSE	FALSE
Pro_611	FALSE	TRUE	FALSE	TRUE	FALSE	FALSE
Pro_612	FALSE	FALSE	TRUE	FALSE	TRUE	TRUE
Pro_613	FALSE	FALSE	TRUE	FALSE	FALSE	FALSE
Pro_614	TRUE	TRUE	FALSE	FALSE	FALSE	FALSE
Pro_616	FALSE	TRUE	TRUE	FALSE	TRUE	TRUE
Pro_620	TRUE	TRUE	TRUE	FALSE	FALSE	FALSE
Pro_622	TRUE	FALSE	FALSE	TRUE	TRUE	FALSE
Pro_627	TRUE	TRUE	TRUE	TRUE	FALSE	TRUE
Pro_628	TRUE	TRUE	FALSE	TRUE	FALSE	FALSE
Pro_630	TRUE	TRUE	TRUE	FALSE	FALSE	FALSE
Pro_631	FALSE	TRUE	FALSE	TRUE	TRUE	FALSE
Pro_632	FALSE	TRUE	TRUE	FALSE	TRUE	FALSE
Pro_633	TRUE	FALSE	FALSE	TRUE	TRUE	FALSE
Pro_636	FALSE	FALSE	TRUE	FALSE	TRUE	FALSE
Pro_637	TRUE	FALSE	TRUE	TRUE	FALSE	TRUE
Pro_638	TRUE	FALSE	FALSE	TRUE	TRUE	FALSE
Pro_639	TRUE	TRUE	FALSE	TRUE	FALSE	FALSE
Pro_640	FALSE	TRUE	TRUE	FALSE	TRUE	FALSE
Pro_641	TRUE	TRUE	FALSE	FALSE	TRUE	FALSE
Pro_642	FALSE	FALSE	FALSE	TRUE	TRUE	TRUE
Pro_643	FALSE	FALSE	FALSE	FALSE	FALSE	TRUE
Pro_644	FALSE	FALSE	FALSE	TRUE	TRUE	FALSE
Pro_645	TRUE	FALSE	FALSE	FALSE	FALSE	FALSE
Pro_646	TRUE	TRUE	TRUE	TRUE	TRUE	TRUE
Pro_647	TRUE	TRUE	FALSE	FALSE	FALSE	FALSE
Pro_648	FALSE	TRUE	FALSE	TRUE	FALSE	FALSE
Pro_650	TRUE	TRUE	TRUE	FALSE	FALSE	FALSE
Pro_651	TRUE	TRUE	FALSE	FALSE	FALSE	FALSE
Pro_652	FALSE	FALSE	FALSE	TRUE	TRUE	TRUE
Pro_653	TRUE	TRUE	FALSE	FALSE	FALSE	FALSE
Pro_655	FALSE	TRUE	TRUE	FALSE	TRUE	FALSE
Pro_658	TRUE	TRUE	FALSE	FALSE	FALSE	FALSE
Pro_659	TRUE	TRUE	TRUE	TRUE	TRUE	TRUE
Pro_661	FALSE	FALSE	TRUE	TRUE	TRUE	TRUE
Pro_664	TRUE	TRUE	FALSE	FALSE	TRUE	TRUE
Pro_666	FALSE	TRUE	TRUE	TRUE	TRUE	FALSE
Pro_667	TRUE	TRUE	TRUE	FALSE	FALSE	FALSE
Pro_669	FALSE	TRUE	FALSE	FALSE	FALSE	FALSE
Pro_672	TRUE	FALSE	FALSE	FALSE	TRUE	FALSE
Pro_673	FALSE	TRUE	TRUE	TRUE	TRUE	FALSE
Pro_674	TRUE	FALSE	FALSE	TRUE	TRUE	FALSE
Pro_676	FALSE	FALSE	FALSE	TRUE	FALSE	FALSE
Pro_677	FALSE	TRUE	FALSE	TRUE	TRUE	FALSE
Pro_678	TRUE	TRUE	TRUE	FALSE	FALSE	FALSE
Pro_680	TRUE	FALSE	TRUE	TRUE	TRUE	FALSE
Pro_681	FALSE	TRUE	TRUE	FALSE	FALSE	FALSE
Pro_683	TRUE	TRUE	TRUE	FALSE	FALSE	FALSE
Pro_684	FALSE	TRUE	TRUE	TRUE	FALSE	FALSE
Pro_685	TRUE	FALSE	TRUE	TRUE	TRUE	TRUE
Pro_686	FALSE	TRUE	FALSE	FALSE	FALSE	FALSE
Pro_687	TRUE	TRUE	TRUE	FALSE	TRUE	TRUE
Pro_688	TRUE	TRUE	FALSE	TRUE	TRUE	TRUE
Pro_689	FALSE	FALSE	FALSE	TRUE	FALSE	FALSE
Pro_690	FALSE	TRUE	TRUE	TRUE	FALSE	TRUE
Pro_691	FALSE	FALSE	FALSE	TRUE	FALSE	FALSE
Pro_692	TRUE	TRUE	FALSE	TRUE	FALSE	FALSE
Pro_694	FALSE	FALSE	FALSE	FALSE	TRUE	TRUE
Pro_695	FALSE	FALSE	FALSE	FALSE	TRUE	FALSE
Pro_696	TRUE	FALSE	TRUE	FALSE	FALSE	FALSE
Pro_698	TRUE	TRUE	TRUE	TRUE	TRUE	FALSE
Pro_699	TRUE	FALSE	FALSE	FALSE	FALSE	FALSE
Pro_700	TRUE	FALSE	FALSE	TRUE	TRUE	FALSE
Pro_701	FALSE	FALSE	FALSE	TRUE	FALSE	FALSE
Pro_702	TRUE	TRUE	TRUE	TRUE	TRUE	TRUE
Pro_703	FALSE	TRUE	TRUE	TRUE	TRUE	FALSE
Pro_704	TRUE	TRUE	FALSE	FALSE	FALSE	FALSE
Pro_705	FALSE	TRUE	TRUE	TRUE	TRUE	FALSE
Pro_707	TRUE	TRUE	FALSE	TRUE	FALSE	FALSE
Pro_708	TRUE	TRUE	FALSE	FALSE	FALSE	FALSE
Pro_709	FALSE	TRUE	FALSE	TRUE	FALSE	FALSE
Pro_710	FALSE	FALSE	FALSE	FALSE	FALSE	TRUE
Pro_712	TRUE	TRUE	TRUE	TRUE	FALSE	TRUE
Pro_713	FALSE	FALSE	FALSE	FALSE	TRUE	FALSE
Pro_714	TRUE	TRUE	TRUE	FALSE	FALSE	FALSE
Pro_715	FALSE	TRUE	FALSE	TRUE	FALSE	FALSE
Pro_716	FALSE	TRUE	TRUE	TRUE	TRUE	FALSE
Pro_717	FALSE	FALSE	FALSE	TRUE	FALSE	FALSE
Pro_719	TRUE	FALSE	FALSE	FALSE	FALSE	FALSE
Pro_720	TRUE	TRUE	FALSE	FALSE	FALSE	FALSE
Pro_721	FALSE	TRUE	TRUE	TRUE	TRUE	FALSE
Pro_722	TRUE	FALSE	TRUE	TRUE	TRUE	FALSE
Pro_723	FALSE	FALSE	FALSE	TRUE	TRUE	FALSE
Pro_724	FALSE	TRUE	TRUE	FALSE	FALSE	FALSE
Pro_725	TRUE	TRUE	TRUE	TRUE	FALSE	FALSE
Pro_726	FALSE	TRUE	TRUE	TRUE	TRUE	FALSE
Pro_727	TRUE	TRUE	FALSE	FALSE	FALSE	FALSE
Pro_728	FALSE	TRUE	FALSE	TRUE	FALSE	FALSE
Pro_730	FALSE	TRUE	FALSE	FALSE	FALSE	FALSE
Pro_731	FALSE	FALSE	FALSE	TRUE	FALSE	FALSE
Pro_733	TRUE	TRUE	FALSE	FALSE	TRUE	TRUE
Pro_734	FALSE	TRUE	FALSE	TRUE	FALSE	TRUE
Pro_735	FALSE	FALSE	TRUE	FALSE	FALSE	TRUE
Pro_738	FALSE	TRUE	TRUE	FALSE	FALSE	FALSE
Pro_739	TRUE	FALSE	FALSE	FALSE	FALSE	FALSE
Pro_740	TRUE	FALSE	FALSE	TRUE	TRUE	FALSE
Pro_741	FALSE	FALSE	TRUE	TRUE	TRUE	FALSE
Pro_743	TRUE	TRUE	TRUE	FALSE	FALSE	FALSE
Pro_745	FALSE	FALSE	FALSE	TRUE	TRUE	FALSE
Pro_746	FALSE	FALSE	TRUE	TRUE	TRUE	TRUE
Pro_747	TRUE	FALSE	FALSE	TRUE	TRUE	TRUE
Pro_748	TRUE	FALSE	TRUE	TRUE	TRUE	FALSE
Pro_749	FALSE	TRUE	TRUE	TRUE	TRUE	FALSE
Pro_750	FALSE	FALSE	TRUE	FALSE	FALSE	FALSE
Pro_752	TRUE	TRUE	TRUE	FALSE	TRUE	TRUE
Pro_754	FALSE	TRUE	FALSE	FALSE	FALSE	FALSE
Pro_755	FALSE	TRUE	TRUE	TRUE	TRUE	FALSE
Pro_757	TRUE	FALSE	FALSE	FALSE	TRUE	FALSE
Pro_760	FALSE	TRUE	TRUE	TRUE	TRUE	FALSE
Pro_761	TRUE	TRUE	TRUE	TRUE	FALSE	TRUE
Pro_763	FALSE	TRUE	FALSE	FALSE	FALSE	FALSE
Pro_764	FALSE	TRUE	TRUE	FALSE	TRUE	TRUE
Pro_765	TRUE	TRUE	FALSE	FALSE	FALSE	FALSE
Pro_766	FALSE	TRUE	TRUE	FALSE	TRUE	TRUE
Pro_767	TRUE	FALSE	FALSE	FALSE	FALSE	FALSE
Pro_768	TRUE	FALSE	TRUE	TRUE	TRUE	FALSE
Pro_769	FALSE	FALSE	TRUE	FALSE	TRUE	FALSE
Pro_770	FALSE	TRUE	FALSE	TRUE	FALSE	FALSE
Pro_771	FALSE	TRUE	TRUE	TRUE	TRUE	TRUE
Pro_772	FALSE	FALSE	TRUE	TRUE	TRUE	FALSE
Pro_773	TRUE	TRUE	TRUE	FALSE	FALSE	FALSE
Pro_774	TRUE	FALSE	FALSE	TRUE	FALSE	FALSE
Pro_777	TRUE	FALSE	TRUE	TRUE	FALSE	TRUE
Pro_778	FALSE	FALSE	TRUE	FALSE	FALSE	FALSE
Pro_779	FALSE	TRUE	FALSE	FALSE	FALSE	TRUE
Pro_780	FALSE	TRUE	TRUE	TRUE	FALSE	FALSE
Pro_781	TRUE	TRUE	TRUE	FALSE	FALSE	FALSE
Pro_782	TRUE	FALSE	FALSE	FALSE	FALSE	FALSE
Pro_783	TRUE	TRUE	TRUE	FALSE	TRUE	TRUE
Pro_784	FALSE	FALSE	TRUE	FALSE	TRUE	FALSE
Pro_785	TRUE	TRUE	TRUE	FALSE	FALSE	TRUE
Pro_786	FALSE	FALSE	FALSE	FALSE	TRUE	FALSE
Pro_788	TRUE	FALSE	FALSE	TRUE	TRUE	FALSE
Pro_790	FALSE	FALSE	FALSE	TRUE	FALSE	FALSE
Pro_792	FALSE	FALSE	TRUE	FALSE	FALSE	TRUE
Pro_793	TRUE	FALSE	FALSE	FALSE	FALSE	FALSE
Pro_794	TRUE	TRUE	TRUE	FALSE	FALSE	FALSE
Pro_796	FALSE	FALSE	TRUE	FALSE	TRUE	TRUE
Pro_797	TRUE	TRUE	TRUE	FALSE	TRUE	FALSE
Pro_798	TRUE	TRUE	TRUE	FALSE	FALSE	FALSE
Pro_799	TRUE	TRUE	TRUE	FALSE	FALSE	FALSE
Pro_800	TRUE	FALSE	TRUE	FALSE	FALSE	FALSE
Pro_801	TRUE	FALSE	FALSE	TRUE	TRUE	FALSE
Pro_802	TRUE	FALSE	FALSE	TRUE	TRUE	FALSE
Pro_803	FALSE	TRUE	FALSE	TRUE	FALSE	FALSE
Pro_804	TRUE	TRUE	FALSE	FALSE	TRUE	FALSE
Pro_805	FALSE	FALSE	TRUE	TRUE	TRUE	FALSE
Pro_806	FALSE	FALSE	TRUE	TRUE	TRUE	FALSE
Pro_807	TRUE	FALSE	FALSE	TRUE	TRUE	FALSE
Pro_808	TRUE	FALSE	FALSE	FALSE	FALSE	FALSE
Pro_810	TRUE	TRUE	TRUE	FALSE	FALSE	FALSE
Pro_811	FALSE	TRUE	FALSE	FALSE	FALSE	FALSE
Pro_812	FALSE	FALSE	TRUE	TRUE	TRUE	TRUE
Pro_814	FALSE	FALSE	FALSE	TRUE	FALSE	TRUE
Pro_815	TRUE	FALSE	FALSE	TRUE	FALSE	FALSE
Pro_817	FALSE	FALSE	TRUE	TRUE	TRUE	FALSE
Pro_818	FALSE	FALSE	FALSE	FALSE	TRUE	FALSE
Pro_819	TRUE	TRUE	FALSE	FALSE	TRUE	TRUE
Pro_820	TRUE	TRUE	TRUE	FALSE	FALSE	FALSE
Pro_823	TRUE	FALSE	FALSE	FALSE	FALSE	FALSE
Pro_824	FALSE	TRUE	TRUE	FALSE	FALSE	FALSE
Pro_827	FALSE	FALSE	TRUE	FALSE	FALSE	FALSE
Pro_828	FALSE	FALSE	FALSE	FALSE	TRUE	FALSE
Pro_829	TRUE	FALSE	FALSE	FALSE	TRUE	TRUE
Pro_830	TRUE	FALSE	TRUE	TRUE	TRUE	TRUE
Pro_832	FALSE	FALSE	TRUE	FALSE	FALSE	FALSE
Pro_833	FALSE	FALSE	FALSE	FALSE	FALSE	TRUE
Pro_834	FALSE	FALSE	FALSE	TRUE	TRUE	TRUE
Pro_835	FALSE	FALSE	TRUE	TRUE	TRUE	FALSE
Pro_836	FALSE	TRUE	FALSE	FALSE	FALSE	FALSE
Pro_837	TRUE	FALSE	FALSE	TRUE	TRUE	FALSE
Pro_839	FALSE	TRUE	FALSE	TRUE	FALSE	FALSE
Pro_840	TRUE	FALSE	FALSE	TRUE	TRUE	FALSE
Pro_841	FALSE	FALSE	TRUE	FALSE	TRUE	TRUE
Pro_842	FALSE	TRUE	TRUE	TRUE	TRUE	TRUE
Pro_843	TRUE	FALSE	TRUE	FALSE	FALSE	TRUE
Pro_844	FALSE	TRUE	TRUE	TRUE	TRUE	FALSE
Pro_846	TRUE	FALSE	FALSE	TRUE	FALSE	FALSE
Pro_849	FALSE	TRUE	TRUE	FALSE	FALSE	FALSE
Pro_851	FALSE	FALSE	TRUE	TRUE	TRUE	TRUE
Pro_852	TRUE	TRUE	TRUE	FALSE	FALSE	FALSE
Pro_853	TRUE	FALSE	FALSE	FALSE	FALSE	FALSE
Pro_854	FALSE	FALSE	TRUE	FALSE	TRUE	TRUE
Pro_855	TRUE	TRUE	TRUE	FALSE	TRUE	FALSE
Pro_856	FALSE	FALSE	TRUE	TRUE	TRUE	FALSE
Pro_857	FALSE	FALSE	TRUE	TRUE	TRUE	FALSE
Pro_859	FALSE	TRUE	FALSE	TRUE	FALSE	FALSE
Pro_860	FALSE	TRUE	FALSE	FALSE	FALSE	FALSE
Pro_861	TRUE	TRUE	FALSE	FALSE	FALSE	FALSE
Pro_862	FALSE	FALSE	FALSE	FALSE	FALSE	TRUE
Pro_863	FALSE	TRUE	TRUE	FALSE	TRUE	FALSE
Pro_866	TRUE	FALSE	TRUE	FALSE	FALSE	FALSE
Pro_869	FALSE	FALSE	TRUE	FALSE	FALSE	TRUE
Pro_871	TRUE	FALSE	FALSE	FALSE	TRUE	FALSE
Pro_872	FALSE	TRUE	TRUE	TRUE	FALSE	FALSE
Pro_873	TRUE	TRUE	TRUE	FALSE	TRUE	TRUE
Pro_874	FALSE	FALSE	FALSE	TRUE	FALSE	FALSE
Pro_875	FALSE	FALSE	TRUE	FALSE	TRUE	TRUE
Pro_876	FALSE	FALSE	TRUE	TRUE	TRUE	TRUE
Pro_878	FALSE	FALSE	TRUE	FALSE	FALSE	FALSE
Pro_881	TRUE	FALSE	TRUE	TRUE	FALSE	FALSE
Pro_882	TRUE	FALSE	FALSE	TRUE	TRUE	FALSE
Pro_883	TRUE	TRUE	TRUE	TRUE	TRUE	TRUE
Pro_884	TRUE	FALSE	FALSE	TRUE	TRUE	FALSE
Pro_886	TRUE	TRUE	FALSE	FALSE	TRUE	TRUE
Pro_887	TRUE	TRUE	FALSE	FALSE	FALSE	FALSE
Pro_888	FALSE	TRUE	FALSE	FALSE	FALSE	FALSE
Pro_889	TRUE	TRUE	FALSE	FALSE	FALSE	FALSE
Pro_891	FALSE	FALSE	TRUE	FALSE	TRUE	FALSE
Pro_892	TRUE	TRUE	TRUE	FALSE	TRUE	FALSE
Pro_893	FALSE	TRUE	FALSE	TRUE	FALSE	FALSE
Pro_894	TRUE	FALSE	TRUE	TRUE	FALSE	TRUE
Pro_896	FALSE	TRUE	TRUE	FALSE	TRUE	FALSE
Pro_898	TRUE	TRUE	FALSE	TRUE	TRUE	TRUE
Pro_900	TRUE	TRUE	TRUE	FALSE	FALSE	FALSE
Pro_901	TRUE	FALSE	FALSE	FALSE	TRUE	FALSE
Pro_902	TRUE	FALSE	FALSE	TRUE	TRUE	FALSE
Pro_905	TRUE	TRUE	TRUE	FALSE	TRUE	TRUE
Pro_906	FALSE	TRUE	TRUE	FALSE	TRUE	FALSE
Pro_907	FALSE	TRUE	TRUE	TRUE	TRUE	FALSE
Pro_908	TRUE	TRUE	FALSE	FALSE	FALSE	FALSE
Pro_909	FALSE	TRUE	TRUE	FALSE	TRUE	TRUE
Pro_911	FALSE	TRUE	TRUE	FALSE	TRUE	FALSE
Pro_912	TRUE	FALSE	FALSE	TRUE	TRUE	FALSE
Pro_913	TRUE	TRUE	TRUE	FALSE	TRUE	FALSE
Pro_915	TRUE	FALSE	FALSE	FALSE	TRUE	FALSE
Pro_916	FALSE	FALSE	FALSE	TRUE	FALSE	FALSE
Pro_917	FALSE	TRUE	FALSE	TRUE	FALSE	FALSE
Pro_918	FALSE	FALSE	TRUE	FALSE	FALSE	TRUE
Pro_919	TRUE	TRUE	TRUE	TRUE	TRUE	FALSE
Pro_920	FALSE	FALSE	FALSE	TRUE	FALSE	FALSE
Pro_921	TRUE	FALSE	FALSE	FALSE	FALSE	FALSE
Pro_922	TRUE	TRUE	TRUE	TRUE	TRUE	TRUE
Pro_924	FALSE	TRUE	TRUE	FALSE	FALSE	FALSE
Pro_925	FALSE	FALSE	FALSE	FALSE	TRUE	FALSE
Pro_927	FALSE	FALSE	FALSE	TRUE	TRUE	FALSE
Pro_928	TRUE	TRUE	FALSE	FALSE	FALSE	FALSE
Pro_929	FALSE	TRUE	TRUE	FALSE	FALSE	FALSE
Pro_932	FALSE	TRUE	TRUE	TRUE	TRUE	TRUE
Pro_933	TRUE	TRUE	TRUE	FALSE	TRUE	FALSE
Pro_934	FALSE	FALSE	FALSE	FALSE	TRUE	FALSE
Pro_935	FALSE	TRUE	TRUE	TRUE	TRUE	FALSE
Pro_939	TRUE	FALSE	FALSE	FALSE	TRUE	FALSE
Pro_940	TRUE	TRUE	FALSE	FALSE	FALSE	FALSE
Pro_941	TRUE	TRUE	TRUE	TRUE	TRUE	FALSE
Pro_942	FALSE	FALSE	TRUE	FALSE	TRUE	FALSE
Pro_943	FALSE	FALSE	FALSE	FALSE	FALSE	TRUE
Pro_944	TRUE	TRUE	TRUE	FALSE	FALSE	FALSE
Pro_945	FALSE	TRUE	TRUE	FALSE	FALSE	FALSE
Pro_946	FALSE	FALSE	FALSE	FALSE	TRUE	FALSE
Pro_948	FALSE	FALSE	FALSE	TRUE	FALSE	FALSE
Pro_949	FALSE	FALSE	TRUE	TRUE	TRUE	TRUE
Pro_950	FALSE	TRUE	TRUE	TRUE	TRUE	FALSE
Pro_951	TRUE	TRUE	TRUE	FALSE	TRUE	TRUE
Pro_952	TRUE	FALSE	FALSE	FALSE	TRUE	FALSE
Pro_953	FALSE	TRUE	TRUE	TRUE	TRUE	FALSE
Pro_954	TRUE	TRUE	TRUE	FALSE	TRUE	TRUE
Pro_955	FALSE	TRUE	TRUE	TRUE	TRUE	FALSE
Pro_957	FALSE	FALSE	TRUE	FALSE	TRUE	FALSE
Pro_958	TRUE	FALSE	FALSE	FALSE	FALSE	FALSE
Pro_959	FALSE	TRUE	TRUE	FALSE	TRUE	FALSE
Pro_960	TRUE	FALSE	FALSE	FALSE	FALSE	FALSE
Pro_961	FALSE	TRUE	TRUE	FALSE	FALSE	TRUE
Pro_962	FALSE	FALSE	FALSE	TRUE	TRUE	FALSE
Pro_963	FALSE	TRUE	FALSE	TRUE	FALSE	FALSE
Pro_964	TRUE	TRUE	FALSE	TRUE	FALSE	FALSE
Pro_965	TRUE	FALSE	FALSE	FALSE	FALSE	FALSE
Pro_967	FALSE	TRUE	FALSE	TRUE	FALSE	FALSE
Pro_969	TRUE	TRUE	TRUE	TRUE	TRUE	FALSE
Pro_970	FALSE	TRUE	FALSE	TRUE	TRUE	FALSE
Pro_971	FALSE	TRUE	FALSE	TRUE	FALSE	FALSE
Pro_972	FALSE	FALSE	FALSE	TRUE	TRUE	FALSE
Pro_973	TRUE	TRUE	TRUE	FALSE	TRUE	TRUE
Pro_974	TRUE	TRUE	FALSE	TRUE	FALSE	TRUE
Pro_975	TRUE	TRUE	TRUE	FALSE	FALSE	FALSE
Pro_976	FALSE	TRUE	FALSE	FALSE	FALSE	FALSE
Pro_977	FALSE	TRUE	TRUE	TRUE	TRUE	FALSE
Pro_979	TRUE	TRUE	TRUE	TRUE	TRUE	TRUE
Pro_980	TRUE	TRUE	TRUE	FALSE	FALSE	FALSE
Pro_981	TRUE	FALSE	FALSE	TRUE	TRUE	FALSE
Pro_982	TRUE	FALSE	FALSE	FALSE	TRUE	TRUE
Pro_984	TRUE	FALSE	TRUE	TRUE	FALSE	TRUE
Pro_985	TRUE	FALSE	TRUE	FALSE	FALSE	FALSE
Pro_986	FALSE	FALSE	TRUE	FALSE	FALSE	FALSE
Pro_987	FALSE	TRUE	TRUE	FALSE	TRUE	FALSE
Pro_988	FALSE	TRUE	TRUE	TRUE	TRUE	FALSE
Pro_989	TRUE	FALSE	FALSE	FALSE	FALSE	FALSE
Pro_990	FALSE	FALSE	FALSE	FALSE	FALSE	TRUE
Pro_991	FALSE	TRUE	FALSE	TRUE	FALSE	FALSE
Pro_992	TRUE	TRUE	TRUE	FALSE	FALSE	FALSE
Pro_994	FALSE	FALSE	FALSE	TRUE	FALSE	TRUE
Pro_995	TRUE	TRUE	FALSE	FALSE	FALSE	FALSE
Pro_998	TRUE	TRUE	TRUE	FALSE	FALSE	FALSE
Pro_999	TRUE	FALSE	TRUE	FALSE	TRUE	FALSE
Pro_1001	TRUE	FALSE	TRUE	FALSE	FALSE	FALSE
Pro_1003	TRUE	FALSE	FALSE	TRUE	TRUE	FALSE
Pro_1004	FALSE	FALSE	TRUE	FALSE	FALSE	FALSE
Pro_1005	FALSE	FALSE	TRUE	FALSE	TRUE	FALSE
Pro_1006	FALSE	FALSE	FALSE	TRUE	FALSE	FALSE
Pro_1007	TRUE	TRUE	TRUE	FALSE	FALSE	FALSE
Pro_1008	FALSE	TRUE	FALSE	TRUE	FALSE	FALSE
Pro_1011	FALSE	FALSE	TRUE	FALSE	FALSE	FALSE
Pro_1012	TRUE	TRUE	TRUE	FALSE	FALSE	FALSE
Pro_1013	FALSE	FALSE	TRUE	FALSE	TRUE	FALSE
Pro_1017	TRUE	FALSE	FALSE	TRUE	TRUE	FALSE
Pro_1018	FALSE	TRUE	TRUE	TRUE	TRUE	FALSE
Pro_1020	FALSE	TRUE	TRUE	FALSE	FALSE	FALSE
Pro_1021	TRUE	FALSE	FALSE	TRUE	TRUE	FALSE
Pro_1022	TRUE	TRUE	TRUE	TRUE	TRUE	TRUE
Pro_1024	FALSE	TRUE	FALSE	TRUE	FALSE	FALSE
Pro_1025	FALSE	FALSE	FALSE	FALSE	TRUE	FALSE
Pro_1026	FALSE	TRUE	TRUE	TRUE	TRUE	FALSE
Pro_1027	TRUE	FALSE	FALSE	FALSE	TRUE	FALSE
Pro_1029	TRUE	TRUE	FALSE	FALSE	TRUE	TRUE
Pro_1030	TRUE	FALSE	FALSE	TRUE	TRUE	FALSE
Pro_1032	TRUE	TRUE	FALSE	FALSE	FALSE	FALSE
Pro_1034	FALSE	TRUE	FALSE	TRUE	FALSE	FALSE
Pro_1035	TRUE	TRUE	TRUE	FALSE	FALSE	FALSE
Pro_1038	FALSE	FALSE	FALSE	TRUE	FALSE	FALSE
Pro_1039	TRUE	TRUE	FALSE	FALSE	FALSE	FALSE
Pro_1040	TRUE	TRUE	FALSE	FALSE	FALSE	FALSE
Pro_1042	TRUE	TRUE	TRUE	FALSE	TRUE	TRUE
Pro_1044	FALSE	FALSE	FALSE	TRUE	TRUE	TRUE
Pro_1045	FALSE	TRUE	TRUE	FALSE	FALSE	FALSE
Pro_1046	TRUE	FALSE	FALSE	TRUE	TRUE	FALSE
Pro_1047	TRUE	TRUE	TRUE	FALSE	TRUE	FALSE
Pro_1048	TRUE	FALSE	TRUE	TRUE	TRUE	TRUE
Pro_1049	FALSE	TRUE	FALSE	TRUE	FALSE	FALSE
Pro_1051	TRUE	TRUE	TRUE	TRUE	TRUE	FALSE
Pro_1052	FALSE	FALSE	TRUE	FALSE	TRUE	FALSE
Pro_1053	TRUE	TRUE	FALSE	TRUE	TRUE	TRUE
Pro_1054	TRUE	FALSE	FALSE	FALSE	FALSE	FALSE
Pro_1057	FALSE	TRUE	FALSE	FALSE	FALSE	FALSE
Pro_1058	FALSE	FALSE	TRUE	FALSE	TRUE	FALSE
Pro_1061	TRUE	TRUE	TRUE	FALSE	TRUE	TRUE
Pro_1062	FALSE	FALSE	TRUE	FALSE	TRUE	TRUE
Pro_1063	FALSE	FALSE	TRUE	FALSE	FALSE	FALSE
Pro_1064	TRUE	FALSE	TRUE	FALSE	FALSE	TRUE
Pro_1065	FALSE	TRUE	TRUE	FALSE	TRUE	TRUE
Pro_1066	TRUE	TRUE	TRUE	FALSE	TRUE	TRUE
Pro_1068	FALSE	TRUE	TRUE	TRUE	TRUE	FALSE
Pro_1069	FALSE	FALSE	FALSE	FALSE	TRUE	FALSE
Pro_1071	FALSE	FALSE	TRUE	FALSE	TRUE	FALSE
Pro_1072	TRUE	FALSE	FALSE	FALSE	FALSE	FALSE
Pro_1073	FALSE	FALSE	TRUE	FALSE	TRUE	TRUE
Pro_1074	TRUE	TRUE	FALSE	FALSE	FALSE	FALSE
Pro_1075	TRUE	TRUE	TRUE	FALSE	FALSE	FALSE
Pro_1077	FALSE	TRUE	FALSE	FALSE	FALSE	FALSE
Pro_1078	TRUE	TRUE	FALSE	FALSE	FALSE	FALSE
Pro_1079	FALSE	FALSE	FALSE	FALSE	TRUE	FALSE
Pro_1080	FALSE	TRUE	FALSE	FALSE	FALSE	FALSE
Pro_1081	TRUE	TRUE	TRUE	FALSE	FALSE	FALSE
Pro_1082	TRUE	TRUE	TRUE	FALSE	FALSE	FALSE
Pro_1083	TRUE	TRUE	FALSE	FALSE	FALSE	FALSE
Pro_1084	TRUE	FALSE	FALSE	FALSE	FALSE	FALSE
Pro_1085	TRUE	FALSE	FALSE	FALSE	FALSE	FALSE
Pro_1086	TRUE	TRUE	TRUE	TRUE	FALSE	TRUE
Pro_1089	FALSE	TRUE	TRUE	TRUE	TRUE	FALSE
Pro_1090	FALSE	TRUE	TRUE	TRUE	TRUE	TRUE
Pro_1091	FALSE	FALSE	FALSE	FALSE	TRUE	TRUE
Pro_1092	FALSE	TRUE	FALSE	TRUE	FALSE	FALSE
Pro_1093	TRUE	TRUE	FALSE	FALSE	FALSE	FALSE
Pro_1094	TRUE	TRUE	TRUE	FALSE	FALSE	FALSE
Pro_1095	FALSE	FALSE	TRUE	FALSE	TRUE	FALSE
Pro_1096	TRUE	TRUE	FALSE	FALSE	FALSE	FALSE
Pro_1098	FALSE	TRUE	TRUE	TRUE	TRUE	FALSE
Pro_1099	TRUE	TRUE	TRUE	TRUE	TRUE	TRUE
Pro_1100	FALSE	FALSE	TRUE	FALSE	TRUE	FALSE
Pro_1101	FALSE	FALSE	FALSE	FALSE	TRUE	FALSE
Pro_1103	TRUE	FALSE	FALSE	TRUE	FALSE	FALSE
Pro_1104	FALSE	TRUE	TRUE	TRUE	TRUE	TRUE
Pro_1105	TRUE	FALSE	FALSE	TRUE	FALSE	FALSE
Pro_1106	TRUE	TRUE	TRUE	TRUE	FALSE	FALSE
Pro_1107	FALSE	TRUE	FALSE	TRUE	FALSE	FALSE
Pro_1109	TRUE	TRUE	FALSE	FALSE	FALSE	FALSE
Pro_1111	TRUE	TRUE	TRUE	FALSE	FALSE	FALSE
Pro_1112	TRUE	FALSE	FALSE	TRUE	TRUE	FALSE
Pro_1114	FALSE	FALSE	FALSE	FALSE	TRUE	FALSE
Pro_1115	FALSE	FALSE	FALSE	FALSE	TRUE	FALSE
Pro_1117	FALSE	TRUE	TRUE	FALSE	TRUE	FALSE
Pro_1119	TRUE	TRUE	TRUE	FALSE	TRUE	TRUE
Pro_1121	FALSE	TRUE	TRUE	FALSE	FALSE	FALSE
Pro_1123	TRUE	FALSE	TRUE	TRUE	TRUE	FALSE
Pro_1124	TRUE	FALSE	TRUE	FALSE	FALSE	FALSE
Pro_1125	FALSE	FALSE	TRUE	FALSE	FALSE	FALSE
Pro_1126	FALSE	FALSE	TRUE	FALSE	TRUE	TRUE
Pro_1127	FALSE	FALSE	TRUE	FALSE	TRUE	FALSE
Pro_1128	TRUE	FALSE	FALSE	TRUE	TRUE	FALSE
Pro_1130	TRUE	FALSE	FALSE	FALSE	TRUE	FALSE
Pro_1131	TRUE	TRUE	TRUE	TRUE	TRUE	TRUE
Pro_1132	FALSE	FALSE	FALSE	FALSE	FALSE	TRUE
Pro_1133	FALSE	TRUE	FALSE	TRUE	FALSE	FALSE
Pro_1134	TRUE	TRUE	TRUE	FALSE	FALSE	FALSE
Pro_1136	FALSE	TRUE	TRUE	TRUE	TRUE	TRUE
Pro_1137	TRUE	TRUE	FALSE	TRUE	TRUE	FALSE
Pro_1141	TRUE	FALSE	TRUE	FALSE	FALSE	FALSE
Pro_1143	FALSE	FALSE	TRUE	FALSE	TRUE	TRUE
Pro_1144	FALSE	FALSE	FALSE	FALSE	TRUE	TRUE
Pro_1145	FALSE	FALSE	FALSE	TRUE	FALSE	FALSE
Pro_1146	FALSE	FALSE	TRUE	FALSE	TRUE	TRUE
Pro_1147	TRUE	TRUE	TRUE	FALSE	FALSE	FALSE
Pro_1148	TRUE	TRUE	FALSE	TRUE	FALSE	FALSE
Pro_1149	TRUE	TRUE	FALSE	TRUE	FALSE	FALSE
Pro_1150	TRUE	TRUE	TRUE	TRUE	TRUE	TRUE
Pro_1151	FALSE	FALSE	FALSE	TRUE	TRUE	FALSE
Pro_1152	FALSE	TRUE	TRUE	TRUE	FALSE	FALSE
Pro_1154	TRUE	TRUE	FALSE	FALSE	FALSE	FALSE
Pro_1156	TRUE	TRUE	TRUE	TRUE	TRUE	FALSE
Pro_1157	TRUE	FALSE	FALSE	TRUE	TRUE	FALSE
Pro_1158	TRUE	TRUE	TRUE	TRUE	FALSE	FALSE
Pro_1159	FALSE	FALSE	TRUE	FALSE	TRUE	TRUE
Pro_1160	TRUE	FALSE	TRUE	TRUE	TRUE	FALSE
Pro_1161	TRUE	FALSE	FALSE	TRUE	TRUE	FALSE
Pro_1163	TRUE	TRUE	FALSE	FALSE	TRUE	TRUE
Pro_1166	TRUE	TRUE	TRUE	FALSE	FALSE	FALSE
Pro_1167	FALSE	FALSE	FALSE	FALSE	FALSE	TRUE
Pro_1170	TRUE	TRUE	TRUE	FALSE	FALSE	FALSE
Pro_1171	TRUE	FALSE	FALSE	TRUE	FALSE	FALSE
Pro_1173	FALSE	FALSE	FALSE	TRUE	TRUE	FALSE
Pro_1175	TRUE	FALSE	TRUE	FALSE	FALSE	FALSE
Pro_1176	FALSE	TRUE	TRUE	TRUE	TRUE	FALSE
Pro_1178	FALSE	FALSE	FALSE	TRUE	TRUE	FALSE
Pro_1179	TRUE	FALSE	FALSE	FALSE	FALSE	FALSE
Pro_1181	FALSE	TRUE	TRUE	TRUE	TRUE	FALSE
Pro_1183	FALSE	FALSE	FALSE	FALSE	TRUE	FALSE
Pro_1185	TRUE	FALSE	FALSE	FALSE	TRUE	FALSE
Pro_1186	FALSE	FALSE	TRUE	FALSE	FALSE	TRUE
Pro_1187	FALSE	FALSE	TRUE	FALSE	FALSE	TRUE
Pro_1188	FALSE	FALSE	TRUE	FALSE	FALSE	TRUE
Pro_1190	TRUE	TRUE	TRUE	FALSE	TRUE	FALSE
Pro_1191	TRUE	TRUE	TRUE	FALSE	FALSE	TRUE
Pro_1192	FALSE	TRUE	TRUE	FALSE	TRUE	TRUE
Pro_1193	TRUE	TRUE	FALSE	FALSE	FALSE	FALSE
Pro_1194	TRUE	FALSE	TRUE	TRUE	TRUE	TRUE
Pro_1195	TRUE	FALSE	TRUE	TRUE	TRUE	TRUE
Pro_1196	TRUE	FALSE	FALSE	FALSE	TRUE	FALSE
Pro_1197	FALSE	FALSE	FALSE	TRUE	FALSE	FALSE
Pro_1198	TRUE	FALSE	FALSE	TRUE	FALSE	FALSE
Pro_1199	FALSE	TRUE	TRUE	TRUE	TRUE	TRUE
Pro_1200	TRUE	TRUE	TRUE	TRUE	TRUE	TRUE
Pro_1202	FALSE	TRUE	TRUE	TRUE	TRUE	TRUE
Pro_1203	FALSE	TRUE	FALSE	FALSE	FALSE	FALSE
Pro_1204	FALSE	TRUE	TRUE	TRUE	TRUE	FALSE
Pro_1205	TRUE	FALSE	FALSE	TRUE	TRUE	FALSE
Pro_1206	TRUE	FALSE	FALSE	FALSE	TRUE	FALSE
Pro_1207	TRUE	TRUE	FALSE	FALSE	FALSE	FALSE
Pro_1208	TRUE	FALSE	FALSE	FALSE	TRUE	FALSE
Pro_1209	FALSE	TRUE	FALSE	FALSE	FALSE	FALSE
Pro_1210	FALSE	FALSE	FALSE	TRUE	FALSE	FALSE
Pro_1211	FALSE	TRUE	FALSE	TRUE	FALSE	FALSE
Pro_1213	TRUE	FALSE	FALSE	TRUE	TRUE	FALSE
Pro_1214	TRUE	TRUE	FALSE	FALSE	FALSE	FALSE
Pro_1216	TRUE	TRUE	TRUE	FALSE	FALSE	FALSE
Pro_1218	FALSE	TRUE	TRUE	FALSE	FALSE	FALSE
Pro_1219	TRUE	TRUE	TRUE	FALSE	TRUE	TRUE
Pro_1220	FALSE	FALSE	TRUE	FALSE	FALSE	FALSE
Pro_1222	TRUE	TRUE	FALSE	FALSE	FALSE	FALSE
Pro_1223	TRUE	FALSE	FALSE	TRUE	TRUE	FALSE
Pro_1225	TRUE	FALSE	FALSE	FALSE	FALSE	FALSE
Pro_1226	TRUE	FALSE	FALSE	TRUE	TRUE	FALSE
Pro_1227	FALSE	TRUE	TRUE	TRUE	TRUE	FALSE
Pro_1228	FALSE	FALSE	FALSE	TRUE	FALSE	FALSE
Pro_1229	TRUE	TRUE	FALSE	FALSE	FALSE	FALSE
Pro_1231	FALSE	FALSE	TRUE	FALSE	FALSE	TRUE
Pro_1233	TRUE	FALSE	TRUE	TRUE	TRUE	FALSE
Pro_1234	TRUE	TRUE	TRUE	FALSE	FALSE	FALSE
Pro_1235	TRUE	FALSE	FALSE	TRUE	TRUE	FALSE
Pro_1236	TRUE	FALSE	FALSE	FALSE	TRUE	FALSE
Pro_1237	TRUE	FALSE	TRUE	TRUE	TRUE	FALSE
Pro_1238	TRUE	TRUE	FALSE	FALSE	TRUE	TRUE
Pro_1240	TRUE	FALSE	FALSE	TRUE	TRUE	FALSE
Pro_1241	TRUE	FALSE	FALSE	TRUE	FALSE	FALSE
Pro_1242	FALSE	FALSE	TRUE	FALSE	FALSE	FALSE
Pro_1245	TRUE	FALSE	FALSE	FALSE	FALSE	FALSE
Pro_1246	TRUE	FALSE	FALSE	TRUE	FALSE	FALSE
Pro_1247	FALSE	FALSE	TRUE	TRUE	TRUE	TRUE
Pro_1248	TRUE	FALSE	FALSE	FALSE	FALSE	FALSE
Pro_1249	FALSE	FALSE	FALSE	FALSE	TRUE	FALSE
Pro_1250	TRUE	TRUE	TRUE	FALSE	FALSE	FALSE
Pro_1251	FALSE	TRUE	TRUE	TRUE	FALSE	FALSE
Pro_1252	TRUE	TRUE	FALSE	FALSE	TRUE	TRUE
Pro_1253	TRUE	FALSE	TRUE	FALSE	FALSE	FALSE
Pro_1254	FALSE	FALSE	FALSE	TRUE	TRUE	FALSE
Pro_1255	FALSE	TRUE	FALSE	TRUE	FALSE	TRUE
Pro_1256	FALSE	FALSE	FALSE	TRUE	FALSE	FALSE
Pro_1258	FALSE	TRUE	TRUE	TRUE	TRUE	FALSE
Pro_1259	FALSE	TRUE	FALSE	TRUE	FALSE	FALSE
Pro_1260	FALSE	TRUE	TRUE	TRUE	TRUE	FALSE
Pro_1261	TRUE	TRUE	TRUE	TRUE	TRUE	FALSE
Pro_1262	TRUE	TRUE	FALSE	FALSE	FALSE	FALSE
Pro_1263	TRUE	FALSE	FALSE	FALSE	TRUE	FALSE
Pro_1264	TRUE	FALSE	TRUE	TRUE	FALSE	TRUE
Pro_1266	TRUE	FALSE	TRUE	FALSE	TRUE	TRUE
Pro_1268	TRUE	TRUE	TRUE	FALSE	FALSE	FALSE
Pro_1269	FALSE	TRUE	TRUE	FALSE	FALSE	FALSE
Pro_1270	TRUE	FALSE	FALSE	FALSE	FALSE	FALSE
Pro_1271	TRUE	FALSE	TRUE	FALSE	TRUE	TRUE
Pro_1272	FALSE	FALSE	TRUE	TRUE	TRUE	FALSE
Pro_1273	TRUE	FALSE	FALSE	FALSE	FALSE	FALSE
Pro_1275	TRUE	FALSE	FALSE	FALSE	FALSE	FALSE
Pro_1277	FALSE	FALSE	FALSE	FALSE	TRUE	FALSE
Pro_1279	FALSE	FALSE	FALSE	FALSE	TRUE	TRUE
Pro_1280	TRUE	TRUE	TRUE	TRUE	TRUE	TRUE
Pro_1281	FALSE	FALSE	TRUE	FALSE	TRUE	FALSE
Pro_1282	TRUE	TRUE	TRUE	FALSE	FALSE	FALSE
Pro_1284	FALSE	FALSE	FALSE	TRUE	FALSE	FALSE
Pro_1285	TRUE	TRUE	FALSE	FALSE	FALSE	FALSE
Pro_1287	TRUE	TRUE	FALSE	FALSE	TRUE	TRUE
Pro_1288	FALSE	FALSE	FALSE	FALSE	TRUE	TRUE
Pro_1289	FALSE	TRUE	TRUE	FALSE	FALSE	FALSE
Pro_1290	TRUE	TRUE	FALSE	TRUE	TRUE	TRUE
Pro_1293	TRUE	TRUE	FALSE	FALSE	FALSE	FALSE
Pro_1296	FALSE	FALSE	FALSE	FALSE	TRUE	FALSE
Pro_1297	FALSE	FALSE	TRUE	FALSE	FALSE	FALSE
Pro_1298	TRUE	FALSE	FALSE	TRUE	TRUE	TRUE
Pro_1299	TRUE	TRUE	TRUE	FALSE	FALSE	FALSE
Pro_1300	TRUE	TRUE	FALSE	FALSE	TRUE	TRUE
Pro_1302	FALSE	FALSE	FALSE	FALSE	TRUE	FALSE
Pro_1304	FALSE	FALSE	FALSE	FALSE	TRUE	FALSE
Pro_1305	FALSE	TRUE	FALSE	FALSE	FALSE	FALSE
Pro_1306	FALSE	FALSE	TRUE	FALSE	TRUE	TRUE
Pro_1307	FALSE	FALSE	FALSE	FALSE	TRUE	FALSE
Pro_1308	TRUE	TRUE	TRUE	FALSE	TRUE	TRUE
Pro_1309	FALSE	FALSE	FALSE	TRUE	FALSE	FALSE
Pro_1310	TRUE	FALSE	FALSE	FALSE	FALSE	FALSE
Pro_1311	TRUE	FALSE	FALSE	FALSE	FALSE	FALSE
Pro_1313	TRUE	FALSE	FALSE	TRUE	FALSE	FALSE
Pro_1314	FALSE	TRUE	TRUE	FALSE	FALSE	FALSE
Pro_1315	TRUE	FALSE	FALSE	FALSE	TRUE	FALSE
Pro_1317	FALSE	TRUE	FALSE	FALSE	FALSE	FALSE
Pro_1319	FALSE	FALSE	FALSE	TRUE	FALSE	TRUE
Pro_1320	FALSE	TRUE	TRUE	TRUE	TRUE	FALSE
Pro_1321	FALSE	TRUE	TRUE	FALSE	FALSE	FALSE
Pro_1322	FALSE	TRUE	TRUE	TRUE	TRUE	FALSE
Pro_1323	FALSE	FALSE	TRUE	TRUE	TRUE	FALSE
Pro_1324	FALSE	TRUE	TRUE	TRUE	TRUE	FALSE
Pro_1325	FALSE	FALSE	TRUE	TRUE	TRUE	FALSE
Pro_1326	FALSE	FALSE	FALSE	TRUE	FALSE	FALSE
Pro_1327	FALSE	FALSE	TRUE	FALSE	TRUE	TRUE
Pro_1329	TRUE	TRUE	TRUE	FALSE	TRUE	FALSE
Pro_1331	FALSE	FALSE	FALSE	FALSE	TRUE	TRUE
Pro_1333	TRUE	FALSE	FALSE	TRUE	TRUE	FALSE
Pro_1334	TRUE	TRUE	TRUE	TRUE	TRUE	TRUE
Pro_1336	FALSE	FALSE	TRUE	FALSE	TRUE	TRUE
Pro_1337	FALSE	FALSE	TRUE	FALSE	TRUE	TRUE
Pro_1339	FALSE	FALSE	FALSE	FALSE	TRUE	FALSE
Pro_1342	FALSE	TRUE	TRUE	TRUE	TRUE	FALSE
Pro_1343	FALSE	FALSE	FALSE	TRUE	TRUE	FALSE
Pro_1346	FALSE	TRUE	TRUE	TRUE	TRUE	TRUE
Pro_1348	TRUE	TRUE	TRUE	FALSE	FALSE	FALSE
Pro_1349	FALSE	TRUE	FALSE	TRUE	FALSE	FALSE
Pro_1350	FALSE	FALSE	TRUE	FALSE	TRUE	FALSE
Pro_1351	TRUE	TRUE	TRUE	FALSE	FALSE	FALSE
Pro_1352	FALSE	TRUE	TRUE	FALSE	FALSE	FALSE
Pro_1353	FALSE	TRUE	TRUE	TRUE	TRUE	FALSE
Pro_1354	TRUE	TRUE	FALSE	TRUE	FALSE	FALSE
Pro_1355	FALSE	TRUE	FALSE	FALSE	FALSE	FALSE
Pro_1356	FALSE	TRUE	TRUE	TRUE	TRUE	FALSE
Pro_1357	FALSE	FALSE	TRUE	FALSE	FALSE	FALSE
Pro_1358	TRUE	TRUE	TRUE	FALSE	FALSE	FALSE
Pro_1359	FALSE	TRUE	FALSE	TRUE	FALSE	FALSE
Pro_1360	TRUE	FALSE	FALSE	FALSE	TRUE	FALSE
Pro_1361	TRUE	FALSE	FALSE	TRUE	TRUE	FALSE
Pro_1362	FALSE	FALSE	TRUE	FALSE	FALSE	FALSE
Pro_1363	FALSE	FALSE	FALSE	TRUE	TRUE	FALSE
Pro_1364	TRUE	FALSE	FALSE	TRUE	TRUE	FALSE
Pro_1365	TRUE	TRUE	FALSE	FALSE	FALSE	FALSE
Pro_1366	TRUE	FALSE	FALSE	TRUE	TRUE	FALSE
Pro_1367	TRUE	TRUE	FALSE	TRUE	TRUE	TRUE
Pro_1368	TRUE	FALSE	FALSE	TRUE	FALSE	FALSE
Pro_1369	FALSE	FALSE	TRUE	FALSE	TRUE	FALSE
Pro_1370	FALSE	FALSE	TRUE	FALSE	TRUE	FALSE
Pro_1371	TRUE	TRUE	FALSE	FALSE	TRUE	TRUE
Pro_1372	TRUE	FALSE	FALSE	FALSE	FALSE	FALSE
Pro_1373	TRUE	TRUE	TRUE	FALSE	FALSE	FALSE
Pro_1374	FALSE	FALSE	FALSE	FALSE	TRUE	TRUE
Pro_1376	FALSE	FALSE	FALSE	TRUE	FALSE	TRUE
Pro_1377	FALSE	FALSE	TRUE	FALSE	FALSE	TRUE
Pro_1378	TRUE	TRUE	FALSE	TRUE	FALSE	FALSE
Pro_1379	FALSE	FALSE	TRUE	FALSE	TRUE	TRUE
Pro_1381	TRUE	TRUE	FALSE	FALSE	FALSE	FALSE
Pro_1383	TRUE	TRUE	TRUE	TRUE	TRUE	FALSE
Pro_1384	TRUE	TRUE	FALSE	FALSE	FALSE	FALSE
Pro_1385	TRUE	TRUE	FALSE	FALSE	TRUE	TRUE
Pro_1386	FALSE	TRUE	FALSE	TRUE	FALSE	TRUE
Pro_1387	TRUE	TRUE	FALSE	FALSE	FALSE	FALSE
Pro_1389	FALSE	TRUE	TRUE	TRUE	TRUE	FALSE
Pro_1390	TRUE	FALSE	FALSE	TRUE	TRUE	TRUE
Pro_1391	FALSE	FALSE	TRUE	FALSE	TRUE	FALSE
Pro_1393	FALSE	FALSE	TRUE	FALSE	FALSE	TRUE
Pro_1394	FALSE	FALSE	TRUE	FALSE	TRUE	FALSE
Pro_1396	FALSE	TRUE	FALSE	FALSE	FALSE	FALSE
Pro_1398	FALSE	FALSE	TRUE	FALSE	TRUE	FALSE
Pro_1399	TRUE	FALSE	FALSE	FALSE	TRUE	FALSE
Pro_1400	FALSE	FALSE	FALSE	FALSE	TRUE	FALSE
Pro_1403	TRUE	FALSE	TRUE	TRUE	TRUE	FALSE
Pro_1404	TRUE	FALSE	FALSE	TRUE	TRUE	TRUE
Pro_1405	TRUE	TRUE	FALSE	FALSE	FALSE	FALSE
Pro_1406	FALSE	TRUE	FALSE	TRUE	FALSE	FALSE
Pro_1407	TRUE	FALSE	FALSE	FALSE	FALSE	FALSE
Pro_1408	FALSE	TRUE	FALSE	FALSE	FALSE	FALSE
Pro_1410	FALSE	TRUE	TRUE	TRUE	TRUE	FALSE
Pro_1412	TRUE	FALSE	FALSE	FALSE	TRUE	FALSE
Pro_1415	TRUE	FALSE	FALSE	TRUE	FALSE	FALSE
Pro_1416	TRUE	TRUE	TRUE	TRUE	TRUE	FALSE
Pro_1417	FALSE	TRUE	TRUE	TRUE	TRUE	FALSE
Pro_1419	TRUE	FALSE	FALSE	FALSE	FALSE	FALSE
Pro_1420	FALSE	FALSE	FALSE	FALSE	FALSE	TRUE
Pro_1422	FALSE	FALSE	FALSE	FALSE	TRUE	FALSE
Pro_1423	FALSE	TRUE	TRUE	FALSE	FALSE	FALSE
Pro_1424	TRUE	FALSE	TRUE	TRUE	TRUE	TRUE
Pro_1427	TRUE	TRUE	TRUE	FALSE	FALSE	FALSE
Pro_1428	TRUE	FALSE	FALSE	FALSE	TRUE	FALSE
Pro_1431	TRUE	FALSE	FALSE	FALSE	TRUE	TRUE
Pro_1434	FALSE	FALSE	FALSE	FALSE	TRUE	FALSE
Pro_1435	FALSE	TRUE	TRUE	TRUE	TRUE	FALSE
Pro_1436	FALSE	TRUE	TRUE	FALSE	TRUE	FALSE
Pro_1437	FALSE	FALSE	TRUE	FALSE	TRUE	FALSE
Pro_1438	FALSE	TRUE	TRUE	TRUE	TRUE	FALSE
Pro_1439	FALSE	FALSE	FALSE	TRUE	FALSE	FALSE
Pro_1440	TRUE	FALSE	FALSE	TRUE	FALSE	FALSE
Pro_1442	FALSE	FALSE	TRUE	FALSE	TRUE	TRUE
Pro_1443	FALSE	TRUE	TRUE	FALSE	TRUE	TRUE
Pro_1444	FALSE	TRUE	TRUE	TRUE	TRUE	FALSE
Pro_1445	TRUE	FALSE	FALSE	FALSE	FALSE	FALSE
Pro_1446	TRUE	TRUE	TRUE	FALSE	FALSE	FALSE
Pro_1451	TRUE	TRUE	FALSE	FALSE	TRUE	TRUE
Pro_1453	TRUE	TRUE	FALSE	FALSE	FALSE	FALSE
Pro_1454	FALSE	FALSE	FALSE	FALSE	TRUE	FALSE
Pro_1457	TRUE	TRUE	FALSE	FALSE	FALSE	FALSE
Pro_1458	FALSE	FALSE	FALSE	FALSE	TRUE	FALSE
Pro_1460	FALSE	FALSE	FALSE	TRUE	TRUE	FALSE
Pro_1461	TRUE	FALSE	FALSE	TRUE	TRUE	FALSE
Pro_1462	FALSE	FALSE	TRUE	FALSE	TRUE	TRUE
Pro_1463	FALSE	FALSE	FALSE	TRUE	TRUE	FALSE
Pro_1464	FALSE	FALSE	FALSE	FALSE	TRUE	FALSE
Pro_1467	FALSE	TRUE	FALSE	FALSE	FALSE	FALSE
Pro_1468	FALSE	FALSE	TRUE	FALSE	FALSE	FALSE
Pro_1470	TRUE	TRUE	FALSE	TRUE	TRUE	FALSE
Pro_1471	TRUE	TRUE	FALSE	TRUE	TRUE	TRUE
Pro_1472	TRUE	TRUE	TRUE	FALSE	FALSE	FALSE
Pro_1473	TRUE	FALSE	FALSE	TRUE	TRUE	FALSE
Pro_1475	TRUE	FALSE	FALSE	FALSE	FALSE	FALSE
Pro_1476	FALSE	FALSE	TRUE	FALSE	FALSE	FALSE
Pro_1477	TRUE	FALSE	FALSE	TRUE	TRUE	FALSE
Pro_1478	FALSE	TRUE	TRUE	FALSE	TRUE	TRUE
Pro_1480	TRUE	FALSE	FALSE	FALSE	FALSE	FALSE
Pro_1481	TRUE	FALSE	FALSE	TRUE	TRUE	FALSE
Pro_1482	FALSE	TRUE	TRUE	TRUE	TRUE	TRUE
Pro_1483	TRUE	FALSE	FALSE	TRUE	TRUE	FALSE
Pro_1484	FALSE	TRUE	FALSE	TRUE	FALSE	FALSE
Pro_1485	FALSE	TRUE	TRUE	FALSE	FALSE	FALSE
Pro_1487	FALSE	TRUE	FALSE	FALSE	FALSE	FALSE
Pro_1488	FALSE	TRUE	FALSE	TRUE	FALSE	FALSE
Pro_1489	FALSE	TRUE	FALSE	TRUE	FALSE	FALSE
Pro_1490	TRUE	TRUE	FALSE	FALSE	FALSE	TRUE
Pro_1491	FALSE	TRUE	TRUE	TRUE	TRUE	FALSE
Pro_1492	TRUE	FALSE	TRUE	TRUE	TRUE	FALSE
Pro_1493	FALSE	FALSE	FALSE	TRUE	TRUE	FALSE
Pro_1494	TRUE	FALSE	FALSE	TRUE	FALSE	FALSE
Pro_1495	TRUE	TRUE	TRUE	FALSE	FALSE	FALSE
Pro_1498	TRUE	TRUE	TRUE	FALSE	FALSE	TRUE
Pro_1499	TRUE	TRUE	FALSE	TRUE	FALSE	FALSE
Pro_1500	FALSE	FALSE	TRUE	FALSE	TRUE	TRUE
Pro_1502	TRUE	FALSE	FALSE	TRUE	TRUE	FALSE
Pro_1504	TRUE	FALSE	FALSE	TRUE	FALSE	FALSE
Pro_1506	TRUE	FALSE	FALSE	TRUE	TRUE	FALSE
Pro_1508	TRUE	TRUE	TRUE	FALSE	FALSE	FALSE
Pro_1509	FALSE	TRUE	FALSE	TRUE	FALSE	FALSE
Pro_1513	TRUE	FALSE	FALSE	FALSE	FALSE	FALSE
Pro_1515	FALSE	FALSE	TRUE	FALSE	FALSE	FALSE
Pro_1516	FALSE	TRUE	FALSE	TRUE	TRUE	FALSE
Pro_1517	FALSE	TRUE	FALSE	FALSE	FALSE	FALSE
Pro_1519	TRUE	FALSE	FALSE	FALSE	FALSE	FALSE
Pro_1520	FALSE	TRUE	FALSE	TRUE	FALSE	FALSE
Pro_1521	FALSE	TRUE	FALSE	TRUE	FALSE	FALSE
Pro_1523	FALSE	TRUE	FALSE	FALSE	FALSE	TRUE
Pro_1524	TRUE	FALSE	FALSE	TRUE	TRUE	FALSE
Pro_1525	FALSE	TRUE	TRUE	FALSE	FALSE	FALSE
Pro_1526	FALSE	FALSE	TRUE	TRUE	TRUE	FALSE
Pro_1527	TRUE	TRUE	TRUE	FALSE	FALSE	FALSE
Pro_1529	TRUE	FALSE	FALSE	FALSE	FALSE	FALSE
Pro_1531	TRUE	TRUE	TRUE	TRUE	TRUE	FALSE
Pro_1533	TRUE	TRUE	TRUE	TRUE	TRUE	FALSE
Pro_1534	TRUE	TRUE	TRUE	FALSE	FALSE	FALSE
Pro_1536	TRUE	FALSE	FALSE	FALSE	TRUE	FALSE
Pro_1537	FALSE	FALSE	TRUE	FALSE	TRUE	TRUE
Pro_1539	FALSE	FALSE	TRUE	FALSE	FALSE	TRUE
Pro_1540	FALSE	FALSE	FALSE	FALSE	TRUE	FALSE
Pro_1541	TRUE	TRUE	TRUE	TRUE	TRUE	TRUE
Pro_1543	FALSE	FALSE	TRUE	FALSE	TRUE	FALSE
Pro_1544	FALSE	TRUE	FALSE	TRUE	FALSE	FALSE
Pro_1545	FALSE	FALSE	FALSE	FALSE	FALSE	TRUE
Pro_1546	TRUE	TRUE	FALSE	FALSE	FALSE	FALSE
Pro_1547	TRUE	TRUE	FALSE	FALSE	TRUE	FALSE
Pro_1548	TRUE	TRUE	TRUE	FALSE	FALSE	FALSE
Pro_1550	TRUE	FALSE	FALSE	FALSE	FALSE	FALSE
Pro_1551	FALSE	TRUE	TRUE	FALSE	TRUE	FALSE
Pro_1552	TRUE	FALSE	FALSE	TRUE	FALSE	FALSE
Pro_1553	TRUE	FALSE	FALSE	TRUE	TRUE	TRUE
Pro_1555	FALSE	FALSE	TRUE	FALSE	TRUE	TRUE
Pro_1556	TRUE	FALSE	FALSE	TRUE	TRUE	FALSE
Pro_1558	FALSE	FALSE	TRUE	FALSE	FALSE	FALSE
Pro_1559	FALSE	FALSE	FALSE	FALSE	TRUE	FALSE
Pro_1562	FALSE	FALSE	TRUE	FALSE	FALSE	TRUE
Pro_1563	FALSE	FALSE	FALSE	FALSE	FALSE	TRUE
Pro_1564	TRUE	FALSE	FALSE	TRUE	FALSE	FALSE
Pro_1567	FALSE	TRUE	FALSE	FALSE	FALSE	FALSE
Pro_1568	FALSE	FALSE	TRUE	FALSE	TRUE	FALSE
Pro_1571	TRUE	TRUE	TRUE	FALSE	TRUE	TRUE
Pro_1572	TRUE	FALSE	FALSE	TRUE	TRUE	FALSE
Pro_1573	FALSE	FALSE	TRUE	FALSE	FALSE	TRUE
Pro_1574	FALSE	TRUE	FALSE	TRUE	FALSE	FALSE
Pro_1575	FALSE	FALSE	FALSE	FALSE	TRUE	FALSE
Pro_1576	TRUE	TRUE	TRUE	FALSE	FALSE	FALSE
Pro_1577	TRUE	FALSE	FALSE	TRUE	TRUE	FALSE
Pro_1579	FALSE	TRUE	TRUE	FALSE	TRUE	TRUE
Pro_1580	FALSE	FALSE	FALSE	TRUE	TRUE	FALSE
Pro_1581	TRUE	TRUE	FALSE	FALSE	FALSE	FALSE
Pro_1582	TRUE	TRUE	FALSE	FALSE	FALSE	FALSE
Pro_1583	FALSE	FALSE	TRUE	FALSE	FALSE	FALSE
Pro_1584	TRUE	TRUE	TRUE	FALSE	TRUE	TRUE
Pro_1585	FALSE	FALSE	FALSE	FALSE	FALSE	TRUE
Pro_1586	TRUE	TRUE	TRUE	FALSE	FALSE	FALSE
Pro_1587	FALSE	FALSE	FALSE	FALSE	TRUE	FALSE
Pro_1588	FALSE	FALSE	TRUE	FALSE	FALSE	FALSE
Pro_1590	TRUE	FALSE	FALSE	TRUE	TRUE	FALSE
Pro_1592	FALSE	TRUE	TRUE	TRUE	TRUE	FALSE
Pro_1593	TRUE	FALSE	FALSE	FALSE	TRUE	FALSE
Pro_1594	FALSE	FALSE	FALSE	TRUE	TRUE	TRUE
Pro_1595	TRUE	TRUE	TRUE	FALSE	TRUE	FALSE
Pro_1596	TRUE	TRUE	FALSE	FALSE	FALSE	FALSE
Pro_1597	FALSE	FALSE	TRUE	TRUE	TRUE	FALSE
Pro_1598	FALSE	FALSE	FALSE	TRUE	TRUE	TRUE
Pro_1599	FALSE	TRUE	TRUE	FALSE	FALSE	FALSE
Pro_1600	TRUE	FALSE	FALSE	TRUE	TRUE	TRUE
Pro_1601	FALSE	FALSE	TRUE	FALSE	TRUE	TRUE
Pro_1602	FALSE	FALSE	TRUE	FALSE	FALSE	FALSE
Pro_1603	FALSE	TRUE	TRUE	TRUE	TRUE	FALSE
Pro_1604	TRUE	TRUE	TRUE	TRUE	FALSE	TRUE
Pro_1605	TRUE	TRUE	FALSE	TRUE	TRUE	FALSE
Pro_1606	FALSE	FALSE	TRUE	FALSE	FALSE	FALSE
Pro_1608	FALSE	TRUE	TRUE	FALSE	FALSE	TRUE
Pro_1609	TRUE	FALSE	FALSE	FALSE	TRUE	FALSE
Pro_1612	TRUE	FALSE	FALSE	TRUE	TRUE	FALSE
Pro_1614	TRUE	TRUE	FALSE	FALSE	TRUE	FALSE
Pro_1615	FALSE	FALSE	TRUE	FALSE	TRUE	FALSE
Pro_1616	TRUE	TRUE	TRUE	TRUE	FALSE	FALSE
Pro_1617	FALSE	TRUE	TRUE	TRUE	TRUE	FALSE
Pro_1619	FALSE	TRUE	FALSE	FALSE	FALSE	TRUE
Pro_1622	FALSE	TRUE	TRUE	FALSE	FALSE	FALSE
Pro_1624	FALSE	TRUE	FALSE	TRUE	FALSE	FALSE
Pro_1625	FALSE	TRUE	TRUE	FALSE	TRUE	FALSE
Pro_1626	FALSE	FALSE	TRUE	FALSE	FALSE	FALSE
Pro_1629	FALSE	TRUE	TRUE	TRUE	TRUE	FALSE
Pro_1630	FALSE	FALSE	FALSE	TRUE	TRUE	FALSE
Pro_1631	TRUE	FALSE	FALSE	TRUE	FALSE	TRUE
Pro_1632	FALSE	FALSE	FALSE	TRUE	FALSE	FALSE
Pro_1633	FALSE	TRUE	FALSE	FALSE	FALSE	FALSE
Pro_1634	FALSE	FALSE	TRUE	TRUE	TRUE	FALSE
Pro_1635	TRUE	TRUE	FALSE	FALSE	FALSE	FALSE
Pro_1636	FALSE	FALSE	TRUE	FALSE	TRUE	FALSE
Pro_1637	FALSE	FALSE	FALSE	TRUE	TRUE	FALSE
Pro_1639	FALSE	TRUE	TRUE	TRUE	TRUE	FALSE
Pro_1640	TRUE	TRUE	FALSE	TRUE	FALSE	FALSE
Pro_1641	TRUE	TRUE	FALSE	FALSE	FALSE	FALSE
Pro_1642	TRUE	TRUE	TRUE	FALSE	FALSE	FALSE
Pro_1644	FALSE	FALSE	TRUE	TRUE	TRUE	FALSE
Pro_1645	TRUE	FALSE	FALSE	TRUE	TRUE	TRUE
Pro_1646	FALSE	FALSE	TRUE	FALSE	TRUE	FALSE
Pro_1648	FALSE	TRUE	FALSE	TRUE	FALSE	FALSE
Pro_1649	TRUE	FALSE	TRUE	FALSE	TRUE	TRUE
Pro_1650	FALSE	TRUE	TRUE	TRUE	TRUE	TRUE
Pro_1655	FALSE	FALSE	FALSE	TRUE	FALSE	FALSE
Pro_1656	FALSE	FALSE	TRUE	FALSE	TRUE	FALSE
Pro_1659	FALSE	TRUE	FALSE	TRUE	FALSE	FALSE
Pro_1660	FALSE	FALSE	TRUE	FALSE	TRUE	TRUE
Pro_1663	FALSE	FALSE	FALSE	FALSE	TRUE	FALSE
Pro_1665	FALSE	FALSE	FALSE	TRUE	TRUE	FALSE
Pro_1666	FALSE	FALSE	TRUE	FALSE	TRUE	TRUE
Pro_1668	FALSE	TRUE	TRUE	TRUE	TRUE	TRUE
Pro_1669	TRUE	TRUE	FALSE	FALSE	TRUE	TRUE
Pro_1670	FALSE	TRUE	FALSE	TRUE	FALSE	FALSE
Pro_1671	TRUE	FALSE	FALSE	TRUE	FALSE	FALSE
Pro_1673	FALSE	TRUE	FALSE	TRUE	FALSE	FALSE
Pro_1676	TRUE	FALSE	FALSE	FALSE	FALSE	FALSE
Pro_1679	FALSE	FALSE	FALSE	TRUE	TRUE	TRUE
Pro_1681	FALSE	TRUE	FALSE	TRUE	FALSE	FALSE
Pro_1682	TRUE	FALSE	FALSE	FALSE	TRUE	TRUE
Pro_1683	TRUE	TRUE	FALSE	FALSE	TRUE	TRUE
Pro_1684	TRUE	FALSE	TRUE	TRUE	TRUE	TRUE
Pro_1685	TRUE	FALSE	FALSE	TRUE	TRUE	FALSE
Pro_1686	FALSE	FALSE	TRUE	FALSE	FALSE	TRUE
Pro_1687	FALSE	FALSE	TRUE	TRUE	TRUE	FALSE
Pro_1688	TRUE	FALSE	TRUE	FALSE	FALSE	FALSE
Pro_1690	TRUE	FALSE	FALSE	TRUE	TRUE	FALSE
Pro_1691	FALSE	FALSE	FALSE	FALSE	TRUE	FALSE
Pro_1692	FALSE	FALSE	TRUE	FALSE	TRUE	TRUE
Pro_1694	FALSE	FALSE	FALSE	FALSE	TRUE	FALSE
Pro_1695	TRUE	TRUE	TRUE	FALSE	FALSE	FALSE
Pro_1696	FALSE	FALSE	FALSE	FALSE	FALSE	TRUE
Pro_1697	FALSE	TRUE	TRUE	TRUE	TRUE	FALSE
Pro_1698	TRUE	TRUE	FALSE	TRUE	FALSE	FALSE
Pro_1699	TRUE	FALSE	TRUE	TRUE	TRUE	FALSE
Pro_1700	FALSE	TRUE	FALSE	FALSE	FALSE	FALSE
Pro_1702	FALSE	TRUE	TRUE	FALSE	TRUE	TRUE
Pro_1705	FALSE	FALSE	TRUE	FALSE	FALSE	TRUE
Pro_1707	TRUE	FALSE	FALSE	FALSE	FALSE	FALSE
Pro_1708	FALSE	FALSE	FALSE	TRUE	TRUE	FALSE
Pro_1709	FALSE	FALSE	TRUE	FALSE	FALSE	FALSE
Pro_1710	TRUE	FALSE	TRUE	FALSE	FALSE	FALSE
Pro_1712	TRUE	FALSE	FALSE	FALSE	FALSE	FALSE
Pro_1713	FALSE	FALSE	TRUE	FALSE	FALSE	FALSE
Pro_1714	TRUE	TRUE	FALSE	TRUE	FALSE	FALSE
Pro_1715	TRUE	TRUE	FALSE	TRUE	FALSE	FALSE
Pro_1718	FALSE	FALSE	FALSE	TRUE	FALSE	FALSE
Pro_1719	FALSE	FALSE	TRUE	FALSE	FALSE	FALSE
Pro_1721	FALSE	FALSE	TRUE	FALSE	FALSE	FALSE
Pro_1722	TRUE	TRUE	FALSE	FALSE	FALSE	FALSE
Pro_1723	TRUE	TRUE	FALSE	TRUE	FALSE	FALSE
Pro_1724	FALSE	TRUE	FALSE	FALSE	FALSE	FALSE
Pro_1725	TRUE	FALSE	FALSE	FALSE	TRUE	FALSE
Pro_1727	TRUE	TRUE	TRUE	FALSE	FALSE	FALSE
Pro_1728	TRUE	TRUE	FALSE	TRUE	TRUE	FALSE
Pro_1730	FALSE	TRUE	TRUE	TRUE	TRUE	FALSE
Pro_1731	FALSE	FALSE	FALSE	TRUE	TRUE	FALSE
Pro_1732	TRUE	TRUE	TRUE	TRUE	TRUE	TRUE
Pro_1734	FALSE	FALSE	TRUE	FALSE	FALSE	FALSE
Pro_1735	TRUE	FALSE	FALSE	FALSE	FALSE	FALSE
Pro_1736	FALSE	FALSE	FALSE	TRUE	FALSE	FALSE
Pro_1737	TRUE	TRUE	TRUE	FALSE	FALSE	FALSE
Pro_1738	FALSE	FALSE	FALSE	FALSE	TRUE	FALSE
Pro_1739	FALSE	TRUE	TRUE	FALSE	FALSE	FALSE
Pro_1741	TRUE	TRUE	FALSE	FALSE	FALSE	FALSE
Pro_1743	TRUE	TRUE	FALSE	TRUE	FALSE	FALSE
Pro_1744	FALSE	TRUE	FALSE	TRUE	FALSE	FALSE
Pro_1745	TRUE	FALSE	FALSE	TRUE	TRUE	TRUE
Pro_1746	FALSE	TRUE	FALSE	TRUE	FALSE	FALSE
Pro_1748	FALSE	FALSE	TRUE	FALSE	FALSE	FALSE
Pro_1749	TRUE	TRUE	TRUE	FALSE	FALSE	FALSE
Pro_1750	TRUE	FALSE	FALSE	TRUE	FALSE	FALSE
Pro_1751	TRUE	FALSE	FALSE	FALSE	FALSE	FALSE
Pro_1752	FALSE	TRUE	TRUE	TRUE	TRUE	FALSE
Pro_1754	TRUE	TRUE	FALSE	FALSE	TRUE	FALSE
Pro_1755	TRUE	TRUE	FALSE	FALSE	FALSE	TRUE
Pro_1756	TRUE	TRUE	TRUE	FALSE	FALSE	FALSE
Pro_1757	FALSE	TRUE	TRUE	TRUE	TRUE	FALSE
Pro_1759	TRUE	TRUE	TRUE	FALSE	FALSE	FALSE
Pro_1760	TRUE	FALSE	TRUE	TRUE	TRUE	FALSE
Pro_1761	FALSE	TRUE	TRUE	TRUE	TRUE	TRUE
Pro_1763	TRUE	FALSE	FALSE	TRUE	TRUE	FALSE
Pro_1764	TRUE	TRUE	TRUE	FALSE	FALSE	FALSE
Pro_1769	TRUE	TRUE	TRUE	TRUE	TRUE	TRUE
Pro_1770	TRUE	FALSE	FALSE	FALSE	TRUE	FALSE
Pro_1774	TRUE	FALSE	FALSE	FALSE	FALSE	FALSE
Pro_1778	FALSE	FALSE	FALSE	TRUE	FALSE	FALSE
Pro_1779	TRUE	TRUE	TRUE	TRUE	TRUE	TRUE
Pro_1780	FALSE	TRUE	TRUE	FALSE	TRUE	FALSE
Pro_1782	TRUE	TRUE	FALSE	TRUE	TRUE	TRUE
Pro_1783	TRUE	FALSE	FALSE	TRUE	TRUE	FALSE
Pro_1784	FALSE	TRUE	TRUE	TRUE	FALSE	FALSE
Pro_1786	TRUE	TRUE	TRUE	FALSE	FALSE	FALSE
Pro_1787	FALSE	FALSE	FALSE	TRUE	TRUE	FALSE
Pro_1788	FALSE	TRUE	TRUE	TRUE	TRUE	FALSE
Pro_1790	FALSE	FALSE	TRUE	FALSE	FALSE	FALSE
Pro_1791	TRUE	FALSE	FALSE	TRUE	TRUE	FALSE
Pro_1792	TRUE	FALSE	FALSE	FALSE	FALSE	FALSE
Pro_1794	FALSE	FALSE	TRUE	FALSE	FALSE	FALSE
Pro_1796	FALSE	FALSE	TRUE	FALSE	FALSE	FALSE
Pro_1798	FALSE	TRUE	FALSE	FALSE	FALSE	TRUE
Pro_1801	FALSE	FALSE	FALSE	TRUE	FALSE	FALSE
Pro_1802	FALSE	FALSE	TRUE	FALSE	FALSE	TRUE
Pro_1804	FALSE	TRUE	FALSE	FALSE	FALSE	FALSE
Pro_1805	FALSE	FALSE	TRUE	FALSE	FALSE	TRUE
Pro_1807	TRUE	TRUE	FALSE	TRUE	FALSE	FALSE
Pro_1808	FALSE	TRUE	TRUE	TRUE	TRUE	FALSE
Pro_1809	FALSE	TRUE	TRUE	FALSE	TRUE	FALSE
Pro_1812	TRUE	TRUE	TRUE	TRUE	FALSE	FALSE
Pro_1814	FALSE	FALSE	TRUE	TRUE	TRUE	FALSE
Pro_1815	FALSE	FALSE	FALSE	FALSE	TRUE	FALSE
Pro_1819	TRUE	FALSE	TRUE	FALSE	FALSE	FALSE
Pro_1821	TRUE	FALSE	FALSE	FALSE	TRUE	FALSE
Pro_1822	FALSE	TRUE	TRUE	TRUE	TRUE	TRUE
Pro_1823	FALSE	FALSE	FALSE	FALSE	TRUE	TRUE
Pro_1824	TRUE	TRUE	TRUE	FALSE	TRUE	FALSE
Pro_1825	FALSE	FALSE	TRUE	FALSE	FALSE	FALSE
Pro_1826	TRUE	FALSE	FALSE	FALSE	TRUE	FALSE
Pro_1827	TRUE	TRUE	TRUE	FALSE	TRUE	TRUE
Pro_1828	FALSE	FALSE	TRUE	FALSE	TRUE	TRUE
Pro_1829	TRUE	TRUE	FALSE	TRUE	TRUE	TRUE
Pro_1830	TRUE	FALSE	FALSE	TRUE	TRUE	FALSE
Pro_1831	FALSE	FALSE	TRUE	FALSE	FALSE	FALSE
Pro_1832	TRUE	FALSE	FALSE	TRUE	TRUE	FALSE
Pro_1833	TRUE	FALSE	FALSE	FALSE	TRUE	FALSE
Pro_1834	TRUE	FALSE	FALSE	FALSE	FALSE	FALSE
Pro_1835	FALSE	TRUE	FALSE	FALSE	FALSE	FALSE
Pro_1842	FALSE	FALSE	FALSE	TRUE	TRUE	FALSE
Pro_1843	FALSE	FALSE	TRUE	FALSE	TRUE	TRUE
Pro_1844	TRUE	TRUE	TRUE	FALSE	TRUE	FALSE
Pro_1845	TRUE	FALSE	TRUE	TRUE	TRUE	FALSE
Pro_1846	TRUE	TRUE	FALSE	TRUE	FALSE	FALSE
Pro_1847	TRUE	FALSE	FALSE	TRUE	FALSE	FALSE
Pro_1848	FALSE	FALSE	FALSE	FALSE	TRUE	FALSE
Pro_1849	TRUE	TRUE	TRUE	FALSE	FALSE	FALSE
Pro_1850	FALSE	FALSE	TRUE	FALSE	FALSE	TRUE
Pro_1851	TRUE	FALSE	FALSE	FALSE	FALSE	FALSE
Pro_1852	TRUE	FALSE	FALSE	TRUE	TRUE	FALSE
Pro_1853	TRUE	TRUE	TRUE	FALSE	TRUE	FALSE
Pro_1857	TRUE	TRUE	FALSE	TRUE	TRUE	FALSE
Pro_1858	FALSE	FALSE	TRUE	FALSE	FALSE	FALSE
Pro_1859	TRUE	FALSE	TRUE	TRUE	FALSE	FALSE
Pro_1862	TRUE	FALSE	FALSE	TRUE	TRUE	FALSE
Pro_1863	FALSE	TRUE	FALSE	TRUE	FALSE	FALSE
Pro_1864	FALSE	FALSE	FALSE	FALSE	TRUE	TRUE
Pro_1865	FALSE	TRUE	TRUE	FALSE	TRUE	FALSE
Pro_1866	TRUE	TRUE	TRUE	FALSE	FALSE	FALSE
Pro_1867	FALSE	TRUE	FALSE	FALSE	FALSE	FALSE
Pro_1868	FALSE	TRUE	FALSE	FALSE	FALSE	FALSE
Pro_1869	TRUE	FALSE	FALSE	FALSE	FALSE	FALSE
Pro_1870	TRUE	TRUE	TRUE	FALSE	FALSE	FALSE
Pro_1871	TRUE	TRUE	TRUE	TRUE	TRUE	TRUE
Pro_1872	FALSE	FALSE	FALSE	TRUE	FALSE	FALSE
Pro_1873	TRUE	FALSE	TRUE	TRUE	TRUE	TRUE
Pro_1874	FALSE	FALSE	FALSE	TRUE	TRUE	FALSE
Pro_1875	FALSE	FALSE	TRUE	FALSE	TRUE	FALSE
Pro_1882	TRUE	FALSE	FALSE	TRUE	TRUE	FALSE
Pro_1883	TRUE	FALSE	FALSE	TRUE	TRUE	FALSE
Pro_1884	FALSE	TRUE	FALSE	FALSE	FALSE	FALSE
Pro_1885	TRUE	FALSE	FALSE	TRUE	FALSE	FALSE
Pro_1887	FALSE	FALSE	TRUE	TRUE	TRUE	FALSE
Pro_1888	TRUE	TRUE	FALSE	FALSE	FALSE	FALSE
Pro_1889	FALSE	FALSE	TRUE	TRUE	TRUE	FALSE
Pro_1890	TRUE	TRUE	TRUE	TRUE	TRUE	FALSE
Pro_1891	FALSE	TRUE	TRUE	TRUE	TRUE	FALSE
Pro_1892	FALSE	TRUE	TRUE	FALSE	FALSE	FALSE
Pro_1893	TRUE	TRUE	TRUE	TRUE	TRUE	FALSE
Pro_1894	TRUE	FALSE	FALSE	TRUE	TRUE	FALSE
Pro_1895	TRUE	TRUE	TRUE	FALSE	FALSE	FALSE
Pro_1898	TRUE	TRUE	TRUE	FALSE	FALSE	FALSE
Pro_1900	FALSE	TRUE	FALSE	FALSE	FALSE	TRUE
Pro_1901	FALSE	FALSE	TRUE	TRUE	TRUE	TRUE
Pro_1902	FALSE	FALSE	TRUE	FALSE	TRUE	TRUE
Pro_1904	TRUE	TRUE	FALSE	TRUE	FALSE	FALSE
Pro_1905	TRUE	FALSE	FALSE	TRUE	TRUE	FALSE
Pro_1906	TRUE	TRUE	TRUE	TRUE	TRUE	TRUE
Pro_1907	FALSE	TRUE	TRUE	TRUE	TRUE	FALSE
Pro_1910	FALSE	TRUE	TRUE	TRUE	TRUE	FALSE
Pro_1911	FALSE	TRUE	FALSE	TRUE	FALSE	FALSE
Pro_1912	FALSE	FALSE	TRUE	FALSE	FALSE	FALSE
Pro_1913	FALSE	FALSE	FALSE	FALSE	TRUE	FALSE
Pro_1914	TRUE	FALSE	FALSE	TRUE	FALSE	FALSE
Pro_1915	TRUE	FALSE	TRUE	TRUE	TRUE	TRUE
Pro_1916	FALSE	TRUE	TRUE	FALSE	FALSE	FALSE
Pro_1917	TRUE	TRUE	FALSE	FALSE	FALSE	FALSE
Pro_1918	FALSE	FALSE	TRUE	TRUE	TRUE	TRUE
Pro_1920	FALSE	TRUE	TRUE	TRUE	TRUE	TRUE
Pro_1923	FALSE	TRUE	TRUE	FALSE	TRUE	FALSE
Pro_1924	TRUE	FALSE	TRUE	TRUE	TRUE	TRUE
Pro_1925	FALSE	TRUE	FALSE	TRUE	TRUE	TRUE
Pro_1926	FALSE	FALSE	TRUE	FALSE	FALSE	TRUE
Pro_1927	FALSE	TRUE	FALSE	TRUE	FALSE	FALSE
Pro_1931	TRUE	TRUE	TRUE	FALSE	TRUE	FALSE
Pro_1933	FALSE	TRUE	TRUE	TRUE	TRUE	TRUE
Pro_1934	FALSE	FALSE	TRUE	FALSE	TRUE	FALSE
Pro_1938	TRUE	FALSE	FALSE	TRUE	FALSE	FALSE
Pro_1939	FALSE	FALSE	FALSE	FALSE	TRUE	TRUE
Pro_1940	FALSE	TRUE	FALSE	FALSE	TRUE	TRUE
Pro_1941	TRUE	FALSE	FALSE	FALSE	FALSE	FALSE
Pro_1943	FALSE	TRUE	FALSE	TRUE	FALSE	FALSE
Pro_1945	TRUE	TRUE	TRUE	TRUE	FALSE	TRUE
Pro_1947	FALSE	FALSE	FALSE	FALSE	TRUE	TRUE
Pro_1949	FALSE	FALSE	FALSE	TRUE	FALSE	FALSE
Pro_1950	TRUE	TRUE	TRUE	TRUE	TRUE	TRUE
Pro_1951	FALSE	TRUE	FALSE	TRUE	FALSE	FALSE
Pro_1952	FALSE	TRUE	FALSE	FALSE	FALSE	FALSE
Pro_1953	TRUE	FALSE	FALSE	TRUE	TRUE	FALSE
Pro_1955	FALSE	FALSE	TRUE	FALSE	TRUE	FALSE
Pro_1956	TRUE	TRUE	TRUE	TRUE	FALSE	FALSE
Pro_1958	TRUE	TRUE	TRUE	FALSE	TRUE	FALSE
Pro_1959	FALSE	FALSE	FALSE	TRUE	FALSE	TRUE
Pro_1960	TRUE	FALSE	TRUE	TRUE	TRUE	FALSE
Pro_1961	FALSE	FALSE	FALSE	FALSE	TRUE	TRUE
Pro_1963	FALSE	TRUE	TRUE	FALSE	TRUE	FALSE
Pro_1964	FALSE	FALSE	TRUE	TRUE	TRUE	TRUE
Pro_1965	TRUE	TRUE	FALSE	FALSE	TRUE	TRUE
Pro_1967	TRUE	TRUE	FALSE	FALSE	FALSE	FALSE
Pro_1968	TRUE	TRUE	TRUE	FALSE	FALSE	FALSE
Pro_1969	TRUE	TRUE	TRUE	FALSE	FALSE	FALSE
Pro_1971	FALSE	FALSE	TRUE	FALSE	FALSE	TRUE
Pro_1972	TRUE	TRUE	TRUE	FALSE	FALSE	FALSE
Pro_1973	TRUE	TRUE	TRUE	FALSE	FALSE	FALSE
Pro_1974	TRUE	TRUE	TRUE	FALSE	TRUE	TRUE
Pro_1975	FALSE	FALSE	TRUE	FALSE	TRUE	TRUE
Pro_1976	FALSE	FALSE	FALSE	TRUE	FALSE	FALSE
Pro_1978	TRUE	FALSE	TRUE	TRUE	TRUE	TRUE
Pro_1979	FALSE	FALSE	FALSE	FALSE	FALSE	TRUE
Pro_1983	FALSE	FALSE	TRUE	FALSE	FALSE	FALSE
Pro_1984	TRUE	TRUE	FALSE	FALSE	FALSE	FALSE
Pro_1985	TRUE	TRUE	FALSE	TRUE	TRUE	FALSE
Pro_1987	TRUE	TRUE	FALSE	FALSE	TRUE	TRUE
Pro_1988	TRUE	FALSE	FALSE	TRUE	TRUE	FALSE
Pro_1990	TRUE	FALSE	FALSE	TRUE	TRUE	FALSE
Pro_1991	TRUE	TRUE	TRUE	FALSE	FALSE	FALSE
Pro_1992	TRUE	FALSE	FALSE	FALSE	TRUE	TRUE
Pro_1993	TRUE	TRUE	TRUE	FALSE	TRUE	FALSE
Pro_1994	TRUE	TRUE	TRUE	FALSE	FALSE	FALSE
Pro_1995	FALSE	FALSE	TRUE	FALSE	FALSE	TRUE
Pro_1998	FALSE	TRUE	FALSE	FALSE	FALSE	FALSE
Pro_1999	FALSE	FALSE	FALSE	TRUE	TRUE	FALSE
Pro_2000	FALSE	FALSE	TRUE	FALSE	TRUE	TRUE
Pro_2001	TRUE	TRUE	TRUE	FALSE	FALSE	FALSE
Pro_2002	TRUE	FALSE	FALSE	TRUE	TRUE	FALSE
Pro_2003	TRUE	FALSE	FALSE	FALSE	FALSE	FALSE
Pro_2004	TRUE	TRUE	TRUE	FALSE	TRUE	FALSE
Pro_2005	FALSE	TRUE	TRUE	FALSE	TRUE	FALSE
Pro_2006	FALSE	FALSE	TRUE	FALSE	TRUE	FALSE
Pro_2007	TRUE	TRUE	TRUE	FALSE	FALSE	FALSE
Pro_2008	FALSE	TRUE	TRUE	TRUE	TRUE	TRUE
Pro_2010	TRUE	TRUE	FALSE	TRUE	FALSE	FALSE
Pro_2011	TRUE	TRUE	FALSE	FALSE	FALSE	FALSE
Pro_2012	FALSE	FALSE	TRUE	FALSE	FALSE	FALSE
Pro_2013	TRUE	TRUE	TRUE	FALSE	FALSE	FALSE
Pro_2015	FALSE	TRUE	TRUE	TRUE	TRUE	TRUE
Pro_2016	FALSE	TRUE	FALSE	FALSE	FALSE	FALSE
Pro_2017	FALSE	TRUE	TRUE	TRUE	TRUE	FALSE
Pro_2018	TRUE	TRUE	FALSE	FALSE	FALSE	FALSE
Pro_2019	TRUE	TRUE	FALSE	TRUE	FALSE	FALSE
Pro_2020	FALSE	FALSE	TRUE	FALSE	TRUE	TRUE
Pro_2024	TRUE	TRUE	FALSE	TRUE	TRUE	TRUE
Pro_2025	FALSE	FALSE	TRUE	FALSE	FALSE	FALSE
Pro_2027	FALSE	TRUE	TRUE	TRUE	TRUE	TRUE
Pro_2029	TRUE	FALSE	TRUE	TRUE	TRUE	TRUE
Pro_2030	FALSE	TRUE	TRUE	FALSE	TRUE	TRUE
Pro_2032	FALSE	TRUE	TRUE	FALSE	TRUE	FALSE
Pro_2033	FALSE	TRUE	FALSE	FALSE	FALSE	FALSE
Pro_2036	TRUE	FALSE	FALSE	FALSE	FALSE	FALSE
Pro_2039	TRUE	TRUE	TRUE	FALSE	TRUE	TRUE
Pro_2041	TRUE	FALSE	FALSE	FALSE	FALSE	FALSE
Pro_2043	FALSE	TRUE	FALSE	TRUE	FALSE	FALSE
Pro_2044	FALSE	TRUE	FALSE	TRUE	FALSE	TRUE
Pro_2045	TRUE	TRUE	TRUE	FALSE	FALSE	FALSE
Pro_2046	TRUE	TRUE	FALSE	TRUE	FALSE	FALSE
Pro_2047	TRUE	FALSE	FALSE	TRUE	TRUE	FALSE
Pro_2049	TRUE	FALSE	FALSE	TRUE	TRUE	FALSE
Pro_2050	TRUE	TRUE	TRUE	FALSE	TRUE	TRUE
Pro_2052	TRUE	TRUE	TRUE	FALSE	FALSE	FALSE
Pro_2054	TRUE	FALSE	TRUE	TRUE	TRUE	FALSE
Pro_2056	FALSE	FALSE	FALSE	FALSE	TRUE	FALSE
Pro_2059	FALSE	TRUE	TRUE	TRUE	TRUE	FALSE
Pro_2060	FALSE	FALSE	TRUE	FALSE	FALSE	FALSE
Pro_2061	FALSE	FALSE	FALSE	FALSE	TRUE	FALSE
Pro_2065	FALSE	FALSE	FALSE	TRUE	FALSE	FALSE
Pro_2066	FALSE	FALSE	FALSE	FALSE	TRUE	FALSE
Pro_2069	TRUE	FALSE	FALSE	FALSE	TRUE	FALSE
Pro_2070	FALSE	FALSE	FALSE	TRUE	TRUE	FALSE
Pro_2072	FALSE	FALSE	TRUE	FALSE	TRUE	TRUE
Pro_2073	FALSE	FALSE	TRUE	FALSE	TRUE	TRUE
Pro_2074	FALSE	TRUE	FALSE	TRUE	FALSE	FALSE
Pro_2075	TRUE	FALSE	FALSE	TRUE	TRUE	FALSE
Pro_2076	FALSE	FALSE	FALSE	TRUE	FALSE	FALSE
Pro_2077	TRUE	TRUE	TRUE	TRUE	TRUE	FALSE
Pro_2079	TRUE	FALSE	FALSE	TRUE	TRUE	FALSE
Pro_2081	FALSE	FALSE	FALSE	TRUE	TRUE	FALSE
Pro_2083	FALSE	FALSE	TRUE	FALSE	TRUE	FALSE
Pro_2084	FALSE	FALSE	FALSE	FALSE	TRUE	FALSE
Pro_2086	FALSE	FALSE	FALSE	FALSE	TRUE	TRUE
Pro_2087	TRUE	FALSE	FALSE	TRUE	TRUE	FALSE
Pro_2089	FALSE	FALSE	FALSE	TRUE	TRUE	FALSE
Pro_2090	TRUE	FALSE	FALSE	TRUE	TRUE	FALSE
Pro_2091	FALSE	FALSE	TRUE	FALSE	FALSE	FALSE
Pro_2092	FALSE	FALSE	TRUE	FALSE	FALSE	FALSE
Pro_2093	FALSE	TRUE	TRUE	FALSE	TRUE	TRUE
Pro_2095	TRUE	FALSE	FALSE	TRUE	TRUE	FALSE
Pro_2096	TRUE	FALSE	FALSE	FALSE	FALSE	FALSE
Pro_2097	FALSE	FALSE	TRUE	FALSE	TRUE	TRUE
Pro_2098	TRUE	FALSE	FALSE	FALSE	FALSE	FALSE
Pro_2100	FALSE	FALSE	TRUE	FALSE	TRUE	TRUE
Pro_2101	FALSE	TRUE	TRUE	TRUE	TRUE	FALSE
Pro_2104	TRUE	FALSE	FALSE	FALSE	FALSE	FALSE
Pro_2105	FALSE	TRUE	TRUE	FALSE	TRUE	TRUE
Pro_2107	FALSE	FALSE	FALSE	FALSE	TRUE	FALSE
Pro_2108	TRUE	TRUE	TRUE	TRUE	TRUE	TRUE
Pro_2110	FALSE	FALSE	FALSE	FALSE	TRUE	FALSE
Pro_2112	FALSE	TRUE	FALSE	FALSE	FALSE	FALSE
Pro_2116	FALSE	FALSE	FALSE	FALSE	TRUE	FALSE
Pro_2118	FALSE	TRUE	TRUE	FALSE	TRUE	FALSE
Pro_2120	FALSE	FALSE	FALSE	TRUE	FALSE	FALSE
Pro_2121	FALSE	FALSE	FALSE	TRUE	FALSE	FALSE
Pro_2122	TRUE	TRUE	TRUE	FALSE	FALSE	FALSE
Pro_2125	FALSE	TRUE	FALSE	TRUE	FALSE	FALSE
Pro_2126	FALSE	TRUE	TRUE	FALSE	TRUE	FALSE
Pro_2128	TRUE	FALSE	TRUE	TRUE	TRUE	FALSE
Pro_2129	TRUE	TRUE	TRUE	FALSE	FALSE	FALSE
Pro_2130	FALSE	FALSE	FALSE	FALSE	TRUE	FALSE
Pro_2131	FALSE	FALSE	FALSE	TRUE	FALSE	FALSE
Pro_2133	TRUE	FALSE	FALSE	TRUE	TRUE	TRUE
Pro_2134	TRUE	TRUE	TRUE	FALSE	FALSE	FALSE
Pro_2135	FALSE	FALSE	FALSE	FALSE	TRUE	FALSE
Pro_2136	FALSE	TRUE	TRUE	FALSE	FALSE	FALSE
Pro_2137	TRUE	TRUE	TRUE	FALSE	TRUE	TRUE
Pro_2138	FALSE	TRUE	TRUE	FALSE	FALSE	FALSE
Pro_2139	FALSE	TRUE	FALSE	FALSE	FALSE	FALSE
Pro_2140	FALSE	TRUE	FALSE	TRUE	TRUE	TRUE
Pro_2141	FALSE	TRUE	TRUE	TRUE	TRUE	TRUE
Pro_2142	TRUE	TRUE	TRUE	FALSE	FALSE	FALSE
Pro_2143	TRUE	FALSE	TRUE	FALSE	FALSE	FALSE
Pro_2144	TRUE	FALSE	FALSE	TRUE	TRUE	FALSE
Pro_2148	FALSE	FALSE	FALSE	FALSE	TRUE	FALSE
Pro_2149	TRUE	FALSE	FALSE	TRUE	TRUE	FALSE
Pro_2151	TRUE	FALSE	FALSE	TRUE	FALSE	FALSE
Pro_2152	FALSE	FALSE	FALSE	TRUE	TRUE	TRUE
Pro_2153	FALSE	TRUE	FALSE	FALSE	FALSE	FALSE
Pro_2154	FALSE	FALSE	TRUE	FALSE	TRUE	TRUE
Pro_2156	FALSE	FALSE	FALSE	TRUE	FALSE	FALSE
Pro_2158	TRUE	TRUE	TRUE	FALSE	FALSE	FALSE
Pro_2159	TRUE	TRUE	FALSE	FALSE	FALSE	FALSE
Pro_2160	FALSE	TRUE	FALSE	TRUE	FALSE	TRUE
Pro_2161	TRUE	FALSE	FALSE	TRUE	TRUE	FALSE
Pro_2164	FALSE	FALSE	FALSE	TRUE	FALSE	FALSE
Pro_2165	TRUE	FALSE	TRUE	TRUE	TRUE	TRUE
Pro_2166	TRUE	TRUE	TRUE	FALSE	FALSE	FALSE
Pro_2169	TRUE	TRUE	TRUE	FALSE	FALSE	FALSE
Pro_2171	TRUE	FALSE	TRUE	TRUE	TRUE	FALSE
Pro_2172	TRUE	TRUE	TRUE	TRUE	FALSE	TRUE
Pro_2173	FALSE	FALSE	FALSE	TRUE	FALSE	FALSE
Pro_2175	TRUE	TRUE	FALSE	TRUE	TRUE	TRUE
Pro_2176	TRUE	TRUE	FALSE	FALSE	FALSE	FALSE
Pro_2177	FALSE	TRUE	FALSE	FALSE	FALSE	FALSE
Pro_2178	FALSE	FALSE	FALSE	FALSE	TRUE	FALSE
Pro_2179	TRUE	TRUE	TRUE	FALSE	FALSE	FALSE
Pro_2181	TRUE	FALSE	FALSE	TRUE	TRUE	TRUE
Pro_2183	TRUE	FALSE	FALSE	TRUE	TRUE	FALSE
Pro_2184	FALSE	TRUE	TRUE	TRUE	TRUE	FALSE
Pro_2185	FALSE	FALSE	FALSE	TRUE	FALSE	FALSE
Pro_2186	FALSE	FALSE	TRUE	TRUE	TRUE	TRUE
Pro_2187	FALSE	TRUE	TRUE	TRUE	TRUE	FALSE
Pro_2189	TRUE	FALSE	FALSE	TRUE	TRUE	FALSE
Pro_2190	FALSE	TRUE	FALSE	TRUE	FALSE	FALSE
Pro_2191	FALSE	FALSE	FALSE	TRUE	FALSE	FALSE
Pro_2192	FALSE	TRUE	FALSE	FALSE	FALSE	FALSE
Pro_2193	TRUE	TRUE	FALSE	FALSE	FALSE	FALSE
Pro_2195	TRUE	TRUE	FALSE	FALSE	FALSE	FALSE
Pro_2198	FALSE	FALSE	FALSE	TRUE	TRUE	FALSE
Pro_2199	TRUE	TRUE	TRUE	FALSE	FALSE	FALSE
Pro_2200	FALSE	FALSE	FALSE	FALSE	TRUE	FALSE
Pro_2201	FALSE	FALSE	FALSE	FALSE	TRUE	FALSE
Pro_2202	TRUE	TRUE	FALSE	FALSE	TRUE	TRUE
Pro_2203	FALSE	TRUE	FALSE	FALSE	FALSE	FALSE
Pro_2206	FALSE	TRUE	TRUE	TRUE	TRUE	TRUE
Pro_2207	FALSE	TRUE	TRUE	TRUE	TRUE	TRUE
Pro_2208	TRUE	FALSE	TRUE	FALSE	FALSE	FALSE
Pro_2209	FALSE	FALSE	FALSE	FALSE	TRUE	TRUE
Pro_2210	FALSE	TRUE	FALSE	FALSE	FALSE	FALSE
Pro_2212	TRUE	TRUE	FALSE	FALSE	TRUE	TRUE
Pro_2213	FALSE	FALSE	FALSE	TRUE	FALSE	FALSE
Pro_2214	FALSE	FALSE	FALSE	TRUE	FALSE	TRUE
Pro_2215	FALSE	FALSE	TRUE	FALSE	FALSE	FALSE
Pro_2216	TRUE	FALSE	TRUE	TRUE	TRUE	FALSE
Pro_2217	FALSE	FALSE	TRUE	FALSE	TRUE	TRUE
Pro_2218	TRUE	FALSE	FALSE	TRUE	TRUE	FALSE
Pro_2219	FALSE	TRUE	TRUE	TRUE	TRUE	FALSE
Pro_2220	TRUE	FALSE	FALSE	TRUE	TRUE	FALSE
Pro_2221	FALSE	TRUE	TRUE	TRUE	TRUE	FALSE
Pro_2222	FALSE	TRUE	FALSE	TRUE	FALSE	FALSE
Pro_2223	FALSE	TRUE	FALSE	TRUE	FALSE	FALSE
Pro_2224	TRUE	FALSE	FALSE	TRUE	TRUE	TRUE
Pro_2228	TRUE	TRUE	TRUE	FALSE	TRUE	TRUE
Pro_2229	TRUE	TRUE	TRUE	FALSE	FALSE	FALSE
Pro_2231	TRUE	TRUE	FALSE	TRUE	TRUE	TRUE
Pro_2232	FALSE	FALSE	TRUE	FALSE	FALSE	FALSE
Pro_2233	TRUE	FALSE	FALSE	TRUE	TRUE	FALSE
Pro_2234	FALSE	FALSE	TRUE	FALSE	FALSE	FALSE
Pro_2235	FALSE	FALSE	FALSE	TRUE	TRUE	FALSE
Pro_2236	TRUE	FALSE	FALSE	TRUE	TRUE	FALSE
Pro_2239	TRUE	FALSE	FALSE	FALSE	FALSE	FALSE
Pro_2240	FALSE	FALSE	TRUE	FALSE	TRUE	TRUE
Pro_2241	FALSE	TRUE	TRUE	TRUE	TRUE	TRUE
Pro_2243	TRUE	TRUE	TRUE	FALSE	FALSE	FALSE
Pro_2244	FALSE	FALSE	TRUE	FALSE	TRUE	FALSE
Pro_2245	FALSE	FALSE	TRUE	TRUE	TRUE	TRUE
Pro_2246	TRUE	TRUE	FALSE	FALSE	TRUE	TRUE
Pro_2247	TRUE	TRUE	FALSE	FALSE	FALSE	FALSE
Pro_2248	TRUE	FALSE	FALSE	FALSE	FALSE	FALSE
Pro_2253	FALSE	FALSE	FALSE	FALSE	TRUE	TRUE
Pro_2254	FALSE	TRUE	TRUE	FALSE	TRUE	FALSE
Pro_2256	FALSE	FALSE	FALSE	FALSE	TRUE	FALSE
Pro_2257	TRUE	TRUE	FALSE	TRUE	TRUE	TRUE
Pro_2258	FALSE	FALSE	FALSE	FALSE	TRUE	FALSE
Pro_2259	FALSE	FALSE	FALSE	TRUE	TRUE	FALSE
Pro_2260	TRUE	TRUE	FALSE	FALSE	FALSE	FALSE
Pro_2261	TRUE	TRUE	TRUE	TRUE	FALSE	TRUE
Pro_2262	FALSE	FALSE	TRUE	FALSE	FALSE	FALSE
Pro_2265	TRUE	FALSE	FALSE	FALSE	FALSE	FALSE
Pro_2266	FALSE	TRUE	TRUE	FALSE	FALSE	FALSE
Pro_2268	FALSE	TRUE	FALSE	TRUE	FALSE	FALSE
Pro_2269	FALSE	TRUE	FALSE	TRUE	FALSE	TRUE
Pro_2271	TRUE	FALSE	FALSE	FALSE	TRUE	FALSE
Pro_2272	TRUE	TRUE	FALSE	FALSE	FALSE	FALSE
Pro_2274	FALSE	FALSE	FALSE	TRUE	TRUE	TRUE
Pro_2275	FALSE	TRUE	TRUE	FALSE	FALSE	FALSE
Pro_2277	FALSE	FALSE	TRUE	FALSE	FALSE	TRUE
Pro_2279	FALSE	TRUE	TRUE	FALSE	TRUE	FALSE
Pro_2280	FALSE	TRUE	TRUE	FALSE	FALSE	FALSE
Pro_2281	TRUE	FALSE	FALSE	TRUE	TRUE	FALSE
Pro_2282	FALSE	FALSE	FALSE	TRUE	FALSE	FALSE
Pro_2283	FALSE	TRUE	TRUE	TRUE	TRUE	TRUE
Pro_2284	TRUE	TRUE	TRUE	FALSE	TRUE	TRUE
Pro_2288	TRUE	FALSE	FALSE	FALSE	FALSE	FALSE
Pro_2289	TRUE	TRUE	TRUE	TRUE	TRUE	FALSE
Pro_2290	FALSE	TRUE	TRUE	TRUE	TRUE	FALSE
Pro_2291	TRUE	TRUE	TRUE	FALSE	TRUE	FALSE
Pro_2292	FALSE	FALSE	FALSE	TRUE	FALSE	FALSE
Pro_2293	FALSE	FALSE	TRUE	TRUE	TRUE	TRUE
Pro_2294	TRUE	TRUE	TRUE	FALSE	FALSE	FALSE
Pro_2295	FALSE	TRUE	TRUE	FALSE	FALSE	FALSE
Pro_2296	FALSE	TRUE	TRUE	FALSE	TRUE	TRUE
Pro_2299	FALSE	TRUE	FALSE	FALSE	FALSE	FALSE
Pro_2300	FALSE	TRUE	TRUE	TRUE	TRUE	TRUE
Pro_2301	TRUE	TRUE	TRUE	FALSE	FALSE	FALSE
Pro_2302	TRUE	TRUE	FALSE	FALSE	FALSE	FALSE
Pro_2305	TRUE	TRUE	FALSE	TRUE	FALSE	FALSE
Pro_2307	FALSE	TRUE	FALSE	TRUE	FALSE	FALSE
Pro_2308	TRUE	TRUE	FALSE	FALSE	FALSE	FALSE
Pro_2309	TRUE	TRUE	FALSE	FALSE	FALSE	FALSE
Pro_2310	TRUE	FALSE	TRUE	TRUE	TRUE	TRUE
Pro_2314	FALSE	TRUE	TRUE	TRUE	TRUE	FALSE
Pro_2315	TRUE	TRUE	TRUE	FALSE	FALSE	FALSE
Pro_2318	TRUE	FALSE	FALSE	TRUE	TRUE	FALSE
Pro_2320	TRUE	TRUE	TRUE	FALSE	FALSE	FALSE
Pro_2321	FALSE	TRUE	FALSE	FALSE	FALSE	FALSE
Pro_2323	FALSE	FALSE	TRUE	TRUE	TRUE	FALSE
Pro_2324	FALSE	FALSE	FALSE	FALSE	TRUE	FALSE
Pro_2326	TRUE	TRUE	TRUE	TRUE	TRUE	FALSE
Pro_2327	FALSE	TRUE	TRUE	TRUE	TRUE	FALSE
Pro_2328	FALSE	TRUE	FALSE	TRUE	FALSE	FALSE
Pro_2329	TRUE	FALSE	FALSE	FALSE	FALSE	FALSE
Pro_2330	FALSE	TRUE	TRUE	FALSE	TRUE	FALSE
Pro_2334	TRUE	TRUE	TRUE	FALSE	TRUE	TRUE
Pro_2335	FALSE	FALSE	TRUE	FALSE	FALSE	FALSE
Pro_2336	FALSE	FALSE	FALSE	FALSE	TRUE	FALSE
Pro_2337	FALSE	FALSE	TRUE	FALSE	TRUE	FALSE
Pro_2338	FALSE	FALSE	FALSE	TRUE	FALSE	FALSE
Pro_2339	TRUE	FALSE	TRUE	TRUE	TRUE	FALSE
Pro_2340	TRUE	FALSE	FALSE	TRUE	TRUE	FALSE
Pro_2342	TRUE	FALSE	FALSE	TRUE	TRUE	TRUE
Pro_2344	FALSE	TRUE	TRUE	FALSE	FALSE	FALSE
Pro_2345	FALSE	FALSE	FALSE	TRUE	FALSE	FALSE
Pro_2346	TRUE	FALSE	FALSE	TRUE	TRUE	FALSE
Pro_2347	FALSE	TRUE	TRUE	TRUE	TRUE	TRUE
Pro_2348	FALSE	TRUE	TRUE	TRUE	TRUE	FALSE
Pro_2349	FALSE	TRUE	FALSE	TRUE	FALSE	FALSE
Pro_2351	FALSE	FALSE	FALSE	TRUE	TRUE	TRUE
Pro_2353	FALSE	TRUE	FALSE	TRUE	FALSE	FALSE
Pro_2354	FALSE	TRUE	TRUE	FALSE	FALSE	FALSE
Pro_2356	FALSE	FALSE	FALSE	FALSE	TRUE	TRUE
Pro_2357	FALSE	FALSE	TRUE	FALSE	TRUE	FALSE
Pro_2358	TRUE	FALSE	FALSE	TRUE	FALSE	FALSE
Pro_2359	TRUE	TRUE	TRUE	TRUE	TRUE	TRUE
Pro_2360	TRUE	FALSE	FALSE	FALSE	TRUE	FALSE
Pro_2361	FALSE	TRUE	TRUE	FALSE	TRUE	FALSE
Pro_2362	TRUE	FALSE	FALSE	TRUE	TRUE	FALSE
Pro_2363	TRUE	FALSE	TRUE	TRUE	FALSE	TRUE
Pro_2364	TRUE	FALSE	TRUE	FALSE	TRUE	TRUE
Pro_2365	TRUE	TRUE	TRUE	FALSE	TRUE	FALSE
Pro_2366	FALSE	TRUE	TRUE	FALSE	TRUE	FALSE
Pro_2367	TRUE	TRUE	TRUE	FALSE	TRUE	TRUE
Pro_2369	TRUE	FALSE	TRUE	TRUE	TRUE	FALSE
Pro_2370	FALSE	FALSE	TRUE	TRUE	TRUE	FALSE
Pro_2371	TRUE	FALSE	TRUE	TRUE	FALSE	FALSE
Pro_2372	TRUE	TRUE	TRUE	FALSE	TRUE	FALSE
Pro_2373	FALSE	FALSE	TRUE	FALSE	FALSE	TRUE
Pro_2374	FALSE	FALSE	FALSE	FALSE	TRUE	FALSE
Pro_2375	TRUE	TRUE	TRUE	FALSE	FALSE	FALSE
Pro_2377	TRUE	FALSE	TRUE	FALSE	FALSE	FALSE
Pro_2378	FALSE	TRUE	FALSE	TRUE	TRUE	FALSE
Pro_2379	TRUE	FALSE	FALSE	TRUE	TRUE	FALSE
Pro_2380	TRUE	FALSE	FALSE	FALSE	TRUE	FALSE
Pro_2381	TRUE	TRUE	TRUE	FALSE	FALSE	FALSE
Pro_2382	FALSE	FALSE	FALSE	TRUE	FALSE	FALSE
Pro_2383	TRUE	FALSE	TRUE	FALSE	FALSE	FALSE
Pro_2384	TRUE	TRUE	TRUE	TRUE	TRUE	FALSE
Pro_2387	TRUE	FALSE	TRUE	TRUE	TRUE	TRUE
Pro_2388	FALSE	FALSE	FALSE	TRUE	FALSE	FALSE
Pro_2389	TRUE	TRUE	FALSE	TRUE	FALSE	FALSE
Pro_2390	FALSE	FALSE	TRUE	FALSE	FALSE	FALSE
Pro_2392	FALSE	FALSE	FALSE	TRUE	TRUE	FALSE
Pro_2394	FALSE	TRUE	TRUE	FALSE	FALSE	FALSE
Pro_2395	FALSE	TRUE	TRUE	FALSE	TRUE	TRUE
Pro_2396	FALSE	TRUE	TRUE	TRUE	TRUE	FALSE
Pro_2400	TRUE	TRUE	TRUE	FALSE	FALSE	FALSE
Pro_2401	FALSE	FALSE	TRUE	FALSE	TRUE	TRUE
Pro_2404	FALSE	TRUE	TRUE	FALSE	TRUE	TRUE
Pro_2405	FALSE	FALSE	FALSE	TRUE	TRUE	FALSE
Pro_2407	FALSE	FALSE	FALSE	TRUE	TRUE	FALSE
Pro_2408	FALSE	TRUE	TRUE	FALSE	TRUE	FALSE
Pro_2409	FALSE	FALSE	FALSE	TRUE	TRUE	FALSE
Pro_2410	FALSE	FALSE	TRUE	TRUE	TRUE	FALSE
Pro_2411	TRUE	FALSE	FALSE	TRUE	TRUE	TRUE
Pro_2412	TRUE	FALSE	FALSE	TRUE	TRUE	FALSE
Pro_2414	FALSE	TRUE	TRUE	TRUE	TRUE	FALSE
Pro_2415	TRUE	TRUE	FALSE	FALSE	TRUE	TRUE
Pro_2417	FALSE	TRUE	TRUE	FALSE	TRUE	TRUE
Pro_2418	FALSE	FALSE	FALSE	TRUE	FALSE	TRUE
Pro_2421	FALSE	TRUE	FALSE	TRUE	FALSE	TRUE
Pro_2422	FALSE	FALSE	TRUE	FALSE	TRUE	FALSE
Pro_2423	TRUE	FALSE	FALSE	TRUE	TRUE	FALSE
Pro_2424	FALSE	FALSE	FALSE	FALSE	FALSE	TRUE
Pro_2425	FALSE	TRUE	FALSE	FALSE	FALSE	FALSE
Pro_2426	TRUE	TRUE	TRUE	FALSE	FALSE	FALSE
Pro_2428	FALSE	TRUE	FALSE	FALSE	FALSE	FALSE
Pro_2429	FALSE	TRUE	TRUE	TRUE	TRUE	TRUE
Pro_2430	FALSE	TRUE	TRUE	FALSE	TRUE	FALSE
Pro_2432	FALSE	TRUE	FALSE	FALSE	FALSE	FALSE
Pro_2433	FALSE	TRUE	FALSE	FALSE	FALSE	FALSE
Pro_2434	FALSE	FALSE	FALSE	FALSE	TRUE	TRUE
Pro_2435	TRUE	TRUE	TRUE	TRUE	TRUE	TRUE
Pro_2436	TRUE	FALSE	FALSE	TRUE	FALSE	FALSE
Pro_2437	FALSE	FALSE	FALSE	FALSE	FALSE	TRUE
Pro_2438	TRUE	FALSE	FALSE	TRUE	FALSE	FALSE
Pro_2440	FALSE	FALSE	TRUE	FALSE	TRUE	FALSE
Pro_2442	TRUE	FALSE	FALSE	FALSE	FALSE	FALSE
Pro_2443	FALSE	TRUE	FALSE	FALSE	FALSE	FALSE
Pro_2444	FALSE	FALSE	TRUE	FALSE	TRUE	TRUE
Pro_2445	TRUE	FALSE	FALSE	FALSE	TRUE	FALSE
Pro_2446	TRUE	TRUE	FALSE	FALSE	FALSE	FALSE
Pro_2447	TRUE	TRUE	FALSE	FALSE	FALSE	FALSE
Pro_2448	FALSE	FALSE	TRUE	FALSE	TRUE	TRUE
Pro_2449	TRUE	TRUE	FALSE	FALSE	FALSE	FALSE
Pro_2450	TRUE	FALSE	FALSE	TRUE	TRUE	FALSE
Pro_2451	FALSE	TRUE	FALSE	FALSE	FALSE	FALSE
Pro_2453	FALSE	TRUE	FALSE	TRUE	FALSE	FALSE
Pro_2455	FALSE	TRUE	TRUE	FALSE	FALSE	FALSE
Pro_2456	TRUE	FALSE	FALSE	TRUE	TRUE	FALSE
Pro_2458	FALSE	FALSE	TRUE	FALSE	TRUE	FALSE
Pro_2459	FALSE	TRUE	TRUE	FALSE	FALSE	FALSE
Pro_2460	FALSE	FALSE	FALSE	FALSE	FALSE	TRUE
Pro_2461	FALSE	FALSE	TRUE	TRUE	TRUE	FALSE
Pro_2462	TRUE	FALSE	FALSE	FALSE	FALSE	FALSE
Pro_2463	FALSE	TRUE	FALSE	FALSE	FALSE	TRUE
Pro_2465	FALSE	FALSE	FALSE	FALSE	TRUE	FALSE
Pro_2467	TRUE	TRUE	TRUE	FALSE	FALSE	FALSE
Pro_2468	TRUE	FALSE	FALSE	TRUE	FALSE	FALSE
Pro_2469	TRUE	FALSE	TRUE	TRUE	TRUE	TRUE
Pro_2471	FALSE	FALSE	TRUE	FALSE	TRUE	FALSE
Pro_2472	TRUE	FALSE	FALSE	TRUE	TRUE	FALSE
Pro_2473	FALSE	FALSE	TRUE	FALSE	FALSE	FALSE
Pro_2474	TRUE	TRUE	FALSE	TRUE	FALSE	FALSE
Pro_2475	TRUE	FALSE	TRUE	TRUE	TRUE	TRUE
Pro_2476	FALSE	TRUE	TRUE	TRUE	TRUE	FALSE
Pro_2478	TRUE	FALSE	FALSE	FALSE	TRUE	FALSE
Pro_2479	FALSE	FALSE	TRUE	TRUE	TRUE	TRUE
Pro_2481	FALSE	TRUE	TRUE	TRUE	TRUE	FALSE
Pro_2482	FALSE	FALSE	TRUE	TRUE	TRUE	TRUE
Pro_2483	FALSE	FALSE	TRUE	FALSE	TRUE	TRUE
Pro_2485	TRUE	FALSE	FALSE	TRUE	TRUE	FALSE
Pro_2486	TRUE	FALSE	FALSE	FALSE	TRUE	FALSE
Pro_2488	FALSE	TRUE	FALSE	FALSE	FALSE	FALSE
Pro_2490	FALSE	FALSE	FALSE	TRUE	TRUE	FALSE
Pro_2491	TRUE	TRUE	FALSE	FALSE	FALSE	FALSE
Pro_2494	FALSE	TRUE	TRUE	TRUE	FALSE	FALSE
Pro_2495	FALSE	FALSE	FALSE	TRUE	FALSE	TRUE
Pro_2496	FALSE	FALSE	FALSE	TRUE	FALSE	FALSE
Pro_2497	TRUE	TRUE	TRUE	FALSE	FALSE	FALSE
Pro_2498	TRUE	FALSE	FALSE	TRUE	TRUE	FALSE
Pro_2499	TRUE	FALSE	TRUE	TRUE	TRUE	TRUE
Pro_2501	TRUE	TRUE	FALSE	FALSE	TRUE	TRUE
Pro_2502	TRUE	TRUE	FALSE	FALSE	TRUE	TRUE
Pro_2503	FALSE	FALSE	TRUE	FALSE	FALSE	TRUE
Pro_2505	FALSE	TRUE	TRUE	TRUE	TRUE	FALSE
Pro_2507	TRUE	FALSE	TRUE	TRUE	TRUE	TRUE
Pro_2508	FALSE	TRUE	TRUE	TRUE	TRUE	FALSE
Pro_2509	TRUE	FALSE	TRUE	FALSE	FALSE	TRUE
Pro_2510	TRUE	FALSE	TRUE	FALSE	FALSE	FALSE
Pro_2512	TRUE	TRUE	TRUE	FALSE	TRUE	TRUE
Pro_2513	TRUE	FALSE	FALSE	TRUE	TRUE	FALSE
Pro_2515	TRUE	FALSE	FALSE	TRUE	TRUE	FALSE
Pro_2517	FALSE	FALSE	TRUE	FALSE	FALSE	FALSE
Pro_2520	FALSE	TRUE	FALSE	FALSE	FALSE	FALSE
Pro_2521	TRUE	TRUE	TRUE	FALSE	FALSE	FALSE
Pro_2526	FALSE	FALSE	FALSE	TRUE	FALSE	FALSE
Pro_2529	TRUE	FALSE	TRUE	TRUE	FALSE	TRUE
Pro_2530	TRUE	FALSE	FALSE	FALSE	FALSE	FALSE
Pro_2531	TRUE	TRUE	TRUE	FALSE	FALSE	FALSE
Pro_2533	TRUE	FALSE	FALSE	TRUE	FALSE	FALSE
Pro_2534	FALSE	FALSE	FALSE	TRUE	TRUE	TRUE
Pro_2535	FALSE	TRUE	TRUE	TRUE	TRUE	FALSE
Pro_2536	FALSE	FALSE	TRUE	FALSE	FALSE	FALSE
Pro_2537	FALSE	TRUE	TRUE	TRUE	TRUE	FALSE
Pro_2538	TRUE	TRUE	FALSE	FALSE	TRUE	FALSE
Pro_2539	FALSE	TRUE	FALSE	TRUE	FALSE	FALSE
Pro_2540	TRUE	FALSE	FALSE	FALSE	FALSE	FALSE
Pro_2542	FALSE	TRUE	TRUE	FALSE	TRUE	FALSE
Pro_2543	FALSE	FALSE	TRUE	TRUE	TRUE	TRUE
Pro_2544	FALSE	FALSE	TRUE	FALSE	FALSE	FALSE
Pro_2545	TRUE	FALSE	TRUE	TRUE	TRUE	FALSE
Pro_2546	FALSE	FALSE	TRUE	FALSE	TRUE	TRUE
Pro_2548	TRUE	TRUE	FALSE	FALSE	TRUE	TRUE
Pro_2549	FALSE	FALSE	TRUE	FALSE	TRUE	FALSE
Pro_2550	FALSE	FALSE	FALSE	TRUE	TRUE	FALSE
Pro_2551	TRUE	FALSE	FALSE	FALSE	FALSE	FALSE
Pro_2552	TRUE	TRUE	FALSE	TRUE	FALSE	FALSE
Pro_2553	TRUE	TRUE	TRUE	FALSE	FALSE	FALSE
Pro_2554	TRUE	TRUE	TRUE	FALSE	FALSE	FALSE
Pro_2557	FALSE	TRUE	TRUE	FALSE	FALSE	FALSE
Pro_2558	FALSE	FALSE	TRUE	FALSE	TRUE	FALSE
Pro_2559	TRUE	FALSE	FALSE	FALSE	FALSE	FALSE
Pro_2560	FALSE	FALSE	FALSE	TRUE	FALSE	FALSE
Pro_2561	FALSE	FALSE	TRUE	FALSE	FALSE	TRUE
Pro_2562	FALSE	TRUE	FALSE	TRUE	FALSE	FALSE
Pro_2563	FALSE	FALSE	FALSE	FALSE	TRUE	FALSE
Pro_2564	TRUE	TRUE	TRUE	TRUE	TRUE	FALSE
Pro_2566	FALSE	FALSE	FALSE	FALSE	FALSE	TRUE
Pro_2567	TRUE	TRUE	FALSE	TRUE	FALSE	FALSE
Pro_2568	TRUE	FALSE	FALSE	TRUE	TRUE	FALSE
Pro_2569	TRUE	TRUE	FALSE	FALSE	FALSE	FALSE
Pro_2570	TRUE	TRUE	TRUE	TRUE	TRUE	TRUE
Pro_2572	FALSE	FALSE	TRUE	FALSE	TRUE	TRUE
Pro_2573	FALSE	FALSE	TRUE	FALSE	FALSE	FALSE
Pro_2574	TRUE	TRUE	TRUE	FALSE	FALSE	FALSE
Pro_2576	FALSE	FALSE	FALSE	TRUE	TRUE	FALSE
Pro_2579	TRUE	TRUE	TRUE	FALSE	FALSE	FALSE
Pro_2580	TRUE	FALSE	TRUE	TRUE	TRUE	TRUE
Pro_2581	TRUE	TRUE	FALSE	FALSE	TRUE	FALSE
Pro_2582	FALSE	FALSE	TRUE	FALSE	TRUE	TRUE
Pro_2583	FALSE	FALSE	FALSE	FALSE	TRUE	FALSE
Pro_2584	FALSE	TRUE	TRUE	FALSE	FALSE	FALSE
Pro_2585	FALSE	TRUE	FALSE	FALSE	FALSE	FALSE
Pro_2586	FALSE	FALSE	TRUE	FALSE	TRUE	FALSE
Pro_2587	FALSE	TRUE	TRUE	TRUE	TRUE	FALSE
Pro_2588	FALSE	FALSE	FALSE	FALSE	TRUE	TRUE
Pro_2590	TRUE	FALSE	TRUE	FALSE	FALSE	FALSE
Pro_2591	TRUE	FALSE	TRUE	TRUE	TRUE	FALSE
Pro_2593	FALSE	TRUE	FALSE	TRUE	FALSE	FALSE
Pro_2594	FALSE	FALSE	TRUE	TRUE	TRUE	FALSE
Pro_2595	FALSE	FALSE	TRUE	FALSE	TRUE	FALSE
Pro_2596	TRUE	TRUE	TRUE	FALSE	FALSE	FALSE
Pro_2597	TRUE	TRUE	TRUE	TRUE	TRUE	FALSE
Pro_2598	FALSE	FALSE	FALSE	TRUE	TRUE	FALSE
Pro_2599	FALSE	FALSE	TRUE	FALSE	TRUE	TRUE
Pro_2600	TRUE	FALSE	FALSE	TRUE	TRUE	FALSE
Pro_2601	TRUE	TRUE	TRUE	FALSE	FALSE	FALSE
Pro_2602	FALSE	TRUE	FALSE	FALSE	FALSE	FALSE
Pro_2603	TRUE	FALSE	FALSE	FALSE	TRUE	FALSE
Pro_2604	TRUE	FALSE	FALSE	TRUE	TRUE	FALSE
Pro_2605	FALSE	TRUE	TRUE	FALSE	TRUE	FALSE
Pro_2607	TRUE	FALSE	FALSE	TRUE	TRUE	FALSE
Pro_2610	FALSE	TRUE	TRUE	TRUE	TRUE	TRUE
Pro_2612	FALSE	TRUE	FALSE	TRUE	FALSE	FALSE
Pro_2614	FALSE	TRUE	FALSE	FALSE	FALSE	FALSE
Pro_2616	FALSE	FALSE	FALSE	FALSE	TRUE	TRUE
Pro_2619	TRUE	FALSE	TRUE	TRUE	TRUE	TRUE
Pro_2622	TRUE	TRUE	TRUE	FALSE	FALSE	FALSE
Pro_2625	TRUE	TRUE	TRUE	FALSE	TRUE	TRUE
Pro_2626	FALSE	TRUE	TRUE	TRUE	TRUE	FALSE
Pro_2627	TRUE	TRUE	TRUE	FALSE	TRUE	TRUE
Pro_2628	TRUE	TRUE	FALSE	FALSE	FALSE	FALSE
Pro_2629	TRUE	FALSE	FALSE	FALSE	TRUE	FALSE
Pro_2630	TRUE	TRUE	FALSE	TRUE	TRUE	FALSE
Pro_2631	TRUE	FALSE	TRUE	FALSE	FALSE	FALSE
Pro_2632	TRUE	TRUE	TRUE	FALSE	TRUE	FALSE
Pro_2633	FALSE	FALSE	TRUE	FALSE	TRUE	FALSE
Pro_2634	FALSE	TRUE	TRUE	TRUE	FALSE	FALSE
Pro_2638	FALSE	FALSE	FALSE	TRUE	TRUE	FALSE
Pro_2639	FALSE	FALSE	FALSE	TRUE	FALSE	TRUE
Pro_2640	TRUE	TRUE	FALSE	FALSE	FALSE	FALSE
Pro_2641	TRUE	FALSE	TRUE	FALSE	TRUE	TRUE
Pro_2642	FALSE	FALSE	TRUE	FALSE	TRUE	TRUE
Pro_2647	TRUE	TRUE	TRUE	FALSE	FALSE	FALSE
Pro_2649	FALSE	FALSE	TRUE	TRUE	TRUE	FALSE
Pro_2650	FALSE	TRUE	TRUE	TRUE	TRUE	TRUE
Pro_2651	FALSE	TRUE	FALSE	FALSE	FALSE	FALSE
Pro_2652	TRUE	TRUE	TRUE	TRUE	TRUE	FALSE
Pro_2653	TRUE	TRUE	FALSE	TRUE	FALSE	FALSE
Pro_2655	FALSE	FALSE	FALSE	TRUE	FALSE	TRUE
Pro_2656	TRUE	FALSE	FALSE	TRUE	TRUE	TRUE
Pro_2657	TRUE	TRUE	TRUE	FALSE	TRUE	TRUE
Pro_2659	FALSE	TRUE	FALSE	FALSE	FALSE	TRUE
Pro_2661	FALSE	FALSE	FALSE	TRUE	FALSE	FALSE
Pro_2662	FALSE	FALSE	TRUE	FALSE	FALSE	TRUE
Pro_2663	FALSE	TRUE	TRUE	TRUE	TRUE	FALSE
Pro_2665	TRUE	TRUE	TRUE	FALSE	TRUE	FALSE
Pro_2666	TRUE	TRUE	TRUE	FALSE	FALSE	FALSE
Pro_2667	TRUE	TRUE	TRUE	FALSE	FALSE	FALSE
Pro_2669	FALSE	TRUE	TRUE	TRUE	TRUE	FALSE
Pro_2671	TRUE	FALSE	FALSE	FALSE	FALSE	FALSE
Pro_2672	FALSE	TRUE	FALSE	TRUE	FALSE	FALSE
Pro_2673	FALSE	FALSE	TRUE	FALSE	FALSE	TRUE
Pro_2674	TRUE	TRUE	TRUE	FALSE	FALSE	FALSE
Pro_2675	FALSE	TRUE	TRUE	FALSE	TRUE	TRUE
Pro_2676	TRUE	TRUE	TRUE	TRUE	TRUE	FALSE
Pro_2678	FALSE	TRUE	TRUE	TRUE	TRUE	TRUE
Pro_2680	TRUE	TRUE	TRUE	FALSE	FALSE	FALSE
Pro_2681	FALSE	FALSE	TRUE	FALSE	TRUE	TRUE
Pro_2682	FALSE	FALSE	FALSE	TRUE	TRUE	TRUE
Pro_2683	TRUE	TRUE	FALSE	TRUE	TRUE	FALSE
Pro_2684	TRUE	TRUE	TRUE	FALSE	FALSE	FALSE
Pro_2685	TRUE	TRUE	TRUE	FALSE	FALSE	FALSE
Pro_2687	FALSE	TRUE	TRUE	FALSE	TRUE	TRUE
Pro_2689	TRUE	FALSE	FALSE	FALSE	FALSE	FALSE
Pro_2690	FALSE	TRUE	FALSE	FALSE	FALSE	TRUE
Pro_2691	TRUE	TRUE	FALSE	FALSE	FALSE	FALSE
Pro_2692	TRUE	TRUE	TRUE	FALSE	TRUE	TRUE
Pro_2693	FALSE	FALSE	TRUE	FALSE	TRUE	TRUE
Pro_2694	TRUE	TRUE	TRUE	TRUE	TRUE	TRUE
Pro_2695	TRUE	TRUE	FALSE	FALSE	TRUE	TRUE
Pro_2697	TRUE	FALSE	FALSE	FALSE	FALSE	FALSE
Pro_2698	TRUE	TRUE	TRUE	TRUE	TRUE	FALSE
Pro_2699	TRUE	FALSE	TRUE	TRUE	FALSE	FALSE
Pro_2700	FALSE	FALSE	TRUE	FALSE	FALSE	FALSE
Pro_2701	FALSE	TRUE	TRUE	TRUE	TRUE	FALSE
Pro_2702	TRUE	TRUE	FALSE	FALSE	FALSE	FALSE
Pro_2706	TRUE	TRUE	FALSE	FALSE	FALSE	FALSE
Pro_2707	FALSE	FALSE	TRUE	FALSE	FALSE	FALSE
Pro_2708	FALSE	TRUE	FALSE	TRUE	FALSE	FALSE
Pro_2709	FALSE	FALSE	TRUE	TRUE	TRUE	TRUE
Pro_2710	TRUE	TRUE	TRUE	FALSE	FALSE	FALSE
Pro_2711	TRUE	FALSE	FALSE	FALSE	FALSE	FALSE
Pro_2712	FALSE	TRUE	TRUE	FALSE	FALSE	FALSE
Pro_2713	FALSE	FALSE	FALSE	TRUE	FALSE	FALSE
Pro_2714	FALSE	TRUE	TRUE	TRUE	TRUE	TRUE
Pro_2715	FALSE	FALSE	TRUE	TRUE	TRUE	FALSE
Pro_2717	FALSE	FALSE	FALSE	TRUE	TRUE	TRUE
Pro_2719	TRUE	TRUE	FALSE	FALSE	FALSE	FALSE
Pro_2720	FALSE	TRUE	FALSE	FALSE	FALSE	FALSE
Pro_2721	FALSE	TRUE	TRUE	TRUE	TRUE	FALSE
Pro_2722	FALSE	TRUE	FALSE	TRUE	TRUE	TRUE
Pro_2723	TRUE	TRUE	TRUE	TRUE	TRUE	TRUE
Pro_2724	TRUE	TRUE	FALSE	TRUE	FALSE	FALSE
Pro_2725	FALSE	TRUE	TRUE	TRUE	TRUE	FALSE
Pro_2727	FALSE	TRUE	TRUE	TRUE	TRUE	FALSE
Pro_2728	FALSE	TRUE	FALSE	FALSE	FALSE	FALSE
Pro_2729	TRUE	TRUE	TRUE	FALSE	FALSE	FALSE
Pro_2730	FALSE	TRUE	FALSE	FALSE	FALSE	FALSE
Pro_2731	FALSE	FALSE	TRUE	FALSE	TRUE	TRUE
Pro_2733	TRUE	FALSE	TRUE	FALSE	FALSE	FALSE
Pro_2734	FALSE	TRUE	FALSE	TRUE	FALSE	FALSE
Pro_2735	TRUE	TRUE	TRUE	FALSE	FALSE	FALSE
Pro_2737	TRUE	TRUE	TRUE	FALSE	FALSE	FALSE
Pro_2739	TRUE	TRUE	FALSE	TRUE	FALSE	FALSE
Pro_2740	TRUE	FALSE	FALSE	FALSE	TRUE	FALSE
Pro_2742	FALSE	TRUE	FALSE	TRUE	FALSE	FALSE
Pro_2743	FALSE	FALSE	FALSE	FALSE	TRUE	FALSE
Pro_2744	TRUE	FALSE	FALSE	FALSE	TRUE	FALSE
Pro_2750	TRUE	FALSE	FALSE	TRUE	TRUE	FALSE
Pro_2751	FALSE	TRUE	TRUE	TRUE	TRUE	FALSE
[truncated: 1,585 more rows]

## Sheet: K-3795
Differential expressed proteins in Kunlun 14
	K16 vs K20	K16 vs K36	K16 vs K42	K20 vs K36	K20 vs K42	K36 vs K42
Pro_1	TRUE	FALSE	TRUE	TRUE	TRUE	FALSE
Pro_2	FALSE	TRUE	TRUE	FALSE	FALSE	FALSE
Pro_4	TRUE	TRUE	TRUE	FALSE	TRUE	FALSE
Pro_5	TRUE	TRUE	FALSE	TRUE	FALSE	FALSE
Pro_6	TRUE	FALSE	TRUE	TRUE	FALSE	FALSE
Pro_7	FALSE	TRUE	FALSE	FALSE	FALSE	FALSE
Pro_8	FALSE	TRUE	TRUE	TRUE	TRUE	TRUE
Pro_9	TRUE	FALSE	FALSE	TRUE	TRUE	FALSE
Pro_10	TRUE	FALSE	FALSE	FALSE	TRUE	FALSE
Pro_11	TRUE	TRUE	TRUE	TRUE	TRUE	FALSE
Pro_14	FALSE	TRUE	TRUE	FALSE	FALSE	FALSE
Pro_17	FALSE	TRUE	TRUE	TRUE	TRUE	FALSE
Pro_18	TRUE	FALSE	FALSE	TRUE	TRUE	FALSE
Pro_19	TRUE	TRUE	TRUE	FALSE	FALSE	FALSE
Pro_20	TRUE	TRUE	TRUE	FALSE	TRUE	FALSE
Pro_23	TRUE	TRUE	FALSE	FALSE	FALSE	FALSE
Pro_25	FALSE	TRUE	TRUE	TRUE	TRUE	FALSE
Pro_27	TRUE	FALSE	FALSE	FALSE	FALSE	FALSE
Pro_28	FALSE	FALSE	FALSE	FALSE	TRUE	FALSE
Pro_29	FALSE	TRUE	TRUE	TRUE	FALSE	FALSE
Pro_30	TRUE	FALSE	FALSE	TRUE	TRUE	FALSE
Pro_31	TRUE	FALSE	FALSE	FALSE	TRUE	FALSE
Pro_33	FALSE	TRUE	FALSE	FALSE	FALSE	TRUE
Pro_36	TRUE	FALSE	TRUE	FALSE	TRUE	TRUE
Pro_37	FALSE	TRUE	FALSE	TRUE	FALSE	FALSE
Pro_38	TRUE	TRUE	TRUE	TRUE	TRUE	TRUE
Pro_39	TRUE	TRUE	FALSE	FALSE	FALSE	FALSE
Pro_40	TRUE	FALSE	TRUE	FALSE	TRUE	TRUE
Pro_41	FALSE	TRUE	FALSE	TRUE	FALSE	FALSE
Pro_42	FALSE	TRUE	FALSE	TRUE	FALSE	FALSE
Pro_43	TRUE	FALSE	TRUE	TRUE	TRUE	TRUE
Pro_44	TRUE	TRUE	TRUE	FALSE	FALSE	FALSE
Pro_45	TRUE	TRUE	FALSE	TRUE	FALSE	FALSE
Pro_46	TRUE	TRUE	FALSE	FALSE	FALSE	FALSE
Pro_47	TRUE	FALSE	TRUE	TRUE	TRUE	TRUE
Pro_48	TRUE	TRUE	TRUE	FALSE	TRUE	TRUE
Pro_49	TRUE	TRUE	FALSE	TRUE	FALSE	FALSE
Pro_50	FALSE	TRUE	FALSE	TRUE	FALSE	FALSE
Pro_51	FALSE	TRUE	TRUE	TRUE	TRUE	TRUE
Pro_52	TRUE	TRUE	TRUE	TRUE	TRUE	FALSE
Pro_53	TRUE	TRUE	FALSE	FALSE	FALSE	FALSE
Pro_54	TRUE	FALSE	TRUE	FALSE	TRUE	TRUE
Pro_55	FALSE	TRUE	FALSE	TRUE	FALSE	FALSE
Pro_56	FALSE	TRUE	FALSE	TRUE	FALSE	FALSE
Pro_57	TRUE	FALSE	TRUE	FALSE	TRUE	TRUE
Pro_58	FALSE	TRUE	FALSE	TRUE	FALSE	FALSE
Pro_59	FALSE	TRUE	TRUE	TRUE	TRUE	FALSE
Pro_60	TRUE	FALSE	FALSE	FALSE	FALSE	FALSE
Pro_61	TRUE	TRUE	TRUE	TRUE	TRUE	FALSE
Pro_62	TRUE	FALSE	TRUE	TRUE	TRUE	FALSE
Pro_64	FALSE	FALSE	FALSE	TRUE	TRUE	FALSE
Pro_65	TRUE	TRUE	TRUE	TRUE	TRUE	FALSE
Pro_66	FALSE	FALSE	FALSE	TRUE	FALSE	FALSE
Pro_67	TRUE	FALSE	FALSE	TRUE	TRUE	FALSE
Pro_69	TRUE	TRUE	TRUE	TRUE	FALSE	TRUE
Pro_70	TRUE	FALSE	FALSE	FALSE	TRUE	FALSE
Pro_71	FALSE	TRUE	FALSE	TRUE	FALSE	FALSE
Pro_72	FALSE	FALSE	TRUE	FALSE	TRUE	FALSE
Pro_73	TRUE	FALSE	FALSE	TRUE	TRUE	FALSE
Pro_74	FALSE	FALSE	FALSE	TRUE	FALSE	FALSE
Pro_76	FALSE	TRUE	TRUE	FALSE	FALSE	FALSE
Pro_77	FALSE	TRUE	TRUE	TRUE	TRUE	FALSE
Pro_79	TRUE	TRUE	FALSE	FALSE	FALSE	FALSE
Pro_80	FALSE	FALSE	FALSE	FALSE	TRUE	FALSE
Pro_81	TRUE	FALSE	FALSE	FALSE	FALSE	FALSE
Pro_82	TRUE	FALSE	FALSE	TRUE	TRUE	FALSE
Pro_83	TRUE	FALSE	FALSE	TRUE	TRUE	FALSE
Pro_84	FALSE	FALSE	FALSE	FALSE	FALSE	TRUE
Pro_85	TRUE	FALSE	TRUE	FALSE	FALSE	FALSE
Pro_86	TRUE	TRUE	FALSE	FALSE	TRUE	FALSE
Pro_87	TRUE	FALSE	FALSE	TRUE	TRUE	FALSE
Pro_89	FALSE	TRUE	FALSE	FALSE	FALSE	FALSE
Pro_90	TRUE	TRUE	TRUE	FALSE	FALSE	FALSE
Pro_91	TRUE	FALSE	FALSE	TRUE	TRUE	FALSE
Pro_92	FALSE	TRUE	TRUE	TRUE	TRUE	TRUE
Pro_95	TRUE	FALSE	FALSE	FALSE	FALSE	FALSE
Pro_96	TRUE	FALSE	FALSE	TRUE	TRUE	FALSE
Pro_97	FALSE	TRUE	TRUE	TRUE	TRUE	FALSE
Pro_98	TRUE	TRUE	TRUE	TRUE	TRUE	TRUE
Pro_99	FALSE	TRUE	TRUE	TRUE	TRUE	FALSE
Pro_101	FALSE	TRUE	TRUE	FALSE	FALSE	FALSE
Pro_102	FALSE	FALSE	FALSE	TRUE	TRUE	FALSE
Pro_104	FALSE	TRUE	FALSE	FALSE	FALSE	FALSE
Pro_105	FALSE	TRUE	TRUE	FALSE	FALSE	FALSE
Pro_106	FALSE	TRUE	TRUE	TRUE	TRUE	FALSE
Pro_108	FALSE	TRUE	FALSE	TRUE	FALSE	FALSE
Pro_109	FALSE	FALSE	FALSE	FALSE	FALSE	TRUE
Pro_110	FALSE	FALSE	FALSE	TRUE	FALSE	FALSE
Pro_111	FALSE	FALSE	TRUE	FALSE	TRUE	TRUE
Pro_112	FALSE	TRUE	TRUE	FALSE	FALSE	FALSE
Pro_114	TRUE	TRUE	FALSE	TRUE	FALSE	FALSE
Pro_115	TRUE	FALSE	FALSE	FALSE	FALSE	FALSE
Pro_116	FALSE	TRUE	TRUE	TRUE	TRUE	FALSE
Pro_117	TRUE	FALSE	FALSE	FALSE	FALSE	FALSE
Pro_118	TRUE	FALSE	FALSE	TRUE	TRUE	FALSE
Pro_119	TRUE	FALSE	TRUE	TRUE	TRUE	FALSE
Pro_120	TRUE	TRUE	TRUE	FALSE	FALSE	FALSE
Pro_121	TRUE	TRUE	TRUE	FALSE	FALSE	FALSE
Pro_122	TRUE	TRUE	FALSE	FALSE	FALSE	FALSE
Pro_123	TRUE	FALSE	FALSE	TRUE	TRUE	FALSE
Pro_124	FALSE	FALSE	FALSE	TRUE	TRUE	FALSE
Pro_125	TRUE	FALSE	FALSE	FALSE	TRUE	FALSE
Pro_126	TRUE	TRUE	TRUE	FALSE	FALSE	FALSE
Pro_127	FALSE	TRUE	TRUE	FALSE	FALSE	FALSE
Pro_128	TRUE	TRUE	TRUE	TRUE	TRUE	TRUE
Pro_129	FALSE	TRUE	FALSE	TRUE	FALSE	FALSE
Pro_130	TRUE	TRUE	TRUE	FALSE	FALSE	TRUE
Pro_133	TRUE	TRUE	TRUE	FALSE	FALSE	FALSE
Pro_135	TRUE	FALSE	FALSE	FALSE	FALSE	FALSE
Pro_136	FALSE	TRUE	FALSE	FALSE	FALSE	FALSE
Pro_137	TRUE	TRUE	FALSE	FALSE	FALSE	FALSE
Pro_139	TRUE	TRUE	TRUE	FALSE	FALSE	FALSE
Pro_140	TRUE	FALSE	FALSE	TRUE	TRUE	FALSE
Pro_141	FALSE	TRUE	TRUE	FALSE	FALSE	TRUE
Pro_142	TRUE	TRUE	FALSE	FALSE	FALSE	FALSE
Pro_143	TRUE	FALSE	TRUE	TRUE	TRUE	FALSE
Pro_144	FALSE	FALSE	TRUE	FALSE	TRUE	FALSE
Pro_146	FALSE	FALSE	FALSE	FALSE	TRUE	FALSE
Pro_147	TRUE	FALSE	TRUE	FALSE	FALSE	FALSE
Pro_149	TRUE	FALSE	FALSE	TRUE	TRUE	FALSE
Pro_151	TRUE	FALSE	FALSE	TRUE	FALSE	FALSE
Pro_152	FALSE	TRUE	TRUE	FALSE	FALSE	FALSE
Pro_153	TRUE	FALSE	FALSE	FALSE	FALSE	FALSE
Pro_154	FALSE	FALSE	TRUE	TRUE	TRUE	TRUE
Pro_155	TRUE	FALSE	FALSE	TRUE	TRUE	FALSE
Pro_156	FALSE	FALSE	TRUE	FALSE	FALSE	FALSE
Pro_157	TRUE	TRUE	TRUE	TRUE	TRUE	FALSE
Pro_159	TRUE	TRUE	FALSE	FALSE	FALSE	FALSE
Pro_161	FALSE	TRUE	TRUE	FALSE	FALSE	FALSE
Pro_162	TRUE	FALSE	TRUE	TRUE	TRUE	FALSE
Pro_163	TRUE	TRUE	TRUE	FALSE	TRUE	FALSE
Pro_165	TRUE	TRUE	TRUE	FALSE	TRUE	TRUE
Pro_166	TRUE	TRUE	TRUE	FALSE	FALSE	FALSE
Pro_168	TRUE	FALSE	FALSE	TRUE	TRUE	FALSE
Pro_169	TRUE	FALSE	FALSE	TRUE	TRUE	FALSE
Pro_171	TRUE	FALSE	FALSE	FALSE	FALSE	FALSE
Pro_172	TRUE	TRUE	TRUE	FALSE	FALSE	FALSE
Pro_173	FALSE	TRUE	FALSE	TRUE	FALSE	FALSE
Pro_175	TRUE	FALSE	FALSE	TRUE	TRUE	FALSE
Pro_177	FALSE	FALSE	FALSE	TRUE	TRUE	FALSE
Pro_179	TRUE	TRUE	FALSE	FALSE	TRUE	TRUE
Pro_180	FALSE	TRUE	FALSE	FALSE	FALSE	FALSE
Pro_182	TRUE	TRUE	TRUE	TRUE	TRUE	FALSE
Pro_183	FALSE	FALSE	TRUE	FALSE	FALSE	FALSE
Pro_184	TRUE	TRUE	TRUE	TRUE	TRUE	FALSE
Pro_185	FALSE	FALSE	FALSE	TRUE	TRUE	FALSE
Pro_186	TRUE	FALSE	FALSE	TRUE	TRUE	FALSE
Pro_187	FALSE	TRUE	FALSE	TRUE	FALSE	FALSE
Pro_188	TRUE	FALSE	FALSE	FALSE	FALSE	FALSE
Pro_189	TRUE	TRUE	TRUE	FALSE	TRUE	FALSE
Pro_190	FALSE	TRUE	TRUE	TRUE	TRUE	FALSE
Pro_191	TRUE	TRUE	TRUE	FALSE	FALSE	FALSE
Pro_193	FALSE	TRUE	TRUE	FALSE	FALSE	FALSE
Pro_194	FALSE	TRUE	TRUE	FALSE	TRUE	FALSE
Pro_195	FALSE	TRUE	TRUE	TRUE	TRUE	FALSE
Pro_196	FALSE	FALSE	FALSE	TRUE	TRUE	FALSE
Pro_199	TRUE	TRUE	TRUE	FALSE	FALSE	FALSE
Pro_200	FALSE	FALSE	FALSE	FALSE	TRUE	FALSE
Pro_201	FALSE	FALSE	TRUE	FALSE	FALSE	FALSE
Pro_202	FALSE	TRUE	TRUE	TRUE	TRUE	FALSE
Pro_203	FALSE	FALSE	FALSE	FALSE	TRUE	FALSE
Pro_204	FALSE	FALSE	TRUE	FALSE	TRUE	FALSE
Pro_205	TRUE	FALSE	TRUE	FALSE	TRUE	FALSE
Pro_206	FALSE	FALSE	FALSE	TRUE	TRUE	FALSE
Pro_208	TRUE	FALSE	FALSE	TRUE	FALSE	FALSE
Pro_209	TRUE	FALSE	FALSE	TRUE	TRUE	FALSE
Pro_210	TRUE	TRUE	TRUE	TRUE	TRUE	FALSE
Pro_212	FALSE	FALSE	TRUE	TRUE	TRUE	FALSE
Pro_214	FALSE	TRUE	TRUE	FALSE	FALSE	FALSE
Pro_215	FALSE	TRUE	TRUE	FALSE	FALSE	FALSE
Pro_216	FALSE	FALSE	TRUE	FALSE	FALSE	FALSE
Pro_219	TRUE	TRUE	TRUE	FALSE	FALSE	FALSE
Pro_220	TRUE	FALSE	FALSE	FALSE	FALSE	FALSE
Pro_221	FALSE	TRUE	TRUE	FALSE	TRUE	FALSE
Pro_223	TRUE	TRUE	TRUE	TRUE	TRUE	FALSE
Pro_224	TRUE	TRUE	TRUE	TRUE	TRUE	TRUE
Pro_226	FALSE	FALSE	FALSE	FALSE	FALSE	TRUE
Pro_227	FALSE	FALSE	FALSE	TRUE	TRUE	FALSE
Pro_228	FALSE	FALSE	FALSE	TRUE	TRUE	FALSE
Pro_229	TRUE	FALSE	FALSE	FALSE	FALSE	FALSE
Pro_230	TRUE	TRUE	TRUE	FALSE	FALSE	FALSE
Pro_231	FALSE	TRUE	TRUE	FALSE	FALSE	FALSE
Pro_232	FALSE	TRUE	TRUE	FALSE	TRUE	FALSE
Pro_233	FALSE	TRUE	TRUE	TRUE	TRUE	TRUE
Pro_234	TRUE	FALSE	FALSE	TRUE	TRUE	FALSE
Pro_235	TRUE	FALSE	FALSE	TRUE	TRUE	FALSE
Pro_236	TRUE	FALSE	FALSE	FALSE	TRUE	FALSE
Pro_237	FALSE	TRUE	TRUE	TRUE	TRUE	FALSE
Pro_240	TRUE	FALSE	FALSE	TRUE	TRUE	FALSE
Pro_241	FALSE	FALSE	FALSE	FALSE	TRUE	FALSE
Pro_242	FALSE	FALSE	TRUE	TRUE	TRUE	FALSE
Pro_243	TRUE	TRUE	TRUE	FALSE	TRUE	TRUE
Pro_244	FALSE	TRUE	FALSE	FALSE	FALSE	FALSE
Pro_246	TRUE	FALSE	FALSE	TRUE	FALSE	FALSE
Pro_247	TRUE	TRUE	TRUE	TRUE	TRUE	FALSE
Pro_248	FALSE	TRUE	TRUE	FALSE	FALSE	FALSE
Pro_249	TRUE	FALSE	FALSE	TRUE	TRUE	FALSE
Pro_250	FALSE	TRUE	TRUE	FALSE	FALSE	FALSE
Pro_252	TRUE	FALSE	FALSE	FALSE	FALSE	FALSE
Pro_253	FALSE	FALSE	FALSE	TRUE	TRUE	FALSE
Pro_254	TRUE	FALSE	TRUE	TRUE	TRUE	FALSE
Pro_255	FALSE	TRUE	TRUE	FALSE	FALSE	FALSE
Pro_256	FALSE	TRUE	TRUE	TRUE	TRUE	FALSE
Pro_257	TRUE	FALSE	FALSE	FALSE	TRUE	FALSE
Pro_258	TRUE	FALSE	FALSE	FALSE	TRUE	FALSE
Pro_259	TRUE	TRUE	TRUE	FALSE	FALSE	FALSE
Pro_260	FALSE	TRUE	FALSE	FALSE	FALSE	TRUE
Pro_261	TRUE	FALSE	FALSE	TRUE	TRUE	FALSE
Pro_262	FALSE	TRUE	TRUE	TRUE	TRUE	FALSE
Pro_263	FALSE	TRUE	TRUE	TRUE	TRUE	FALSE
Pro_264	TRUE	FALSE	FALSE	TRUE	TRUE	FALSE
Pro_266	TRUE	FALSE	FALSE	FALSE	FALSE	FALSE
Pro_267	TRUE	FALSE	FALSE	FALSE	TRUE	FALSE
Pro_269	FALSE	TRUE	TRUE	TRUE	TRUE	FALSE
Pro_271	TRUE	TRUE	TRUE	FALSE	FALSE	FALSE
Pro_275	FALSE	TRUE	FALSE	TRUE	TRUE	FALSE
Pro_276	TRUE	FALSE	TRUE	TRUE	TRUE	FALSE
Pro_277	FALSE	TRUE	TRUE	TRUE	TRUE	FALSE
Pro_278	TRUE	FALSE	TRUE	FALSE	FALSE	FALSE
Pro_279	TRUE	FALSE	TRUE	TRUE	FALSE	TRUE
Pro_280	FALSE	TRUE	TRUE	TRUE	TRUE	FALSE
Pro_282	FALSE	TRUE	TRUE	TRUE	TRUE	TRUE
Pro_283	TRUE	FALSE	FALSE	FALSE	FALSE	FALSE
Pro_284	FALSE	TRUE	FALSE	TRUE	FALSE	FALSE
Pro_286	FALSE	FALSE	TRUE	FALSE	TRUE	FALSE
Pro_288	FALSE	FALSE	TRUE	FALSE	TRUE	FALSE
Pro_289	TRUE	FALSE	FALSE	TRUE	TRUE	FALSE
Pro_290	TRUE	TRUE	TRUE	FALSE	TRUE	FALSE
Pro_291	TRUE	FALSE	FALSE	TRUE	FALSE	FALSE
Pro_292	FALSE	TRUE	FALSE	FALSE	FALSE	FALSE
Pro_293	TRUE	FALSE	FALSE	TRUE	TRUE	FALSE
Pro_294	FALSE	FALSE	TRUE	TRUE	TRUE	FALSE
Pro_295	TRUE	FALSE	FALSE	TRUE	TRUE	TRUE
Pro_296	FALSE	TRUE	TRUE	TRUE	TRUE	FALSE
Pro_297	TRUE	FALSE	FALSE	TRUE	TRUE	FALSE
Pro_298	TRUE	FALSE	FALSE	TRUE	FALSE	FALSE
Pro_299	TRUE	FALSE	FALSE	TRUE	TRUE	FALSE
Pro_300	FALSE	TRUE	FALSE	TRUE	TRUE	FALSE
Pro_301	TRUE	TRUE	TRUE	FALSE	TRUE	FALSE
Pro_302	TRUE	TRUE	TRUE	FALSE	FALSE	FALSE
Pro_305	TRUE	TRUE	TRUE	FALSE	FALSE	FALSE
Pro_306	FALSE	TRUE	TRUE	FALSE	FALSE	TRUE
Pro_307	FALSE	FALSE	TRUE	FALSE	FALSE	TRUE
Pro_308	FALSE	TRUE	FALSE	FALSE	FALSE	FALSE
Pro_310	TRUE	TRUE	TRUE	TRUE	TRUE	FALSE
Pro_311	FALSE	TRUE	TRUE	TRUE	TRUE	FALSE
Pro_312	FALSE	FALSE	TRUE	FALSE	FALSE	TRUE
Pro_313	FALSE	TRUE	FALSE	TRUE	FALSE	FALSE
Pro_314	TRUE	FALSE	FALSE	TRUE	TRUE	FALSE
Pro_315	FALSE	TRUE	TRUE	TRUE	TRUE	FALSE
Pro_316	TRUE	TRUE	TRUE	FALSE	TRUE	TRUE
Pro_317	FALSE	TRUE	TRUE	TRUE	TRUE	TRUE
Pro_318	TRUE	FALSE	FALSE	TRUE	TRUE	FALSE
Pro_319	TRUE	TRUE	TRUE	FALSE	FALSE	FALSE
Pro_320	TRUE	TRUE	TRUE	FALSE	FALSE	FALSE
Pro_321	FALSE	TRUE	FALSE	FALSE	FALSE	FALSE
Pro_324	TRUE	FALSE	TRUE	TRUE	TRUE	FALSE
Pro_325	TRUE	FALSE	FALSE	TRUE	TRUE	FALSE
Pro_326	TRUE	TRUE	FALSE	FALSE	FALSE	FALSE
Pro_327	FALSE	FALSE	FALSE	FALSE	FALSE	TRUE
Pro_329	TRUE	TRUE	FALSE	FALSE	FALSE	FALSE
Pro_330	FALSE	TRUE	TRUE	TRUE	TRUE	FALSE
Pro_336	TRUE	TRUE	FALSE	FALSE	TRUE	FALSE
Pro_337	TRUE	TRUE	TRUE	TRUE	TRUE	FALSE
Pro_339	TRUE	TRUE	TRUE	TRUE	TRUE	FALSE
Pro_340	FALSE	FALSE	FALSE	FALSE	TRUE	FALSE
Pro_341	TRUE	FALSE	FALSE	TRUE	TRUE	FALSE
Pro_342	FALSE	TRUE	TRUE	TRUE	TRUE	FALSE
Pro_343	FALSE	FALSE	TRUE	TRUE	TRUE	FALSE
Pro_344	FALSE	FALSE	TRUE	FALSE	TRUE	FALSE
Pro_345	TRUE	TRUE	FALSE	FALSE	TRUE	TRUE
Pro_346	FALSE	FALSE	TRUE	FALSE	TRUE	FALSE
Pro_347	FALSE	TRUE	FALSE	TRUE	FALSE	FALSE
Pro_349	FALSE	TRUE	TRUE	TRUE	TRUE	TRUE
Pro_350	TRUE	FALSE	FALSE	TRUE	TRUE	FALSE
Pro_351	FALSE	FALSE	FALSE	TRUE	FALSE	FALSE
Pro_352	FALSE	TRUE	TRUE	TRUE	TRUE	TRUE
Pro_353	TRUE	TRUE	TRUE	TRUE	TRUE	FALSE
Pro_354	FALSE	TRUE	TRUE	TRUE	TRUE	TRUE
Pro_355	TRUE	FALSE	FALSE	TRUE	TRUE	FALSE
Pro_356	TRUE	FALSE	FALSE	TRUE	TRUE	FALSE
Pro_357	FALSE	TRUE	FALSE	TRUE	FALSE	FALSE
Pro_358	TRUE	TRUE	TRUE	FALSE	FALSE	FALSE
Pro_359	TRUE	FALSE	TRUE	FALSE	FALSE	TRUE
Pro_360	TRUE	FALSE	FALSE	FALSE	FALSE	FALSE
Pro_361	TRUE	TRUE	FALSE	FALSE	FALSE	FALSE
Pro_362	TRUE	TRUE	TRUE	FALSE	FALSE	FALSE
Pro_363	FALSE	TRUE	FALSE	TRUE	TRUE	TRUE
Pro_365	FALSE	FALSE	FALSE	FALSE	TRUE	FALSE
Pro_366	TRUE	TRUE	TRUE	FALSE	TRUE	FALSE
Pro_367	TRUE	FALSE	TRUE	TRUE	TRUE	FALSE
Pro_368	FALSE	FALSE	TRUE	TRUE	TRUE	FALSE
Pro_369	FALSE	FALSE	FALSE	FALSE	TRUE	FALSE
Pro_370	TRUE	TRUE	TRUE	FALSE	FALSE	FALSE
Pro_371	TRUE	TRUE	TRUE	FALSE	FALSE	FALSE
Pro_373	FALSE	TRUE	TRUE	FALSE	FALSE	TRUE
Pro_374	TRUE	TRUE	TRUE	FALSE	FALSE	FALSE
Pro_375	FALSE	TRUE	FALSE	FALSE	FALSE	FALSE
Pro_376	TRUE	TRUE	FALSE	FALSE	FALSE	FALSE
Pro_377	FALSE	TRUE	TRUE	FALSE	FALSE	FALSE
Pro_378	TRUE	TRUE	FALSE	FALSE	TRUE	FALSE
Pro_379	FALSE	TRUE	TRUE	TRUE	FALSE	FALSE
Pro_380	TRUE	TRUE	TRUE	TRUE	TRUE	FALSE
Pro_381	TRUE	TRUE	TRUE	TRUE	TRUE	TRUE
Pro_382	FALSE	TRUE	TRUE	TRUE	TRUE	FALSE
Pro_383	TRUE	FALSE	FALSE	TRUE	TRUE	FALSE
Pro_384	FALSE	FALSE	FALSE	FALSE	TRUE	FALSE
Pro_385	TRUE	FALSE	TRUE	TRUE	TRUE	FALSE
Pro_386	FALSE	TRUE	FALSE	FALSE	FALSE	FALSE
Pro_388	FALSE	TRUE	TRUE	TRUE	TRUE	FALSE
Pro_389	TRUE	FALSE	FALSE	TRUE	TRUE	FALSE
Pro_390	FALSE	TRUE	TRUE	TRUE	TRUE	FALSE
Pro_393	TRUE	FALSE	FALSE	FALSE	FALSE	FALSE
Pro_394	TRUE	FALSE	FALSE	TRUE	TRUE	FALSE
Pro_397	TRUE	TRUE	TRUE	FALSE	FALSE	FALSE
Pro_398	TRUE	FALSE	FALSE	TRUE	FALSE	FALSE
Pro_399	FALSE	FALSE	FALSE	FALSE	TRUE	FALSE
Pro_400	TRUE	FALSE	FALSE	TRUE	TRUE	FALSE
Pro_401	FALSE	TRUE	TRUE	FALSE	TRUE	FALSE
Pro_402	FALSE	TRUE	TRUE	FALSE	FALSE	FALSE
Pro_403	FALSE	TRUE	TRUE	FALSE	FALSE	FALSE
Pro_404	FALSE	FALSE	TRUE	FALSE	FALSE	FALSE
Pro_407	FALSE	TRUE	FALSE	FALSE	FALSE	FALSE
Pro_408	FALSE	FALSE	TRUE	TRUE	TRUE	FALSE
Pro_409	FALSE	FALSE	TRUE	TRUE	TRUE	FALSE
Pro_410	FALSE	TRUE	TRUE	FALSE	TRUE	FALSE
Pro_411	FALSE	FALSE	FALSE	FALSE	TRUE	FALSE
Pro_412	TRUE	FALSE	FALSE	FALSE	TRUE	TRUE
Pro_415	FALSE	TRUE	FALSE	FALSE	FALSE	FALSE
Pro_416	FALSE	TRUE	TRUE	FALSE	FALSE	TRUE
Pro_417	FALSE	TRUE	TRUE	TRUE	TRUE	FALSE
Pro_418	TRUE	FALSE	FALSE	TRUE	TRUE	FALSE
Pro_419	FALSE	FALSE	TRUE	TRUE	TRUE	FALSE
Pro_420	TRUE	FALSE	FALSE	TRUE	TRUE	FALSE
Pro_421	TRUE	TRUE	TRUE	FALSE	FALSE	FALSE
Pro_422	FALSE	FALSE	FALSE	TRUE	TRUE	FALSE
Pro_423	TRUE	FALSE	FALSE	TRUE	TRUE	FALSE
Pro_424	FALSE	TRUE	FALSE	TRUE	FALSE	FALSE
Pro_425	FALSE	FALSE	TRUE	FALSE	TRUE	TRUE
Pro_427	FALSE	FALSE	FALSE	TRUE	TRUE	FALSE
Pro_428	TRUE	FALSE	FALSE	FALSE	TRUE	FALSE
Pro_430	TRUE	TRUE	TRUE	TRUE	TRUE	FALSE
Pro_431	FALSE	TRUE	TRUE	FALSE	FALSE	FALSE
Pro_432	FALSE	FALSE	FALSE	FALSE	TRUE	FALSE
Pro_433	FALSE	FALSE	TRUE	FALSE	FALSE	FALSE
Pro_434	FALSE	FALSE	FALSE	TRUE	TRUE	TRUE
Pro_435	FALSE	TRUE	TRUE	TRUE	FALSE	FALSE
Pro_436	FALSE	TRUE	FALSE	FALSE	FALSE	TRUE
Pro_437	TRUE	FALSE	FALSE	TRUE	TRUE	FALSE
Pro_439	TRUE	FALSE	TRUE	TRUE	TRUE	FALSE
Pro_440	FALSE	TRUE	TRUE	TRUE	TRUE	TRUE
Pro_441	TRUE	FALSE	FALSE	TRUE	TRUE	FALSE
Pro_442	TRUE	TRUE	TRUE	TRUE	TRUE	FALSE
Pro_445	FALSE	TRUE	TRUE	FALSE	FALSE	FALSE
Pro_446	FALSE	FALSE	FALSE	FALSE	TRUE	FALSE
Pro_447	TRUE	FALSE	FALSE	FALSE	TRUE	FALSE
Pro_448	TRUE	TRUE	TRUE	TRUE	TRUE	FALSE
Pro_451	TRUE	FALSE	FALSE	FALSE	FALSE	FALSE
Pro_452	TRUE	TRUE	FALSE	FALSE	FALSE	FALSE
Pro_453	FALSE	TRUE	FALSE	TRUE	FALSE	FALSE
Pro_454	TRUE	FALSE	FALSE	TRUE	TRUE	FALSE
Pro_455	TRUE	TRUE	FALSE	FALSE	FALSE	FALSE
Pro_456	TRUE	FALSE	FALSE	FALSE	TRUE	FALSE
Pro_457	FALSE	FALSE	FALSE	FALSE	TRUE	FALSE
Pro_458	FALSE	FALSE	FALSE	TRUE	TRUE	FALSE
Pro_460	FALSE	TRUE	FALSE	TRUE	FALSE	TRUE
Pro_461	TRUE	FALSE	FALSE	TRUE	TRUE	FALSE
Pro_462	TRUE	FALSE	FALSE	FALSE	TRUE	FALSE
Pro_463	TRUE	TRUE	TRUE	TRUE	TRUE	FALSE
Pro_465	TRUE	TRUE	FALSE	TRUE	TRUE	FALSE
Pro_466	TRUE	FALSE	FALSE	TRUE	TRUE	FALSE
Pro_467	TRUE	TRUE	TRUE	FALSE	FALSE	FALSE
Pro_468	FALSE	FALSE	TRUE	FALSE	FALSE	TRUE
Pro_469	FALSE	FALSE	TRUE	FALSE	FALSE	FALSE
Pro_470	TRUE	TRUE	TRUE	FALSE	FALSE	FALSE
Pro_471	FALSE	TRUE	TRUE	TRUE	TRUE	FALSE
Pro_472	TRUE	TRUE	TRUE	FALSE	FALSE	FALSE
Pro_473	FALSE	FALSE	FALSE	FALSE	TRUE	FALSE
Pro_474	FALSE	TRUE	TRUE	TRUE	TRUE	FALSE
Pro_477	FALSE	TRUE	FALSE	FALSE	FALSE	FALSE
Pro_478	FALSE	FALSE	FALSE	FALSE	TRUE	FALSE
Pro_481	TRUE	FALSE	TRUE	FALSE	FALSE	FALSE
Pro_482	TRUE	TRUE	FALSE	FALSE	FALSE	FALSE
Pro_483	TRUE	TRUE	TRUE	TRUE	TRUE	FALSE
Pro_484	TRUE	FALSE	FALSE	TRUE	TRUE	FALSE
Pro_485	FALSE	TRUE	TRUE	TRUE	TRUE	FALSE
Pro_486	TRUE	TRUE	TRUE	TRUE	TRUE	FALSE
Pro_487	TRUE	TRUE	TRUE	FALSE	FALSE	FALSE
Pro_488	TRUE	TRUE	TRUE	TRUE	FALSE	FALSE
Pro_489	TRUE	TRUE	TRUE	FALSE	FALSE	FALSE
Pro_490	TRUE	TRUE	TRUE	TRUE	TRUE	FALSE
Pro_491	FALSE	TRUE	FALSE	TRUE	FALSE	FALSE
Pro_492	TRUE	TRUE	TRUE	FALSE	TRUE	TRUE
Pro_493	FALSE	TRUE	TRUE	TRUE	TRUE	FALSE
Pro_494	FALSE	TRUE	FALSE	FALSE	FALSE	FALSE
Pro_496	FALSE	TRUE	FALSE	TRUE	FALSE	FALSE
Pro_498	FALSE	TRUE	FALSE	FALSE	FALSE	FALSE
Pro_499	TRUE	FALSE	FALSE	TRUE	TRUE	FALSE
Pro_500	TRUE	TRUE	TRUE	TRUE	TRUE	FALSE
Pro_501	FALSE	FALSE	FALSE	FALSE	TRUE	FALSE
Pro_502	TRUE	TRUE	TRUE	TRUE	TRUE	FALSE
Pro_503	TRUE	TRUE	TRUE	TRUE	TRUE	FALSE
Pro_504	TRUE	FALSE	TRUE	FALSE	FALSE	FALSE
Pro_506	TRUE	FALSE	FALSE	TRUE	TRUE	FALSE
Pro_507	FALSE	FALSE	FALSE	TRUE	TRUE	TRUE
Pro_508	TRUE	FALSE	FALSE	FALSE	FALSE	FALSE
Pro_509	TRUE	FALSE	FALSE	TRUE	TRUE	FALSE
Pro_510	TRUE	TRUE	TRUE	FALSE	FALSE	FALSE
Pro_511	FALSE	FALSE	FALSE	FALSE	TRUE	FALSE
Pro_512	TRUE	FALSE	TRUE	FALSE	FALSE	FALSE
Pro_514	TRUE	TRUE	FALSE	TRUE	FALSE	FALSE
Pro_516	FALSE	TRUE	TRUE	TRUE	TRUE	FALSE
Pro_517	FALSE	TRUE	TRUE	TRUE	TRUE	TRUE
Pro_518	FALSE	FALSE	FALSE	TRUE	FALSE	FALSE
Pro_519	FALSE	TRUE	TRUE	TRUE	TRUE	TRUE
Pro_520	FALSE	TRUE	TRUE	FALSE	FALSE	TRUE
Pro_521	TRUE	FALSE	FALSE	TRUE	FALSE	FALSE
Pro_523	FALSE	FALSE	TRUE	TRUE	TRUE	FALSE
Pro_525	FALSE	TRUE	TRUE	FALSE	FALSE	FALSE
Pro_527	TRUE	FALSE	FALSE	TRUE	TRUE	FALSE
Pro_529	FALSE	FALSE	TRUE	FALSE	TRUE	TRUE
Pro_530	TRUE	FALSE	TRUE	TRUE	TRUE	TRUE
Pro_531	TRUE	FALSE	TRUE	FALSE	FALSE	TRUE
Pro_532	FALSE	TRUE	TRUE	TRUE	TRUE	TRUE
Pro_533	TRUE	FALSE	TRUE	TRUE	TRUE	TRUE
Pro_534	TRUE	FALSE	FALSE	TRUE	TRUE	TRUE
Pro_536	TRUE	TRUE	FALSE	TRUE	FALSE	FALSE
Pro_537	TRUE	TRUE	TRUE	FALSE	FALSE	FALSE
Pro_538	FALSE	TRUE	TRUE	TRUE	TRUE	FALSE
Pro_539	FALSE	FALSE	FALSE	TRUE	FALSE	FALSE
Pro_540	TRUE	FALSE	TRUE	TRUE	TRUE	FALSE
Pro_542	FALSE	FALSE	TRUE	FALSE	TRUE	FALSE
Pro_543	TRUE	TRUE	TRUE	TRUE	TRUE	TRUE
Pro_546	TRUE	FALSE	TRUE	FALSE	FALSE	FALSE
Pro_547	TRUE	TRUE	TRUE	TRUE	TRUE	TRUE
Pro_548	TRUE	TRUE	FALSE	TRUE	FALSE	FALSE
Pro_549	FALSE	FALSE	FALSE	FALSE	FALSE	TRUE
Pro_550	TRUE	FALSE	FALSE	FALSE	FALSE	FALSE
Pro_551	TRUE	TRUE	FALSE	FALSE	TRUE	FALSE
Pro_553	TRUE	TRUE	TRUE	FALSE	FALSE	FALSE
Pro_554	FALSE	FALSE	TRUE	FALSE	FALSE	TRUE
Pro_557	TRUE	TRUE	TRUE	TRUE	TRUE	FALSE
Pro_558	FALSE	TRUE	TRUE	TRUE	TRUE	FALSE
Pro_559	FALSE	TRUE	TRUE	FALSE	TRUE	FALSE
Pro_560	FALSE	TRUE	FALSE	FALSE	FALSE	FALSE
Pro_562	TRUE	TRUE	TRUE	TRUE	TRUE	FALSE
Pro_563	TRUE	TRUE	FALSE	FALSE	FALSE	FALSE
Pro_566	TRUE	FALSE	FALSE	TRUE	TRUE	FALSE
Pro_567	TRUE	TRUE	FALSE	TRUE	FALSE	FALSE
Pro_568	TRUE	FALSE	FALSE	TRUE	TRUE	FALSE
Pro_569	FALSE	FALSE	TRUE	FALSE	FALSE	FALSE
Pro_571	FALSE	TRUE	TRUE	FALSE	FALSE	FALSE
Pro_572	TRUE	FALSE	TRUE	FALSE	FALSE	FALSE
Pro_574	TRUE	FALSE	FALSE	TRUE	TRUE	FALSE
Pro_575	TRUE	FALSE	FALSE	TRUE	TRUE	FALSE
Pro_576	TRUE	FALSE	TRUE	FALSE	FALSE	FALSE
Pro_577	TRUE	TRUE	TRUE	FALSE	FALSE	FALSE
Pro_578	FALSE	FALSE	FALSE	FALSE	FALSE	TRUE
Pro_579	TRUE	FALSE	FALSE	TRUE	TRUE	FALSE
Pro_580	TRUE	FALSE	FALSE	TRUE	FALSE	FALSE
Pro_581	TRUE	TRUE	TRUE	FALSE	FALSE	FALSE
Pro_583	FALSE	TRUE	TRUE	TRUE	TRUE	FALSE
Pro_584	TRUE	FALSE	FALSE	TRUE	TRUE	FALSE
Pro_586	TRUE	FALSE	FALSE	TRUE	FALSE	FALSE
Pro_587	FALSE	TRUE	FALSE	TRUE	FALSE	FALSE
Pro_588	TRUE	FALSE	FALSE	FALSE	TRUE	FALSE
Pro_590	TRUE	FALSE	TRUE	TRUE	TRUE	FALSE
Pro_592	FALSE	TRUE	FALSE	FALSE	TRUE	TRUE
Pro_593	TRUE	TRUE	TRUE	FALSE	TRUE	FALSE
Pro_594	FALSE	TRUE	TRUE	FALSE	FALSE	FALSE
Pro_597	TRUE	TRUE	TRUE	TRUE	TRUE	FALSE
Pro_599	FALSE	FALSE	TRUE	FALSE	FALSE	FALSE
Pro_600	FALSE	TRUE	TRUE	TRUE	TRUE	FALSE
Pro_601	TRUE	FALSE	FALSE	TRUE	TRUE	FALSE
Pro_602	FALSE	TRUE	TRUE	TRUE	TRUE	FALSE
Pro_603	TRUE	FALSE	FALSE	FALSE	FALSE	FALSE
Pro_604	TRUE	FALSE	FALSE	TRUE	TRUE	FALSE
Pro_605	FALSE	TRUE	TRUE	TRUE	TRUE	TRUE
Pro_606	TRUE	FALSE	FALSE	TRUE	FALSE	FALSE
Pro_607	TRUE	FALSE	FALSE	FALSE	TRUE	FALSE
Pro_608	FALSE	TRUE	FALSE	FALSE	FALSE	FALSE
Pro_609	FALSE	TRUE	FALSE	TRUE	FALSE	FALSE
Pro_610	FALSE	FALSE	FALSE	FALSE	TRUE	FALSE
Pro_611	TRUE	TRUE	TRUE	TRUE	TRUE	TRUE
Pro_613	FALSE	FALSE	TRUE	FALSE	FALSE	FALSE
Pro_614	TRUE	TRUE	TRUE	FALSE	FALSE	FALSE
Pro_615	TRUE	FALSE	FALSE	FALSE	FALSE	FALSE
Pro_616	FALSE	TRUE	TRUE	FALSE	FALSE	FALSE
Pro_620	TRUE	TRUE	FALSE	FALSE	FALSE	FALSE
Pro_621	FALSE	TRUE	TRUE	FALSE	FALSE	FALSE
Pro_622	FALSE	FALSE	FALSE	TRUE	TRUE	FALSE
Pro_624	FALSE	TRUE	FALSE	TRUE	FALSE	FALSE
Pro_625	FALSE	TRUE	FALSE	FALSE	FALSE	FALSE
Pro_626	TRUE	FALSE	FALSE	TRUE	FALSE	FALSE
Pro_627	FALSE	TRUE	FALSE	FALSE	FALSE	FALSE
Pro_628	FALSE	TRUE	TRUE	FALSE	FALSE	FALSE
Pro_630	FALSE	TRUE	TRUE	TRUE	TRUE	FALSE
Pro_631	FALSE	FALSE	FALSE	FALSE	TRUE	FALSE
Pro_632	FALSE	TRUE	TRUE	FALSE	TRUE	FALSE
Pro_633	TRUE	FALSE	FALSE	TRUE	TRUE	FALSE
Pro_634	TRUE	TRUE	TRUE	FALSE	FALSE	FALSE
Pro_636	FALSE	TRUE	TRUE	TRUE	TRUE	FALSE
Pro_637	TRUE	FALSE	FALSE	FALSE	FALSE	FALSE
Pro_639	TRUE	TRUE	FALSE	TRUE	FALSE	FALSE
Pro_640	FALSE	TRUE	TRUE	TRUE	TRUE	FALSE
Pro_641	TRUE	TRUE	TRUE	TRUE	TRUE	FALSE
Pro_642	FALSE	FALSE	FALSE	FALSE	FALSE	TRUE
Pro_644	FALSE	FALSE	TRUE	TRUE	TRUE	FALSE
Pro_645	TRUE	TRUE	TRUE	TRUE	FALSE	FALSE
Pro_646	FALSE	TRUE	TRUE	FALSE	FALSE	TRUE
Pro_648	TRUE	TRUE	FALSE	FALSE	FALSE	FALSE
Pro_649	FALSE	TRUE	TRUE	TRUE	TRUE	FALSE
Pro_650	FALSE	FALSE	FALSE	TRUE	FALSE	FALSE
Pro_651	FALSE	FALSE	FALSE	TRUE	FALSE	FALSE
Pro_652	FALSE	FALSE	FALSE	FALSE	FALSE	TRUE
Pro_653	TRUE	TRUE	FALSE	FALSE	FALSE	FALSE
Pro_655	TRUE	TRUE	TRUE	TRUE	TRUE	FALSE
Pro_659	TRUE	TRUE	TRUE	TRUE	TRUE	FALSE
Pro_660	FALSE	FALSE	TRUE	FALSE	FALSE	FALSE
Pro_661	TRUE	FALSE	FALSE	TRUE	TRUE	FALSE
Pro_664	TRUE	FALSE	FALSE	FALSE	TRUE	FALSE
Pro_665	TRUE	TRUE	FALSE	FALSE	FALSE	FALSE
Pro_666	FALSE	TRUE	TRUE	TRUE	TRUE	FALSE
Pro_667	FALSE	TRUE	TRUE	TRUE	FALSE	FALSE
Pro_670	FALSE	FALSE	FALSE	TRUE	FALSE	FALSE
Pro_671	FALSE	FALSE	FALSE	FALSE	TRUE	FALSE
Pro_672	TRUE	FALSE	FALSE	FALSE	TRUE	FALSE
Pro_673	TRUE	TRUE	FALSE	TRUE	FALSE	FALSE
Pro_674	FALSE	TRUE	FALSE	TRUE	TRUE	TRUE
Pro_676	FALSE	TRUE	FALSE	TRUE	TRUE	FALSE
Pro_677	TRUE	FALSE	FALSE	TRUE	FALSE	FALSE
Pro_678	FALSE	TRUE	TRUE	TRUE	TRUE	FALSE
Pro_679	TRUE	TRUE	FALSE	TRUE	TRUE	FALSE
Pro_680	TRUE	FALSE	FALSE	TRUE	TRUE	FALSE
Pro_681	FALSE	TRUE	FALSE	TRUE	FALSE	FALSE
Pro_682	TRUE	TRUE	TRUE	FALSE	FALSE	FALSE
Pro_684	FALSE	TRUE	TRUE	TRUE	TRUE	FALSE
Pro_685	FALSE	FALSE	FALSE	TRUE	TRUE	TRUE
Pro_686	TRUE	TRUE	FALSE	FALSE	FALSE	FALSE
Pro_687	FALSE	FALSE	TRUE	FALSE	FALSE	TRUE
Pro_689	FALSE	FALSE	FALSE	TRUE	TRUE	FALSE
Pro_690	FALSE	FALSE	TRUE	FALSE	FALSE	TRUE
Pro_691	TRUE	FALSE	FALSE	TRUE	FALSE	FALSE
Pro_692	FALSE	TRUE	TRUE	TRUE	TRUE	FALSE
Pro_694	FALSE	FALSE	FALSE	FALSE	TRUE	FALSE
Pro_696	TRUE	TRUE	TRUE	FALSE	FALSE	FALSE
Pro_697	TRUE	TRUE	FALSE	TRUE	TRUE	FALSE
Pro_698	TRUE	TRUE	FALSE	TRUE	FALSE	FALSE
Pro_699	TRUE	FALSE	FALSE	TRUE	TRUE	FALSE
Pro_700	TRUE	FALSE	FALSE	TRUE	TRUE	FALSE
Pro_701	TRUE	TRUE	FALSE	TRUE	TRUE	FALSE
Pro_702	FALSE	TRUE	TRUE	TRUE	TRUE	TRUE
Pro_703	TRUE	FALSE	FALSE	TRUE	TRUE	FALSE
Pro_705	TRUE	FALSE	FALSE	TRUE	TRUE	FALSE
Pro_706	TRUE	TRUE	FALSE	TRUE	FALSE	FALSE
Pro_707	FALSE	TRUE	TRUE	TRUE	TRUE	TRUE
Pro_709	FALSE	FALSE	FALSE	TRUE	TRUE	FALSE
Pro_710	FALSE	TRUE	TRUE	FALSE	FALSE	TRUE
Pro_711	FALSE	TRUE	FALSE	FALSE	FALSE	FALSE
Pro_713	TRUE	FALSE	FALSE	TRUE	TRUE	FALSE
Pro_716	FALSE	TRUE	TRUE	TRUE	TRUE	TRUE
Pro_717	FALSE	FALSE	FALSE	TRUE	FALSE	FALSE
Pro_718	TRUE	TRUE	TRUE	TRUE	TRUE	FALSE
Pro_719	FALSE	FALSE	FALSE	TRUE	FALSE	FALSE
Pro_720	TRUE	FALSE	FALSE	TRUE	FALSE	TRUE
Pro_721	TRUE	TRUE	TRUE	TRUE	TRUE	FALSE
Pro_722	TRUE	FALSE	FALSE	TRUE	TRUE	FALSE
Pro_723	TRUE	FALSE	FALSE	TRUE	TRUE	FALSE
Pro_724	FALSE	TRUE	TRUE	FALSE	FALSE	FALSE
Pro_725	TRUE	TRUE	TRUE	FALSE	FALSE	FALSE
Pro_726	TRUE	FALSE	FALSE	FALSE	FALSE	FALSE
Pro_727	FALSE	TRUE	TRUE	TRUE	TRUE	TRUE
Pro_728	TRUE	TRUE	FALSE	TRUE	FALSE	FALSE
Pro_730	FALSE	TRUE	TRUE	TRUE	FALSE	FALSE
Pro_732	TRUE	FALSE	FALSE	TRUE	TRUE	FALSE
Pro_733	TRUE	TRUE	FALSE	FALSE	FALSE	FALSE
Pro_734	FALSE	TRUE	FALSE	TRUE	FALSE	TRUE
Pro_735	FALSE	FALSE	FALSE	TRUE	FALSE	FALSE
Pro_736	TRUE	FALSE	FALSE	FALSE	FALSE	FALSE
Pro_738	FALSE	TRUE	FALSE	FALSE	FALSE	FALSE
Pro_739	FALSE	TRUE	TRUE	TRUE	TRUE	FALSE
Pro_740	TRUE	TRUE	FALSE	TRUE	FALSE	FALSE
Pro_741	FALSE	TRUE	TRUE	TRUE	TRUE	FALSE
Pro_743	FALSE	FALSE	FALSE	TRUE	TRUE	FALSE
Pro_745	TRUE	FALSE	FALSE	TRUE	TRUE	FALSE
Pro_746	FALSE	TRUE	FALSE	TRUE	FALSE	FALSE
Pro_747	TRUE	TRUE	TRUE	TRUE	TRUE	FALSE
Pro_748	TRUE	FALSE	TRUE	TRUE	TRUE	FALSE
Pro_749	TRUE	TRUE	FALSE	TRUE	TRUE	FALSE
Pro_751	FALSE	TRUE	FALSE	FALSE	FALSE	FALSE
Pro_752	FALSE	TRUE	TRUE	TRUE	TRUE	TRUE
Pro_754	FALSE	TRUE	TRUE	FALSE	FALSE	FALSE
Pro_755	TRUE	FALSE	FALSE	TRUE	TRUE	FALSE
Pro_756	FALSE	TRUE	FALSE	FALSE	FALSE	FALSE
Pro_757	TRUE	FALSE	FALSE	TRUE	FALSE	FALSE
Pro_760	FALSE	TRUE	TRUE	TRUE	TRUE	FALSE
Pro_764	TRUE	TRUE	TRUE	TRUE	TRUE	FALSE
Pro_765	TRUE	TRUE	TRUE	TRUE	TRUE	TRUE
Pro_766	FALSE	TRUE	TRUE	TRUE	TRUE	FALSE
Pro_768	TRUE	FALSE	TRUE	TRUE	TRUE	FALSE
Pro_769	TRUE	FALSE	FALSE	TRUE	TRUE	FALSE
Pro_771	FALSE	TRUE	TRUE	TRUE	TRUE	TRUE
Pro_772	FALSE	TRUE	TRUE	TRUE	TRUE	FALSE
Pro_773	TRUE	TRUE	TRUE	FALSE	FALSE	TRUE
Pro_774	TRUE	FALSE	FALSE	FALSE	TRUE	FALSE
Pro_775	FALSE	TRUE	TRUE	FALSE	FALSE	FALSE
Pro_777	TRUE	FALSE	TRUE	FALSE	TRUE	FALSE
Pro_778	FALSE	TRUE	TRUE	FALSE	TRUE	FALSE
Pro_779	FALSE	FALSE	FALSE	TRUE	FALSE	FALSE
Pro_780	FALSE	TRUE	TRUE	TRUE	TRUE	FALSE
Pro_781	FALSE	TRUE	TRUE	FALSE	FALSE	FALSE
Pro_782	FALSE	TRUE	TRUE	TRUE	FALSE	FALSE
Pro_783	FALSE	FALSE	FALSE	TRUE	TRUE	FALSE
Pro_784	FALSE	FALSE	TRUE	FALSE	FALSE	FALSE
Pro_785	TRUE	TRUE	TRUE	TRUE	TRUE	FALSE
Pro_786	FALSE	TRUE	FALSE	TRUE	TRUE	FALSE
Pro_788	TRUE	FALSE	FALSE	TRUE	TRUE	FALSE
Pro_789	TRUE	FALSE	FALSE	FALSE	FALSE	FALSE
Pro_790	FALSE	TRUE	TRUE	TRUE	TRUE	FALSE
Pro_792	FALSE	FALSE	FALSE	FALSE	FALSE	TRUE
Pro_794	TRUE	TRUE	TRUE	FALSE	FALSE	FALSE
Pro_796	TRUE	FALSE	TRUE	TRUE	TRUE	TRUE
Pro_797	TRUE	TRUE	FALSE	FALSE	TRUE	FALSE
Pro_798	TRUE	TRUE	TRUE	FALSE	TRUE	FALSE
Pro_800	TRUE	TRUE	TRUE	FALSE	FALSE	FALSE
Pro_801	TRUE	FALSE	FALSE	TRUE	TRUE	FALSE
Pro_802	TRUE	FALSE	FALSE	TRUE	TRUE	FALSE
Pro_803	FALSE	TRUE	TRUE	TRUE	TRUE	FALSE
Pro_804	TRUE	TRUE	TRUE	FALSE	TRUE	FALSE
Pro_805	FALSE	FALSE	FALSE	TRUE	TRUE	FALSE
Pro_806	FALSE	FALSE	TRUE	TRUE	TRUE	FALSE
Pro_807	TRUE	FALSE	FALSE	TRUE	TRUE	FALSE
Pro_808	FALSE	FALSE	TRUE	FALSE	FALSE	FALSE
Pro_809	FALSE	TRUE	FALSE	FALSE	FALSE	FALSE
Pro_811	FALSE	FALSE	FALSE	TRUE	FALSE	FALSE
Pro_812	FALSE	TRUE	FALSE	TRUE	TRUE	FALSE
Pro_813	FALSE	TRUE	TRUE	FALSE	FALSE	FALSE
Pro_814	FALSE	TRUE	FALSE	TRUE	FALSE	FALSE
Pro_815	TRUE	FALSE	FALSE	TRUE	TRUE	FALSE
Pro_817	TRUE	FALSE	FALSE	TRUE	TRUE	FALSE
Pro_818	TRUE	FALSE	FALSE	TRUE	TRUE	FALSE
Pro_819	TRUE	TRUE	TRUE	FALSE	FALSE	TRUE
Pro_820	TRUE	TRUE	TRUE	FALSE	FALSE	FALSE
Pro_823	TRUE	TRUE	FALSE	FALSE	FALSE	FALSE
Pro_824	TRUE	TRUE	TRUE	FALSE	FALSE	FALSE
Pro_826	FALSE	TRUE	TRUE	FALSE	FALSE	FALSE
Pro_830	TRUE	FALSE	FALSE	FALSE	FALSE	FALSE
Pro_832	TRUE	TRUE	TRUE	FALSE	FALSE	FALSE
Pro_834	FALSE	FALSE	FALSE	TRUE	TRUE	FALSE
Pro_835	TRUE	FALSE	FALSE	TRUE	TRUE	FALSE
Pro_837	TRUE	FALSE	FALSE	TRUE	TRUE	FALSE
Pro_838	FALSE	TRUE	FALSE	FALSE	FALSE	FALSE
Pro_839	TRUE	FALSE	TRUE	TRUE	TRUE	FALSE
Pro_840	TRUE	FALSE	FALSE	TRUE	TRUE	FALSE
Pro_841	FALSE	FALSE	TRUE	FALSE	TRUE	FALSE
Pro_842	TRUE	TRUE	FALSE	TRUE	TRUE	FALSE
Pro_844	FALSE	TRUE	TRUE	TRUE	TRUE	FALSE
Pro_846	FALSE	FALSE	TRUE	FALSE	TRUE	FALSE
Pro_848	FALSE	FALSE	FALSE	TRUE	TRUE	FALSE
Pro_850	TRUE	FALSE	FALSE	TRUE	FALSE	FALSE
Pro_852	TRUE	TRUE	TRUE	FALSE	FALSE	FALSE
Pro_853	TRUE	FALSE	TRUE	FALSE	TRUE	FALSE
Pro_854	FALSE	FALSE	TRUE	FALSE	TRUE	TRUE
Pro_855	TRUE	TRUE	FALSE	TRUE	FALSE	FALSE
Pro_856	FALSE	TRUE	TRUE	TRUE	TRUE	FALSE
Pro_857	FALSE	TRUE	TRUE	TRUE	TRUE	FALSE
Pro_858	FALSE	TRUE	FALSE	FALSE	FALSE	FALSE
Pro_859	FALSE	TRUE	FALSE	TRUE	FALSE	FALSE
Pro_861	FALSE	FALSE	TRUE	FALSE	FALSE	FALSE
Pro_862	FALSE	TRUE	FALSE	FALSE	FALSE	TRUE
Pro_863	FALSE	TRUE	TRUE	TRUE	TRUE	FALSE
Pro_865	FALSE	FALSE	TRUE	FALSE	FALSE	FALSE
Pro_866	TRUE	TRUE	TRUE	TRUE	FALSE	FALSE
Pro_867	TRUE	FALSE	TRUE	TRUE	TRUE	FALSE
Pro_869	FALSE	FALSE	TRUE	FALSE	FALSE	FALSE
Pro_870	FALSE	TRUE	FALSE	FALSE	FALSE	FALSE
Pro_871	TRUE	FALSE	FALSE	FALSE	FALSE	FALSE
Pro_872	FALSE	TRUE	TRUE	TRUE	TRUE	FALSE
Pro_873	TRUE	TRUE	TRUE	TRUE	TRUE	FALSE
Pro_874	FALSE	TRUE	FALSE	TRUE	FALSE	FALSE
Pro_875	FALSE	FALSE	TRUE	FALSE	TRUE	TRUE
Pro_876	FALSE	TRUE	TRUE	TRUE	TRUE	TRUE
Pro_878	TRUE	TRUE	TRUE	FALSE	TRUE	FALSE
Pro_879	TRUE	FALSE	FALSE	TRUE	TRUE	FALSE
Pro_880	FALSE	FALSE	FALSE	TRUE	TRUE	FALSE
Pro_881	TRUE	TRUE	TRUE	FALSE	FALSE	FALSE
Pro_882	TRUE	FALSE	FALSE	TRUE	TRUE	FALSE
Pro_883	TRUE	FALSE	FALSE	TRUE	TRUE	FALSE
Pro_884	TRUE	FALSE	FALSE	TRUE	TRUE	FALSE
Pro_886	TRUE	TRUE	FALSE	FALSE	FALSE	FALSE
Pro_887	FALSE	TRUE	FALSE	TRUE	TRUE	TRUE
Pro_888	FALSE	FALSE	FALSE	TRUE	FALSE	FALSE
Pro_891	FALSE	FALSE	TRUE	TRUE	TRUE	FALSE
Pro_892	TRUE	TRUE	TRUE	TRUE	TRUE	FALSE
Pro_894	TRUE	FALSE	TRUE	TRUE	FALSE	TRUE
Pro_896	FALSE	TRUE	TRUE	FALSE	TRUE	FALSE
Pro_897	FALSE	TRUE	TRUE	FALSE	FALSE	FALSE
Pro_898	FALSE	FALSE	FALSE	TRUE	TRUE	FALSE
Pro_900	TRUE	TRUE	TRUE	FALSE	FALSE	FALSE
Pro_902	TRUE	FALSE	FALSE	TRUE	TRUE	FALSE
Pro_903	TRUE	FALSE	FALSE	TRUE	FALSE	FALSE
Pro_905	TRUE	TRUE	TRUE	TRUE	FALSE	TRUE
Pro_906	TRUE	TRUE	TRUE	TRUE	FALSE	FALSE
Pro_907	FALSE	FALSE	FALSE	TRUE	TRUE	FALSE
Pro_908	FALSE	TRUE	FALSE	FALSE	FALSE	FALSE
Pro_910	TRUE	TRUE	FALSE	TRUE	FALSE	FALSE
Pro_911	FALSE	TRUE	TRUE	TRUE	TRUE	FALSE
Pro_912	TRUE	TRUE	TRUE	TRUE	TRUE	FALSE
Pro_914	FALSE	TRUE	FALSE	TRUE	FALSE	FALSE
Pro_915	TRUE	FALSE	FALSE	FALSE	TRUE	FALSE
Pro_916	TRUE	TRUE	FALSE	FALSE	FALSE	FALSE
Pro_917	FALSE	TRUE	FALSE	TRUE	FALSE	FALSE
Pro_919	TRUE	FALSE	FALSE	TRUE	TRUE	FALSE
Pro_920	FALSE	FALSE	FALSE	TRUE	TRUE	FALSE
Pro_921	FALSE	FALSE	FALSE	TRUE	FALSE	FALSE
Pro_922	TRUE	TRUE	TRUE	TRUE	TRUE	TRUE
Pro_925	FALSE	FALSE	TRUE	FALSE	FALSE	TRUE
Pro_927	TRUE	FALSE	FALSE	TRUE	TRUE	FALSE
Pro_928	FALSE	TRUE	TRUE	FALSE	FALSE	FALSE
Pro_929	TRUE	TRUE	TRUE	TRUE	TRUE	FALSE
Pro_930	FALSE	FALSE	TRUE	FALSE	TRUE	TRUE
Pro_931	FALSE	FALSE	FALSE	TRUE	FALSE	FALSE
Pro_932	FALSE	TRUE	TRUE	TRUE	TRUE	FALSE
Pro_933	TRUE	TRUE	TRUE	TRUE	TRUE	FALSE
Pro_934	TRUE	FALSE	FALSE	TRUE	TRUE	FALSE
Pro_935	FALSE	TRUE	TRUE	TRUE	TRUE	FALSE
Pro_938	FALSE	FALSE	FALSE	FALSE	TRUE	FALSE
Pro_939	TRUE	FALSE	FALSE	FALSE	FALSE	FALSE
Pro_940	FALSE	TRUE	FALSE	TRUE	FALSE	FALSE
Pro_941	FALSE	TRUE	FALSE	FALSE	FALSE	FALSE
Pro_942	TRUE	TRUE	FALSE	FALSE	FALSE	FALSE
Pro_943	TRUE	FALSE	FALSE	TRUE	TRUE	FALSE
Pro_944	FALSE	TRUE	FALSE	TRUE	FALSE	TRUE
Pro_945	TRUE	TRUE	FALSE	FALSE	FALSE	FALSE
Pro_946	FALSE	TRUE	TRUE	FALSE	TRUE	FALSE
Pro_947	TRUE	TRUE	TRUE	FALSE	FALSE	FALSE
Pro_948	TRUE	TRUE	TRUE	TRUE	TRUE	FALSE
Pro_949	FALSE	FALSE	TRUE	TRUE	TRUE	FALSE
Pro_950	FALSE	TRUE	TRUE	TRUE	TRUE	FALSE
Pro_951	TRUE	TRUE	TRUE	FALSE	TRUE	TRUE
Pro_952	TRUE	FALSE	FALSE	TRUE	TRUE	FALSE
Pro_953	TRUE	FALSE	FALSE	TRUE	TRUE	FALSE
Pro_954	TRUE	TRUE	TRUE	FALSE	FALSE	TRUE
Pro_955	FALSE	TRUE	TRUE	TRUE	TRUE	FALSE
Pro_956	FALSE	TRUE	TRUE	TRUE	TRUE	FALSE
Pro_957	FALSE	TRUE	FALSE	TRUE	FALSE	FALSE
Pro_958	TRUE	TRUE	TRUE	FALSE	FALSE	FALSE
Pro_959	FALSE	TRUE	TRUE	TRUE	TRUE	FALSE
Pro_960	FALSE	TRUE	FALSE	TRUE	FALSE	FALSE
Pro_961	FALSE	TRUE	TRUE	FALSE	FALSE	FALSE
Pro_962	FALSE	FALSE	FALSE	TRUE	TRUE	FALSE
Pro_963	FALSE	TRUE	FALSE	TRUE	FALSE	FALSE
Pro_966	FALSE	TRUE	FALSE	TRUE	FALSE	FALSE
Pro_967	TRUE	TRUE	FALSE	TRUE	FALSE	FALSE
Pro_968	TRUE	TRUE	TRUE	FALSE	FALSE	FALSE
Pro_969	TRUE	TRUE	TRUE	TRUE	TRUE	FALSE
Pro_970	TRUE	FALSE	FALSE	TRUE	FALSE	FALSE
Pro_971	FALSE	TRUE	FALSE	TRUE	FALSE	FALSE
Pro_972	TRUE	FALSE	FALSE	TRUE	TRUE	FALSE
Pro_973	TRUE	TRUE	TRUE	FALSE	FALSE	FALSE
Pro_974	FALSE	TRUE	FALSE	TRUE	TRUE	FALSE
Pro_975	TRUE	TRUE	TRUE	FALSE	FALSE	FALSE
Pro_976	TRUE	FALSE	FALSE	FALSE	FALSE	FALSE
Pro_977	FALSE	TRUE	TRUE	TRUE	TRUE	FALSE
Pro_978	TRUE	FALSE	TRUE	FALSE	FALSE	FALSE
Pro_980	TRUE	TRUE	TRUE	FALSE	FALSE	FALSE
Pro_981	FALSE	TRUE	TRUE	TRUE	TRUE	TRUE
Pro_982	TRUE	FALSE	FALSE	TRUE	TRUE	FALSE
Pro_984	TRUE	FALSE	FALSE	TRUE	TRUE	FALSE
Pro_985	FALSE	FALSE	TRUE	FALSE	TRUE	TRUE
Pro_986	FALSE	TRUE	TRUE	FALSE	TRUE	FALSE
Pro_987	FALSE	TRUE	TRUE	FALSE	TRUE	FALSE
Pro_988	TRUE	TRUE	FALSE	TRUE	FALSE	FALSE
Pro_990	FALSE	FALSE	FALSE	FALSE	FALSE	TRUE
Pro_991	FALSE	TRUE	TRUE	TRUE	TRUE	FALSE
Pro_992	TRUE	FALSE	TRUE	FALSE	FALSE	FALSE
Pro_994	TRUE	FALSE	FALSE	TRUE	TRUE	FALSE
Pro_995	FALSE	TRUE	TRUE	FALSE	FALSE	FALSE
Pro_997	FALSE	TRUE	FALSE	FALSE	FALSE	FALSE
Pro_998	TRUE	TRUE	TRUE	FALSE	TRUE	FALSE
Pro_999	TRUE	FALSE	FALSE	TRUE	TRUE	FALSE
Pro_1000	FALSE	TRUE	FALSE	FALSE	FALSE	FALSE
Pro_1001	TRUE	TRUE	TRUE	FALSE	FALSE	FALSE
Pro_1002	TRUE	FALSE	FALSE	FALSE	FALSE	FALSE
Pro_1003	TRUE	FALSE	FALSE	FALSE	TRUE	FALSE
Pro_1004	FALSE	FALSE	TRUE	FALSE	FALSE	FALSE
Pro_1005	TRUE	FALSE	FALSE	TRUE	FALSE	FALSE
Pro_1006	FALSE	TRUE	TRUE	TRUE	TRUE	FALSE
Pro_1010	FALSE	TRUE	FALSE	TRUE	FALSE	FALSE
Pro_1011	FALSE	TRUE	TRUE	FALSE	FALSE	FALSE
Pro_1012	TRUE	TRUE	TRUE	FALSE	TRUE	FALSE
Pro_1013	TRUE	FALSE	FALSE	FALSE	FALSE	FALSE
Pro_1017	TRUE	FALSE	FALSE	FALSE	TRUE	FALSE
Pro_1018	FALSE	FALSE	TRUE	TRUE	TRUE	FALSE
Pro_1020	FALSE	FALSE	TRUE	FALSE	FALSE	FALSE
Pro_1021	TRUE	FALSE	FALSE	FALSE	TRUE	FALSE
Pro_1022	TRUE	TRUE	TRUE	TRUE	TRUE	FALSE
Pro_1025	TRUE	TRUE	FALSE	TRUE	FALSE	FALSE
Pro_1026	FALSE	TRUE	TRUE	TRUE	TRUE	FALSE
Pro_1027	FALSE	FALSE	FALSE	FALSE	TRUE	FALSE
Pro_1030	TRUE	FALSE	TRUE	FALSE	TRUE	FALSE
Pro_1032	TRUE	TRUE	FALSE	FALSE	FALSE	FALSE
Pro_1034	FALSE	TRUE	FALSE	TRUE	FALSE	FALSE
Pro_1035	TRUE	TRUE	TRUE	FALSE	FALSE	FALSE
Pro_1036	FALSE	FALSE	FALSE	TRUE	TRUE	FALSE
Pro_1038	TRUE	FALSE	FALSE	TRUE	TRUE	FALSE
Pro_1039	TRUE	TRUE	TRUE	TRUE	TRUE	TRUE
Pro_1040	FALSE	FALSE	FALSE	TRUE	FALSE	FALSE
Pro_1042	FALSE	FALSE	TRUE	FALSE	TRUE	FALSE
Pro_1044	FALSE	TRUE	TRUE	TRUE	TRUE	TRUE
Pro_1045	FALSE	TRUE	TRUE	TRUE	FALSE	FALSE
Pro_1046	TRUE	FALSE	FALSE	TRUE	TRUE	FALSE
Pro_1047	TRUE	TRUE	TRUE	FALSE	FALSE	FALSE
Pro_1048	TRUE	FALSE	FALSE	TRUE	TRUE	FALSE
Pro_1049	TRUE	FALSE	FALSE	TRUE	TRUE	FALSE
Pro_1050	FALSE	FALSE	FALSE	FALSE	TRUE	TRUE
Pro_1051	TRUE	TRUE	TRUE	TRUE	TRUE	FALSE
Pro_1052	FALSE	FALSE	TRUE	FALSE	TRUE	TRUE
Pro_1053	FALSE	FALSE	FALSE	TRUE	TRUE	FALSE
Pro_1058	FALSE	FALSE	FALSE	FALSE	TRUE	FALSE
Pro_1059	FALSE	TRUE	FALSE	TRUE	FALSE	FALSE
Pro_1061	FALSE	FALSE	FALSE	TRUE	TRUE	TRUE
Pro_1062	TRUE	TRUE	TRUE	TRUE	FALSE	TRUE
Pro_1063	FALSE	TRUE	TRUE	FALSE	FALSE	FALSE
Pro_1065	TRUE	TRUE	TRUE	TRUE	TRUE	FALSE
Pro_1066	FALSE	FALSE	FALSE	TRUE	TRUE	TRUE
Pro_1067	FALSE	TRUE	FALSE	TRUE	FALSE	FALSE
Pro_1068	FALSE	FALSE	FALSE	TRUE	TRUE	FALSE
Pro_1069	FALSE	FALSE	FALSE	FALSE	TRUE	FALSE
Pro_1070	TRUE	FALSE	FALSE	FALSE	FALSE	FALSE
Pro_1073	FALSE	FALSE	FALSE	TRUE	TRUE	FALSE
Pro_1074	TRUE	TRUE	TRUE	FALSE	FALSE	FALSE
Pro_1075	TRUE	TRUE	TRUE	FALSE	FALSE	FALSE
Pro_1078	FALSE	FALSE	FALSE	TRUE	FALSE	FALSE
Pro_1079	FALSE	FALSE	FALSE	TRUE	TRUE	FALSE
Pro_1080	FALSE	TRUE	TRUE	FALSE	TRUE	FALSE
Pro_1081	FALSE	TRUE	TRUE	FALSE	TRUE	FALSE
Pro_1082	TRUE	TRUE	TRUE	FALSE	FALSE	FALSE
Pro_1083	TRUE	TRUE	TRUE	FALSE	FALSE	FALSE
Pro_1084	FALSE	TRUE	FALSE	FALSE	FALSE	FALSE
Pro_1085	FALSE	FALSE	TRUE	FALSE	FALSE	FALSE
Pro_1086	TRUE	TRUE	FALSE	TRUE	FALSE	FALSE
Pro_1089	TRUE	TRUE	FALSE	TRUE	TRUE	FALSE
Pro_1090	FALSE	FALSE	FALSE	TRUE	TRUE	TRUE
Pro_1092	FALSE	TRUE	FALSE	TRUE	FALSE	FALSE
Pro_1093	FALSE	TRUE	FALSE	TRUE	FALSE	FALSE
Pro_1094	TRUE	TRUE	TRUE	FALSE	FALSE	FALSE
Pro_1095	FALSE	FALSE	FALSE	FALSE	TRUE	FALSE
Pro_1097	TRUE	FALSE	FALSE	TRUE	TRUE	FALSE
Pro_1098	TRUE	TRUE	TRUE	TRUE	TRUE	FALSE
Pro_1099	FALSE	TRUE	TRUE	TRUE	TRUE	FALSE
Pro_1100	FALSE	TRUE	TRUE	TRUE	TRUE	FALSE
Pro_1101	FALSE	FALSE	TRUE	FALSE	FALSE	FALSE
Pro_1103	TRUE	TRUE	FALSE	TRUE	TRUE	TRUE
Pro_1104	FALSE	TRUE	TRUE	FALSE	FALSE	FALSE
Pro_1106	TRUE	TRUE	TRUE	FALSE	FALSE	FALSE
Pro_1107	FALSE	TRUE	FALSE	TRUE	FALSE	FALSE
Pro_1109	FALSE	TRUE	FALSE	FALSE	FALSE	FALSE
Pro_1110	TRUE	TRUE	FALSE	FALSE	FALSE	FALSE
Pro_1111	TRUE	TRUE	TRUE	FALSE	FALSE	FALSE
Pro_1112	TRUE	FALSE	FALSE	TRUE	FALSE	FALSE
Pro_1113	TRUE	TRUE	FALSE	FALSE	FALSE	FALSE
Pro_1114	TRUE	FALSE	FALSE	FALSE	FALSE	FALSE
Pro_1115	FALSE	FALSE	FALSE	FALSE	TRUE	FALSE
Pro_1117	FALSE	FALSE	TRUE	FALSE	FALSE	FALSE
Pro_1119	TRUE	TRUE	TRUE	FALSE	FALSE	TRUE
Pro_1121	TRUE	TRUE	FALSE	FALSE	FALSE	FALSE
Pro_1123	TRUE	FALSE	FALSE	TRUE	TRUE	FALSE
Pro_1124	TRUE	TRUE	TRUE	FALSE	FALSE	FALSE
Pro_1126	FALSE	FALSE	FALSE	FALSE	FALSE	TRUE
Pro_1127	FALSE	FALSE	TRUE	TRUE	TRUE	FALSE
Pro_1128	TRUE	TRUE	FALSE	FALSE	FALSE	FALSE
Pro_1129	FALSE	TRUE	FALSE	TRUE	FALSE	FALSE
Pro_1130	TRUE	TRUE	TRUE	FALSE	FALSE	FALSE
Pro_1131	TRUE	TRUE	TRUE	TRUE	TRUE	TRUE
Pro_1133	TRUE	FALSE	FALSE	TRUE	TRUE	FALSE
Pro_1134	TRUE	TRUE	FALSE	FALSE	FALSE	FALSE
Pro_1136	FALSE	TRUE	TRUE	TRUE	TRUE	TRUE
Pro_1137	FALSE	FALSE	FALSE	TRUE	TRUE	FALSE
Pro_1138	FALSE	FALSE	FALSE	FALSE	TRUE	TRUE
Pro_1139	FALSE	TRUE	TRUE	TRUE	TRUE	FALSE
Pro_1141	TRUE	TRUE	TRUE	FALSE	FALSE	FALSE
Pro_1142	TRUE	FALSE	TRUE	FALSE	FALSE	FALSE
Pro_1143	FALSE	FALSE	TRUE	TRUE	TRUE	TRUE
Pro_1144	FALSE	FALSE	FALSE	TRUE	TRUE	FALSE
Pro_1145	FALSE	TRUE	FALSE	TRUE	FALSE	FALSE
Pro_1146	TRUE	TRUE	TRUE	FALSE	FALSE	FALSE
Pro_1147	FALSE	FALSE	FALSE	TRUE	TRUE	FALSE
Pro_1148	FALSE	TRUE	FALSE	TRUE	FALSE	FALSE
Pro_1149	FALSE	TRUE	FALSE	FALSE	FALSE	FALSE
Pro_1150	TRUE	FALSE	FALSE	TRUE	TRUE	FALSE
Pro_1152	FALSE	TRUE	TRUE	TRUE	TRUE	FALSE
Pro_1153	TRUE	TRUE	TRUE	FALSE	FALSE	FALSE
Pro_1155	FALSE	FALSE	TRUE	FALSE	FALSE	FALSE
Pro_1157	TRUE	FALSE	FALSE	TRUE	TRUE	FALSE
Pro_1158	TRUE	TRUE	FALSE	TRUE	FALSE	FALSE
Pro_1159	FALSE	FALSE	TRUE	FALSE	FALSE	TRUE
Pro_1160	TRUE	FALSE	FALSE	TRUE	TRUE	FALSE
Pro_1161	TRUE	FALSE	FALSE	FALSE	TRUE	FALSE
Pro_1162	TRUE	FALSE	FALSE	TRUE	TRUE	FALSE
Pro_1163	FALSE	FALSE	FALSE	FALSE	TRUE	FALSE
Pro_1164	FALSE	FALSE	TRUE	FALSE	TRUE	FALSE
Pro_1166	FALSE	TRUE	TRUE	FALSE	FALSE	FALSE
Pro_1167	FALSE	TRUE	FALSE	FALSE	FALSE	FALSE
Pro_1169	TRUE	TRUE	FALSE	FALSE	FALSE	FALSE
Pro_1170	TRUE	TRUE	TRUE	FALSE	FALSE	FALSE
Pro_1171	FALSE	TRUE	FALSE	TRUE	FALSE	FALSE
Pro_1172	FALSE	TRUE	TRUE	TRUE	TRUE	FALSE
Pro_1173	FALSE	FALSE	FALSE	TRUE	TRUE	FALSE
Pro_1175	TRUE	FALSE	FALSE	TRUE	FALSE	FALSE
Pro_1176	FALSE	TRUE	TRUE	TRUE	TRUE	FALSE
Pro_1177	TRUE	TRUE	FALSE	FALSE	FALSE	FALSE
Pro_1178	TRUE	TRUE	TRUE	FALSE	FALSE	FALSE
Pro_1179	TRUE	FALSE	FALSE	FALSE	FALSE	FALSE
Pro_1181	FALSE	TRUE	TRUE	TRUE	TRUE	FALSE
Pro_1183	TRUE	FALSE	FALSE	TRUE	TRUE	FALSE
Pro_1184	FALSE	TRUE	TRUE	TRUE	TRUE	FALSE
Pro_1185	TRUE	TRUE	FALSE	FALSE	TRUE	FALSE
Pro_1186	FALSE	FALSE	TRUE	FALSE	FALSE	FALSE
Pro_1188	FALSE	TRUE	TRUE	TRUE	TRUE	FALSE
Pro_1189	FALSE	FALSE	TRUE	TRUE	TRUE	FALSE
Pro_1190	TRUE	TRUE	TRUE	TRUE	TRUE	FALSE
Pro_1191	TRUE	TRUE	TRUE	TRUE	TRUE	FALSE
Pro_1192	FALSE	TRUE	TRUE	TRUE	FALSE	FALSE
Pro_1193	TRUE	TRUE	FALSE	FALSE	FALSE	FALSE
Pro_1194	TRUE	TRUE	FALSE	TRUE	TRUE	FALSE
Pro_1195	TRUE	FALSE	FALSE	TRUE	TRUE	FALSE
Pro_1196	TRUE	TRUE	FALSE	TRUE	TRUE	FALSE
Pro_1197	FALSE	FALSE	FALSE	TRUE	TRUE	TRUE
Pro_1198	TRUE	FALSE	FALSE	TRUE	TRUE	FALSE
Pro_1199	FALSE	TRUE	FALSE	TRUE	FALSE	FALSE
Pro_1200	FALSE	FALSE	FALSE	TRUE	TRUE	FALSE
Pro_1201	TRUE	FALSE	FALSE	FALSE	FALSE	FALSE
Pro_1202	TRUE	FALSE	FALSE	TRUE	TRUE	FALSE
Pro_1203	FALSE	TRUE	TRUE	TRUE	TRUE	FALSE
Pro_1204	TRUE	TRUE	TRUE	TRUE	TRUE	FALSE
Pro_1205	TRUE	FALSE	FALSE	TRUE	TRUE	FALSE
Pro_1206	TRUE	FALSE	FALSE	TRUE	TRUE	FALSE
Pro_1207	TRUE	FALSE	TRUE	FALSE	FALSE	FALSE
Pro_1208	TRUE	FALSE	FALSE	TRUE	TRUE	FALSE
Pro_1209	TRUE	TRUE	FALSE	TRUE	TRUE	FALSE
Pro_1211	TRUE	TRUE	TRUE	TRUE	TRUE	FALSE
Pro_1212	FALSE	TRUE	TRUE	TRUE	TRUE	FALSE
Pro_1213	TRUE	FALSE	FALSE	TRUE	TRUE	FALSE
Pro_1216	TRUE	TRUE	TRUE	TRUE	TRUE	FALSE
Pro_1217	FALSE	FALSE	TRUE	FALSE	TRUE	FALSE
Pro_1218	FALSE	TRUE	TRUE	FALSE	FALSE	FALSE
Pro_1219	FALSE	TRUE	TRUE	FALSE	TRUE	FALSE
Pro_1222	TRUE	TRUE	TRUE	TRUE	FALSE	FALSE
Pro_1223	TRUE	FALSE	FALSE	TRUE	FALSE	FALSE
Pro_1226	FALSE	FALSE	FALSE	TRUE	TRUE	FALSE
Pro_1227	TRUE	TRUE	FALSE	TRUE	FALSE	FALSE
Pro_1228	FALSE	TRUE	TRUE	TRUE	TRUE	FALSE
Pro_1229	FALSE	TRUE	FALSE	TRUE	FALSE	FALSE
Pro_1231	TRUE	FALSE	FALSE	TRUE	FALSE	FALSE
Pro_1232	FALSE	TRUE	FALSE	TRUE	FALSE	FALSE
Pro_1233	TRUE	FALSE	FALSE	TRUE	TRUE	FALSE
Pro_1234	FALSE	FALSE	TRUE	FALSE	TRUE	FALSE
Pro_1235	TRUE	FALSE	FALSE	TRUE	TRUE	FALSE
Pro_1236	TRUE	FALSE	FALSE	FALSE	TRUE	FALSE
Pro_1237	TRUE	TRUE	TRUE	FALSE	FALSE	FALSE
Pro_1238	TRUE	FALSE	TRUE	FALSE	TRUE	TRUE
Pro_1240	TRUE	FALSE	FALSE	TRUE	TRUE	FALSE
Pro_1241	TRUE	FALSE	FALSE	FALSE	TRUE	FALSE
Pro_1242	FALSE	FALSE	TRUE	FALSE	FALSE	FALSE
Pro_1245	TRUE	TRUE	TRUE	FALSE	FALSE	FALSE
Pro_1247	FALSE	FALSE	TRUE	TRUE	TRUE	TRUE
Pro_1249	TRUE	FALSE	TRUE	TRUE	FALSE	TRUE
Pro_1250	FALSE	TRUE	TRUE	FALSE	FALSE	FALSE
Pro_1251	FALSE	TRUE	TRUE	FALSE	FALSE	FALSE
Pro_1252	TRUE	FALSE	TRUE	FALSE	FALSE	FALSE
Pro_1253	TRUE	TRUE	FALSE	TRUE	FALSE	FALSE
Pro_1255	FALSE	TRUE	FALSE	FALSE	FALSE	TRUE
Pro_1258	FALSE	TRUE	TRUE	TRUE	TRUE	FALSE
Pro_1260	TRUE	FALSE	FALSE	TRUE	TRUE	FALSE
Pro_1261	FALSE	TRUE	TRUE	TRUE	TRUE	FALSE
Pro_1262	TRUE	TRUE	TRUE	FALSE	FALSE	FALSE
Pro_1263	TRUE	FALSE	FALSE	FALSE	TRUE	FALSE
Pro_1266	TRUE	FALSE	FALSE	FALSE	FALSE	FALSE
Pro_1267	TRUE	FALSE	FALSE	TRUE	TRUE	FALSE
Pro_1268	TRUE	TRUE	TRUE	FALSE	FALSE	FALSE
Pro_1269	FALSE	TRUE	TRUE	TRUE	TRUE	FALSE
Pro_1270	TRUE	FALSE	FALSE	FALSE	TRUE	FALSE
Pro_1271	TRUE	TRUE	TRUE	FALSE	TRUE	FALSE
Pro_1272	FALSE	FALSE	FALSE	FALSE	TRUE	FALSE
Pro_1273	TRUE	FALSE	FALSE	FALSE	FALSE	FALSE
Pro_1274	FALSE	FALSE	FALSE	TRUE	TRUE	FALSE
Pro_1277	FALSE	FALSE	FALSE	FALSE	TRUE	FALSE
Pro_1278	TRUE	FALSE	FALSE	TRUE	TRUE	FALSE
Pro_1279	FALSE	FALSE	FALSE	TRUE	TRUE	TRUE
Pro_1280	TRUE	TRUE	TRUE	FALSE	TRUE	TRUE
Pro_1281	FALSE	FALSE	FALSE	FALSE	TRUE	FALSE
Pro_1282	FALSE	TRUE	TRUE	TRUE	TRUE	FALSE
Pro_1284	TRUE	FALSE	FALSE	FALSE	TRUE	FALSE
Pro_1285	TRUE	TRUE	FALSE	TRUE	FALSE	FALSE
Pro_1286	TRUE	TRUE	TRUE	FALSE	FALSE	FALSE
Pro_1287	TRUE	FALSE	FALSE	FALSE	TRUE	FALSE
Pro_1289	TRUE	TRUE	TRUE	FALSE	FALSE	FALSE
Pro_1290	TRUE	TRUE	FALSE	TRUE	FALSE	FALSE
Pro_1291	FALSE	FALSE	FALSE	FALSE	TRUE	FALSE
Pro_1293	TRUE	TRUE	TRUE	FALSE	TRUE	FALSE
Pro_1296	FALSE	FALSE	FALSE	FALSE	TRUE	FALSE
Pro_1298	TRUE	TRUE	FALSE	TRUE	TRUE	FALSE
Pro_1299	FALSE	TRUE	TRUE	FALSE	FALSE	FALSE
Pro_1300	TRUE	TRUE	TRUE	TRUE	FALSE	TRUE
Pro_1301	TRUE	TRUE	TRUE	FALSE	FALSE	FALSE
Pro_1302	FALSE	TRUE	TRUE	TRUE	TRUE	FALSE
Pro_1303	TRUE	TRUE	FALSE	FALSE	FALSE	FALSE
Pro_1305	TRUE	TRUE	TRUE	FALSE	TRUE	FALSE
Pro_1306	FALSE	FALSE	FALSE	FALSE	TRUE	FALSE
Pro_1307	TRUE	FALSE	FALSE	TRUE	TRUE	FALSE
Pro_1308	TRUE	TRUE	TRUE	FALSE	FALSE	FALSE
Pro_1309	FALSE	FALSE	FALSE	TRUE	TRUE	FALSE
Pro_1310	TRUE	FALSE	TRUE	FALSE	FALSE	FALSE
Pro_1311	TRUE	TRUE	TRUE	FALSE	FALSE	FALSE
Pro_1313	TRUE	FALSE	FALSE	TRUE	FALSE	FALSE
Pro_1314	FALSE	TRUE	TRUE	TRUE	TRUE	FALSE
Pro_1316	FALSE	TRUE	FALSE	FALSE	FALSE	FALSE
Pro_1317	TRUE	FALSE	FALSE	TRUE	FALSE	TRUE
Pro_1318	TRUE	FALSE	TRUE	FALSE	TRUE	TRUE
Pro_1319	TRUE	FALSE	FALSE	TRUE	TRUE	FALSE
Pro_1320	FALSE	FALSE	FALSE	TRUE	TRUE	FALSE
Pro_1322	FALSE	TRUE	FALSE	TRUE	FALSE	FALSE
Pro_1324	FALSE	FALSE	TRUE	TRUE	TRUE	FALSE
Pro_1325	TRUE	FALSE	FALSE	TRUE	TRUE	FALSE
Pro_1326	TRUE	TRUE	FALSE	TRUE	FALSE	FALSE
Pro_1327	FALSE	FALSE	TRUE	FALSE	TRUE	TRUE
Pro_1328	FALSE	TRUE	FALSE	FALSE	FALSE	FALSE
Pro_1329	TRUE	TRUE	TRUE	TRUE	TRUE	FALSE
Pro_1330	TRUE	FALSE	FALSE	TRUE	FALSE	FALSE
Pro_1331	TRUE	FALSE	FALSE	TRUE	FALSE	FALSE
Pro_1333	FALSE	FALSE	FALSE	TRUE	TRUE	FALSE
Pro_1334	TRUE	TRUE	TRUE	TRUE	TRUE	TRUE
Pro_1335	TRUE	TRUE	FALSE	FALSE	FALSE	FALSE
Pro_1336	FALSE	FALSE	TRUE	FALSE	TRUE	TRUE
Pro_1337	FALSE	TRUE	TRUE	TRUE	TRUE	TRUE
Pro_1338	TRUE	FALSE	FALSE	FALSE	TRUE	FALSE
Pro_1339	TRUE	FALSE	FALSE	TRUE	TRUE	FALSE
Pro_1341	FALSE	FALSE	FALSE	FALSE	TRUE	FALSE
Pro_1342	TRUE	TRUE	FALSE	TRUE	TRUE	FALSE
Pro_1343	TRUE	FALSE	FALSE	TRUE	TRUE	FALSE
Pro_1344	FALSE	FALSE	FALSE	TRUE	TRUE	FALSE
Pro_1346	TRUE	TRUE	TRUE	TRUE	TRUE	FALSE
Pro_1348	FALSE	FALSE	TRUE	FALSE	FALSE	FALSE
Pro_1349	TRUE	TRUE	TRUE	FALSE	FALSE	FALSE
Pro_1350	TRUE	FALSE	FALSE	TRUE	TRUE	FALSE
Pro_1351	FALSE	TRUE	TRUE	FALSE	FALSE	FALSE
Pro_1352	FALSE	FALSE	FALSE	FALSE	TRUE	TRUE
Pro_1353	TRUE	FALSE	TRUE	TRUE	TRUE	FALSE
Pro_1354	FALSE	TRUE	TRUE	TRUE	TRUE	FALSE
Pro_1356	FALSE	TRUE	TRUE	TRUE	TRUE	FALSE
Pro_1357	FALSE	TRUE	FALSE	TRUE	FALSE	FALSE
Pro_1358	TRUE	TRUE	TRUE	FALSE	FALSE	FALSE
Pro_1359	TRUE	FALSE	FALSE	FALSE	FALSE	FALSE
Pro_1360	TRUE	FALSE	FALSE	FALSE	FALSE	FALSE
Pro_1361	TRUE	FALSE	FALSE	FALSE	TRUE	FALSE
Pro_1362	FALSE	TRUE	FALSE	FALSE	FALSE	FALSE
Pro_1363	TRUE	FALSE	FALSE	TRUE	TRUE	FALSE
Pro_1364	TRUE	FALSE	FALSE	TRUE	TRUE	FALSE
Pro_1365	FALSE	TRUE	FALSE	TRUE	FALSE	FALSE
Pro_1366	TRUE	TRUE	FALSE	TRUE	TRUE	TRUE
Pro_1367	FALSE	FALSE	FALSE	TRUE	TRUE	FALSE
Pro_1368	FALSE	FALSE	FALSE	TRUE	FALSE	FALSE
Pro_1369	FALSE	TRUE	TRUE	FALSE	TRUE	FALSE
Pro_1370	FALSE	FALSE	TRUE	FALSE	TRUE	FALSE
Pro_1371	FALSE	FALSE	FALSE	FALSE	TRUE	TRUE
Pro_1372	TRUE	FALSE	FALSE	FALSE	TRUE	FALSE
Pro_1373	TRUE	TRUE	FALSE	TRUE	TRUE	TRUE
Pro_1374	FALSE	FALSE	FALSE	FALSE	FALSE	TRUE
Pro_1376	TRUE	FALSE	FALSE	TRUE	TRUE	FALSE
Pro_1377	FALSE	TRUE	FALSE	FALSE	FALSE	TRUE
Pro_1378	FALSE	TRUE	FALSE	FALSE	FALSE	FALSE
Pro_1379	FALSE	FALSE	TRUE	FALSE	TRUE	FALSE
Pro_1380	TRUE	TRUE	TRUE	FALSE	FALSE	FALSE
Pro_1381	TRUE	FALSE	FALSE	TRUE	FALSE	FALSE
Pro_1382	FALSE	FALSE	TRUE	FALSE	TRUE	FALSE
Pro_1383	FALSE	TRUE	TRUE	TRUE	TRUE	FALSE
Pro_1384	FALSE	TRUE	TRUE	FALSE	FALSE	FALSE
Pro_1385	TRUE	FALSE	FALSE	FALSE	FALSE	FALSE
Pro_1387	FALSE	TRUE	TRUE	FALSE	FALSE	FALSE
Pro_1389	TRUE	FALSE	FALSE	TRUE	TRUE	FALSE
Pro_1390	TRUE	FALSE	FALSE	TRUE	TRUE	FALSE
Pro_1391	FALSE	FALSE	TRUE	FALSE	TRUE	FALSE
Pro_1392	TRUE	FALSE	FALSE	FALSE	TRUE	FALSE
Pro_1393	FALSE	TRUE	FALSE	FALSE	FALSE	FALSE
Pro_1394	TRUE	FALSE	FALSE	TRUE	TRUE	FALSE
Pro_1396	FALSE	FALSE	TRUE	FALSE	TRUE	FALSE
Pro_1398	FALSE	TRUE	FALSE	TRUE	TRUE	FALSE
Pro_1400	TRUE	TRUE	TRUE	TRUE	TRUE	FALSE
Pro_1401	TRUE	TRUE	TRUE	FALSE	FALSE	FALSE
Pro_1402	TRUE	FALSE	FALSE	TRUE	TRUE	FALSE
Pro_1403	TRUE	FALSE	FALSE	TRUE	TRUE	FALSE
Pro_1404	TRUE	TRUE	FALSE	TRUE	TRUE	TRUE
Pro_1405	TRUE	TRUE	TRUE	FALSE	TRUE	FALSE
Pro_1406	FALSE	TRUE	FALSE	TRUE	FALSE	TRUE
Pro_1408	FALSE	TRUE	TRUE	TRUE	TRUE	FALSE
Pro_1409	FALSE	FALSE	FALSE	TRUE	TRUE	FALSE
Pro_1412	FALSE	TRUE	TRUE	FALSE	FALSE	FALSE
Pro_1416	FALSE	FALSE	FALSE	FALSE	FALSE	TRUE
Pro_1417	FALSE	TRUE	TRUE	FALSE	FALSE	FALSE
Pro_1418	FALSE	TRUE	TRUE	FALSE	FALSE	FALSE
Pro_1422	FALSE	FALSE	FALSE	TRUE	FALSE	TRUE
Pro_1423	FALSE	TRUE	TRUE	TRUE	TRUE	FALSE
Pro_1427	TRUE	TRUE	TRUE	TRUE	TRUE	FALSE
Pro_1431	TRUE	FALSE	FALSE	TRUE	FALSE	FALSE
Pro_1432	FALSE	FALSE	TRUE	FALSE	FALSE	FALSE
Pro_1434	TRUE	FALSE	FALSE	FALSE	TRUE	FALSE
Pro_1435	FALSE	TRUE	TRUE	TRUE	TRUE	FALSE
Pro_1436	FALSE	FALSE	TRUE	FALSE	TRUE	FALSE
Pro_1437	FALSE	TRUE	TRUE	TRUE	TRUE	FALSE
Pro_1438	TRUE	FALSE	FALSE	TRUE	TRUE	FALSE
Pro_1439	FALSE	FALSE	FALSE	TRUE	TRUE	FALSE
Pro_1441	TRUE	FALSE	FALSE	FALSE	FALSE	FALSE
Pro_1442	FALSE	TRUE	TRUE	TRUE	TRUE	TRUE
Pro_1443	FALSE	FALSE	TRUE	FALSE	TRUE	TRUE
Pro_1444	FALSE	FALSE	FALSE	TRUE	TRUE	FALSE
Pro_1445	TRUE	FALSE	FALSE	FALSE	FALSE	FALSE
Pro_1446	TRUE	TRUE	TRUE	FALSE	FALSE	FALSE
Pro_1450	TRUE	FALSE	FALSE	TRUE	TRUE	FALSE
Pro_1451	TRUE	TRUE	TRUE	FALSE	FALSE	FALSE
Pro_1452	FALSE	TRUE	FALSE	FALSE	FALSE	FALSE
Pro_1453	TRUE	TRUE	TRUE	FALSE	FALSE	FALSE
Pro_1454	FALSE	FALSE	TRUE	FALSE	TRUE	FALSE
Pro_1456	FALSE	TRUE	FALSE	FALSE	FALSE	FALSE
Pro_1457	TRUE	TRUE	FALSE	FALSE	TRUE	TRUE
Pro_1458	TRUE	FALSE	FALSE	FALSE	TRUE	FALSE
Pro_1459	FALSE	TRUE	TRUE	TRUE	TRUE	FALSE
Pro_1460	TRUE	FALSE	FALSE	TRUE	TRUE	FALSE
Pro_1461	FALSE	FALSE	FALSE	TRUE	TRUE	FALSE
Pro_1462	FALSE	FALSE	TRUE	FALSE	TRUE	FALSE
Pro_1463	FALSE	FALSE	FALSE	TRUE	TRUE	FALSE
Pro_1464	TRUE	FALSE	FALSE	TRUE	TRUE	FALSE
Pro_1465	FALSE	FALSE	TRUE	FALSE	FALSE	FALSE
Pro_1466	FALSE	FALSE	FALSE	TRUE	TRUE	FALSE
Pro_1469	TRUE	TRUE	FALSE	FALSE	FALSE	FALSE
Pro_1470	TRUE	TRUE	FALSE	TRUE	FALSE	FALSE
Pro_1471	TRUE	FALSE	FALSE	TRUE	TRUE	FALSE
Pro_1472	TRUE	TRUE	TRUE	FALSE	FALSE	FALSE
Pro_1473	TRUE	FALSE	FALSE	TRUE	TRUE	FALSE
Pro_1475	TRUE	TRUE	TRUE	FALSE	FALSE	FALSE
Pro_1476	FALSE	FALSE	TRUE	TRUE	TRUE	FALSE
Pro_1477	TRUE	FALSE	FALSE	TRUE	TRUE	FALSE
Pro_1478	TRUE	FALSE	TRUE	TRUE	TRUE	TRUE
Pro_1479	TRUE	FALSE	FALSE	FALSE	FALSE	FALSE
Pro_1480	FALSE	TRUE	FALSE	TRUE	FALSE	FALSE
Pro_1481	TRUE	FALSE	FALSE	TRUE	TRUE	FALSE
Pro_1482	FALSE	TRUE	TRUE	FALSE	TRUE	FALSE
Pro_1483	TRUE	FALSE	FALSE	TRUE	TRUE	FALSE
Pro_1484	FALSE	TRUE	TRUE	TRUE	TRUE	TRUE
Pro_1485	FALSE	TRUE	FALSE	FALSE	FALSE	FALSE
Pro_1486	FALSE	FALSE	TRUE	FALSE	FALSE	FALSE
Pro_1488	TRUE	FALSE	FALSE	TRUE	FALSE	FALSE
Pro_1489	TRUE	TRUE	TRUE	TRUE	TRUE	FALSE
Pro_1490	TRUE	TRUE	TRUE	TRUE	FALSE	TRUE
Pro_1491	FALSE	TRUE	TRUE	TRUE	TRUE	TRUE
Pro_1492	TRUE	FALSE	FALSE	TRUE	TRUE	FALSE
Pro_1493	TRUE	FALSE	FALSE	TRUE	TRUE	FALSE
Pro_1494	TRUE	FALSE	FALSE	TRUE	TRUE	FALSE
Pro_1495	TRUE	TRUE	TRUE	TRUE	TRUE	FALSE
Pro_1498	TRUE	TRUE	TRUE	TRUE	TRUE	FALSE
Pro_1499	TRUE	FALSE	TRUE	TRUE	TRUE	FALSE
Pro_1501	TRUE	TRUE	TRUE	FALSE	FALSE	FALSE
Pro_1502	FALSE	FALSE	FALSE	TRUE	TRUE	FALSE
Pro_1503	TRUE	FALSE	FALSE	FALSE	TRUE	FALSE
Pro_1504	FALSE	TRUE	FALSE	FALSE	FALSE	TRUE
Pro_1506	FALSE	TRUE	FALSE	TRUE	TRUE	FALSE
Pro_1507	FALSE	TRUE	TRUE	TRUE	TRUE	FALSE
Pro_1508	TRUE	FALSE	TRUE	FALSE	FALSE	FALSE
Pro_1509	FALSE	FALSE	FALSE	TRUE	TRUE	FALSE
Pro_1510	FALSE	FALSE	TRUE	FALSE	FALSE	FALSE
Pro_1512	FALSE	FALSE	FALSE	TRUE	TRUE	FALSE
Pro_1513	TRUE	TRUE	TRUE	FALSE	FALSE	FALSE
Pro_1514	FALSE	FALSE	FALSE	TRUE	FALSE	FALSE
Pro_1516	TRUE	TRUE	FALSE	TRUE	TRUE	FALSE
Pro_1517	FALSE	TRUE	TRUE	FALSE	TRUE	FALSE
Pro_1518	FALSE	FALSE	TRUE	FALSE	TRUE	FALSE
Pro_1519	FALSE	TRUE	TRUE	TRUE	TRUE	TRUE
Pro_1521	TRUE	TRUE	TRUE	TRUE	TRUE	FALSE
Pro_1522	FALSE	FALSE	FALSE	FALSE	TRUE	FALSE
Pro_1523	TRUE	FALSE	FALSE	FALSE	TRUE	FALSE
Pro_1525	FALSE	TRUE	TRUE	FALSE	FALSE	FALSE
Pro_1526	FALSE	TRUE	FALSE	FALSE	FALSE	FALSE
Pro_1527	TRUE	TRUE	TRUE	FALSE	FALSE	FALSE
Pro_1529	FALSE	TRUE	FALSE	FALSE	FALSE	FALSE
Pro_1531	TRUE	FALSE	TRUE	TRUE	TRUE	FALSE
Pro_1533	TRUE	TRUE	TRUE	TRUE	TRUE	FALSE
Pro_1534	FALSE	TRUE	TRUE	FALSE	FALSE	FALSE
Pro_1536	FALSE	FALSE	FALSE	FALSE	TRUE	FALSE
Pro_1537	TRUE	TRUE	FALSE	TRUE	TRUE	TRUE
Pro_1538	TRUE	FALSE	FALSE	TRUE	TRUE	FALSE
Pro_1539	FALSE	TRUE	FALSE	FALSE	FALSE	TRUE
Pro_1540	FALSE	FALSE	TRUE	FALSE	TRUE	FALSE
Pro_1541	FALSE	TRUE	TRUE	TRUE	TRUE	TRUE
Pro_1543	FALSE	FALSE	TRUE	FALSE	FALSE	FALSE
Pro_1544	FALSE	TRUE	FALSE	TRUE	FALSE	FALSE
Pro_1545	FALSE	TRUE	TRUE	TRUE	TRUE	TRUE
Pro_1546	FALSE	TRUE	FALSE	FALSE	FALSE	FALSE
Pro_1547	TRUE	TRUE	TRUE	TRUE	TRUE	FALSE
Pro_1548	FALSE	FALSE	FALSE	TRUE	TRUE	TRUE
Pro_1550	FALSE	TRUE	TRUE	FALSE	FALSE	FALSE
Pro_1551	TRUE	FALSE	TRUE	FALSE	TRUE	TRUE
Pro_1552	TRUE	FALSE	FALSE	TRUE	FALSE	FALSE
Pro_1553	TRUE	FALSE	FALSE	TRUE	TRUE	TRUE
Pro_1554	FALSE	FALSE	TRUE	FALSE	TRUE	FALSE
Pro_1555	TRUE	TRUE	TRUE	FALSE	FALSE	FALSE
Pro_1556	TRUE	FALSE	FALSE	TRUE	TRUE	FALSE
Pro_1558	FALSE	TRUE	TRUE	FALSE	FALSE	FALSE
Pro_1559	TRUE	FALSE	FALSE	FALSE	TRUE	FALSE
Pro_1560	FALSE	TRUE	FALSE	FALSE	FALSE	FALSE
Pro_1561	TRUE	FALSE	FALSE	FALSE	FALSE	FALSE
Pro_1562	FALSE	TRUE	TRUE	TRUE	TRUE	FALSE
Pro_1564	FALSE	FALSE	FALSE	TRUE	FALSE	FALSE
Pro_1565	TRUE	FALSE	TRUE	FALSE	FALSE	FALSE
Pro_1568	FALSE	FALSE	FALSE	FALSE	TRUE	FALSE
Pro_1570	FALSE	TRUE	FALSE	FALSE	TRUE	TRUE
Pro_1571	FALSE	TRUE	TRUE	TRUE	TRUE	TRUE
Pro_1572	TRUE	FALSE	FALSE	TRUE	TRUE	FALSE
Pro_1575	TRUE	TRUE	TRUE	FALSE	TRUE	TRUE
Pro_1576	TRUE	FALSE	FALSE	FALSE	FALSE	FALSE
Pro_1577	TRUE	TRUE	TRUE	TRUE	TRUE	TRUE
Pro_1579	FALSE	TRUE	TRUE	TRUE	TRUE	FALSE
Pro_1580	TRUE	FALSE	FALSE	TRUE	TRUE	FALSE
Pro_1581	TRUE	TRUE	FALSE	FALSE	FALSE	FALSE
Pro_1582	TRUE	TRUE	FALSE	FALSE	FALSE	FALSE
Pro_1583	FALSE	TRUE	FALSE	FALSE	FALSE	FALSE
Pro_1584	FALSE	TRUE	TRUE	TRUE	TRUE	TRUE
Pro_1585	FALSE	FALSE	FALSE	TRUE	TRUE	TRUE
Pro_1586	TRUE	TRUE	TRUE	TRUE	TRUE	FALSE
Pro_1587	FALSE	FALSE	TRUE	TRUE	TRUE	TRUE
Pro_1589	FALSE	TRUE	FALSE	FALSE	FALSE	FALSE
Pro_1590	TRUE	FALSE	FALSE	TRUE	TRUE	FALSE
Pro_1592	FALSE	FALSE	TRUE	FALSE	TRUE	FALSE
Pro_1593	FALSE	FALSE	FALSE	FALSE	TRUE	FALSE
Pro_1594	FALSE	TRUE	TRUE	TRUE	TRUE	TRUE
Pro_1595	FALSE	TRUE	TRUE	TRUE	TRUE	FALSE
Pro_1597	TRUE	FALSE	FALSE	TRUE	TRUE	FALSE
Pro_1598	FALSE	FALSE	FALSE	TRUE	TRUE	FALSE
Pro_1599	TRUE	TRUE	TRUE	FALSE	FALSE	TRUE
Pro_1600	TRUE	FALSE	FALSE	TRUE	TRUE	FALSE
Pro_1601	TRUE	TRUE	FALSE	FALSE	TRUE	TRUE
Pro_1602	FALSE	FALSE	TRUE	FALSE	FALSE	FALSE
Pro_1603	TRUE	FALSE	FALSE	TRUE	TRUE	FALSE
Pro_1604	FALSE	TRUE	TRUE	TRUE	TRUE	FALSE
Pro_1605	TRUE	TRUE	TRUE	FALSE	TRUE	FALSE
Pro_1606	FALSE	TRUE	FALSE	FALSE	FALSE	TRUE
Pro_1607	TRUE	TRUE	TRUE	TRUE	TRUE	FALSE
Pro_1608	FALSE	TRUE	TRUE	FALSE	FALSE	FALSE
Pro_1609	FALSE	TRUE	TRUE	FALSE	FALSE	FALSE
Pro_1610	FALSE	TRUE	FALSE	FALSE	FALSE	FALSE
Pro_1612	TRUE	FALSE	FALSE	TRUE	TRUE	FALSE
Pro_1614	TRUE	TRUE	FALSE	FALSE	FALSE	FALSE
Pro_1615	FALSE	TRUE	TRUE	FALSE	TRUE	FALSE
Pro_1616	FALSE	TRUE	TRUE	TRUE	TRUE	TRUE
Pro_1617	FALSE	FALSE	FALSE	TRUE	TRUE	FALSE
Pro_1618	TRUE	FALSE	FALSE	TRUE	TRUE	FALSE
Pro_1620	FALSE	TRUE	TRUE	FALSE	FALSE	FALSE
Pro_1622	FALSE	TRUE	TRUE	FALSE	FALSE	FALSE
Pro_1624	TRUE	FALSE	FALSE	TRUE	TRUE	FALSE
Pro_1625	FALSE	TRUE	TRUE	TRUE	TRUE	FALSE
Pro_1626	FALSE	FALSE	TRUE	FALSE	TRUE	FALSE
Pro_1629	FALSE	TRUE	TRUE	FALSE	FALSE	FALSE
Pro_1630	FALSE	FALSE	FALSE	TRUE	TRUE	FALSE
Pro_1631	FALSE	FALSE	TRUE	FALSE	FALSE	TRUE
Pro_1632	FALSE	FALSE	FALSE	TRUE	TRUE	FALSE
Pro_1634	FALSE	FALSE	FALSE	TRUE	TRUE	FALSE
Pro_1635	TRUE	FALSE	TRUE	FALSE	FALSE	FALSE
Pro_1637	TRUE	FALSE	FALSE	TRUE	TRUE	FALSE
Pro_1640	FALSE	TRUE	TRUE	TRUE	TRUE	FALSE
Pro_1642	TRUE	TRUE	TRUE	FALSE	FALSE	FALSE
Pro_1644	FALSE	TRUE	TRUE	TRUE	TRUE	FALSE
Pro_1645	TRUE	FALSE	FALSE	TRUE	TRUE	TRUE
Pro_1646	FALSE	FALSE	FALSE	FALSE	TRUE	FALSE
Pro_1649	FALSE	FALSE	TRUE	FALSE	TRUE	TRUE
Pro_1650	FALSE	TRUE	TRUE	TRUE	TRUE	FALSE
Pro_1654	TRUE	FALSE	FALSE	FALSE	FALSE	FALSE
Pro_1655	FALSE	FALSE	TRUE	TRUE	TRUE	TRUE
Pro_1659	FALSE	TRUE	FALSE	TRUE	TRUE	FALSE
Pro_1660	FALSE	FALSE	TRUE	FALSE	FALSE	FALSE
Pro_1662	FALSE	FALSE	FALSE	FALSE	TRUE	FALSE
Pro_1665	TRUE	FALSE	FALSE	TRUE	TRUE	FALSE
Pro_1668	TRUE	TRUE	TRUE	TRUE	TRUE	TRUE
Pro_1669	FALSE	FALSE	FALSE	TRUE	TRUE	FALSE
Pro_1670	TRUE	FALSE	FALSE	TRUE	TRUE	FALSE
Pro_1672	FALSE	FALSE	FALSE	TRUE	FALSE	FALSE
Pro_1677	FALSE	FALSE	TRUE	FALSE	FALSE	FALSE
Pro_1679	FALSE	FALSE	FALSE	TRUE	TRUE	TRUE
Pro_1682	TRUE	FALSE	FALSE	TRUE	TRUE	FALSE
Pro_1683	TRUE	FALSE	FALSE	TRUE	TRUE	FALSE
Pro_1684	TRUE	FALSE	TRUE	TRUE	TRUE	TRUE
Pro_1685	FALSE	TRUE	FALSE	FALSE	FALSE	FALSE
Pro_1687	TRUE	FALSE	FALSE	TRUE	FALSE	FALSE
Pro_1688	TRUE	TRUE	TRUE	FALSE	FALSE	FALSE
Pro_1690	TRUE	FALSE	FALSE	FALSE	TRUE	FALSE
Pro_1691	FALSE	FALSE	FALSE	FALSE	TRUE	FALSE
Pro_1692	TRUE	FALSE	TRUE	TRUE	TRUE	TRUE
Pro_1693	TRUE	TRUE	TRUE	TRUE	TRUE	FALSE
Pro_1694	FALSE	FALSE	FALSE	TRUE	TRUE	FALSE
Pro_1695	TRUE	FALSE	TRUE	FALSE	FALSE	FALSE
Pro_1696	FALSE	FALSE	FALSE	TRUE	TRUE	FALSE
Pro_1697	FALSE	TRUE	TRUE	TRUE	TRUE	FALSE
Pro_1699	TRUE	FALSE	TRUE	TRUE	TRUE	FALSE
Pro_1700	TRUE	TRUE	TRUE	TRUE	TRUE	FALSE
Pro_1701	TRUE	TRUE	FALSE	FALSE	FALSE	FALSE
Pro_1702	TRUE	TRUE	TRUE	TRUE	TRUE	TRUE
Pro_1704	FALSE	FALSE	FALSE	FALSE	TRUE	FALSE
Pro_1709	FALSE	TRUE	FALSE	TRUE	FALSE	FALSE
Pro_1710	TRUE	TRUE	TRUE	FALSE	FALSE	FALSE
Pro_1712	TRUE	FALSE	FALSE	TRUE	TRUE	FALSE
Pro_1713	FALSE	FALSE	FALSE	TRUE	FALSE	FALSE
Pro_1714	TRUE	FALSE	FALSE	FALSE	FALSE	FALSE
Pro_1717	TRUE	FALSE	FALSE	FALSE	FALSE	FALSE
Pro_1718	TRUE	FALSE	TRUE	TRUE	TRUE	FALSE
Pro_1720	TRUE	TRUE	TRUE	TRUE	TRUE	FALSE
Pro_1721	FALSE	TRUE	TRUE	FALSE	FALSE	FALSE
Pro_1724	FALSE	TRUE	FALSE	FALSE	FALSE	FALSE
Pro_1725	TRUE	TRUE	FALSE	FALSE	FALSE	FALSE
Pro_1727	TRUE	TRUE	TRUE	TRUE	TRUE	FALSE
Pro_1728	TRUE	TRUE	FALSE	TRUE	TRUE	FALSE
Pro_1729	TRUE	TRUE	FALSE	FALSE	FALSE	FALSE
Pro_1730	TRUE	TRUE	TRUE	TRUE	TRUE	FALSE
Pro_1731	TRUE	FALSE	FALSE	TRUE	TRUE	FALSE
Pro_1732	TRUE	TRUE	TRUE	TRUE	TRUE	FALSE
Pro_1735	TRUE	TRUE	TRUE	FALSE	FALSE	FALSE
Pro_1736	TRUE	TRUE	FALSE	TRUE	FALSE	FALSE
Pro_1737	FALSE	TRUE	TRUE	FALSE	TRUE	FALSE
Pro_1738	TRUE	FALSE	FALSE	TRUE	FALSE	FALSE
Pro_1739	TRUE	FALSE	TRUE	FALSE	TRUE	TRUE
Pro_1740	TRUE	FALSE	FALSE	FALSE	FALSE	FALSE
Pro_1741	TRUE	TRUE	TRUE	FALSE	TRUE	TRUE
Pro_1743	FALSE	TRUE	TRUE	TRUE	TRUE	FALSE
Pro_1744	FALSE	TRUE	TRUE	TRUE	TRUE	TRUE
Pro_1745	FALSE	FALSE	FALSE	TRUE	TRUE	FALSE
Pro_1746	FALSE	TRUE	TRUE	TRUE	TRUE	FALSE
Pro_1747	TRUE	FALSE	FALSE	FALSE	TRUE	FALSE
Pro_1749	TRUE	TRUE	TRUE	FALSE	FALSE	FALSE
Pro_1750	FALSE	FALSE	FALSE	TRUE	TRUE	FALSE
Pro_1752	FALSE	TRUE	TRUE	TRUE	TRUE	FALSE
Pro_1755	TRUE	TRUE	TRUE	FALSE	TRUE	FALSE
Pro_1756	TRUE	TRUE	TRUE	FALSE	TRUE	FALSE
Pro_1757	FALSE	TRUE	FALSE	TRUE	TRUE	FALSE
Pro_1758	FALSE	FALSE	FALSE	TRUE	FALSE	FALSE
Pro_1759	TRUE	TRUE	TRUE	FALSE	TRUE	FALSE
Pro_1760	TRUE	FALSE	FALSE	TRUE	TRUE	FALSE
Pro_1763	TRUE	FALSE	FALSE	TRUE	TRUE	FALSE
Pro_1764	TRUE	TRUE	TRUE	FALSE	FALSE	FALSE
Pro_1765	FALSE	TRUE	TRUE	FALSE	FALSE	FALSE
Pro_1766	TRUE	FALSE	FALSE	TRUE	TRUE	FALSE
Pro_1768	TRUE	FALSE	FALSE	TRUE	TRUE	FALSE
Pro_1769	FALSE	TRUE	TRUE	TRUE	TRUE	FALSE
Pro_1770	FALSE	FALSE	FALSE	FALSE	TRUE	FALSE
Pro_1773	TRUE	FALSE	TRUE	TRUE	TRUE	FALSE
Pro_1774	TRUE	FALSE	FALSE	FALSE	TRUE	FALSE
Pro_1776	FALSE	FALSE	FALSE	TRUE	FALSE	FALSE
Pro_1777	TRUE	FALSE	FALSE	FALSE	FALSE	FALSE
Pro_1778	FALSE	TRUE	FALSE	FALSE	FALSE	FALSE
Pro_1779	TRUE	FALSE	FALSE	TRUE	TRUE	FALSE
Pro_1780	FALSE	TRUE	TRUE	TRUE	TRUE	FALSE
Pro_1781	TRUE	TRUE	FALSE	FALSE	FALSE	FALSE
Pro_1782	FALSE	FALSE	FALSE	FALSE	TRUE	FALSE
Pro_1783	FALSE	TRUE	TRUE	FALSE	FALSE	FALSE
Pro_1784	FALSE	TRUE	TRUE	TRUE	TRUE	FALSE
Pro_1786	FALSE	FALSE	FALSE	TRUE	TRUE	FALSE
Pro_1787	FALSE	FALSE	FALSE	TRUE	TRUE	FALSE
Pro_1788	FALSE	TRUE	TRUE	TRUE	TRUE	FALSE
Pro_1789	FALSE	FALSE	FALSE	TRUE	TRUE	FALSE
Pro_1791	TRUE	FALSE	FALSE	TRUE	TRUE	FALSE
Pro_1792	TRUE	FALSE	TRUE	FALSE	FALSE	FALSE
Pro_1794	FALSE	FALSE	TRUE	TRUE	TRUE	FALSE
Pro_1795	TRUE	FALSE	FALSE	FALSE	FALSE	FALSE
Pro_1796	TRUE	TRUE	TRUE	FALSE	FALSE	FALSE
Pro_1798	FALSE	TRUE	TRUE	FALSE	FALSE	FALSE
Pro_1799	FALSE	FALSE	FALSE	FALSE	TRUE	FALSE
Pro_1802	FALSE	TRUE	TRUE	FALSE	TRUE	TRUE
Pro_1803	FALSE	TRUE	FALSE	TRUE	FALSE	FALSE
Pro_1805	FALSE	TRUE	TRUE	FALSE	FALSE	FALSE
Pro_1806	FALSE	FALSE	FALSE	TRUE	FALSE	FALSE
Pro_1807	TRUE	FALSE	TRUE	TRUE	TRUE	FALSE
Pro_1808	TRUE	TRUE	TRUE	TRUE	TRUE	FALSE
Pro_1809	FALSE	FALSE	FALSE	FALSE	TRUE	FALSE
Pro_1811	FALSE	FALSE	FALSE	TRUE	TRUE	FALSE
Pro_1812	TRUE	TRUE	TRUE	FALSE	FALSE	FALSE
Pro_1814	FALSE	TRUE	TRUE	TRUE	TRUE	FALSE
Pro_1815	TRUE	FALSE	FALSE	TRUE	TRUE	FALSE
Pro_1817	FALSE	TRUE	FALSE	TRUE	FALSE	FALSE
Pro_1819	TRUE	TRUE	TRUE	FALSE	FALSE	FALSE
Pro_1821	TRUE	TRUE	FALSE	FALSE	TRUE	TRUE
Pro_1822	FALSE	TRUE	TRUE	TRUE	TRUE	TRUE
Pro_1824	TRUE	TRUE	TRUE	TRUE	TRUE	FALSE
Pro_1825	FALSE	TRUE	TRUE	FALSE	FALSE	FALSE
Pro_1826	TRUE	FALSE	FALSE	TRUE	TRUE	FALSE
Pro_1827	FALSE	FALSE	FALSE	TRUE	TRUE	FALSE
Pro_1828	TRUE	TRUE	TRUE	TRUE	TRUE	FALSE
Pro_1829	TRUE	FALSE	TRUE	TRUE	TRUE	FALSE
Pro_1830	TRUE	FALSE	FALSE	TRUE	TRUE	FALSE
Pro_1831	FALSE	TRUE	TRUE	FALSE	TRUE	FALSE
Pro_1832	FALSE	FALSE	FALSE	TRUE	TRUE	FALSE
Pro_1833	TRUE	FALSE	FALSE	TRUE	TRUE	FALSE
Pro_1834	FALSE	TRUE	TRUE	TRUE	FALSE	FALSE
Pro_1837	TRUE	TRUE	FALSE	TRUE	FALSE	FALSE
Pro_1842	TRUE	FALSE	FALSE	TRUE	TRUE	FALSE
Pro_1843	FALSE	TRUE	TRUE	FALSE	TRUE	TRUE
Pro_1844	FALSE	TRUE	FALSE	TRUE	FALSE	FALSE
Pro_1845	TRUE	FALSE	FALSE	TRUE	TRUE	FALSE
Pro_1846	FALSE	FALSE	TRUE	FALSE	TRUE	FALSE
Pro_1847	TRUE	FALSE	FALSE	TRUE	TRUE	FALSE
Pro_1848	TRUE	FALSE	FALSE	TRUE	TRUE	FALSE
Pro_1849	TRUE	TRUE	TRUE	FALSE	FALSE	FALSE
Pro_1851	TRUE	FALSE	FALSE	TRUE	TRUE	FALSE
Pro_1852	TRUE	FALSE	FALSE	TRUE	TRUE	FALSE
Pro_1853	TRUE	TRUE	TRUE	FALSE	TRUE	FALSE
Pro_1855	FALSE	FALSE	FALSE	TRUE	TRUE	FALSE
Pro_1857	TRUE	TRUE	TRUE	TRUE	TRUE	FALSE
Pro_1858	FALSE	TRUE	FALSE	TRUE	FALSE	FALSE
Pro_1859	TRUE	FALSE	FALSE	TRUE	TRUE	FALSE
Pro_1861	FALSE	TRUE	FALSE	FALSE	FALSE	FALSE
Pro_1862	TRUE	FALSE	FALSE	TRUE	TRUE	FALSE
Pro_1863	TRUE	FALSE	FALSE	FALSE	FALSE	FALSE
Pro_1864	FALSE	FALSE	TRUE	FALSE	TRUE	FALSE
Pro_1865	FALSE	FALSE	TRUE	TRUE	TRUE	FALSE
Pro_1866	FALSE	TRUE	TRUE	TRUE	FALSE	FALSE
Pro_1867	FALSE	FALSE	TRUE	FALSE	TRUE	FALSE
Pro_1869	FALSE	FALSE	TRUE	FALSE	FALSE	FALSE
Pro_1870	FALSE	TRUE	FALSE	FALSE	FALSE	FALSE
Pro_1871	TRUE	TRUE	TRUE	TRUE	TRUE	FALSE
Pro_1872	TRUE	TRUE	FALSE	TRUE	TRUE	FALSE
Pro_1873	TRUE	FALSE	FALSE	TRUE	TRUE	FALSE
Pro_1874	TRUE	TRUE	TRUE	FALSE	FALSE	FALSE
Pro_1875	FALSE	TRUE	FALSE	TRUE	TRUE	FALSE
Pro_1877	TRUE	TRUE	TRUE	FALSE	FALSE	FALSE
Pro_1878	FALSE	TRUE	FALSE	FALSE	FALSE	TRUE
Pro_1880	TRUE	FALSE	FALSE	TRUE	TRUE	FALSE
Pro_1881	TRUE	FALSE	FALSE	TRUE	FALSE	FALSE
Pro_1882	TRUE	FALSE	FALSE	TRUE	TRUE	FALSE
Pro_1885	TRUE	FALSE	TRUE	TRUE	TRUE	FALSE
Pro_1886	FALSE	FALSE	TRUE	FALSE	FALSE	FALSE
Pro_1887	TRUE	FALSE	TRUE	TRUE	TRUE	FALSE
Pro_1888	FALSE	TRUE	FALSE	FALSE	FALSE	FALSE
Pro_1889	TRUE	FALSE	FALSE	TRUE	TRUE	FALSE
Pro_1890	TRUE	TRUE	TRUE	FALSE	TRUE	FALSE
Pro_1891	FALSE	TRUE	TRUE	TRUE	TRUE	FALSE
Pro_1892	FALSE	TRUE	TRUE	FALSE	FALSE	TRUE
Pro_1893	TRUE	TRUE	TRUE	TRUE	TRUE	FALSE
Pro_1894	TRUE	FALSE	FALSE	TRUE	TRUE	FALSE
Pro_1895	FALSE	TRUE	TRUE	TRUE	TRUE	FALSE
Pro_1896	TRUE	FALSE	FALSE	FALSE	FALSE	FALSE
Pro_1898	TRUE	TRUE	TRUE	TRUE	FALSE	FALSE
Pro_1899	FALSE	FALSE	FALSE	TRUE	TRUE	FALSE
Pro_1900	TRUE	TRUE	FALSE	FALSE	FALSE	FALSE
Pro_1904	FALSE	FALSE	FALSE	TRUE	FALSE	FALSE
Pro_1905	FALSE	FALSE	FALSE	FALSE	TRUE	FALSE
Pro_1906	TRUE	TRUE	TRUE	TRUE	TRUE	TRUE
Pro_1907	TRUE	FALSE	FALSE	TRUE	TRUE	FALSE
Pro_1908	FALSE	TRUE	FALSE	TRUE	FALSE	FALSE
Pro_1909	TRUE	FALSE	TRUE	FALSE	FALSE	FALSE
Pro_1910	FALSE	TRUE	TRUE	TRUE	TRUE	TRUE
Pro_1911	FALSE	FALSE	TRUE	FALSE	TRUE	FALSE
Pro_1913	FALSE	FALSE	TRUE	FALSE	TRUE	FALSE
Pro_1914	TRUE	FALSE	FALSE	FALSE	FALSE	FALSE
Pro_1915	FALSE	TRUE	TRUE	TRUE	TRUE	TRUE
Pro_1916	TRUE	TRUE	TRUE	FALSE	FALSE	FALSE
Pro_1917	FALSE	TRUE	FALSE	TRUE	FALSE	FALSE
Pro_1918	FALSE	FALSE	FALSE	FALSE	TRUE	TRUE
Pro_1919	FALSE	FALSE	FALSE	FALSE	TRUE	FALSE
Pro_1920	FALSE	TRUE	TRUE	TRUE	TRUE	TRUE
Pro_1921	FALSE	FALSE	FALSE	FALSE	FALSE	TRUE
Pro_1924	TRUE	FALSE	FALSE	TRUE	TRUE	FALSE
Pro_1925	TRUE	TRUE	TRUE	TRUE	FALSE	TRUE
Pro_1927	TRUE	TRUE	FALSE	TRUE	FALSE	FALSE
Pro_1929	TRUE	TRUE	FALSE	TRUE	FALSE	FALSE
Pro_1930	TRUE	FALSE	FALSE	FALSE	FALSE	FALSE
Pro_1931	FALSE	TRUE	TRUE	FALSE	TRUE	FALSE
Pro_1932	FALSE	TRUE	FALSE	TRUE	FALSE	FALSE
Pro_1933	FALSE	TRUE	TRUE	TRUE	TRUE	FALSE
Pro_1934	TRUE	FALSE	TRUE	TRUE	TRUE	FALSE
Pro_1936	FALSE	TRUE	FALSE	TRUE	FALSE	FALSE
Pro_1938	TRUE	FALSE	FALSE	TRUE	TRUE	FALSE
Pro_1939	FALSE	FALSE	TRUE	FALSE	TRUE	TRUE
Pro_1940	FALSE	FALSE	FALSE	FALSE	TRUE	FALSE
Pro_1942	TRUE	FALSE	FALSE	TRUE	TRUE	FALSE
Pro_1945	FALSE	FALSE	FALSE	TRUE	FALSE	FALSE
Pro_1946	FALSE	TRUE	TRUE	TRUE	TRUE	FALSE
Pro_1947	TRUE	FALSE	FALSE	TRUE	FALSE	FALSE
Pro_1949	TRUE	FALSE	FALSE	TRUE	TRUE	FALSE
Pro_1950	TRUE	TRUE	TRUE	TRUE	TRUE	FALSE
Pro_1951	TRUE	FALSE	FALSE	TRUE	TRUE	FALSE
Pro_1952	FALSE	TRUE	TRUE	TRUE	FALSE	FALSE
Pro_1953	FALSE	FALSE	FALSE	TRUE	FALSE	FALSE
Pro_1955	TRUE	FALSE	FALSE	TRUE	TRUE	FALSE
Pro_1956	FALSE	FALSE	FALSE	TRUE	TRUE	FALSE
Pro_1958	TRUE	TRUE	TRUE	FALSE	TRUE	TRUE
Pro_1959	FALSE	FALSE	FALSE	TRUE	TRUE	FALSE
Pro_1960	TRUE	TRUE	FALSE	TRUE	TRUE	FALSE
Pro_1961	TRUE	FALSE	FALSE	TRUE	TRUE	FALSE
Pro_1962	FALSE	FALSE	TRUE	FALSE	FALSE	FALSE
Pro_1963	FALSE	TRUE	TRUE	FALSE	FALSE	FALSE
Pro_1964	FALSE	FALSE	TRUE	FALSE	TRUE	FALSE
Pro_1965	TRUE	TRUE	TRUE	FALSE	FALSE	FALSE
Pro_1966	FALSE	TRUE	FALSE	FALSE	FALSE	FALSE
Pro_1967	TRUE	TRUE	TRUE	TRUE	TRUE	FALSE
Pro_1968	TRUE	TRUE	TRUE	FALSE	FALSE	FALSE
Pro_1969	TRUE	TRUE	TRUE	FALSE	FALSE	FALSE
Pro_1972	FALSE	FALSE	TRUE	FALSE	FALSE	FALSE
Pro_1973	TRUE	FALSE	FALSE	TRUE	TRUE	FALSE
Pro_1974	TRUE	TRUE	TRUE	TRUE	TRUE	TRUE
Pro_1976	FALSE	FALSE	FALSE	TRUE	TRUE	FALSE
Pro_1977	FALSE	FALSE	TRUE	FALSE	TRUE	FALSE
Pro_1978	FALSE	FALSE	FALSE	FALSE	TRUE	FALSE
Pro_1979	FALSE	FALSE	FALSE	FALSE	FALSE	TRUE
Pro_1981	FALSE	TRUE	TRUE	FALSE	FALSE	FALSE
Pro_1982	FALSE	FALSE	FALSE	TRUE	FALSE	FALSE
Pro_1984	FALSE	TRUE	FALSE	FALSE	FALSE	FALSE
Pro_1985	TRUE	FALSE	FALSE	TRUE	FALSE	FALSE
Pro_1986	FALSE	TRUE	FALSE	FALSE	FALSE	FALSE
Pro_1987	FALSE	TRUE	FALSE	FALSE	FALSE	FALSE
Pro_1988	TRUE	FALSE	FALSE	FALSE	FALSE	FALSE
Pro_1989	TRUE	FALSE	FALSE	FALSE	FALSE	FALSE
Pro_1990	TRUE	FALSE	FALSE	TRUE	TRUE	FALSE
Pro_1991	TRUE	TRUE	TRUE	FALSE	TRUE	FALSE
Pro_1992	TRUE	FALSE	FALSE	TRUE	TRUE	FALSE
Pro_1994	FALSE	TRUE	FALSE	TRUE	FALSE	FALSE
Pro_1995	TRUE	FALSE	FALSE	FALSE	TRUE	FALSE
Pro_1996	FALSE	TRUE	FALSE	FALSE	FALSE	FALSE
Pro_1998	FALSE	TRUE	FALSE	TRUE	FALSE	FALSE
Pro_1999	FALSE	FALSE	FALSE	TRUE	TRUE	FALSE
Pro_2000	FALSE	TRUE	TRUE	FALSE	FALSE	TRUE
Pro_2001	TRUE	FALSE	FALSE	FALSE	FALSE	FALSE
Pro_2002	TRUE	FALSE	FALSE	TRUE	TRUE	FALSE
Pro_2003	TRUE	FALSE	FALSE	FALSE	FALSE	FALSE
Pro_2004	FALSE	FALSE	FALSE	TRUE	TRUE	FALSE
Pro_2005	FALSE	TRUE	TRUE	TRUE	TRUE	FALSE
Pro_2006	TRUE	FALSE	FALSE	TRUE	TRUE	FALSE
Pro_2007	FALSE	FALSE	TRUE	FALSE	FALSE	FALSE
Pro_2008	FALSE	FALSE	FALSE	FALSE	FALSE	TRUE
Pro_2010	TRUE	FALSE	FALSE	FALSE	FALSE	FALSE
Pro_2012	FALSE	TRUE	FALSE	FALSE	FALSE	FALSE
Pro_2013	FALSE	TRUE	TRUE	TRUE	TRUE	FALSE
Pro_2014	TRUE	FALSE	TRUE	TRUE	TRUE	TRUE
Pro_2015	FALSE	TRUE	TRUE	TRUE	TRUE	TRUE
Pro_2016	FALSE	TRUE	FALSE	TRUE	FALSE	FALSE
Pro_2017	TRUE	TRUE	TRUE	TRUE	TRUE	FALSE
Pro_2018	FALSE	TRUE	FALSE	FALSE	FALSE	FALSE
Pro_2019	FALSE	FALSE	TRUE	FALSE	FALSE	FALSE
Pro_2020	TRUE	TRUE	TRUE	FALSE	FALSE	FALSE
Pro_2022	TRUE	FALSE	FALSE	TRUE	FALSE	FALSE
Pro_2024	FALSE	FALSE	FALSE	FALSE	TRUE	FALSE
Pro_2025	FALSE	TRUE	TRUE	FALSE	FALSE	FALSE
Pro_2026	TRUE	FALSE	FALSE	TRUE	TRUE	FALSE
Pro_2027	FALSE	TRUE	TRUE	FALSE	TRUE	TRUE
Pro_2028	TRUE	TRUE	FALSE	TRUE	FALSE	FALSE
Pro_2029	TRUE	FALSE	TRUE	TRUE	TRUE	TRUE
Pro_2030	FALSE	TRUE	TRUE	TRUE	TRUE	TRUE
Pro_2032	FALSE	TRUE	TRUE	TRUE	TRUE	FALSE
Pro_2036	TRUE	TRUE	TRUE	FALSE	FALSE	FALSE
Pro_2039	FALSE	TRUE	TRUE	TRUE	FALSE	FALSE
Pro_2041	TRUE	FALSE	FALSE	FALSE	FALSE	FALSE
Pro_2043	TRUE	TRUE	FALSE	TRUE	FALSE	FALSE
Pro_2044	FALSE	TRUE	TRUE	TRUE	TRUE	FALSE
Pro_2045	TRUE	TRUE	TRUE	TRUE	TRUE	FALSE
Pro_2046	FALSE	TRUE	TRUE	TRUE	FALSE	FALSE
Pro_2047	TRUE	FALSE	FALSE	TRUE	TRUE	FALSE
Pro_2048	TRUE	FALSE	FALSE	TRUE	FALSE	FALSE
Pro_2049	TRUE	FALSE	FALSE	TRUE	TRUE	FALSE
Pro_2050	TRUE	TRUE	TRUE	FALSE	TRUE	TRUE
Pro_2052	TRUE	TRUE	TRUE	FALSE	FALSE	FALSE
Pro_2053	TRUE	TRUE	TRUE	FALSE	FALSE	FALSE
Pro_2054	TRUE	FALSE	FALSE	TRUE	TRUE	FALSE
Pro_2056	FALSE	FALSE	FALSE	TRUE	FALSE	FALSE
Pro_2057	FALSE	FALSE	FALSE	FALSE	TRUE	FALSE
Pro_2058	FALSE	FALSE	FALSE	TRUE	TRUE	FALSE
Pro_2059	FALSE	TRUE	TRUE	TRUE	TRUE	TRUE
Pro_2060	TRUE	FALSE	FALSE	FALSE	FALSE	FALSE
Pro_2062	FALSE	FALSE	TRUE	FALSE	FALSE	FALSE
Pro_2065	FALSE	TRUE	FALSE	TRUE	FALSE	FALSE
Pro_2066	FALSE	FALSE	FALSE	TRUE	TRUE	FALSE
Pro_2067	FALSE	FALSE	TRUE	FALSE	FALSE	FALSE
Pro_2068	TRUE	FALSE	FALSE	TRUE	FALSE	FALSE
Pro_2069	TRUE	FALSE	FALSE	TRUE	TRUE	FALSE
Pro_2070	TRUE	TRUE	TRUE	TRUE	TRUE	FALSE
Pro_2072	TRUE	FALSE	TRUE	TRUE	TRUE	TRUE
Pro_2073	FALSE	FALSE	FALSE	TRUE	TRUE	FALSE
Pro_2074	TRUE	FALSE	FALSE	TRUE	TRUE	FALSE
Pro_2075	TRUE	FALSE	FALSE	TRUE	TRUE	FALSE
Pro_2076	TRUE	FALSE	FALSE	FALSE	TRUE	FALSE
Pro_2077	TRUE	FALSE	TRUE	TRUE	TRUE	FALSE
Pro_2079	TRUE	FALSE	FALSE	TRUE	TRUE	FALSE
Pro_2082	FALSE	TRUE	TRUE	FALSE	FALSE	FALSE
Pro_2083	FALSE	FALSE	FALSE	TRUE	TRUE	FALSE
Pro_2084	TRUE	FALSE	FALSE	TRUE	TRUE	FALSE
Pro_2085	FALSE	FALSE	FALSE	TRUE	TRUE	FALSE
Pro_2086	FALSE	FALSE	FALSE	TRUE	TRUE	FALSE
Pro_2087	FALSE	TRUE	TRUE	TRUE	FALSE	FALSE
Pro_2088	FALSE	TRUE	TRUE	FALSE	FALSE	FALSE
Pro_2089	FALSE	FALSE	FALSE	TRUE	FALSE	FALSE
Pro_2090	TRUE	FALSE	FALSE	TRUE	TRUE	FALSE
Pro_2092	FALSE	FALSE	TRUE	TRUE	TRUE	FALSE
Pro_2093	TRUE	FALSE	TRUE	TRUE	FALSE	TRUE
Pro_2094	TRUE	TRUE	FALSE	FALSE	FALSE	FALSE
Pro_2095	TRUE	TRUE	TRUE	TRUE	TRUE	FALSE
Pro_2096	TRUE	FALSE	FALSE	FALSE	TRUE	FALSE
Pro_2097	TRUE	TRUE	TRUE	FALSE	TRUE	FALSE
Pro_2098	FALSE	FALSE	TRUE	FALSE	FALSE	FALSE
Pro_2099	TRUE	FALSE	FALSE	TRUE	FALSE	FALSE
Pro_2100	FALSE	FALSE	TRUE	FALSE	TRUE	TRUE
Pro_2105	TRUE	FALSE	TRUE	TRUE	TRUE	TRUE
Pro_2107	FALSE	FALSE	FALSE	FALSE	FALSE	TRUE
Pro_2108	TRUE	TRUE	TRUE	TRUE	TRUE	FALSE
Pro_2110	TRUE	TRUE	TRUE	TRUE	TRUE	FALSE
Pro_2112	TRUE	TRUE	TRUE	FALSE	FALSE	FALSE
Pro_2113	TRUE	FALSE	FALSE	FALSE	TRUE	FALSE
Pro_2115	TRUE	TRUE	FALSE	FALSE	FALSE	FALSE
Pro_2118	FALSE	TRUE	TRUE	TRUE	TRUE	FALSE
Pro_2119	FALSE	TRUE	TRUE	FALSE	TRUE	FALSE
Pro_2121	TRUE	TRUE	TRUE	TRUE	TRUE	FALSE
Pro_2122	TRUE	TRUE	TRUE	FALSE	FALSE	FALSE
Pro_2123	FALSE	TRUE	TRUE	TRUE	TRUE	FALSE
Pro_2124	FALSE	FALSE	TRUE	FALSE	FALSE	FALSE
Pro_2125	FALSE	TRUE	FALSE	TRUE	FALSE	FALSE
Pro_2126	FALSE	TRUE	TRUE	FALSE	FALSE	FALSE
Pro_2127	FALSE	FALSE	TRUE	FALSE	FALSE	TRUE
Pro_2128	TRUE	FALSE	FALSE	TRUE	TRUE	FALSE
Pro_2129	TRUE	TRUE	TRUE	FALSE	FALSE	FALSE
Pro_2131	FALSE	FALSE	FALSE	TRUE	TRUE	FALSE
Pro_2133	TRUE	FALSE	FALSE	TRUE	TRUE	FALSE
Pro_2134	TRUE	TRUE	TRUE	FALSE	FALSE	FALSE
Pro_2135	TRUE	FALSE	FALSE	TRUE	TRUE	FALSE
Pro_2136	TRUE	TRUE	TRUE	FALSE	FALSE	FALSE
Pro_2137	FALSE	TRUE	TRUE	TRUE	TRUE	FALSE
Pro_2138	FALSE	TRUE	FALSE	FALSE	FALSE	FALSE
Pro_2139	FALSE	TRUE	TRUE	TRUE	TRUE	FALSE
Pro_2141	FALSE	TRUE	TRUE	TRUE	TRUE	TRUE
Pro_2142	TRUE	FALSE	TRUE	FALSE	FALSE	FALSE
Pro_2143	FALSE	FALSE	TRUE	FALSE	TRUE	TRUE
Pro_2144	TRUE	FALSE	FALSE	TRUE	TRUE	FALSE
Pro_2148	TRUE	FALSE	FALSE	TRUE	TRUE	FALSE
Pro_2149	TRUE	FALSE	FALSE	FALSE	FALSE	FALSE
Pro_2151	FALSE	FALSE	FALSE	TRUE	TRUE	FALSE
Pro_2152	FALSE	FALSE	FALSE	FALSE	FALSE	TRUE
Pro_2153	TRUE	FALSE	FALSE	TRUE	TRUE	FALSE
Pro_2154	FALSE	TRUE	TRUE	TRUE	TRUE	TRUE
Pro_2156	TRUE	TRUE	FALSE	TRUE	FALSE	FALSE
Pro_2158	TRUE	TRUE	TRUE	FALSE	FALSE	FALSE
Pro_2159	FALSE	TRUE	FALSE	TRUE	FALSE	FALSE
Pro_2160	FALSE	FALSE	FALSE	TRUE	TRUE	FALSE
Pro_2161	TRUE	FALSE	FALSE	TRUE	TRUE	FALSE
Pro_2162	TRUE	FALSE	FALSE	FALSE	TRUE	FALSE
Pro_2163	TRUE	FALSE	TRUE	FALSE	FALSE	FALSE
Pro_2165	TRUE	FALSE	FALSE	TRUE	TRUE	FALSE
Pro_2166	FALSE	TRUE	TRUE	FALSE	TRUE	FALSE
Pro_2168	FALSE	FALSE	TRUE	FALSE	FALSE	FALSE
Pro_2169	TRUE	TRUE	FALSE	FALSE	FALSE	FALSE
Pro_2171	TRUE	FALSE	FALSE	TRUE	TRUE	FALSE
Pro_2172	FALSE	TRUE	FALSE	FALSE	FALSE	FALSE
Pro_2173	FALSE	FALSE	TRUE	FALSE	FALSE	FALSE
Pro_2174	TRUE	FALSE	FALSE	FALSE	FALSE	FALSE
Pro_2175	TRUE	TRUE	TRUE	TRUE	TRUE	TRUE
Pro_2176	TRUE	TRUE	TRUE	FALSE	FALSE	FALSE
Pro_2177	FALSE	TRUE	TRUE	TRUE	TRUE	FALSE
Pro_2178	FALSE	FALSE	FALSE	FALSE	TRUE	FALSE
Pro_2179	TRUE	TRUE	TRUE	TRUE	TRUE	FALSE
Pro_2180	FALSE	FALSE	FALSE	FALSE	TRUE	FALSE
Pro_2181	FALSE	FALSE	TRUE	FALSE	FALSE	FALSE
Pro_2183	TRUE	FALSE	FALSE	TRUE	TRUE	FALSE
Pro_2184	TRUE	TRUE	FALSE	TRUE	TRUE	FALSE
Pro_2186	TRUE	FALSE	FALSE	TRUE	TRUE	FALSE
Pro_2187	FALSE	TRUE	TRUE	TRUE	TRUE	FALSE
Pro_2188	FALSE	FALSE	FALSE	TRUE	TRUE	FALSE
Pro_2189	TRUE	FALSE	FALSE	FALSE	TRUE	FALSE
Pro_2190	FALSE	FALSE	FALSE	TRUE	TRUE	FALSE
Pro_2191	FALSE	FALSE	FALSE	TRUE	TRUE	FALSE
Pro_2192	TRUE	TRUE	TRUE	TRUE	FALSE	FALSE
Pro_2193	TRUE	TRUE	TRUE	FALSE	FALSE	FALSE
Pro_2195	FALSE	TRUE	TRUE	FALSE	FALSE	FALSE
Pro_2198	FALSE	FALSE	TRUE	TRUE	TRUE	FALSE
Pro_2199	TRUE	TRUE	TRUE	TRUE	TRUE	TRUE
Pro_2201	TRUE	FALSE	TRUE	TRUE	TRUE	FALSE
Pro_2202	FALSE	TRUE	FALSE	TRUE	FALSE	TRUE
Pro_2203	FALSE	TRUE	TRUE	TRUE	TRUE	FALSE
Pro_2204	FALSE	TRUE	FALSE	TRUE	FALSE	FALSE
Pro_2205	TRUE	FALSE	TRUE	FALSE	FALSE	FALSE
Pro_2206	TRUE	TRUE	TRUE	TRUE	TRUE	TRUE
Pro_2207	FALSE	TRUE	TRUE	TRUE	TRUE	FALSE
Pro_2209	FALSE	FALSE	FALSE	TRUE	TRUE	FALSE
Pro_2210	TRUE	TRUE	TRUE	FALSE	FALSE	FALSE
Pro_2212	TRUE	TRUE	FALSE	FALSE	TRUE	TRUE
Pro_2213	FALSE	FALSE	TRUE	TRUE	TRUE	FALSE
Pro_2214	FALSE	FALSE	FALSE	FALSE	TRUE	TRUE
Pro_2215	FALSE	TRUE	TRUE	TRUE	TRUE	FALSE
Pro_2216	TRUE	TRUE	TRUE	TRUE	FALSE	TRUE
Pro_2217	FALSE	FALSE	FALSE	TRUE	TRUE	FALSE
Pro_2218	TRUE	FALSE	FALSE	FALSE	TRUE	FALSE
Pro_2219	FALSE	TRUE	TRUE	TRUE	TRUE	FALSE
Pro_2220	TRUE	TRUE	FALSE	TRUE	TRUE	FALSE
Pro_2221	FALSE	TRUE	TRUE	TRUE	TRUE	FALSE
Pro_2222	TRUE	TRUE	FALSE	TRUE	FALSE	FALSE
Pro_2223	TRUE	FALSE	FALSE	FALSE	FALSE	FALSE
Pro_2224	FALSE	FALSE	FALSE	TRUE	TRUE	FALSE
Pro_2225	FALSE	FALSE	FALSE	TRUE	FALSE	FALSE
Pro_2226	FALSE	FALSE	TRUE	FALSE	FALSE	FALSE
Pro_2227	TRUE	FALSE	TRUE	FALSE	FALSE	FALSE
Pro_2228	FALSE	FALSE	FALSE	TRUE	TRUE	FALSE
Pro_2229	TRUE	FALSE	FALSE	FALSE	FALSE	FALSE
Pro_2231	FALSE	FALSE	FALSE	TRUE	TRUE	FALSE
Pro_2232	TRUE	TRUE	FALSE	FALSE	FALSE	FALSE
Pro_2234	FALSE	TRUE	FALSE	FALSE	FALSE	FALSE
Pro_2235	FALSE	FALSE	FALSE	TRUE	TRUE	FALSE
Pro_2236	TRUE	FALSE	FALSE	TRUE	TRUE	FALSE
Pro_2238	TRUE	FALSE	FALSE	TRUE	TRUE	FALSE
Pro_2239	TRUE	TRUE	FALSE	FALSE	FALSE	FALSE
Pro_2240	TRUE	FALSE	TRUE	FALSE	TRUE	TRUE
Pro_2241	FALSE	TRUE	TRUE	TRUE	TRUE	TRUE
Pro_2242	FALSE	TRUE	FALSE	TRUE	FALSE	FALSE
Pro_2243	FALSE	FALSE	FALSE	TRUE	FALSE	FALSE
Pro_2244	FALSE	FALSE	TRUE	TRUE	TRUE	FALSE
Pro_2245	TRUE	TRUE	TRUE	TRUE	TRUE	TRUE
Pro_2246	TRUE	FALSE	FALSE	FALSE	TRUE	FALSE
Pro_2247	TRUE	FALSE	TRUE	FALSE	FALSE	FALSE
Pro_2249	TRUE	FALSE	FALSE	FALSE	FALSE	FALSE
Pro_2250	FALSE	FALSE	TRUE	FALSE	FALSE	FALSE
Pro_2251	FALSE	FALSE	FALSE	FALSE	TRUE	TRUE
Pro_2253	FALSE	FALSE	FALSE	TRUE	TRUE	FALSE
Pro_2254	FALSE	FALSE	TRUE	TRUE	TRUE	FALSE
Pro_2256	FALSE	TRUE	TRUE	TRUE	TRUE	FALSE
Pro_2257	TRUE	TRUE	TRUE	TRUE	TRUE	FALSE
Pro_2258	TRUE	FALSE	FALSE	TRUE	TRUE	FALSE
Pro_2259	TRUE	FALSE	FALSE	TRUE	TRUE	FALSE
Pro_2261	TRUE	TRUE	TRUE	TRUE	TRUE	FALSE
Pro_2262	FALSE	FALSE	FALSE	TRUE	FALSE	FALSE
Pro_2265	TRUE	TRUE	FALSE	FALSE	FALSE	FALSE
Pro_2266	TRUE	TRUE	TRUE	FALSE	FALSE	FALSE
Pro_2267	FALSE	FALSE	FALSE	TRUE	FALSE	FALSE
Pro_2268	FALSE	FALSE	TRUE	FALSE	TRUE	FALSE
Pro_2269	FALSE	TRUE	FALSE	TRUE	TRUE	TRUE
Pro_2271	TRUE	FALSE	FALSE	TRUE	TRUE	FALSE
Pro_2272	FALSE	TRUE	FALSE	TRUE	FALSE	FALSE
Pro_2274	FALSE	FALSE	FALSE	FALSE	FALSE	TRUE
Pro_2275	TRUE	TRUE	FALSE	FALSE	FALSE	TRUE
Pro_2276	TRUE	TRUE	TRUE	FALSE	TRUE	TRUE
Pro_2277	TRUE	TRUE	TRUE	TRUE	TRUE	FALSE
Pro_2279	FALSE	TRUE	TRUE	TRUE	TRUE	FALSE
Pro_2280	FALSE	TRUE	TRUE	FALSE	FALSE	FALSE
Pro_2281	TRUE	FALSE	FALSE	TRUE	TRUE	FALSE
Pro_2282	FALSE	FALSE	FALSE	TRUE	FALSE	FALSE
Pro_2283	FALSE	TRUE	FALSE	TRUE	FALSE	FALSE
Pro_2284	FALSE	TRUE	TRUE	TRUE	TRUE	FALSE
Pro_2285	FALSE	FALSE	TRUE	FALSE	FALSE	FALSE
Pro_2286	TRUE	TRUE	FALSE	FALSE	FALSE	FALSE
Pro_2288	TRUE	TRUE	TRUE	FALSE	FALSE	FALSE
Pro_2289	TRUE	FALSE	TRUE	FALSE	TRUE	FALSE
Pro_2290	TRUE	TRUE	TRUE	FALSE	FALSE	FALSE
Pro_2291	TRUE	TRUE	TRUE	TRUE	FALSE	FALSE
Pro_2292	TRUE	FALSE	FALSE	FALSE	FALSE	FALSE
Pro_2293	FALSE	TRUE	TRUE	TRUE	TRUE	FALSE
Pro_2295	TRUE	TRUE	TRUE	FALSE	TRUE	FALSE
Pro_2296	FALSE	FALSE	TRUE	TRUE	TRUE	FALSE
Pro_2297	TRUE	FALSE	FALSE	FALSE	FALSE	FALSE
Pro_2298	FALSE	FALSE	FALSE	TRUE	TRUE	FALSE
Pro_2299	FALSE	TRUE	FALSE	TRUE	FALSE	FALSE
Pro_2300	FALSE	TRUE	TRUE	TRUE	TRUE	FALSE
Pro_2301	FALSE	TRUE	TRUE	FALSE	TRUE	FALSE
Pro_2302	TRUE	FALSE	TRUE	FALSE	FALSE	FALSE
Pro_2305	FALSE	TRUE	TRUE	TRUE	TRUE	TRUE
Pro_2306	FALSE	FALSE	FALSE	FALSE	TRUE	FALSE
Pro_2307	TRUE	FALSE	TRUE	TRUE	TRUE	FALSE
Pro_2308	FALSE	TRUE	FALSE	FALSE	FALSE	FALSE
Pro_2309	TRUE	FALSE	FALSE	TRUE	TRUE	FALSE
Pro_2310	TRUE	FALSE	TRUE	TRUE	TRUE	FALSE
Pro_2311	TRUE	FALSE	FALSE	TRUE	TRUE	FALSE
Pro_2312	FALSE	TRUE	FALSE	TRUE	FALSE	FALSE
Pro_2313	FALSE	TRUE	FALSE	FALSE	FALSE	FALSE
Pro_2314	TRUE	FALSE	FALSE	TRUE	TRUE	FALSE
Pro_2315	TRUE	TRUE	TRUE	TRUE	TRUE	FALSE
Pro_2316	FALSE	TRUE	FALSE	TRUE	FALSE	FALSE
Pro_2317	TRUE	TRUE	FALSE	FALSE	FALSE	FALSE
Pro_2318	TRUE	TRUE	TRUE	TRUE	TRUE	FALSE
Pro_2319	TRUE	FALSE	FALSE	FALSE	FALSE	FALSE
Pro_2320	FALSE	TRUE	TRUE	TRUE	TRUE	FALSE
Pro_2321	TRUE	TRUE	FALSE	TRUE	FALSE	FALSE
Pro_2322	TRUE	FALSE	TRUE	FALSE	FALSE	FALSE
Pro_2323	FALSE	FALSE	FALSE	TRUE	TRUE	FALSE
Pro_2324	FALSE	FALSE	FALSE	FALSE	TRUE	FALSE
Pro_2325	FALSE	FALSE	FALSE	TRUE	TRUE	FALSE
Pro_2326	TRUE	FALSE	FALSE	TRUE	TRUE	FALSE
Pro_2327	TRUE	TRUE	TRUE	TRUE	TRUE	FALSE
Pro_2328	FALSE	FALSE	FALSE	TRUE	TRUE	FALSE
Pro_2329	TRUE	TRUE	FALSE	FALSE	FALSE	FALSE
Pro_2330	FALSE	TRUE	FALSE	TRUE	TRUE	FALSE
Pro_2334	FALSE	TRUE	TRUE	TRUE	TRUE	FALSE
Pro_2335	FALSE	TRUE	TRUE	FALSE	FALSE	FALSE
Pro_2336	FALSE	FALSE	TRUE	TRUE	TRUE	FALSE
Pro_2337	TRUE	FALSE	FALSE	TRUE	TRUE	FALSE
Pro_2338	TRUE	TRUE	TRUE	FALSE	FALSE	FALSE
Pro_2339	TRUE	TRUE	TRUE	TRUE	TRUE	FALSE
Pro_2340	TRUE	FALSE	FALSE	TRUE	TRUE	FALSE
Pro_2341	TRUE	TRUE	TRUE	FALSE	FALSE	FALSE
Pro_2342	TRUE	FALSE	FALSE	TRUE	TRUE	FALSE
Pro_2343	FALSE	FALSE	FALSE	TRUE	TRUE	FALSE
Pro_2344	TRUE	TRUE	TRUE	FALSE	FALSE	FALSE
Pro_2347	FALSE	TRUE	FALSE	TRUE	FALSE	FALSE
Pro_2348	FALSE	TRUE	TRUE	TRUE	TRUE	FALSE
Pro_2350	TRUE	FALSE	FALSE	FALSE	FALSE	FALSE
Pro_2351	FALSE	FALSE	FALSE	FALSE	FALSE	TRUE
Pro_2353	FALSE	FALSE	TRUE	TRUE	TRUE	TRUE
Pro_2354	TRUE	TRUE	FALSE	FALSE	FALSE	FALSE
Pro_2356	FALSE	TRUE	TRUE	TRUE	TRUE	FALSE
Pro_2357	FALSE	FALSE	FALSE	FALSE	TRUE	FALSE
Pro_2358	TRUE	TRUE	TRUE	FALSE	FALSE	FALSE
Pro_2359	TRUE	FALSE	FALSE	TRUE	TRUE	FALSE
Pro_2360	TRUE	FALSE	FALSE	TRUE	TRUE	FALSE
Pro_2361	FALSE	TRUE	FALSE	TRUE	TRUE	FALSE
Pro_2362	TRUE	TRUE	FALSE	TRUE	TRUE	FALSE
Pro_2363	TRUE	FALSE	FALSE	TRUE	TRUE	FALSE
Pro_2364	TRUE	TRUE	TRUE	TRUE	TRUE	TRUE
Pro_2365	TRUE	TRUE	TRUE	FALSE	TRUE	FALSE
Pro_2366	FALSE	TRUE	TRUE	TRUE	TRUE	FALSE
Pro_2367	TRUE	TRUE	TRUE	TRUE	TRUE	TRUE
Pro_2368	FALSE	TRUE	FALSE	FALSE	FALSE	FALSE
Pro_2369	TRUE	FALSE	FALSE	TRUE	TRUE	FALSE
Pro_2370	TRUE	FALSE	FALSE	TRUE	TRUE	FALSE
Pro_2372	TRUE	TRUE	TRUE	TRUE	TRUE	FALSE
Pro_2373	FALSE	FALSE	FALSE	FALSE	FALSE	TRUE
Pro_2375	TRUE	TRUE	TRUE	FALSE	FALSE	FALSE
Pro_2376	FALSE	TRUE	FALSE	TRUE	FALSE	FALSE
Pro_2377	TRUE	TRUE	FALSE	TRUE	FALSE	FALSE
Pro_2378	TRUE	FALSE	TRUE	TRUE	TRUE	FALSE
Pro_2379	TRUE	FALSE	FALSE	TRUE	TRUE	FALSE
Pro_2380	TRUE	FALSE	TRUE	TRUE	FALSE	FALSE
Pro_2381	TRUE	TRUE	TRUE	FALSE	FALSE	FALSE
Pro_2382	FALSE	FALSE	FALSE	TRUE	TRUE	FALSE
Pro_2383	FALSE	TRUE	FALSE	TRUE	FALSE	FALSE
Pro_2384	TRUE	FALSE	FALSE	FALSE	FALSE	FALSE
Pro_2386	TRUE	FALSE	FALSE	FALSE	FALSE	FALSE
Pro_2387	TRUE	FALSE	FALSE	TRUE	TRUE	FALSE
Pro_2389	TRUE	FALSE	FALSE	FALSE	FALSE	FALSE
Pro_2390	FALSE	FALSE	TRUE	TRUE	TRUE	FALSE
Pro_2391	TRUE	FALSE	FALSE	FALSE	FALSE	FALSE
Pro_2392	FALSE	FALSE	FALSE	TRUE	TRUE	FALSE
Pro_2393	FALSE	FALSE	FALSE	FALSE	TRUE	FALSE
Pro_2394	FALSE	TRUE	TRUE	FALSE	TRUE	FALSE
Pro_2395	FALSE	TRUE	TRUE	TRUE	TRUE	FALSE
Pro_2396	FALSE	TRUE	TRUE	TRUE	TRUE	FALSE
Pro_2397	TRUE	FALSE	FALSE	FALSE	FALSE	FALSE
Pro_2399	FALSE	FALSE	FALSE	TRUE	FALSE	FALSE
Pro_2400	TRUE	TRUE	TRUE	FALSE	FALSE	FALSE
Pro_2401	TRUE	FALSE	FALSE	TRUE	TRUE	FALSE
Pro_2402	FALSE	TRUE	TRUE	FALSE	FALSE	FALSE
Pro_2403	FALSE	TRUE	FALSE	TRUE	FALSE	FALSE
Pro_2404	FALSE	TRUE	TRUE	TRUE	TRUE	FALSE
Pro_2405	TRUE	FALSE	FALSE	TRUE	TRUE	FALSE
Pro_2406	TRUE	FALSE	FALSE	FALSE	TRUE	FALSE
Pro_2407	TRUE	FALSE	FALSE	FALSE	TRUE	FALSE
Pro_2408	FALSE	FALSE	TRUE	FALSE	TRUE	FALSE
Pro_2409	TRUE	FALSE	FALSE	TRUE	TRUE	FALSE
Pro_2410	FALSE	TRUE	TRUE	TRUE	TRUE	FALSE
Pro_2411	TRUE	TRUE	TRUE	TRUE	TRUE	FALSE
Pro_2412	TRUE	FALSE	FALSE	TRUE	TRUE	FALSE
Pro_2414	FALSE	FALSE	FALSE	TRUE	TRUE	FALSE
Pro_2415	TRUE	TRUE	TRUE	FALSE	TRUE	TRUE
Pro_2417	FALSE	TRUE	FALSE	TRUE	FALSE	FALSE
Pro_2418	FALSE	FALSE	FALSE	TRUE	FALSE	TRUE
Pro_2419	TRUE	FALSE	TRUE	FALSE	FALSE	FALSE
Pro_2420	TRUE	TRUE	FALSE	TRUE	TRUE	FALSE
Pro_2421	FALSE	FALSE	TRUE	TRUE	TRUE	FALSE
Pro_2422	FALSE	TRUE	TRUE	TRUE	TRUE	FALSE
Pro_2425	FALSE	TRUE	FALSE	FALSE	FALSE	FALSE
Pro_2426	FALSE	FALSE	FALSE	TRUE	FALSE	FALSE
Pro_2428	TRUE	TRUE	FALSE	FALSE	FALSE	FALSE
Pro_2429	FALSE	TRUE	TRUE	TRUE	TRUE	FALSE
Pro_2430	FALSE	TRUE	TRUE	TRUE	TRUE	FALSE
Pro_2433	FALSE	TRUE	TRUE	FALSE	TRUE	FALSE
Pro_2434	FALSE	FALSE	TRUE	FALSE	TRUE	TRUE
Pro_2435	FALSE	TRUE	TRUE	TRUE	TRUE	TRUE
Pro_2436	TRUE	FALSE	FALSE	TRUE	TRUE	FALSE
Pro_2438	FALSE	FALSE	FALSE	TRUE	TRUE	FALSE
Pro_2440	TRUE	FALSE	FALSE	TRUE	TRUE	FALSE
Pro_2442	FALSE	FALSE	TRUE	FALSE	FALSE	FALSE
Pro_2444	FALSE	TRUE	FALSE	TRUE	FALSE	FALSE
Pro_2445	FALSE	FALSE	FALSE	TRUE	FALSE	TRUE
Pro_2446	TRUE	TRUE	FALSE	FALSE	FALSE	FALSE
Pro_2447	FALSE	TRUE	TRUE	FALSE	FALSE	FALSE
Pro_2448	FALSE	FALSE	TRUE	FALSE	TRUE	TRUE
Pro_2449	FALSE	FALSE	FALSE	TRUE	FALSE	FALSE
Pro_2450	TRUE	FALSE	FALSE	TRUE	FALSE	FALSE
Pro_2451	FALSE	FALSE	FALSE	FALSE	FALSE	TRUE
Pro_2452	TRUE	FALSE	FALSE	TRUE	FALSE	FALSE
Pro_2453	FALSE	TRUE	TRUE	TRUE	TRUE	FALSE
Pro_2455	FALSE	FALSE	TRUE	FALSE	FALSE	FALSE
Pro_2456	TRUE	FALSE	FALSE	TRUE	TRUE	FALSE
Pro_2458	FALSE	FALSE	TRUE	TRUE	TRUE	FALSE
Pro_2459	FALSE	TRUE	TRUE	TRUE	TRUE	FALSE
Pro_2460	FALSE	FALSE	FALSE	TRUE	TRUE	TRUE
Pro_2461	FALSE	FALSE	TRUE	TRUE	TRUE	FALSE
Pro_2463	TRUE	TRUE	TRUE	TRUE	TRUE	FALSE
Pro_2464	FALSE	TRUE	TRUE	TRUE	TRUE	FALSE
Pro_2465	TRUE	FALSE	FALSE	TRUE	TRUE	FALSE
Pro_2467	TRUE	TRUE	TRUE	TRUE	TRUE	FALSE
Pro_2468	FALSE	FALSE	FALSE	TRUE	FALSE	FALSE
Pro_2469	TRUE	FALSE	FALSE	TRUE	TRUE	FALSE
Pro_2471	FALSE	TRUE	TRUE	TRUE	TRUE	FALSE
Pro_2472	TRUE	FALSE	FALSE	TRUE	TRUE	FALSE
Pro_2473	TRUE	TRUE	TRUE	FALSE	FALSE	FALSE
Pro_2474	TRUE	FALSE	TRUE	TRUE	TRUE	TRUE
Pro_2475	FALSE	TRUE	TRUE	TRUE	TRUE	TRUE
Pro_2476	FALSE	FALSE	FALSE	TRUE	TRUE	FALSE
Pro_2478	TRUE	TRUE	TRUE	FALSE	FALSE	FALSE
Pro_2479	FALSE	FALSE	TRUE	TRUE	TRUE	FALSE
Pro_2480	TRUE	FALSE	TRUE	FALSE	FALSE	FALSE
Pro_2481	FALSE	TRUE	TRUE	TRUE	TRUE	FALSE
Pro_2482	TRUE	FALSE	TRUE	TRUE	TRUE	FALSE
Pro_2483	FALSE	FALSE	TRUE	FALSE	FALSE	TRUE
Pro_2484	FALSE	FALSE	FALSE	TRUE	TRUE	FALSE
Pro_2485	TRUE	FALSE	FALSE	TRUE	TRUE	FALSE
Pro_2486	TRUE	FALSE	FALSE	FALSE	FALSE	FALSE
Pro_2487	FALSE	FALSE	FALSE	FALSE	TRUE	FALSE
Pro_2490	TRUE	FALSE	FALSE	TRUE	TRUE	FALSE
Pro_2491	TRUE	TRUE	TRUE	FALSE	FALSE	FALSE
Pro_2493	FALSE	FALSE	FALSE	TRUE	TRUE	FALSE
Pro_2494	FALSE	TRUE	TRUE	FALSE	FALSE	FALSE
Pro_2495	TRUE	FALSE	TRUE	TRUE	FALSE	TRUE
Pro_2496	TRUE	FALSE	FALSE	TRUE	FALSE	FALSE
Pro_2497	FALSE	FALSE	FALSE	TRUE	TRUE	FALSE
Pro_2498	TRUE	FALSE	FALSE	TRUE	TRUE	FALSE
Pro_2499	TRUE	FALSE	FALSE	TRUE	TRUE	FALSE
Pro_2500	FALSE	FALSE	TRUE	FALSE	FALSE	FALSE
Pro_2501	TRUE	TRUE	FALSE	FALSE	TRUE	TRUE
Pro_2502	TRUE	TRUE	FALSE	FALSE	FALSE	FALSE
Pro_2504	TRUE	TRUE	TRUE	FALSE	FALSE	FALSE
Pro_2505	FALSE	TRUE	TRUE	TRUE	TRUE	TRUE
Pro_2507	FALSE	FALSE	FALSE	TRUE	TRUE	FALSE
Pro_2508	FALSE	FALSE	FALSE	TRUE	FALSE	FALSE
Pro_2509	FALSE	FALSE	TRUE	FALSE	FALSE	FALSE
Pro_2510	FALSE	TRUE	TRUE	FALSE	TRUE	FALSE
Pro_2511	FALSE	TRUE	TRUE	FALSE	TRUE	TRUE
Pro_2512	TRUE	FALSE	TRUE	TRUE	TRUE	TRUE
Pro_2514	FALSE	FALSE	FALSE	TRUE	FALSE	FALSE
Pro_2515	TRUE	FALSE	FALSE	TRUE	TRUE	FALSE
Pro_2517	FALSE	TRUE	TRUE	TRUE	FALSE	FALSE
Pro_2520	FALSE	TRUE	FALSE	FALSE	FALSE	FALSE
Pro_2521	FALSE	TRUE	FALSE	FALSE	FALSE	FALSE
Pro_2525	TRUE	TRUE	TRUE	FALSE	FALSE	FALSE
Pro_2526	FALSE	FALSE	FALSE	FALSE	TRUE	FALSE
Pro_2528	FALSE	FALSE	FALSE	FALSE	TRUE	FALSE
Pro_2529	TRUE	FALSE	FALSE	FALSE	FALSE	FALSE
Pro_2531	TRUE	TRUE	TRUE	FALSE	FALSE	FALSE
Pro_2532	TRUE	FALSE	FALSE	FALSE	FALSE	FALSE
Pro_2533	FALSE	FALSE	FALSE	FALSE	TRUE	FALSE
Pro_2534	FALSE	FALSE	FALSE	FALSE	FALSE	TRUE
Pro_2535	FALSE	TRUE	TRUE	TRUE	TRUE	FALSE
Pro_2536	FALSE	TRUE	TRUE	FALSE	FALSE	FALSE
Pro_2537	FALSE	TRUE	TRUE	TRUE	TRUE	TRUE
Pro_2538	TRUE	TRUE	FALSE	TRUE	FALSE	FALSE
Pro_2539	TRUE	FALSE	FALSE	FALSE	FALSE	FALSE
Pro_2540	TRUE	TRUE	FALSE	FALSE	FALSE	FALSE
Pro_2542	TRUE	FALSE	TRUE	TRUE	TRUE	FALSE
Pro_2543	TRUE	TRUE	TRUE	TRUE	TRUE	FALSE
Pro_2545	TRUE	FALSE	TRUE	TRUE	TRUE	FALSE
Pro_2546	TRUE	FALSE	TRUE	TRUE	TRUE	FALSE
Pro_2548	TRUE	TRUE	TRUE	FALSE	FALSE	FALSE
Pro_2549	TRUE	FALSE	TRUE	TRUE	TRUE	FALSE
Pro_2550	TRUE	FALSE	FALSE	TRUE	TRUE	FALSE
Pro_2551	TRUE	FALSE	FALSE	TRUE	TRUE	TRUE
Pro_2552	FALSE	TRUE	FALSE	TRUE	FALSE	FALSE
Pro_2553	TRUE	TRUE	TRUE	FALSE	FALSE	FALSE
Pro_2554	TRUE	TRUE	TRUE	TRUE	TRUE	FALSE
Pro_2558	FALSE	FALSE	FALSE	TRUE	TRUE	FALSE
Pro_2559	TRUE	TRUE	FALSE	TRUE	FALSE	FALSE
Pro_2560	TRUE	FALSE	FALSE	TRUE	FALSE	FALSE
Pro_2561	FALSE	TRUE	TRUE	TRUE	TRUE	TRUE
Pro_2562	FALSE	TRUE	FALSE	TRUE	TRUE	FALSE
Pro_2563	TRUE	FALSE	FALSE	FALSE	FALSE	FALSE
Pro_2564	TRUE	TRUE	TRUE	TRUE	TRUE	FALSE
Pro_2567	FALSE	FALSE	FALSE	TRUE	FALSE	FALSE
Pro_2568	TRUE	FALSE	FALSE	TRUE	TRUE	FALSE
Pro_2569	FALSE	FALSE	FALSE	FALSE	TRUE	FALSE
Pro_2570	FALSE	TRUE	TRUE	TRUE	TRUE	FALSE
Pro_2572	TRUE	FALSE	TRUE	TRUE	TRUE	TRUE
Pro_2573	FALSE	FALSE	FALSE	FALSE	TRUE	FALSE
Pro_2574	FALSE	FALSE	TRUE	FALSE	TRUE	FALSE
Pro_2576	TRUE	FALSE	FALSE	TRUE	TRUE	FALSE
Pro_2578	TRUE	FALSE	FALSE	TRUE	TRUE	FALSE
Pro_2579	FALSE	TRUE	TRUE	FALSE	FALSE	FALSE
Pro_2580	TRUE	FALSE	FALSE	TRUE	TRUE	FALSE
Pro_2581	TRUE	TRUE	FALSE	FALSE	FALSE	FALSE
Pro_2582	FALSE	TRUE	TRUE	TRUE	TRUE	FALSE
Pro_2583	TRUE	FALSE	TRUE	FALSE	TRUE	FALSE
Pro_2584	TRUE	TRUE	TRUE	FALSE	TRUE	FALSE
Pro_2585	TRUE	FALSE	FALSE	TRUE	FALSE	FALSE
Pro_2587	TRUE	TRUE	FALSE	TRUE	TRUE	FALSE
Pro_2588	FALSE	FALSE	FALSE	FALSE	FALSE	TRUE
Pro_2589	FALSE	TRUE	FALSE	TRUE	FALSE	FALSE
Pro_2590	FALSE	FALSE	TRUE	FALSE	FALSE	FALSE
Pro_2591	TRUE	FALSE	FALSE	TRUE	TRUE	FALSE
Pro_2593	TRUE	TRUE	FALSE	TRUE	FALSE	FALSE
Pro_2594	TRUE	FALSE	FALSE	TRUE	TRUE	FALSE
Pro_2595	TRUE	FALSE	FALSE	TRUE	TRUE	FALSE
Pro_2596	FALSE	FALSE	FALSE	TRUE	TRUE	FALSE
Pro_2597	FALSE	TRUE	TRUE	TRUE	TRUE	FALSE
Pro_2598	TRUE	FALSE	FALSE	TRUE	TRUE	FALSE
Pro_2599	TRUE	FALSE	FALSE	TRUE	TRUE	TRUE
[truncated: 1,797 more rows]

## Sheet: H-3593
Differential expressed proteins in Heilaoya
	H16 vs H20	H16 vs H36	H16 vs H42	H20 vs H36	H20 vs H42	H36 vs H42
Pro_1	TRUE	FALSE	FALSE	TRUE	TRUE	FALSE
Pro_2	TRUE	TRUE	TRUE	FALSE	FALSE	FALSE
Pro_4	TRUE	TRUE	TRUE	FALSE	FALSE	FALSE
Pro_5	TRUE	TRUE	FALSE	TRUE	TRUE	FALSE
Pro_6	FALSE	TRUE	FALSE	TRUE	TRUE	FALSE
Pro_7	TRUE	TRUE	TRUE	TRUE	TRUE	FALSE
Pro_8	FALSE	FALSE	FALSE	TRUE	TRUE	FALSE
Pro_9	TRUE	FALSE	FALSE	TRUE	TRUE	FALSE
Pro_10	TRUE	FALSE	TRUE	TRUE	TRUE	FALSE
Pro_11	FALSE	FALSE	FALSE	TRUE	TRUE	FALSE
Pro_16	TRUE	FALSE	FALSE	FALSE	FALSE	FALSE
Pro_17	FALSE	FALSE	TRUE	TRUE	TRUE	FALSE
Pro_18	TRUE	FALSE	FALSE	TRUE	TRUE	FALSE
Pro_19	TRUE	FALSE	FALSE	FALSE	FALSE	FALSE
Pro_20	TRUE	TRUE	TRUE	FALSE	FALSE	FALSE
Pro_21	TRUE	FALSE	FALSE	TRUE	TRUE	FALSE
Pro_24	TRUE	TRUE	FALSE	FALSE	FALSE	FALSE
Pro_27	TRUE	TRUE	TRUE	FALSE	FALSE	FALSE
Pro_28	TRUE	FALSE	FALSE	TRUE	TRUE	FALSE
Pro_29	TRUE	TRUE	FALSE	FALSE	FALSE	FALSE
Pro_30	TRUE	FALSE	FALSE	TRUE	TRUE	FALSE
Pro_31	TRUE	FALSE	FALSE	FALSE	FALSE	FALSE
Pro_32	TRUE	FALSE	FALSE	TRUE	TRUE	FALSE
Pro_36	TRUE	TRUE	TRUE	TRUE	TRUE	FALSE
Pro_37	FALSE	TRUE	TRUE	TRUE	TRUE	TRUE
Pro_38	TRUE	TRUE	TRUE	FALSE	FALSE	TRUE
Pro_39	TRUE	TRUE	FALSE	FALSE	FALSE	FALSE
Pro_40	TRUE	TRUE	TRUE	FALSE	FALSE	FALSE
Pro_41	TRUE	TRUE	TRUE	FALSE	FALSE	TRUE
Pro_42	FALSE	TRUE	TRUE	TRUE	TRUE	FALSE
Pro_43	FALSE	TRUE	TRUE	FALSE	FALSE	TRUE
Pro_44	TRUE	TRUE	TRUE	TRUE	TRUE	FALSE
Pro_45	TRUE	TRUE	TRUE	FALSE	FALSE	FALSE
Pro_46	TRUE	TRUE	TRUE	TRUE	TRUE	FALSE
Pro_47	TRUE	TRUE	TRUE	TRUE	TRUE	FALSE
Pro_48	TRUE	TRUE	TRUE	FALSE	FALSE	FALSE
Pro_49	TRUE	TRUE	FALSE	FALSE	FALSE	FALSE
Pro_50	TRUE	TRUE	TRUE	FALSE	FALSE	TRUE
Pro_51	FALSE	TRUE	TRUE	TRUE	TRUE	TRUE
Pro_52	TRUE	TRUE	TRUE	FALSE	FALSE	TRUE
Pro_53	TRUE	FALSE	FALSE	FALSE	FALSE	FALSE
Pro_54	TRUE	TRUE	TRUE	TRUE	TRUE	FALSE
Pro_55	TRUE	TRUE	TRUE	FALSE	FALSE	TRUE
Pro_56	TRUE	TRUE	TRUE	FALSE	FALSE	TRUE
Pro_57	TRUE	TRUE	TRUE	TRUE	TRUE	TRUE
Pro_58	TRUE	TRUE	FALSE	FALSE	FALSE	FALSE
Pro_59	TRUE	TRUE	TRUE	TRUE	TRUE	TRUE
Pro_60	TRUE	FALSE	FALSE	FALSE	FALSE	FALSE
Pro_61	TRUE	TRUE	TRUE	TRUE	TRUE	TRUE
Pro_62	TRUE	TRUE	TRUE	TRUE	TRUE	FALSE
Pro_64	FALSE	FALSE	FALSE	TRUE	TRUE	FALSE
Pro_65	TRUE	TRUE	TRUE	FALSE	FALSE	FALSE
Pro_66	TRUE	TRUE	TRUE	TRUE	TRUE	FALSE
Pro_67	TRUE	FALSE	FALSE	TRUE	TRUE	FALSE
Pro_69	TRUE	FALSE	FALSE	TRUE	TRUE	FALSE
Pro_70	FALSE	TRUE	FALSE	FALSE	FALSE	FALSE
Pro_71	TRUE	TRUE	FALSE	TRUE	TRUE	FALSE
Pro_72	TRUE	FALSE	FALSE	TRUE	TRUE	FALSE
Pro_73	TRUE	FALSE	FALSE	TRUE	TRUE	FALSE
Pro_74	FALSE	TRUE	FALSE	FALSE	FALSE	TRUE
Pro_76	FALSE	TRUE	TRUE	FALSE	FALSE	FALSE
Pro_78	FALSE	FALSE	TRUE	FALSE	FALSE	TRUE
Pro_79	TRUE	FALSE	FALSE	FALSE	FALSE	FALSE
Pro_80	FALSE	FALSE	FALSE	FALSE	FALSE	FALSE
Pro_81	FALSE	TRUE	FALSE	TRUE	TRUE	FALSE
Pro_82	TRUE	TRUE	TRUE	FALSE	FALSE	FALSE
Pro_83	TRUE	FALSE	FALSE	TRUE	TRUE	FALSE
Pro_84	FALSE	TRUE	TRUE	TRUE	TRUE	FALSE
Pro_85	FALSE	FALSE	TRUE	FALSE	FALSE	FALSE
Pro_86	FALSE	TRUE	FALSE	TRUE	TRUE	FALSE
Pro_87	TRUE	FALSE	FALSE	TRUE	TRUE	FALSE
Pro_89	FALSE	FALSE	FALSE	FALSE	FALSE	TRUE
Pro_90	TRUE	TRUE	TRUE	FALSE	FALSE	FALSE
Pro_91	TRUE	FALSE	FALSE	TRUE	TRUE	FALSE
Pro_92	TRUE	TRUE	TRUE	TRUE	TRUE	TRUE
Pro_94	FALSE	TRUE	FALSE	FALSE	FALSE	FALSE
Pro_95	FALSE	TRUE	TRUE	FALSE	FALSE	FALSE
Pro_96	TRUE	FALSE	FALSE	TRUE	TRUE	FALSE
Pro_97	TRUE	FALSE	FALSE	TRUE	TRUE	FALSE
Pro_98	TRUE	TRUE	TRUE	TRUE	TRUE	FALSE
Pro_100	FALSE	TRUE	TRUE	FALSE	FALSE	FALSE
Pro_101	FALSE	TRUE	FALSE	FALSE	FALSE	FALSE
Pro_104	FALSE	TRUE	TRUE	FALSE	FALSE	FALSE
Pro_105	TRUE	FALSE	FALSE	FALSE	FALSE	FALSE
Pro_109	FALSE	FALSE	FALSE	FALSE	FALSE	TRUE
Pro_110	FALSE	FALSE	FALSE	TRUE	TRUE	FALSE
Pro_111	TRUE	FALSE	FALSE	TRUE	TRUE	TRUE
Pro_113	FALSE	TRUE	TRUE	FALSE	FALSE	FALSE
Pro_114	FALSE	TRUE	TRUE	FALSE	FALSE	FALSE
Pro_115	TRUE	FALSE	FALSE	TRUE	TRUE	FALSE
Pro_116	TRUE	FALSE	TRUE	TRUE	TRUE	FALSE
Pro_118	FALSE	FALSE	FALSE	FALSE	FALSE	FALSE
Pro_119	TRUE	FALSE	FALSE	TRUE	TRUE	FALSE
Pro_120	TRUE	TRUE	TRUE	TRUE	TRUE	FALSE
Pro_121	TRUE	TRUE	TRUE	TRUE	TRUE	FALSE
Pro_122	FALSE	TRUE	FALSE	FALSE	FALSE	FALSE
Pro_123	TRUE	FALSE	FALSE	TRUE	TRUE	FALSE
Pro_124	TRUE	FALSE	FALSE	TRUE	TRUE	FALSE
Pro_125	TRUE	TRUE	TRUE	FALSE	FALSE	FALSE
Pro_126	FALSE	TRUE	TRUE	TRUE	TRUE	FALSE
Pro_127	FALSE	FALSE	TRUE	FALSE	FALSE	FALSE
Pro_128	FALSE	TRUE	TRUE	TRUE	TRUE	FALSE
Pro_129	FALSE	TRUE	TRUE	FALSE	FALSE	FALSE
Pro_130	FALSE	TRUE	TRUE	FALSE	FALSE	TRUE
Pro_131	TRUE	FALSE	FALSE	TRUE	TRUE	FALSE
Pro_133	FALSE	FALSE	FALSE	TRUE	TRUE	FALSE
Pro_134	TRUE	FALSE	FALSE	FALSE	FALSE	FALSE
Pro_135	TRUE	FALSE	FALSE	FALSE	FALSE	FALSE
Pro_136	TRUE	FALSE	FALSE	TRUE	TRUE	FALSE
Pro_137	FALSE	TRUE	TRUE	FALSE	FALSE	FALSE
Pro_138	FALSE	TRUE	TRUE	TRUE	TRUE	FALSE
Pro_139	TRUE	TRUE	TRUE	FALSE	FALSE	FALSE
Pro_140	TRUE	FALSE	FALSE	TRUE	TRUE	FALSE
Pro_142	FALSE	TRUE	FALSE	FALSE	FALSE	FALSE
Pro_143	TRUE	FALSE	FALSE	TRUE	TRUE	FALSE
Pro_144	TRUE	FALSE	FALSE	FALSE	FALSE	FALSE
Pro_146	TRUE	FALSE	FALSE	TRUE	TRUE	FALSE
Pro_148	FALSE	FALSE	FALSE	TRUE	TRUE	FALSE
Pro_149	TRUE	TRUE	FALSE	TRUE	TRUE	FALSE
Pro_150	FALSE	TRUE	FALSE	FALSE	FALSE	FALSE
Pro_151	FALSE	FALSE	FALSE	FALSE	FALSE	FALSE
Pro_152	TRUE	TRUE	FALSE	FALSE	FALSE	FALSE
Pro_153	FALSE	TRUE	TRUE	FALSE	FALSE	FALSE
Pro_154	FALSE	FALSE	TRUE	TRUE	TRUE	FALSE
Pro_155	TRUE	FALSE	FALSE	TRUE	TRUE	FALSE
Pro_156	FALSE	FALSE	TRUE	FALSE	FALSE	FALSE
Pro_157	TRUE	TRUE	TRUE	TRUE	TRUE	TRUE
Pro_159	TRUE	TRUE	FALSE	TRUE	TRUE	FALSE
Pro_160	TRUE	FALSE	TRUE	FALSE	FALSE	FALSE
Pro_161	FALSE	FALSE	TRUE	FALSE	FALSE	FALSE
Pro_162	TRUE	FALSE	FALSE	TRUE	TRUE	FALSE
Pro_163	TRUE	TRUE	TRUE	FALSE	FALSE	FALSE
Pro_164	FALSE	TRUE	TRUE	FALSE	FALSE	FALSE
Pro_165	FALSE	TRUE	TRUE	FALSE	FALSE	FALSE
Pro_166	TRUE	TRUE	TRUE	FALSE	FALSE	FALSE
Pro_168	TRUE	FALSE	FALSE	FALSE	FALSE	FALSE
Pro_169	TRUE	FALSE	FALSE	TRUE	TRUE	FALSE
Pro_170	TRUE	FALSE	FALSE	TRUE	TRUE	FALSE
Pro_171	FALSE	FALSE	FALSE	FALSE	FALSE	FALSE
Pro_172	TRUE	TRUE	TRUE	FALSE	FALSE	FALSE
Pro_173	FALSE	TRUE	FALSE	TRUE	TRUE	FALSE
Pro_175	TRUE	FALSE	FALSE	TRUE	TRUE	FALSE
Pro_177	FALSE	FALSE	FALSE	TRUE	TRUE	FALSE
Pro_179	FALSE	TRUE	TRUE	FALSE	FALSE	FALSE
Pro_180	FALSE	TRUE	TRUE	FALSE	FALSE	FALSE
Pro_182	TRUE	TRUE	TRUE	FALSE	FALSE	FALSE
Pro_183	FALSE	FALSE	TRUE	FALSE	FALSE	FALSE
Pro_184	TRUE	TRUE	TRUE	TRUE	TRUE	FALSE
Pro_185	FALSE	FALSE	TRUE	FALSE	FALSE	FALSE
Pro_186	TRUE	FALSE	FALSE	TRUE	TRUE	FALSE
Pro_187	FALSE	FALSE	FALSE	FALSE	FALSE	FALSE
Pro_189	TRUE	TRUE	TRUE	FALSE	FALSE	FALSE
Pro_190	TRUE	FALSE	FALSE	TRUE	TRUE	FALSE
Pro_191	TRUE	TRUE	TRUE	FALSE	FALSE	FALSE
Pro_192	FALSE	TRUE	TRUE	TRUE	TRUE	FALSE
Pro_193	FALSE	FALSE	TRUE	FALSE	FALSE	FALSE
Pro_194	FALSE	FALSE	TRUE	FALSE	FALSE	FALSE
Pro_195	TRUE	TRUE	TRUE	FALSE	FALSE	FALSE
Pro_196	FALSE	FALSE	FALSE	TRUE	TRUE	FALSE
Pro_197	TRUE	FALSE	TRUE	FALSE	FALSE	FALSE
Pro_198	FALSE	TRUE	FALSE	FALSE	FALSE	FALSE
Pro_199	TRUE	FALSE	FALSE	TRUE	TRUE	FALSE
Pro_200	TRUE	FALSE	FALSE	TRUE	TRUE	FALSE
Pro_201	FALSE	FALSE	FALSE	TRUE	TRUE	FALSE
Pro_202	FALSE	FALSE	FALSE	TRUE	TRUE	FALSE
Pro_204	FALSE	TRUE	FALSE	TRUE	TRUE	FALSE
Pro_205	FALSE	FALSE	FALSE	TRUE	TRUE	FALSE
Pro_206	FALSE	FALSE	FALSE	TRUE	TRUE	FALSE
Pro_208	TRUE	FALSE	FALSE	FALSE	FALSE	TRUE
Pro_209	TRUE	FALSE	FALSE	TRUE	TRUE	FALSE
Pro_210	TRUE	TRUE	TRUE	FALSE	FALSE	FALSE
Pro_211	TRUE	FALSE	FALSE	TRUE	TRUE	FALSE
Pro_214	TRUE	TRUE	TRUE	FALSE	FALSE	FALSE
Pro_215	TRUE	TRUE	TRUE	FALSE	FALSE	FALSE
Pro_216	TRUE	FALSE	FALSE	TRUE	TRUE	FALSE
Pro_219	FALSE	FALSE	FALSE	FALSE	FALSE	FALSE
Pro_221	TRUE	TRUE	TRUE	FALSE	FALSE	FALSE
Pro_223	TRUE	TRUE	TRUE	TRUE	TRUE	FALSE
Pro_224	TRUE	FALSE	FALSE	TRUE	TRUE	FALSE
Pro_225	FALSE	FALSE	TRUE	FALSE	FALSE	TRUE
Pro_226	FALSE	TRUE	TRUE	FALSE	FALSE	FALSE
Pro_229	TRUE	TRUE	TRUE	FALSE	FALSE	FALSE
Pro_230	FALSE	TRUE	FALSE	FALSE	FALSE	FALSE
Pro_231	TRUE	TRUE	TRUE	FALSE	FALSE	FALSE
Pro_232	TRUE	TRUE	TRUE	FALSE	FALSE	FALSE
Pro_233	FALSE	TRUE	TRUE	TRUE	TRUE	FALSE
Pro_234	TRUE	FALSE	FALSE	TRUE	TRUE	FALSE
Pro_235	TRUE	TRUE	FALSE	TRUE	TRUE	FALSE
Pro_237	TRUE	TRUE	TRUE	FALSE	FALSE	FALSE
Pro_238	TRUE	TRUE	TRUE	TRUE	TRUE	FALSE
Pro_240	TRUE	FALSE	FALSE	FALSE	FALSE	FALSE
Pro_241	TRUE	FALSE	FALSE	FALSE	FALSE	FALSE
Pro_242	FALSE	FALSE	FALSE	TRUE	TRUE	FALSE
Pro_243	TRUE	TRUE	TRUE	FALSE	FALSE	FALSE
Pro_245	TRUE	TRUE	FALSE	TRUE	TRUE	FALSE
Pro_246	FALSE	TRUE	FALSE	TRUE	TRUE	FALSE
Pro_247	TRUE	TRUE	TRUE	TRUE	TRUE	FALSE
Pro_248	FALSE	FALSE	FALSE	TRUE	TRUE	FALSE
Pro_249	TRUE	FALSE	FALSE	TRUE	TRUE	FALSE
Pro_250	FALSE	TRUE	TRUE	FALSE	FALSE	FALSE
Pro_252	FALSE	FALSE	FALSE	FALSE	FALSE	FALSE
Pro_254	FALSE	FALSE	TRUE	TRUE	TRUE	FALSE
Pro_255	FALSE	TRUE	FALSE	FALSE	FALSE	FALSE
Pro_256	FALSE	TRUE	TRUE	TRUE	TRUE	FALSE
Pro_257	TRUE	FALSE	FALSE	TRUE	TRUE	FALSE
Pro_258	TRUE	FALSE	FALSE	TRUE	TRUE	FALSE
Pro_259	TRUE	TRUE	TRUE	FALSE	FALSE	FALSE
Pro_260	FALSE	TRUE	FALSE	FALSE	FALSE	FALSE
Pro_261	TRUE	FALSE	FALSE	FALSE	FALSE	FALSE
Pro_262	TRUE	TRUE	FALSE	TRUE	TRUE	FALSE
Pro_264	TRUE	FALSE	FALSE	TRUE	TRUE	FALSE
Pro_265	FALSE	FALSE	TRUE	FALSE	FALSE	FALSE
Pro_266	TRUE	TRUE	FALSE	FALSE	FALSE	FALSE
Pro_267	TRUE	FALSE	FALSE	TRUE	TRUE	FALSE
Pro_269	TRUE	FALSE	FALSE	TRUE	TRUE	FALSE
Pro_271	FALSE	TRUE	TRUE	FALSE	FALSE	FALSE
Pro_273	FALSE	FALSE	TRUE	FALSE	FALSE	FALSE
Pro_275	FALSE	TRUE	TRUE	TRUE	TRUE	FALSE
Pro_276	TRUE	FALSE	FALSE	TRUE	TRUE	FALSE
Pro_277	TRUE	FALSE	TRUE	TRUE	TRUE	TRUE
Pro_279	TRUE	FALSE	TRUE	TRUE	TRUE	FALSE
Pro_280	TRUE	TRUE	TRUE	TRUE	TRUE	FALSE
Pro_281	TRUE	FALSE	FALSE	TRUE	TRUE	FALSE
Pro_282	FALSE	TRUE	TRUE	TRUE	TRUE	FALSE
Pro_283	TRUE	FALSE	FALSE	TRUE	TRUE	FALSE
Pro_284	TRUE	TRUE	TRUE	FALSE	FALSE	FALSE
Pro_286	TRUE	FALSE	FALSE	TRUE	TRUE	FALSE
Pro_289	TRUE	FALSE	FALSE	TRUE	TRUE	FALSE
Pro_290	FALSE	TRUE	TRUE	FALSE	FALSE	FALSE
Pro_291	TRUE	TRUE	TRUE	TRUE	TRUE	FALSE
Pro_293	TRUE	FALSE	FALSE	TRUE	TRUE	FALSE
Pro_294	TRUE	FALSE	FALSE	TRUE	TRUE	FALSE
Pro_295	FALSE	FALSE	FALSE	TRUE	TRUE	TRUE
Pro_296	FALSE	TRUE	TRUE	TRUE	TRUE	FALSE
Pro_297	TRUE	FALSE	FALSE	FALSE	FALSE	FALSE
Pro_298	FALSE	TRUE	FALSE	TRUE	TRUE	FALSE
Pro_299	TRUE	FALSE	FALSE	TRUE	TRUE	FALSE
Pro_301	FALSE	TRUE	TRUE	FALSE	FALSE	FALSE
Pro_303	TRUE	FALSE	FALSE	TRUE	TRUE	FALSE
Pro_305	FALSE	TRUE	TRUE	TRUE	TRUE	FALSE
Pro_306	FALSE	TRUE	TRUE	FALSE	FALSE	TRUE
Pro_307	FALSE	FALSE	TRUE	FALSE	FALSE	FALSE
Pro_308	FALSE	FALSE	TRUE	TRUE	TRUE	FALSE
Pro_309	TRUE	FALSE	FALSE	FALSE	FALSE	FALSE
Pro_310	TRUE	TRUE	FALSE	FALSE	FALSE	FALSE
Pro_311	FALSE	TRUE	TRUE	TRUE	TRUE	FALSE
Pro_312	FALSE	TRUE	FALSE	FALSE	FALSE	FALSE
Pro_313	FALSE	TRUE	TRUE	TRUE	TRUE	FALSE
Pro_314	TRUE	FALSE	FALSE	TRUE	TRUE	FALSE
Pro_315	TRUE	TRUE	TRUE	TRUE	TRUE	FALSE
Pro_316	TRUE	TRUE	TRUE	FALSE	FALSE	FALSE
Pro_317	TRUE	TRUE	TRUE	TRUE	TRUE	TRUE
Pro_318	TRUE	FALSE	FALSE	TRUE	TRUE	FALSE
Pro_319	TRUE	TRUE	TRUE	FALSE	FALSE	FALSE
Pro_320	TRUE	TRUE	TRUE	FALSE	FALSE	FALSE
Pro_323	TRUE	TRUE	FALSE	FALSE	FALSE	FALSE
Pro_324	FALSE	TRUE	TRUE	TRUE	TRUE	FALSE
Pro_325	FALSE	FALSE	FALSE	TRUE	TRUE	FALSE
Pro_328	FALSE	FALSE	FALSE	TRUE	TRUE	FALSE
Pro_330	FALSE	TRUE	TRUE	TRUE	TRUE	FALSE
Pro_334	FALSE	TRUE	TRUE	FALSE	FALSE	FALSE
Pro_335	FALSE	TRUE	FALSE	FALSE	FALSE	FALSE
Pro_336	TRUE	TRUE	TRUE	TRUE	TRUE	FALSE
Pro_337	FALSE	TRUE	TRUE	TRUE	TRUE	TRUE
Pro_339	TRUE	TRUE	TRUE	FALSE	FALSE	FALSE
Pro_340	FALSE	FALSE	FALSE	FALSE	FALSE	FALSE
Pro_341	TRUE	TRUE	FALSE	FALSE	FALSE	FALSE
Pro_342	TRUE	FALSE	FALSE	TRUE	TRUE	FALSE
Pro_343	FALSE	FALSE	FALSE	TRUE	TRUE	FALSE
Pro_345	FALSE	TRUE	TRUE	TRUE	TRUE	FALSE
Pro_347	TRUE	TRUE	FALSE	TRUE	TRUE	FALSE
Pro_349	TRUE	TRUE	TRUE	FALSE	FALSE	TRUE
Pro_350	FALSE	FALSE	FALSE	TRUE	TRUE	FALSE
Pro_351	FALSE	TRUE	TRUE	FALSE	FALSE	FALSE
Pro_352	FALSE	FALSE	TRUE	FALSE	FALSE	FALSE
Pro_353	TRUE	TRUE	FALSE	FALSE	FALSE	FALSE
Pro_354	FALSE	TRUE	TRUE	TRUE	TRUE	FALSE
Pro_356	TRUE	FALSE	FALSE	TRUE	TRUE	FALSE
Pro_357	FALSE	TRUE	TRUE	TRUE	TRUE	FALSE
Pro_358	TRUE	TRUE	TRUE	FALSE	FALSE	FALSE
Pro_359	TRUE	FALSE	FALSE	FALSE	FALSE	FALSE
Pro_360	TRUE	TRUE	TRUE	TRUE	TRUE	FALSE
Pro_361	TRUE	TRUE	TRUE	FALSE	FALSE	FALSE
Pro_362	FALSE	TRUE	FALSE	FALSE	FALSE	FALSE
Pro_363	FALSE	TRUE	FALSE	TRUE	TRUE	TRUE
Pro_364	FALSE	FALSE	FALSE	TRUE	TRUE	FALSE
Pro_366	TRUE	TRUE	TRUE	TRUE	TRUE	FALSE
Pro_367	TRUE	FALSE	TRUE	TRUE	TRUE	FALSE
Pro_368	FALSE	FALSE	FALSE	TRUE	TRUE	FALSE
Pro_369	FALSE	FALSE	FALSE	FALSE	FALSE	TRUE
Pro_371	TRUE	FALSE	FALSE	FALSE	FALSE	FALSE
Pro_372	TRUE	FALSE	FALSE	TRUE	TRUE	FALSE
Pro_373	FALSE	FALSE	FALSE	TRUE	TRUE	TRUE
Pro_374	TRUE	TRUE	TRUE	FALSE	FALSE	FALSE
Pro_375	FALSE	TRUE	FALSE	FALSE	FALSE	FALSE
Pro_377	TRUE	TRUE	TRUE	FALSE	FALSE	FALSE
Pro_379	FALSE	TRUE	TRUE	FALSE	FALSE	FALSE
Pro_380	TRUE	TRUE	TRUE	TRUE	TRUE	FALSE
Pro_381	FALSE	TRUE	TRUE	TRUE	TRUE	FALSE
Pro_382	TRUE	TRUE	TRUE	TRUE	TRUE	FALSE
Pro_384	TRUE	FALSE	FALSE	TRUE	TRUE	FALSE
Pro_385	TRUE	FALSE	FALSE	TRUE	TRUE	FALSE
Pro_386	FALSE	TRUE	TRUE	FALSE	FALSE	FALSE
Pro_387	FALSE	TRUE	TRUE	FALSE	FALSE	FALSE
Pro_389	TRUE	FALSE	FALSE	TRUE	TRUE	FALSE
Pro_390	FALSE	TRUE	TRUE	TRUE	TRUE	FALSE
Pro_391	TRUE	FALSE	FALSE	TRUE	TRUE	FALSE
Pro_393	TRUE	TRUE	TRUE	TRUE	TRUE	FALSE
Pro_394	FALSE	FALSE	FALSE	TRUE	TRUE	FALSE
Pro_395	FALSE	TRUE	FALSE	FALSE	FALSE	FALSE
Pro_398	TRUE	FALSE	FALSE	FALSE	FALSE	FALSE
Pro_399	TRUE	FALSE	FALSE	TRUE	TRUE	FALSE
Pro_400	FALSE	FALSE	TRUE	FALSE	FALSE	TRUE
Pro_401	FALSE	TRUE	TRUE	FALSE	FALSE	FALSE
Pro_402	FALSE	TRUE	TRUE	TRUE	TRUE	FALSE
Pro_403	FALSE	TRUE	TRUE	FALSE	FALSE	FALSE
Pro_405	FALSE	FALSE	TRUE	FALSE	FALSE	FALSE
Pro_407	TRUE	TRUE	FALSE	TRUE	TRUE	FALSE
Pro_408	FALSE	FALSE	TRUE	FALSE	FALSE	FALSE
Pro_409	TRUE	FALSE	FALSE	FALSE	FALSE	FALSE
Pro_411	TRUE	FALSE	FALSE	TRUE	TRUE	FALSE
Pro_412	TRUE	TRUE	TRUE	TRUE	TRUE	FALSE
Pro_413	TRUE	FALSE	TRUE	FALSE	FALSE	FALSE
Pro_415	FALSE	TRUE	TRUE	TRUE	TRUE	FALSE
Pro_418	TRUE	FALSE	FALSE	TRUE	TRUE	FALSE
Pro_419	TRUE	FALSE	FALSE	TRUE	TRUE	FALSE
Pro_420	TRUE	TRUE	TRUE	TRUE	TRUE	FALSE
Pro_421	TRUE	TRUE	TRUE	FALSE	FALSE	FALSE
Pro_422	FALSE	FALSE	FALSE	TRUE	TRUE	FALSE
Pro_423	FALSE	FALSE	FALSE	TRUE	TRUE	FALSE
Pro_424	FALSE	TRUE	TRUE	TRUE	TRUE	TRUE
Pro_428	TRUE	FALSE	FALSE	FALSE	FALSE	FALSE
Pro_429	FALSE	FALSE	FALSE	TRUE	TRUE	FALSE
Pro_430	TRUE	TRUE	TRUE	TRUE	TRUE	FALSE
Pro_431	TRUE	TRUE	TRUE	FALSE	FALSE	FALSE
Pro_432	FALSE	FALSE	FALSE	TRUE	TRUE	FALSE
Pro_433	FALSE	TRUE	TRUE	FALSE	FALSE	FALSE
Pro_434	FALSE	FALSE	FALSE	FALSE	FALSE	TRUE
Pro_435	TRUE	TRUE	TRUE	FALSE	FALSE	FALSE
Pro_439	TRUE	FALSE	FALSE	TRUE	TRUE	FALSE
Pro_440	FALSE	TRUE	TRUE	FALSE	FALSE	FALSE
Pro_441	TRUE	FALSE	FALSE	TRUE	TRUE	FALSE
Pro_442	TRUE	TRUE	TRUE	TRUE	TRUE	FALSE
Pro_445	TRUE	TRUE	TRUE	FALSE	FALSE	FALSE
Pro_448	TRUE	TRUE	TRUE	TRUE	TRUE	FALSE
Pro_451	TRUE	TRUE	FALSE	FALSE	FALSE	FALSE
Pro_452	TRUE	TRUE	TRUE	TRUE	TRUE	FALSE
Pro_454	TRUE	FALSE	FALSE	TRUE	TRUE	FALSE
Pro_456	TRUE	FALSE	FALSE	TRUE	TRUE	FALSE
Pro_457	TRUE	FALSE	FALSE	TRUE	TRUE	FALSE
Pro_458	TRUE	FALSE	FALSE	TRUE	TRUE	FALSE
Pro_462	TRUE	FALSE	FALSE	TRUE	TRUE	FALSE
Pro_463	TRUE	FALSE	TRUE	TRUE	TRUE	FALSE
Pro_465	TRUE	FALSE	FALSE	TRUE	TRUE	FALSE
Pro_466	TRUE	TRUE	FALSE	TRUE	TRUE	FALSE
Pro_467	TRUE	TRUE	TRUE	TRUE	TRUE	FALSE
Pro_468	FALSE	TRUE	TRUE	FALSE	FALSE	FALSE
Pro_469	FALSE	FALSE	FALSE	FALSE	FALSE	FALSE
Pro_470	TRUE	TRUE	TRUE	FALSE	FALSE	FALSE
Pro_471	TRUE	TRUE	TRUE	FALSE	FALSE	FALSE
Pro_472	FALSE	FALSE	TRUE	FALSE	FALSE	FALSE
Pro_474	FALSE	FALSE	TRUE	TRUE	TRUE	FALSE
Pro_475	FALSE	FALSE	TRUE	FALSE	FALSE	FALSE
Pro_476	TRUE	FALSE	FALSE	TRUE	TRUE	FALSE
Pro_480	FALSE	FALSE	TRUE	FALSE	FALSE	FALSE
Pro_481	FALSE	FALSE	TRUE	FALSE	FALSE	FALSE
Pro_484	TRUE	FALSE	FALSE	TRUE	TRUE	FALSE
Pro_485	FALSE	TRUE	TRUE	FALSE	FALSE	FALSE
Pro_487	TRUE	TRUE	TRUE	FALSE	FALSE	FALSE
Pro_488	FALSE	TRUE	FALSE	FALSE	FALSE	FALSE
Pro_489	TRUE	TRUE	TRUE	FALSE	FALSE	FALSE
Pro_490	TRUE	FALSE	FALSE	TRUE	TRUE	FALSE
Pro_491	FALSE	TRUE	TRUE	TRUE	TRUE	FALSE
Pro_492	FALSE	FALSE	FALSE	FALSE	FALSE	FALSE
Pro_493	TRUE	TRUE	FALSE	FALSE	FALSE	FALSE
Pro_495	TRUE	TRUE	TRUE	FALSE	FALSE	FALSE
Pro_496	FALSE	TRUE	TRUE	TRUE	TRUE	FALSE
Pro_498	FALSE	FALSE	TRUE	FALSE	FALSE	FALSE
Pro_499	TRUE	TRUE	TRUE	TRUE	TRUE	FALSE
Pro_500	TRUE	TRUE	TRUE	FALSE	FALSE	FALSE
Pro_502	TRUE	TRUE	TRUE	FALSE	FALSE	FALSE
Pro_503	TRUE	TRUE	TRUE	FALSE	FALSE	FALSE
Pro_504	FALSE	FALSE	FALSE	TRUE	TRUE	FALSE
Pro_505	TRUE	TRUE	FALSE	FALSE	FALSE	FALSE
Pro_506	TRUE	TRUE	TRUE	FALSE	FALSE	FALSE
Pro_507	TRUE	FALSE	FALSE	TRUE	TRUE	FALSE
Pro_509	TRUE	TRUE	TRUE	TRUE	TRUE	FALSE
Pro_510	TRUE	TRUE	TRUE	TRUE	TRUE	FALSE
Pro_512	TRUE	TRUE	FALSE	FALSE	FALSE	FALSE
Pro_514	TRUE	TRUE	TRUE	FALSE	FALSE	FALSE
Pro_516	FALSE	FALSE	FALSE	TRUE	TRUE	FALSE
Pro_517	TRUE	TRUE	TRUE	TRUE	TRUE	FALSE
Pro_518	FALSE	FALSE	FALSE	TRUE	TRUE	TRUE
Pro_519	TRUE	FALSE	FALSE	TRUE	TRUE	FALSE
Pro_524	TRUE	TRUE	TRUE	TRUE	TRUE	FALSE
Pro_527	TRUE	FALSE	FALSE	TRUE	TRUE	FALSE
Pro_529	FALSE	FALSE	FALSE	FALSE	FALSE	FALSE
Pro_530	TRUE	FALSE	FALSE	TRUE	TRUE	FALSE
Pro_532	FALSE	TRUE	TRUE	TRUE	TRUE	FALSE
Pro_533	TRUE	FALSE	FALSE	TRUE	TRUE	FALSE
Pro_534	FALSE	TRUE	TRUE	TRUE	TRUE	TRUE
Pro_536	TRUE	FALSE	FALSE	FALSE	FALSE	FALSE
Pro_537	TRUE	FALSE	FALSE	TRUE	TRUE	FALSE
Pro_538	TRUE	TRUE	TRUE	TRUE	TRUE	FALSE
Pro_539	FALSE	FALSE	FALSE	TRUE	TRUE	FALSE
Pro_540	TRUE	FALSE	FALSE	TRUE	TRUE	FALSE
Pro_542	FALSE	TRUE	FALSE	TRUE	TRUE	FALSE
Pro_543	TRUE	TRUE	TRUE	FALSE	FALSE	FALSE
Pro_546	TRUE	TRUE	TRUE	FALSE	FALSE	FALSE
Pro_547	TRUE	TRUE	TRUE	TRUE	TRUE	TRUE
Pro_548	TRUE	FALSE	FALSE	TRUE	TRUE	FALSE
Pro_549	TRUE	FALSE	TRUE	FALSE	FALSE	FALSE
Pro_551	TRUE	TRUE	TRUE	FALSE	FALSE	FALSE
Pro_552	FALSE	FALSE	TRUE	FALSE	FALSE	FALSE
Pro_553	TRUE	TRUE	TRUE	FALSE	FALSE	FALSE
Pro_557	TRUE	TRUE	TRUE	TRUE	TRUE	FALSE
Pro_558	FALSE	TRUE	TRUE	TRUE	TRUE	FALSE
Pro_559	TRUE	TRUE	FALSE	TRUE	TRUE	FALSE
Pro_560	FALSE	FALSE	TRUE	TRUE	TRUE	TRUE
Pro_561	FALSE	TRUE	TRUE	FALSE	FALSE	FALSE
Pro_562	TRUE	FALSE	FALSE	TRUE	TRUE	FALSE
Pro_563	TRUE	FALSE	TRUE	FALSE	FALSE	FALSE
Pro_564	FALSE	TRUE	FALSE	FALSE	FALSE	FALSE
Pro_565	FALSE	TRUE	FALSE	FALSE	FALSE	FALSE
Pro_566	TRUE	FALSE	FALSE	TRUE	TRUE	FALSE
Pro_568	TRUE	FALSE	FALSE	TRUE	TRUE	FALSE
Pro_569	FALSE	TRUE	FALSE	TRUE	TRUE	FALSE
Pro_571	FALSE	TRUE	TRUE	FALSE	FALSE	FALSE
Pro_572	TRUE	FALSE	TRUE	FALSE	FALSE	FALSE
Pro_574	TRUE	FALSE	FALSE	TRUE	TRUE	FALSE
Pro_575	TRUE	FALSE	FALSE	TRUE	TRUE	FALSE
Pro_576	FALSE	TRUE	TRUE	FALSE	FALSE	FALSE
Pro_577	TRUE	TRUE	TRUE	FALSE	FALSE	FALSE
Pro_579	TRUE	TRUE	FALSE	TRUE	TRUE	FALSE
Pro_580	TRUE	TRUE	TRUE	TRUE	TRUE	FALSE
Pro_581	TRUE	TRUE	TRUE	FALSE	FALSE	FALSE
Pro_583	FALSE	FALSE	FALSE	TRUE	TRUE	FALSE
Pro_584	TRUE	FALSE	FALSE	TRUE	TRUE	FALSE
Pro_589	TRUE	TRUE	TRUE	FALSE	FALSE	FALSE
Pro_590	FALSE	FALSE	FALSE	FALSE	FALSE	FALSE
Pro_592	FALSE	FALSE	TRUE	FALSE	FALSE	FALSE
Pro_593	FALSE	TRUE	FALSE	TRUE	TRUE	FALSE
Pro_594	TRUE	TRUE	TRUE	FALSE	FALSE	TRUE
Pro_597	TRUE	TRUE	TRUE	FALSE	FALSE	FALSE
Pro_598	FALSE	FALSE	FALSE	FALSE	FALSE	TRUE
Pro_600	FALSE	TRUE	TRUE	TRUE	TRUE	FALSE
Pro_601	TRUE	TRUE	TRUE	TRUE	TRUE	FALSE
Pro_602	FALSE	FALSE	FALSE	TRUE	TRUE	FALSE
Pro_603	TRUE	FALSE	FALSE	FALSE	FALSE	FALSE
Pro_604	FALSE	FALSE	FALSE	TRUE	TRUE	FALSE
Pro_605	FALSE	TRUE	FALSE	FALSE	FALSE	FALSE
Pro_606	TRUE	FALSE	FALSE	TRUE	TRUE	FALSE
Pro_607	TRUE	TRUE	TRUE	TRUE	TRUE	FALSE
Pro_608	FALSE	FALSE	TRUE	FALSE	FALSE	FALSE
Pro_609	FALSE	TRUE	TRUE	TRUE	TRUE	TRUE
Pro_611	FALSE	FALSE	TRUE	TRUE	TRUE	FALSE
Pro_612	FALSE	TRUE	TRUE	FALSE	FALSE	FALSE
Pro_614	TRUE	TRUE	TRUE	TRUE	TRUE	FALSE
Pro_615	FALSE	FALSE	TRUE	FALSE	FALSE	FALSE
Pro_616	TRUE	FALSE	TRUE	TRUE	TRUE	FALSE
Pro_618	TRUE	FALSE	TRUE	FALSE	FALSE	FALSE
Pro_620	TRUE	TRUE	TRUE	FALSE	FALSE	FALSE
Pro_622	TRUE	FALSE	FALSE	TRUE	TRUE	FALSE
Pro_623	FALSE	FALSE	FALSE	TRUE	TRUE	TRUE
Pro_624	FALSE	TRUE	FALSE	TRUE	TRUE	FALSE
Pro_625	FALSE	TRUE	FALSE	FALSE	FALSE	FALSE
Pro_626	TRUE	FALSE	FALSE	TRUE	TRUE	FALSE
Pro_627	TRUE	TRUE	TRUE	FALSE	FALSE	FALSE
Pro_628	FALSE	FALSE	TRUE	FALSE	FALSE	FALSE
Pro_631	TRUE	FALSE	FALSE	TRUE	TRUE	FALSE
Pro_632	FALSE	TRUE	TRUE	TRUE	TRUE	FALSE
Pro_633	TRUE	FALSE	FALSE	TRUE	TRUE	FALSE
Pro_635	FALSE	FALSE	FALSE	TRUE	TRUE	FALSE
Pro_636	FALSE	FALSE	TRUE	TRUE	TRUE	FALSE
Pro_637	TRUE	FALSE	TRUE	FALSE	FALSE	FALSE
Pro_638	FALSE	FALSE	FALSE	FALSE	FALSE	FALSE
Pro_639	TRUE	TRUE	TRUE	FALSE	FALSE	TRUE
Pro_640	FALSE	FALSE	TRUE	FALSE	FALSE	FALSE
Pro_641	TRUE	TRUE	FALSE	TRUE	TRUE	TRUE
Pro_644	TRUE	FALSE	FALSE	TRUE	TRUE	FALSE
Pro_646	FALSE	FALSE	FALSE	TRUE	TRUE	FALSE
Pro_647	TRUE	TRUE	TRUE	FALSE	FALSE	FALSE
Pro_648	TRUE	TRUE	FALSE	TRUE	TRUE	FALSE
Pro_649	TRUE	TRUE	TRUE	FALSE	FALSE	FALSE
Pro_650	TRUE	TRUE	TRUE	FALSE	FALSE	FALSE
Pro_651	FALSE	FALSE	FALSE	TRUE	TRUE	FALSE
Pro_653	TRUE	TRUE	FALSE	TRUE	TRUE	FALSE
Pro_655	FALSE	TRUE	TRUE	TRUE	TRUE	FALSE
Pro_657	FALSE	TRUE	FALSE	FALSE	FALSE	FALSE
Pro_658	TRUE	FALSE	TRUE	TRUE	TRUE	TRUE
Pro_659	TRUE	TRUE	TRUE	TRUE	TRUE	FALSE
Pro_660	TRUE	TRUE	TRUE	TRUE	TRUE	FALSE
Pro_661	TRUE	FALSE	FALSE	TRUE	TRUE	FALSE
Pro_664	TRUE	TRUE	TRUE	TRUE	TRUE	FALSE
Pro_665	FALSE	TRUE	TRUE	FALSE	FALSE	FALSE
Pro_666	FALSE	TRUE	TRUE	TRUE	TRUE	FALSE
Pro_667	FALSE	TRUE	FALSE	TRUE	TRUE	FALSE
Pro_672	TRUE	TRUE	FALSE	FALSE	FALSE	FALSE
Pro_674	TRUE	TRUE	TRUE	FALSE	FALSE	FALSE
Pro_676	FALSE	FALSE	FALSE	TRUE	TRUE	FALSE
Pro_677	TRUE	TRUE	FALSE	TRUE	TRUE	FALSE
Pro_678	FALSE	TRUE	TRUE	TRUE	TRUE	FALSE
Pro_680	TRUE	FALSE	FALSE	TRUE	TRUE	FALSE
Pro_683	TRUE	TRUE	TRUE	FALSE	FALSE	FALSE
Pro_684	FALSE	TRUE	TRUE	TRUE	TRUE	FALSE
Pro_685	FALSE	FALSE	FALSE	TRUE	TRUE	FALSE
Pro_686	FALSE	TRUE	TRUE	FALSE	FALSE	FALSE
Pro_687	FALSE	FALSE	FALSE	FALSE	FALSE	TRUE
Pro_688	FALSE	FALSE	FALSE	TRUE	TRUE	FALSE
Pro_689	FALSE	FALSE	FALSE	TRUE	TRUE	FALSE
Pro_690	FALSE	FALSE	TRUE	TRUE	TRUE	FALSE
Pro_692	TRUE	TRUE	FALSE	TRUE	TRUE	FALSE
Pro_694	FALSE	FALSE	FALSE	TRUE	TRUE	FALSE
Pro_696	TRUE	TRUE	TRUE	FALSE	FALSE	FALSE
Pro_697	TRUE	TRUE	TRUE	TRUE	TRUE	FALSE
Pro_698	TRUE	TRUE	TRUE	FALSE	FALSE	FALSE
Pro_699	TRUE	FALSE	FALSE	TRUE	TRUE	FALSE
Pro_700	TRUE	FALSE	FALSE	TRUE	TRUE	FALSE
Pro_701	TRUE	FALSE	FALSE	TRUE	TRUE	FALSE
Pro_702	FALSE	TRUE	TRUE	TRUE	TRUE	FALSE
Pro_703	TRUE	FALSE	FALSE	TRUE	TRUE	FALSE
Pro_705	FALSE	FALSE	FALSE	TRUE	TRUE	FALSE
Pro_706	TRUE	FALSE	FALSE	TRUE	TRUE	FALSE
Pro_707	TRUE	TRUE	TRUE	FALSE	FALSE	FALSE
Pro_709	FALSE	FALSE	FALSE	TRUE	TRUE	TRUE
Pro_710	FALSE	FALSE	FALSE	FALSE	FALSE	TRUE
Pro_711	TRUE	TRUE	FALSE	TRUE	TRUE	FALSE
Pro_714	TRUE	TRUE	TRUE	FALSE	FALSE	FALSE
Pro_715	FALSE	FALSE	FALSE	TRUE	TRUE	FALSE
Pro_716	FALSE	TRUE	TRUE	TRUE	TRUE	FALSE
Pro_717	FALSE	FALSE	FALSE	TRUE	TRUE	FALSE
Pro_718	TRUE	TRUE	TRUE	FALSE	FALSE	FALSE
Pro_719	TRUE	TRUE	FALSE	TRUE	TRUE	FALSE
Pro_720	TRUE	TRUE	TRUE	FALSE	FALSE	FALSE
Pro_721	TRUE	FALSE	FALSE	TRUE	TRUE	FALSE
Pro_722	TRUE	FALSE	FALSE	TRUE	TRUE	FALSE
Pro_723	FALSE	FALSE	FALSE	TRUE	TRUE	FALSE
Pro_724	TRUE	TRUE	TRUE	FALSE	FALSE	FALSE
Pro_725	TRUE	TRUE	TRUE	TRUE	TRUE	FALSE
Pro_726	TRUE	FALSE	FALSE	FALSE	FALSE	FALSE
Pro_727	FALSE	TRUE	TRUE	TRUE	TRUE	TRUE
Pro_728	TRUE	TRUE	TRUE	TRUE	TRUE	TRUE
Pro_730	TRUE	FALSE	TRUE	FALSE	FALSE	FALSE
Pro_731	FALSE	FALSE	FALSE	TRUE	TRUE	FALSE
Pro_733	TRUE	TRUE	FALSE	TRUE	TRUE	FALSE
Pro_734	FALSE	TRUE	TRUE	TRUE	TRUE	FALSE
Pro_735	FALSE	TRUE	FALSE	FALSE	FALSE	FALSE
Pro_736	TRUE	TRUE	FALSE	FALSE	FALSE	FALSE
Pro_738	FALSE	TRUE	TRUE	TRUE	TRUE	FALSE
Pro_739	TRUE	FALSE	FALSE	FALSE	FALSE	FALSE
Pro_740	TRUE	FALSE	FALSE	TRUE	TRUE	FALSE
Pro_741	FALSE	TRUE	TRUE	TRUE	TRUE	FALSE
Pro_743	FALSE	TRUE	TRUE	TRUE	TRUE	FALSE
Pro_745	TRUE	FALSE	FALSE	TRUE	TRUE	FALSE
Pro_746	FALSE	FALSE	TRUE	FALSE	FALSE	TRUE
Pro_747	TRUE	TRUE	TRUE	FALSE	FALSE	FALSE
Pro_748	TRUE	FALSE	FALSE	TRUE	TRUE	FALSE
Pro_749	TRUE	FALSE	FALSE	TRUE	TRUE	FALSE
Pro_750	FALSE	TRUE	TRUE	FALSE	FALSE	FALSE
Pro_752	TRUE	TRUE	TRUE	TRUE	TRUE	FALSE
Pro_753	TRUE	TRUE	FALSE	TRUE	TRUE	FALSE
Pro_754	FALSE	FALSE	TRUE	FALSE	FALSE	FALSE
Pro_755	FALSE	TRUE	TRUE	TRUE	TRUE	TRUE
Pro_756	FALSE	TRUE	FALSE	FALSE	FALSE	FALSE
Pro_757	TRUE	FALSE	FALSE	FALSE	FALSE	FALSE
Pro_758	TRUE	FALSE	FALSE	TRUE	TRUE	FALSE
Pro_760	TRUE	FALSE	FALSE	TRUE	TRUE	FALSE
Pro_761	TRUE	TRUE	TRUE	FALSE	FALSE	FALSE
Pro_762	FALSE	TRUE	TRUE	FALSE	FALSE	FALSE
Pro_763	FALSE	TRUE	FALSE	FALSE	FALSE	TRUE
Pro_764	TRUE	TRUE	TRUE	FALSE	FALSE	FALSE
Pro_765	TRUE	TRUE	TRUE	TRUE	TRUE	FALSE
Pro_766	FALSE	FALSE	TRUE	TRUE	TRUE	FALSE
Pro_768	TRUE	FALSE	FALSE	TRUE	TRUE	FALSE
Pro_769	TRUE	FALSE	FALSE	TRUE	TRUE	FALSE
Pro_770	TRUE	TRUE	FALSE	TRUE	TRUE	FALSE
Pro_771	TRUE	TRUE	TRUE	TRUE	TRUE	TRUE
Pro_772	FALSE	FALSE	FALSE	TRUE	TRUE	FALSE
Pro_774	TRUE	FALSE	FALSE	TRUE	TRUE	FALSE
Pro_775	FALSE	TRUE	TRUE	FALSE	FALSE	FALSE
Pro_780	FALSE	TRUE	FALSE	FALSE	FALSE	FALSE
Pro_781	TRUE	FALSE	TRUE	TRUE	TRUE	FALSE
Pro_783	FALSE	FALSE	FALSE	TRUE	TRUE	FALSE
Pro_784	FALSE	FALSE	TRUE	FALSE	FALSE	FALSE
Pro_785	FALSE	TRUE	TRUE	FALSE	FALSE	FALSE
Pro_786	FALSE	TRUE	FALSE	FALSE	FALSE	FALSE
Pro_788	TRUE	FALSE	FALSE	TRUE	TRUE	FALSE
Pro_789	TRUE	TRUE	TRUE	TRUE	TRUE	FALSE
Pro_790	FALSE	FALSE	FALSE	TRUE	TRUE	FALSE
Pro_796	TRUE	FALSE	FALSE	FALSE	FALSE	TRUE
Pro_797	TRUE	TRUE	TRUE	FALSE	FALSE	FALSE
Pro_798	TRUE	TRUE	TRUE	FALSE	FALSE	FALSE
Pro_800	TRUE	TRUE	TRUE	FALSE	FALSE	TRUE
Pro_801	TRUE	FALSE	FALSE	TRUE	TRUE	FALSE
Pro_802	TRUE	FALSE	FALSE	TRUE	TRUE	FALSE
Pro_803	FALSE	TRUE	TRUE	TRUE	TRUE	FALSE
Pro_804	TRUE	FALSE	TRUE	TRUE	TRUE	FALSE
Pro_805	TRUE	FALSE	FALSE	TRUE	TRUE	FALSE
Pro_806	FALSE	FALSE	FALSE	TRUE	TRUE	FALSE
Pro_807	TRUE	FALSE	FALSE	TRUE	TRUE	FALSE
Pro_808	TRUE	FALSE	FALSE	FALSE	FALSE	FALSE
Pro_810	TRUE	TRUE	TRUE	FALSE	FALSE	FALSE
Pro_811	FALSE	FALSE	FALSE	TRUE	TRUE	FALSE
Pro_812	FALSE	FALSE	TRUE	FALSE	FALSE	FALSE
Pro_813	FALSE	TRUE	TRUE	TRUE	TRUE	FALSE
Pro_814	FALSE	TRUE	FALSE	FALSE	FALSE	FALSE
Pro_815	FALSE	FALSE	FALSE	TRUE	TRUE	FALSE
Pro_817	TRUE	FALSE	FALSE	TRUE	TRUE	FALSE
Pro_819	TRUE	TRUE	TRUE	FALSE	FALSE	FALSE
Pro_820	TRUE	TRUE	TRUE	FALSE	FALSE	FALSE
Pro_821	TRUE	TRUE	FALSE	FALSE	FALSE	FALSE
Pro_823	TRUE	TRUE	FALSE	FALSE	FALSE	FALSE
Pro_824	TRUE	TRUE	TRUE	FALSE	FALSE	FALSE
Pro_825	FALSE	FALSE	FALSE	TRUE	TRUE	FALSE
Pro_826	FALSE	TRUE	TRUE	FALSE	FALSE	FALSE
Pro_828	FALSE	FALSE	TRUE	FALSE	FALSE	FALSE
Pro_829	TRUE	FALSE	FALSE	TRUE	TRUE	FALSE
Pro_830	TRUE	FALSE	TRUE	TRUE	TRUE	FALSE
Pro_832	TRUE	TRUE	TRUE	FALSE	FALSE	FALSE
Pro_835	TRUE	FALSE	FALSE	TRUE	TRUE	FALSE
Pro_837	TRUE	FALSE	FALSE	TRUE	TRUE	FALSE
Pro_839	TRUE	FALSE	TRUE	TRUE	TRUE	TRUE
Pro_840	TRUE	FALSE	FALSE	TRUE	TRUE	FALSE
Pro_841	FALSE	FALSE	TRUE	FALSE	FALSE	FALSE
Pro_842	TRUE	FALSE	FALSE	TRUE	TRUE	FALSE
Pro_844	FALSE	TRUE	TRUE	TRUE	TRUE	FALSE
Pro_846	TRUE	FALSE	TRUE	FALSE	FALSE	TRUE
Pro_848	FALSE	FALSE	FALSE	TRUE	TRUE	FALSE
Pro_850	TRUE	FALSE	FALSE	TRUE	TRUE	FALSE
Pro_851	FALSE	TRUE	TRUE	TRUE	TRUE	FALSE
Pro_852	TRUE	TRUE	TRUE	FALSE	FALSE	FALSE
Pro_853	FALSE	TRUE	FALSE	FALSE	FALSE	FALSE
Pro_854	FALSE	FALSE	TRUE	FALSE	FALSE	FALSE
Pro_855	TRUE	TRUE	TRUE	FALSE	FALSE	FALSE
Pro_856	FALSE	FALSE	TRUE	TRUE	TRUE	FALSE
Pro_857	FALSE	FALSE	FALSE	TRUE	TRUE	FALSE
Pro_858	TRUE	FALSE	FALSE	TRUE	TRUE	FALSE
Pro_859	FALSE	TRUE	TRUE	FALSE	FALSE	FALSE
Pro_862	TRUE	TRUE	TRUE	FALSE	FALSE	FALSE
Pro_863	FALSE	TRUE	TRUE	FALSE	FALSE	FALSE
Pro_865	TRUE	FALSE	FALSE	FALSE	FALSE	FALSE
Pro_866	TRUE	TRUE	FALSE	TRUE	TRUE	FALSE
Pro_867	TRUE	FALSE	FALSE	TRUE	TRUE	FALSE
Pro_870	TRUE	TRUE	TRUE	FALSE	FALSE	FALSE
Pro_871	TRUE	FALSE	FALSE	TRUE	TRUE	FALSE
Pro_872	FALSE	TRUE	TRUE	TRUE	TRUE	FALSE
Pro_873	FALSE	TRUE	TRUE	TRUE	TRUE	FALSE
Pro_874	TRUE	FALSE	FALSE	TRUE	TRUE	FALSE
Pro_876	FALSE	FALSE	TRUE	TRUE	TRUE	FALSE
Pro_877	TRUE	FALSE	FALSE	FALSE	FALSE	FALSE
Pro_879	FALSE	FALSE	FALSE	TRUE	TRUE	FALSE
Pro_880	TRUE	FALSE	FALSE	FALSE	FALSE	FALSE
Pro_881	TRUE	FALSE	FALSE	FALSE	FALSE	FALSE
Pro_882	TRUE	FALSE	FALSE	TRUE	TRUE	FALSE
Pro_883	TRUE	FALSE	TRUE	TRUE	TRUE	TRUE
Pro_884	TRUE	FALSE	FALSE	TRUE	TRUE	FALSE
Pro_886	TRUE	FALSE	TRUE	TRUE	TRUE	TRUE
Pro_888	TRUE	TRUE	FALSE	TRUE	TRUE	FALSE
Pro_889	TRUE	TRUE	TRUE	FALSE	FALSE	FALSE
Pro_890	FALSE	TRUE	FALSE	TRUE	TRUE	FALSE
Pro_892	TRUE	TRUE	TRUE	TRUE	TRUE	FALSE
Pro_893	TRUE	TRUE	FALSE	TRUE	TRUE	FALSE
Pro_894	TRUE	FALSE	FALSE	TRUE	TRUE	FALSE
Pro_896	FALSE	FALSE	FALSE	FALSE	FALSE	FALSE
Pro_897	TRUE	TRUE	TRUE	FALSE	FALSE	FALSE
Pro_898	TRUE	TRUE	TRUE	TRUE	TRUE	FALSE
Pro_900	TRUE	TRUE	TRUE	FALSE	FALSE	FALSE
Pro_901	FALSE	FALSE	FALSE	FALSE	FALSE	TRUE
Pro_902	TRUE	FALSE	FALSE	TRUE	TRUE	FALSE
Pro_903	TRUE	FALSE	FALSE	FALSE	FALSE	FALSE
Pro_905	FALSE	TRUE	TRUE	FALSE	FALSE	FALSE
Pro_906	TRUE	TRUE	TRUE	FALSE	FALSE	FALSE
Pro_907	FALSE	FALSE	FALSE	TRUE	TRUE	FALSE
Pro_908	TRUE	TRUE	TRUE	FALSE	FALSE	FALSE
Pro_909	FALSE	TRUE	FALSE	TRUE	TRUE	FALSE
Pro_911	FALSE	TRUE	TRUE	TRUE	TRUE	FALSE
Pro_912	TRUE	FALSE	FALSE	TRUE	TRUE	FALSE
Pro_914	FALSE	TRUE	TRUE	TRUE	TRUE	FALSE
Pro_915	TRUE	FALSE	FALSE	FALSE	FALSE	FALSE
Pro_916	TRUE	FALSE	FALSE	TRUE	TRUE	FALSE
Pro_917	FALSE	TRUE	TRUE	TRUE	TRUE	FALSE
Pro_919	TRUE	FALSE	FALSE	TRUE	TRUE	FALSE
Pro_920	TRUE	FALSE	FALSE	TRUE	TRUE	FALSE
Pro_922	TRUE	TRUE	TRUE	TRUE	TRUE	FALSE
Pro_923	TRUE	TRUE	FALSE	FALSE	FALSE	FALSE
Pro_925	FALSE	FALSE	TRUE	FALSE	FALSE	FALSE
Pro_927	TRUE	FALSE	FALSE	TRUE	TRUE	FALSE
Pro_928	TRUE	FALSE	FALSE	FALSE	FALSE	FALSE
Pro_929	FALSE	FALSE	FALSE	TRUE	TRUE	FALSE
Pro_930	FALSE	FALSE	FALSE	FALSE	FALSE	FALSE
Pro_933	FALSE	FALSE	FALSE	TRUE	TRUE	FALSE
Pro_934	TRUE	FALSE	FALSE	FALSE	FALSE	FALSE
Pro_935	FALSE	TRUE	TRUE	TRUE	TRUE	FALSE
Pro_936	TRUE	FALSE	FALSE	TRUE	TRUE	FALSE
Pro_939	TRUE	FALSE	FALSE	TRUE	TRUE	FALSE
Pro_940	FALSE	FALSE	TRUE	FALSE	FALSE	FALSE
Pro_941	FALSE	TRUE	FALSE	FALSE	FALSE	FALSE
Pro_942	TRUE	FALSE	TRUE	FALSE	FALSE	TRUE
Pro_943	FALSE	TRUE	TRUE	TRUE	TRUE	FALSE
Pro_945	TRUE	TRUE	TRUE	TRUE	TRUE	FALSE
Pro_946	TRUE	TRUE	FALSE	FALSE	FALSE	FALSE
Pro_947	TRUE	TRUE	TRUE	FALSE	FALSE	FALSE
Pro_948	TRUE	TRUE	FALSE	TRUE	TRUE	FALSE
Pro_949	FALSE	FALSE	TRUE	FALSE	FALSE	TRUE
Pro_950	FALSE	TRUE	TRUE	TRUE	TRUE	FALSE
Pro_951	TRUE	TRUE	TRUE	FALSE	FALSE	FALSE
Pro_952	TRUE	TRUE	FALSE	FALSE	FALSE	FALSE
Pro_953	TRUE	FALSE	FALSE	TRUE	TRUE	FALSE
Pro_954	TRUE	TRUE	TRUE	FALSE	FALSE	FALSE
Pro_955	TRUE	TRUE	FALSE	TRUE	TRUE	TRUE
Pro_956	TRUE	TRUE	TRUE	TRUE	TRUE	FALSE
Pro_958	TRUE	TRUE	TRUE	FALSE	FALSE	FALSE
Pro_959	FALSE	TRUE	TRUE	TRUE	TRUE	FALSE
Pro_961	FALSE	TRUE	TRUE	FALSE	FALSE	FALSE
Pro_962	TRUE	FALSE	FALSE	TRUE	TRUE	FALSE
Pro_963	FALSE	FALSE	TRUE	FALSE	FALSE	FALSE
Pro_964	TRUE	FALSE	FALSE	TRUE	TRUE	FALSE
Pro_966	FALSE	FALSE	FALSE	FALSE	FALSE	FALSE
Pro_967	FALSE	TRUE	FALSE	FALSE	FALSE	FALSE
Pro_968	FALSE	TRUE	TRUE	FALSE	FALSE	FALSE
Pro_969	FALSE	TRUE	TRUE	TRUE	TRUE	FALSE
Pro_970	FALSE	FALSE	TRUE	TRUE	TRUE	FALSE
Pro_971	TRUE	FALSE	FALSE	TRUE	TRUE	FALSE
Pro_972	TRUE	FALSE	FALSE	TRUE	TRUE	FALSE
Pro_973	TRUE	TRUE	TRUE	FALSE	FALSE	FALSE
Pro_974	FALSE	FALSE	TRUE	FALSE	FALSE	FALSE
Pro_975	TRUE	TRUE	TRUE	FALSE	FALSE	FALSE
Pro_977	FALSE	FALSE	TRUE	TRUE	TRUE	FALSE
Pro_978	FALSE	TRUE	TRUE	FALSE	FALSE	FALSE
Pro_979	TRUE	TRUE	TRUE	FALSE	FALSE	FALSE
Pro_980	FALSE	FALSE	FALSE	FALSE	FALSE	FALSE
Pro_981	FALSE	TRUE	TRUE	TRUE	TRUE	FALSE
Pro_982	FALSE	FALSE	FALSE	FALSE	FALSE	FALSE
Pro_984	TRUE	FALSE	FALSE	FALSE	FALSE	FALSE
Pro_986	FALSE	FALSE	TRUE	FALSE	FALSE	TRUE
Pro_987	TRUE	TRUE	TRUE	FALSE	FALSE	FALSE
Pro_988	TRUE	FALSE	TRUE	TRUE	TRUE	TRUE
Pro_989	FALSE	TRUE	FALSE	TRUE	TRUE	FALSE
Pro_990	FALSE	FALSE	FALSE	FALSE	FALSE	FALSE
Pro_991	TRUE	TRUE	TRUE	TRUE	TRUE	FALSE
Pro_992	TRUE	TRUE	TRUE	FALSE	FALSE	FALSE
Pro_993	TRUE	FALSE	FALSE	FALSE	FALSE	FALSE
Pro_994	TRUE	FALSE	FALSE	TRUE	TRUE	FALSE
Pro_995	FALSE	TRUE	TRUE	FALSE	FALSE	FALSE
Pro_998	TRUE	TRUE	TRUE	FALSE	FALSE	FALSE
Pro_999	TRUE	FALSE	FALSE	TRUE	TRUE	FALSE
Pro_1000	TRUE	FALSE	FALSE	TRUE	TRUE	FALSE
Pro_1001	TRUE	TRUE	TRUE	FALSE	FALSE	FALSE
Pro_1003	TRUE	FALSE	FALSE	FALSE	FALSE	FALSE
Pro_1004	FALSE	FALSE	TRUE	FALSE	FALSE	FALSE
Pro_1005	TRUE	FALSE	FALSE	TRUE	TRUE	FALSE
Pro_1006	FALSE	TRUE	TRUE	TRUE	TRUE	FALSE
Pro_1009	TRUE	FALSE	TRUE	FALSE	FALSE	FALSE
Pro_1011	FALSE	FALSE	TRUE	FALSE	FALSE	FALSE
Pro_1012	TRUE	TRUE	TRUE	FALSE	FALSE	FALSE
Pro_1013	TRUE	FALSE	FALSE	FALSE	FALSE	FALSE
Pro_1018	TRUE	FALSE	TRUE	TRUE	TRUE	FALSE
Pro_1019	FALSE	FALSE	FALSE	FALSE	FALSE	FALSE
Pro_1020	FALSE	TRUE	FALSE	FALSE	FALSE	FALSE
Pro_1021	TRUE	FALSE	FALSE	TRUE	TRUE	FALSE
Pro_1022	FALSE	TRUE	TRUE	TRUE	TRUE	FALSE
Pro_1025	FALSE	TRUE	TRUE	FALSE	FALSE	FALSE
Pro_1026	FALSE	TRUE	TRUE	TRUE	TRUE	FALSE
Pro_1027	TRUE	FALSE	FALSE	TRUE	TRUE	FALSE
Pro_1029	TRUE	FALSE	FALSE	FALSE	FALSE	FALSE
Pro_1030	TRUE	FALSE	FALSE	TRUE	TRUE	FALSE
Pro_1032	FALSE	TRUE	FALSE	FALSE	FALSE	FALSE
Pro_1034	FALSE	TRUE	TRUE	TRUE	TRUE	TRUE
Pro_1035	FALSE	TRUE	FALSE	FALSE	FALSE	FALSE
Pro_1038	TRUE	FALSE	FALSE	TRUE	TRUE	FALSE
Pro_1039	TRUE	TRUE	TRUE	FALSE	FALSE	TRUE
Pro_1040	FALSE	FALSE	FALSE	TRUE	TRUE	FALSE
Pro_1042	TRUE	TRUE	TRUE	FALSE	FALSE	FALSE
Pro_1044	TRUE	TRUE	TRUE	TRUE	TRUE	FALSE
Pro_1046	TRUE	FALSE	FALSE	TRUE	TRUE	FALSE
Pro_1047	TRUE	TRUE	TRUE	FALSE	FALSE	FALSE
Pro_1048	TRUE	FALSE	FALSE	TRUE	TRUE	FALSE
Pro_1049	TRUE	TRUE	FALSE	TRUE	TRUE	FALSE
Pro_1051	TRUE	FALSE	FALSE	TRUE	TRUE	FALSE
Pro_1052	FALSE	FALSE	FALSE	TRUE	TRUE	FALSE
Pro_1053	FALSE	FALSE	FALSE	TRUE	TRUE	TRUE
Pro_1057	TRUE	TRUE	FALSE	FALSE	FALSE	FALSE
Pro_1058	TRUE	FALSE	FALSE	TRUE	TRUE	FALSE
Pro_1059	FALSE	TRUE	FALSE	TRUE	TRUE	FALSE
Pro_1060	FALSE	TRUE	FALSE	TRUE	TRUE	FALSE
Pro_1061	TRUE	TRUE	TRUE	TRUE	TRUE	TRUE
Pro_1062	TRUE	TRUE	TRUE	TRUE	TRUE	FALSE
Pro_1063	FALSE	TRUE	FALSE	TRUE	TRUE	FALSE
Pro_1065	FALSE	TRUE	TRUE	TRUE	TRUE	FALSE
Pro_1066	FALSE	FALSE	FALSE	TRUE	TRUE	FALSE
Pro_1068	TRUE	FALSE	FALSE	TRUE	TRUE	FALSE
Pro_1069	TRUE	FALSE	FALSE	FALSE	FALSE	FALSE
Pro_1071	TRUE	FALSE	FALSE	FALSE	FALSE	FALSE
Pro_1072	FALSE	TRUE	FALSE	FALSE	FALSE	TRUE
Pro_1073	FALSE	FALSE	FALSE	TRUE	TRUE	FALSE
Pro_1074	TRUE	TRUE	TRUE	FALSE	FALSE	FALSE
Pro_1075	TRUE	TRUE	TRUE	FALSE	FALSE	FALSE
Pro_1077	TRUE	TRUE	TRUE	FALSE	FALSE	FALSE
Pro_1078	TRUE	TRUE	FALSE	FALSE	FALSE	TRUE
Pro_1079	TRUE	FALSE	FALSE	TRUE	TRUE	FALSE
Pro_1080	FALSE	TRUE	TRUE	FALSE	FALSE	FALSE
Pro_1081	TRUE	TRUE	TRUE	FALSE	FALSE	FALSE
Pro_1082	FALSE	TRUE	TRUE	TRUE	TRUE	FALSE
Pro_1083	TRUE	TRUE	TRUE	FALSE	FALSE	FALSE
Pro_1084	TRUE	FALSE	FALSE	FALSE	FALSE	FALSE
Pro_1085	TRUE	FALSE	FALSE	FALSE	FALSE	FALSE
Pro_1086	TRUE	TRUE	TRUE	TRUE	TRUE	FALSE
Pro_1089	FALSE	FALSE	TRUE	TRUE	TRUE	FALSE
Pro_1090	FALSE	FALSE	FALSE	TRUE	TRUE	FALSE
Pro_1091	TRUE	TRUE	TRUE	FALSE	FALSE	FALSE
Pro_1092	TRUE	TRUE	FALSE	FALSE	FALSE	FALSE
Pro_1093	TRUE	TRUE	TRUE	FALSE	FALSE	FALSE
Pro_1094	TRUE	TRUE	TRUE	FALSE	FALSE	FALSE
Pro_1095	FALSE	FALSE	FALSE	FALSE	FALSE	FALSE
Pro_1097	FALSE	FALSE	FALSE	TRUE	TRUE	FALSE
Pro_1098	TRUE	FALSE	TRUE	TRUE	TRUE	FALSE
Pro_1099	TRUE	TRUE	TRUE	TRUE	TRUE	FALSE
Pro_1100	FALSE	TRUE	FALSE	FALSE	FALSE	FALSE
Pro_1101	FALSE	FALSE	TRUE	FALSE	FALSE	FALSE
Pro_1103	TRUE	TRUE	FALSE	FALSE	FALSE	FALSE
Pro_1104	FALSE	FALSE	FALSE	TRUE	TRUE	FALSE
Pro_1105	TRUE	FALSE	FALSE	TRUE	TRUE	FALSE
Pro_1106	TRUE	TRUE	TRUE	TRUE	TRUE	FALSE
Pro_1107	TRUE	TRUE	TRUE	FALSE	FALSE	FALSE
Pro_1108	FALSE	FALSE	FALSE	FALSE	FALSE	FALSE
Pro_1109	TRUE	TRUE	TRUE	TRUE	TRUE	FALSE
Pro_1110	FALSE	FALSE	FALSE	TRUE	TRUE	FALSE
Pro_1112	TRUE	TRUE	FALSE	TRUE	TRUE	FALSE
Pro_1117	FALSE	FALSE	FALSE	TRUE	TRUE	FALSE
Pro_1119	TRUE	TRUE	TRUE	FALSE	FALSE	FALSE
Pro_1121	TRUE	FALSE	FALSE	FALSE	FALSE	FALSE
Pro_1123	TRUE	TRUE	FALSE	TRUE	TRUE	FALSE
Pro_1124	TRUE	TRUE	TRUE	FALSE	FALSE	FALSE
Pro_1125	FALSE	FALSE	TRUE	FALSE	FALSE	FALSE
Pro_1128	TRUE	TRUE	TRUE	TRUE	TRUE	FALSE
Pro_1130	TRUE	FALSE	TRUE	TRUE	TRUE	TRUE
Pro_1131	TRUE	TRUE	TRUE	TRUE	TRUE	FALSE
Pro_1133	TRUE	TRUE	FALSE	TRUE	TRUE	TRUE
Pro_1136	FALSE	TRUE	TRUE	TRUE	TRUE	TRUE
Pro_1137	TRUE	TRUE	TRUE	TRUE	TRUE	FALSE
Pro_1138	FALSE	FALSE	FALSE	TRUE	TRUE	FALSE
Pro_1139	FALSE	TRUE	TRUE	TRUE	TRUE	FALSE
Pro_1141	TRUE	TRUE	TRUE	FALSE	FALSE	FALSE
Pro_1142	TRUE	TRUE	FALSE	FALSE	FALSE	FALSE
Pro_1143	FALSE	FALSE	FALSE	FALSE	FALSE	FALSE
Pro_1144	FALSE	FALSE	FALSE	TRUE	TRUE	FALSE
Pro_1145	FALSE	FALSE	FALSE	TRUE	TRUE	FALSE
Pro_1146	TRUE	FALSE	FALSE	FALSE	FALSE	FALSE
Pro_1147	TRUE	TRUE	TRUE	TRUE	TRUE	FALSE
Pro_1148	FALSE	TRUE	TRUE	TRUE	TRUE	TRUE
Pro_1149	TRUE	TRUE	TRUE	FALSE	FALSE	FALSE
Pro_1150	TRUE	TRUE	TRUE	TRUE	TRUE	FALSE
Pro_1152	FALSE	FALSE	FALSE	TRUE	TRUE	FALSE
Pro_1153	TRUE	TRUE	FALSE	FALSE	FALSE	FALSE
Pro_1154	TRUE	TRUE	FALSE	FALSE	FALSE	FALSE
Pro_1155	TRUE	FALSE	FALSE	FALSE	FALSE	FALSE
Pro_1156	FALSE	FALSE	FALSE	TRUE	TRUE	FALSE
Pro_1157	TRUE	TRUE	TRUE	TRUE	TRUE	FALSE
Pro_1158	TRUE	TRUE	TRUE	TRUE	TRUE	FALSE
Pro_1160	TRUE	FALSE	FALSE	TRUE	TRUE	FALSE
Pro_1161	TRUE	FALSE	FALSE	TRUE	TRUE	FALSE
Pro_1164	FALSE	FALSE	FALSE	TRUE	TRUE	FALSE
Pro_1168	TRUE	FALSE	TRUE	TRUE	TRUE	FALSE
Pro_1170	TRUE	TRUE	TRUE	FALSE	FALSE	FALSE
Pro_1171	FALSE	TRUE	TRUE	TRUE	TRUE	TRUE
Pro_1172	FALSE	TRUE	TRUE	TRUE	TRUE	FALSE
Pro_1173	TRUE	FALSE	FALSE	TRUE	TRUE	FALSE
Pro_1175	TRUE	FALSE	FALSE	TRUE	TRUE	FALSE
Pro_1176	FALSE	TRUE	TRUE	TRUE	TRUE	FALSE
Pro_1178	TRUE	TRUE	TRUE	FALSE	FALSE	FALSE
Pro_1179	TRUE	FALSE	FALSE	TRUE	TRUE	FALSE
Pro_1180	FALSE	TRUE	TRUE	FALSE	FALSE	FALSE
Pro_1181	FALSE	FALSE	FALSE	TRUE	TRUE	FALSE
Pro_1182	FALSE	FALSE	TRUE	FALSE	FALSE	FALSE
Pro_1183	TRUE	FALSE	FALSE	FALSE	FALSE	FALSE
Pro_1184	TRUE	FALSE	FALSE	FALSE	FALSE	FALSE
Pro_1185	TRUE	FALSE	FALSE	FALSE	FALSE	FALSE
Pro_1186	FALSE	TRUE	TRUE	TRUE	TRUE	TRUE
Pro_1189	TRUE	FALSE	FALSE	TRUE	TRUE	FALSE
Pro_1190	FALSE	TRUE	TRUE	TRUE	TRUE	FALSE
Pro_1191	TRUE	TRUE	TRUE	FALSE	FALSE	FALSE
Pro_1192	FALSE	TRUE	FALSE	FALSE	FALSE	FALSE
Pro_1193	TRUE	TRUE	FALSE	FALSE	FALSE	FALSE
Pro_1194	TRUE	FALSE	FALSE	TRUE	TRUE	FALSE
Pro_1195	TRUE	FALSE	FALSE	TRUE	TRUE	FALSE
Pro_1196	TRUE	TRUE	FALSE	TRUE	TRUE	FALSE
Pro_1197	FALSE	FALSE	FALSE	TRUE	TRUE	TRUE
Pro_1198	TRUE	FALSE	FALSE	TRUE	TRUE	FALSE
Pro_1199	FALSE	FALSE	FALSE	TRUE	TRUE	FALSE
Pro_1200	FALSE	FALSE	FALSE	TRUE	TRUE	FALSE
Pro_1202	TRUE	TRUE	TRUE	TRUE	TRUE	FALSE
Pro_1203	FALSE	TRUE	TRUE	TRUE	TRUE	TRUE
Pro_1204	FALSE	TRUE	TRUE	TRUE	TRUE	FALSE
Pro_1205	TRUE	FALSE	FALSE	TRUE	TRUE	FALSE
Pro_1206	TRUE	FALSE	TRUE	FALSE	FALSE	FALSE
Pro_1207	TRUE	TRUE	FALSE	FALSE	FALSE	FALSE
Pro_1208	TRUE	FALSE	FALSE	FALSE	FALSE	TRUE
Pro_1209	TRUE	TRUE	TRUE	TRUE	TRUE	FALSE
Pro_1210	FALSE	TRUE	TRUE	FALSE	FALSE	FALSE
Pro_1211	TRUE	TRUE	TRUE	TRUE	TRUE	FALSE
Pro_1212	FALSE	TRUE	FALSE	TRUE	TRUE	FALSE
Pro_1213	TRUE	FALSE	TRUE	TRUE	TRUE	FALSE
Pro_1216	TRUE	TRUE	FALSE	FALSE	FALSE	FALSE
Pro_1218	FALSE	TRUE	TRUE	FALSE	FALSE	FALSE
Pro_1219	FALSE	TRUE	TRUE	TRUE	TRUE	FALSE
Pro_1220	FALSE	FALSE	FALSE	TRUE	TRUE	FALSE
Pro_1222	TRUE	TRUE	TRUE	TRUE	TRUE	FALSE
Pro_1223	TRUE	TRUE	FALSE	FALSE	FALSE	FALSE
Pro_1224	FALSE	FALSE	TRUE	FALSE	FALSE	FALSE
Pro_1226	TRUE	TRUE	TRUE	TRUE	TRUE	FALSE
Pro_1227	TRUE	FALSE	FALSE	FALSE	FALSE	FALSE
Pro_1228	FALSE	FALSE	FALSE	TRUE	TRUE	FALSE
Pro_1229	FALSE	TRUE	FALSE	FALSE	FALSE	FALSE
Pro_1230	FALSE	TRUE	FALSE	FALSE	FALSE	FALSE
Pro_1231	TRUE	FALSE	FALSE	TRUE	TRUE	FALSE
Pro_1232	TRUE	TRUE	FALSE	FALSE	FALSE	FALSE
Pro_1233	TRUE	FALSE	FALSE	FALSE	FALSE	FALSE
Pro_1234	TRUE	TRUE	TRUE	FALSE	FALSE	FALSE
Pro_1235	TRUE	FALSE	FALSE	TRUE	TRUE	FALSE
Pro_1236	FALSE	FALSE	FALSE	TRUE	TRUE	FALSE
Pro_1237	TRUE	TRUE	TRUE	FALSE	FALSE	FALSE
Pro_1238	TRUE	FALSE	TRUE	TRUE	TRUE	FALSE
Pro_1240	TRUE	FALSE	FALSE	TRUE	TRUE	FALSE
Pro_1241	FALSE	FALSE	FALSE	FALSE	FALSE	FALSE
Pro_1242	FALSE	FALSE	TRUE	TRUE	TRUE	FALSE
Pro_1245	TRUE	TRUE	TRUE	FALSE	FALSE	FALSE
Pro_1246	FALSE	TRUE	FALSE	FALSE	FALSE	FALSE
Pro_1247	FALSE	FALSE	TRUE	FALSE	FALSE	TRUE
Pro_1250	FALSE	FALSE	TRUE	FALSE	FALSE	FALSE
Pro_1251	FALSE	TRUE	TRUE	FALSE	FALSE	FALSE
Pro_1252	FALSE	TRUE	TRUE	FALSE	FALSE	FALSE
Pro_1253	TRUE	FALSE	TRUE	FALSE	FALSE	FALSE
Pro_1254	TRUE	FALSE	FALSE	FALSE	FALSE	FALSE
Pro_1255	FALSE	TRUE	TRUE	TRUE	TRUE	FALSE
Pro_1256	TRUE	FALSE	FALSE	TRUE	TRUE	FALSE
Pro_1257	FALSE	TRUE	TRUE	TRUE	TRUE	FALSE
Pro_1258	FALSE	TRUE	TRUE	TRUE	TRUE	FALSE
Pro_1260	TRUE	FALSE	FALSE	TRUE	TRUE	FALSE
Pro_1261	FALSE	TRUE	TRUE	TRUE	TRUE	FALSE
Pro_1262	TRUE	TRUE	FALSE	FALSE	FALSE	FALSE
Pro_1263	TRUE	FALSE	FALSE	TRUE	TRUE	FALSE
Pro_1264	FALSE	FALSE	TRUE	FALSE	FALSE	FALSE
Pro_1267	TRUE	FALSE	FALSE	FALSE	FALSE	FALSE
Pro_1268	TRUE	TRUE	TRUE	FALSE	FALSE	FALSE
Pro_1269	FALSE	TRUE	TRUE	TRUE	TRUE	FALSE
Pro_1271	TRUE	TRUE	TRUE	FALSE	FALSE	FALSE
Pro_1272	FALSE	FALSE	TRUE	FALSE	FALSE	FALSE
Pro_1273	TRUE	FALSE	FALSE	TRUE	TRUE	FALSE
Pro_1274	TRUE	FALSE	FALSE	TRUE	TRUE	FALSE
Pro_1275	TRUE	FALSE	FALSE	FALSE	FALSE	FALSE
Pro_1277	TRUE	FALSE	FALSE	TRUE	TRUE	FALSE
Pro_1278	FALSE	TRUE	FALSE	FALSE	FALSE	FALSE
Pro_1279	FALSE	FALSE	FALSE	TRUE	TRUE	FALSE
Pro_1280	TRUE	TRUE	TRUE	TRUE	TRUE	TRUE
Pro_1281	FALSE	FALSE	FALSE	TRUE	TRUE	FALSE
Pro_1282	TRUE	TRUE	TRUE	FALSE	FALSE	FALSE
Pro_1284	TRUE	FALSE	FALSE	TRUE	TRUE	FALSE
Pro_1285	FALSE	TRUE	FALSE	FALSE	FALSE	FALSE
Pro_1286	FALSE	TRUE	TRUE	FALSE	FALSE	FALSE
Pro_1287	TRUE	TRUE	FALSE	TRUE	TRUE	FALSE
Pro_1289	FALSE	TRUE	FALSE	FALSE	FALSE	FALSE
Pro_1292	FALSE	FALSE	TRUE	FALSE	FALSE	FALSE
Pro_1293	TRUE	FALSE	TRUE	FALSE	FALSE	FALSE
Pro_1296	TRUE	FALSE	FALSE	TRUE	TRUE	FALSE
Pro_1298	TRUE	TRUE	TRUE	TRUE	TRUE	FALSE
Pro_1299	TRUE	FALSE	TRUE	FALSE	FALSE	FALSE
Pro_1300	TRUE	TRUE	FALSE	FALSE	FALSE	TRUE
Pro_1301	TRUE	TRUE	TRUE	TRUE	TRUE	FALSE
Pro_1302	TRUE	FALSE	FALSE	TRUE	TRUE	FALSE
Pro_1303	TRUE	FALSE	TRUE	FALSE	FALSE	FALSE
Pro_1305	FALSE	TRUE	TRUE	FALSE	FALSE	FALSE
Pro_1306	TRUE	FALSE	FALSE	TRUE	TRUE	FALSE
Pro_1307	TRUE	FALSE	FALSE	TRUE	TRUE	FALSE
Pro_1308	FALSE	TRUE	TRUE	TRUE	TRUE	FALSE
Pro_1309	TRUE	TRUE	TRUE	FALSE	FALSE	FALSE
Pro_1311	TRUE	TRUE	FALSE	FALSE	FALSE	FALSE
Pro_1312	TRUE	FALSE	FALSE	TRUE	TRUE	FALSE
Pro_1313	TRUE	FALSE	FALSE	FALSE	FALSE	TRUE
Pro_1314	FALSE	FALSE	TRUE	FALSE	FALSE	FALSE
Pro_1315	TRUE	FALSE	FALSE	FALSE	FALSE	FALSE
Pro_1318	TRUE	FALSE	FALSE	TRUE	TRUE	FALSE
Pro_1319	FALSE	FALSE	FALSE	TRUE	TRUE	FALSE
Pro_1320	FALSE	TRUE	TRUE	TRUE	TRUE	FALSE
Pro_1321	FALSE	FALSE	TRUE	FALSE	FALSE	FALSE
Pro_1322	FALSE	TRUE	TRUE	TRUE	TRUE	FALSE
Pro_1324	FALSE	FALSE	FALSE	TRUE	TRUE	FALSE
Pro_1325	FALSE	FALSE	FALSE	TRUE	TRUE	FALSE
Pro_1326	TRUE	FALSE	FALSE	TRUE	TRUE	FALSE
Pro_1328	FALSE	TRUE	FALSE	FALSE	FALSE	FALSE
Pro_1329	TRUE	TRUE	TRUE	FALSE	FALSE	FALSE
Pro_1330	TRUE	FALSE	FALSE	FALSE	FALSE	FALSE
Pro_1331	TRUE	FALSE	FALSE	TRUE	TRUE	FALSE
Pro_1332	FALSE	TRUE	TRUE	FALSE	FALSE	FALSE
Pro_1333	TRUE	FALSE	FALSE	TRUE	TRUE	FALSE
Pro_1334	TRUE	FALSE	TRUE	TRUE	TRUE	TRUE
Pro_1336	FALSE	FALSE	TRUE	FALSE	FALSE	TRUE
Pro_1337	FALSE	TRUE	TRUE	TRUE	TRUE	FALSE
Pro_1338	TRUE	FALSE	FALSE	FALSE	FALSE	FALSE
Pro_1339	TRUE	FALSE	FALSE	TRUE	TRUE	FALSE
Pro_1340	TRUE	FALSE	FALSE	FALSE	FALSE	FALSE
Pro_1341	FALSE	FALSE	FALSE	TRUE	TRUE	FALSE
Pro_1342	FALSE	FALSE	FALSE	TRUE	TRUE	FALSE
Pro_1343	FALSE	FALSE	FALSE	TRUE	TRUE	FALSE
Pro_1346	FALSE	TRUE	TRUE	TRUE	TRUE	TRUE
Pro_1348	FALSE	TRUE	TRUE	FALSE	FALSE	FALSE
Pro_1349	FALSE	TRUE	TRUE	FALSE	FALSE	FALSE
Pro_1350	FALSE	FALSE	FALSE	FALSE	FALSE	TRUE
Pro_1351	FALSE	FALSE	TRUE	FALSE	FALSE	FALSE
Pro_1352	FALSE	FALSE	FALSE	FALSE	FALSE	FALSE
Pro_1353	FALSE	FALSE	FALSE	TRUE	TRUE	FALSE
Pro_1354	TRUE	TRUE	TRUE	TRUE	TRUE	FALSE
Pro_1355	FALSE	FALSE	FALSE	FALSE	FALSE	FALSE
Pro_1356	FALSE	FALSE	FALSE	TRUE	TRUE	FALSE
Pro_1358	TRUE	TRUE	TRUE	FALSE	FALSE	FALSE
Pro_1360	FALSE	FALSE	TRUE	FALSE	FALSE	FALSE
Pro_1361	TRUE	FALSE	FALSE	TRUE	TRUE	FALSE
Pro_1363	TRUE	FALSE	FALSE	TRUE	TRUE	FALSE
Pro_1364	TRUE	FALSE	FALSE	TRUE	TRUE	FALSE
Pro_1365	TRUE	TRUE	FALSE	TRUE	TRUE	FALSE
Pro_1366	TRUE	FALSE	FALSE	TRUE	TRUE	FALSE
Pro_1367	FALSE	FALSE	FALSE	TRUE	TRUE	FALSE
Pro_1368	TRUE	FALSE	FALSE	TRUE	TRUE	FALSE
Pro_1369	FALSE	TRUE	TRUE	FALSE	FALSE	FALSE
Pro_1370	FALSE	FALSE	FALSE	TRUE	TRUE	FALSE
Pro_1371	FALSE	FALSE	FALSE	FALSE	FALSE	FALSE
Pro_1372	TRUE	FALSE	FALSE	TRUE	TRUE	FALSE
Pro_1373	TRUE	FALSE	FALSE	TRUE	TRUE	FALSE
Pro_1375	FALSE	FALSE	FALSE	TRUE	TRUE	FALSE
Pro_1376	FALSE	FALSE	FALSE	FALSE	FALSE	FALSE
Pro_1378	TRUE	TRUE	TRUE	FALSE	FALSE	FALSE
Pro_1381	TRUE	TRUE	FALSE	FALSE	FALSE	FALSE
Pro_1383	TRUE	TRUE	TRUE	TRUE	TRUE	FALSE
Pro_1384	TRUE	TRUE	TRUE	FALSE	FALSE	FALSE
Pro_1385	TRUE	FALSE	FALSE	FALSE	FALSE	FALSE
Pro_1386	TRUE	FALSE	FALSE	TRUE	TRUE	FALSE
Pro_1387	TRUE	FALSE	TRUE	FALSE	FALSE	FALSE
Pro_1388	FALSE	FALSE	TRUE	FALSE	FALSE	TRUE
Pro_1389	TRUE	FALSE	FALSE	TRUE	TRUE	FALSE
Pro_1390	TRUE	FALSE	FALSE	TRUE	TRUE	FALSE
Pro_1391	FALSE	FALSE	TRUE	TRUE	TRUE	FALSE
Pro_1392	TRUE	FALSE	FALSE	FALSE	FALSE	FALSE
Pro_1393	FALSE	FALSE	FALSE	FALSE	FALSE	FALSE
Pro_1394	TRUE	FALSE	FALSE	TRUE	TRUE	FALSE
Pro_1397	TRUE	TRUE	TRUE	FALSE	FALSE	FALSE
Pro_1398	TRUE	FALSE	FALSE	FALSE	FALSE	FALSE
Pro_1399	TRUE	FALSE	FALSE	FALSE	FALSE	FALSE
Pro_1400	TRUE	TRUE	FALSE	FALSE	FALSE	FALSE
Pro_1401	TRUE	FALSE	FALSE	FALSE	FALSE	FALSE
Pro_1403	TRUE	FALSE	FALSE	TRUE	TRUE	FALSE
Pro_1404	TRUE	TRUE	TRUE	TRUE	TRUE	FALSE
Pro_1405	TRUE	TRUE	FALSE	FALSE	FALSE	TRUE
Pro_1406	FALSE	TRUE	FALSE	TRUE	TRUE	FALSE
Pro_1408	TRUE	TRUE	TRUE	TRUE	TRUE	FALSE
Pro_1409	FALSE	FALSE	TRUE	FALSE	FALSE	FALSE
Pro_1414	FALSE	TRUE	TRUE	FALSE	FALSE	FALSE
Pro_1415	TRUE	FALSE	FALSE	TRUE	TRUE	FALSE
Pro_1416	FALSE	TRUE	TRUE	FALSE	FALSE	FALSE
Pro_1417	FALSE	FALSE	TRUE	FALSE	FALSE	TRUE
Pro_1418	FALSE	TRUE	TRUE	FALSE	FALSE	FALSE
Pro_1420	FALSE	TRUE	TRUE	FALSE	FALSE	FALSE
Pro_1422	TRUE	TRUE	TRUE	FALSE	FALSE	FALSE
Pro_1423	FALSE	TRUE	TRUE	FALSE	FALSE	FALSE
Pro_1424	FALSE	FALSE	FALSE	TRUE	TRUE	FALSE
Pro_1425	FALSE	FALSE	TRUE	FALSE	FALSE	FALSE
Pro_1427	TRUE	TRUE	TRUE	FALSE	FALSE	FALSE
Pro_1428	TRUE	TRUE	TRUE	FALSE	FALSE	FALSE
Pro_1430	TRUE	FALSE	FALSE	FALSE	FALSE	FALSE
Pro_1431	TRUE	FALSE	FALSE	FALSE	FALSE	FALSE
Pro_1434	TRUE	FALSE	FALSE	TRUE	TRUE	FALSE
Pro_1435	FALSE	TRUE	TRUE	TRUE	TRUE	FALSE
Pro_1436	FALSE	FALSE	FALSE	TRUE	TRUE	FALSE
Pro_1437	FALSE	TRUE	TRUE	TRUE	TRUE	FALSE
Pro_1438	TRUE	FALSE	FALSE	TRUE	TRUE	FALSE
Pro_1440	TRUE	TRUE	FALSE	FALSE	FALSE	FALSE
Pro_1442	FALSE	TRUE	TRUE	TRUE	TRUE	FALSE
Pro_1443	TRUE	FALSE	FALSE	FALSE	FALSE	FALSE
Pro_1444	FALSE	FALSE	FALSE	TRUE	TRUE	FALSE
Pro_1445	TRUE	FALSE	FALSE	TRUE	TRUE	FALSE
Pro_1446	TRUE	TRUE	TRUE	FALSE	FALSE	FALSE
Pro_1453	TRUE	TRUE	TRUE	FALSE	FALSE	FALSE
Pro_1456	FALSE	TRUE	TRUE	FALSE	FALSE	FALSE
Pro_1457	TRUE	TRUE	FALSE	TRUE	TRUE	FALSE
Pro_1458	FALSE	TRUE	TRUE	FALSE	FALSE	FALSE
Pro_1459	FALSE	FALSE	TRUE	FALSE	FALSE	FALSE
Pro_1460	TRUE	FALSE	FALSE	TRUE	TRUE	FALSE
Pro_1461	TRUE	FALSE	FALSE	TRUE	TRUE	FALSE
Pro_1462	TRUE	TRUE	FALSE	FALSE	FALSE	FALSE
Pro_1465	FALSE	TRUE	TRUE	FALSE	FALSE	FALSE
Pro_1466	FALSE	FALSE	FALSE	TRUE	TRUE	FALSE
Pro_1467	TRUE	FALSE	FALSE	FALSE	FALSE	FALSE
Pro_1468	FALSE	TRUE	FALSE	TRUE	TRUE	FALSE
Pro_1469	FALSE	FALSE	TRUE	FALSE	FALSE	FALSE
Pro_1470	TRUE	TRUE	TRUE	FALSE	FALSE	TRUE
Pro_1471	TRUE	TRUE	TRUE	TRUE	TRUE	FALSE
Pro_1472	TRUE	TRUE	TRUE	TRUE	TRUE	FALSE
Pro_1473	TRUE	FALSE	FALSE	TRUE	TRUE	FALSE
Pro_1475	TRUE	TRUE	TRUE	FALSE	FALSE	FALSE
Pro_1477	TRUE	FALSE	FALSE	FALSE	FALSE	FALSE
Pro_1478	FALSE	FALSE	TRUE	FALSE	FALSE	FALSE
Pro_1479	FALSE	TRUE	TRUE	FALSE	FALSE	FALSE
Pro_1480	FALSE	TRUE	FALSE	TRUE	TRUE	FALSE
Pro_1481	TRUE	FALSE	FALSE	TRUE	TRUE	FALSE
Pro_1482	FALSE	FALSE	TRUE	TRUE	TRUE	TRUE
Pro_1483	TRUE	FALSE	FALSE	TRUE	TRUE	FALSE
Pro_1484	FALSE	TRUE	TRUE	TRUE	TRUE	FALSE
Pro_1485	FALSE	TRUE	FALSE	FALSE	FALSE	FALSE
Pro_1488	FALSE	TRUE	TRUE	TRUE	TRUE	TRUE
Pro_1489	FALSE	TRUE	TRUE	FALSE	FALSE	FALSE
Pro_1490	TRUE	TRUE	TRUE	FALSE	FALSE	FALSE
Pro_1491	FALSE	FALSE	FALSE	FALSE	FALSE	FALSE
Pro_1492	TRUE	FALSE	FALSE	TRUE	TRUE	FALSE
Pro_1493	TRUE	FALSE	FALSE	TRUE	TRUE	FALSE
Pro_1494	TRUE	TRUE	TRUE	FALSE	FALSE	FALSE
Pro_1495	TRUE	TRUE	TRUE	FALSE	FALSE	FALSE
Pro_1498	TRUE	TRUE	TRUE	TRUE	TRUE	FALSE
Pro_1499	TRUE	FALSE	FALSE	TRUE	TRUE	FALSE
Pro_1500	TRUE	TRUE	TRUE	FALSE	FALSE	FALSE
Pro_1501	TRUE	FALSE	FALSE	TRUE	TRUE	TRUE
Pro_1502	TRUE	TRUE	TRUE	TRUE	TRUE	FALSE
Pro_1503	TRUE	FALSE	FALSE	TRUE	TRUE	FALSE
Pro_1504	FALSE	TRUE	FALSE	FALSE	FALSE	FALSE
Pro_1505	TRUE	FALSE	FALSE	FALSE	FALSE	FALSE
Pro_1506	FALSE	FALSE	FALSE	TRUE	TRUE	FALSE
Pro_1508	FALSE	TRUE	TRUE	FALSE	FALSE	FALSE
Pro_1509	TRUE	FALSE	FALSE	FALSE	FALSE	FALSE
Pro_1512	FALSE	FALSE	FALSE	TRUE	TRUE	FALSE
Pro_1513	TRUE	TRUE	TRUE	FALSE	FALSE	FALSE
Pro_1516	FALSE	TRUE	TRUE	TRUE	TRUE	FALSE
Pro_1517	TRUE	TRUE	TRUE	FALSE	FALSE	FALSE
Pro_1519	TRUE	TRUE	TRUE	FALSE	FALSE	TRUE
Pro_1520	TRUE	TRUE	FALSE	FALSE	FALSE	FALSE
Pro_1521	FALSE	FALSE	TRUE	FALSE	FALSE	FALSE
Pro_1522	TRUE	FALSE	FALSE	FALSE	FALSE	FALSE
Pro_1523	TRUE	FALSE	FALSE	FALSE	FALSE	TRUE
Pro_1524	FALSE	TRUE	TRUE	TRUE	TRUE	FALSE
Pro_1525	TRUE	TRUE	TRUE	TRUE	TRUE	FALSE
Pro_1526	TRUE	FALSE	FALSE	FALSE	FALSE	FALSE
Pro_1527	TRUE	TRUE	TRUE	FALSE	FALSE	FALSE
Pro_1529	FALSE	TRUE	TRUE	FALSE	FALSE	FALSE
Pro_1531	TRUE	FALSE	FALSE	TRUE	TRUE	FALSE
Pro_1533	TRUE	TRUE	TRUE	TRUE	TRUE	FALSE
Pro_1536	TRUE	FALSE	FALSE	TRUE	TRUE	FALSE
Pro_1537	TRUE	FALSE	FALSE	TRUE	TRUE	FALSE
Pro_1541	FALSE	TRUE	TRUE	TRUE	TRUE	FALSE
Pro_1543	FALSE	FALSE	TRUE	FALSE	FALSE	FALSE
Pro_1544	FALSE	TRUE	FALSE	TRUE	TRUE	FALSE
Pro_1545	FALSE	TRUE	TRUE	FALSE	FALSE	FALSE
Pro_1547	TRUE	TRUE	TRUE	TRUE	TRUE	FALSE
Pro_1548	TRUE	TRUE	TRUE	FALSE	FALSE	TRUE
Pro_1549	TRUE	FALSE	FALSE	FALSE	FALSE	FALSE
Pro_1550	TRUE	TRUE	TRUE	FALSE	FALSE	FALSE
Pro_1551	TRUE	TRUE	TRUE	FALSE	FALSE	FALSE
Pro_1552	FALSE	FALSE	FALSE	TRUE	TRUE	FALSE
Pro_1553	TRUE	FALSE	FALSE	FALSE	FALSE	FALSE
Pro_1554	FALSE	FALSE	TRUE	FALSE	FALSE	FALSE
Pro_1555	TRUE	FALSE	TRUE	FALSE	FALSE	FALSE
Pro_1556	TRUE	FALSE	FALSE	TRUE	TRUE	FALSE
Pro_1558	FALSE	TRUE	TRUE	FALSE	FALSE	FALSE
Pro_1561	TRUE	FALSE	FALSE	FALSE	FALSE	FALSE
Pro_1564	FALSE	FALSE	FALSE	TRUE	TRUE	FALSE
Pro_1566	TRUE	FALSE	FALSE	FALSE	FALSE	FALSE
Pro_1567	TRUE	FALSE	FALSE	FALSE	FALSE	FALSE
Pro_1568	FALSE	FALSE	FALSE	TRUE	TRUE	TRUE
Pro_1571	FALSE	TRUE	TRUE	TRUE	TRUE	FALSE
Pro_1572	TRUE	FALSE	FALSE	TRUE	TRUE	FALSE
Pro_1573	FALSE	TRUE	TRUE	FALSE	FALSE	TRUE
Pro_1574	TRUE	FALSE	FALSE	TRUE	TRUE	FALSE
Pro_1575	FALSE	FALSE	FALSE	TRUE	TRUE	FALSE
Pro_1576	TRUE	FALSE	FALSE	FALSE	FALSE	FALSE
Pro_1577	TRUE	FALSE	TRUE	TRUE	TRUE	TRUE
Pro_1579	FALSE	TRUE	TRUE	FALSE	FALSE	FALSE
Pro_1580	TRUE	FALSE	FALSE	TRUE	TRUE	FALSE
Pro_1581	FALSE	TRUE	TRUE	FALSE	FALSE	FALSE
Pro_1582	TRUE	TRUE	TRUE	FALSE	FALSE	FALSE
Pro_1583	FALSE	TRUE	TRUE	FALSE	FALSE	FALSE
Pro_1584	TRUE	TRUE	TRUE	FALSE	FALSE	TRUE
Pro_1586	TRUE	TRUE	TRUE	FALSE	FALSE	FALSE
Pro_1587	FALSE	FALSE	TRUE	FALSE	FALSE	FALSE
Pro_1589	FALSE	FALSE	TRUE	FALSE	FALSE	FALSE
Pro_1590	TRUE	FALSE	FALSE	TRUE	TRUE	FALSE
Pro_1592	TRUE	TRUE	TRUE	TRUE	TRUE	TRUE
Pro_1594	FALSE	TRUE	TRUE	TRUE	TRUE	FALSE
Pro_1595	FALSE	TRUE	TRUE	FALSE	FALSE	FALSE
Pro_1597	TRUE	FALSE	FALSE	TRUE	TRUE	FALSE
Pro_1598	FALSE	FALSE	FALSE	TRUE	TRUE	TRUE
Pro_1599	TRUE	TRUE	TRUE	FALSE	FALSE	FALSE
Pro_1600	TRUE	FALSE	FALSE	FALSE	FALSE	FALSE
Pro_1601	TRUE	FALSE	FALSE	TRUE	TRUE	FALSE
Pro_1602	FALSE	TRUE	TRUE	TRUE	TRUE	FALSE
Pro_1603	TRUE	FALSE	FALSE	TRUE	TRUE	FALSE
Pro_1604	FALSE	TRUE	TRUE	TRUE	TRUE	FALSE
Pro_1605	TRUE	FALSE	FALSE	TRUE	TRUE	FALSE
Pro_1607	FALSE	TRUE	TRUE	TRUE	TRUE	FALSE
Pro_1608	TRUE	TRUE	TRUE	TRUE	TRUE	FALSE
Pro_1609	TRUE	FALSE	FALSE	TRUE	TRUE	FALSE
Pro_1610	FALSE	TRUE	TRUE	FALSE	FALSE	FALSE
Pro_1614	TRUE	FALSE	FALSE	FALSE	FALSE	FALSE
Pro_1615	FALSE	FALSE	TRUE	FALSE	FALSE	TRUE
Pro_1616	FALSE	TRUE	TRUE	TRUE	TRUE	TRUE
Pro_1617	TRUE	FALSE	FALSE	TRUE	TRUE	FALSE
Pro_1618	TRUE	FALSE	FALSE	FALSE	FALSE	FALSE
Pro_1619	FALSE	TRUE	FALSE	FALSE	FALSE	FALSE
Pro_1620	TRUE	TRUE	TRUE	TRUE	TRUE	FALSE
Pro_1623	FALSE	FALSE	FALSE	FALSE	FALSE	FALSE
Pro_1624	TRUE	FALSE	FALSE	FALSE	FALSE	FALSE
Pro_1625	FALSE	TRUE	TRUE	TRUE	TRUE	FALSE
Pro_1629	FALSE	TRUE	TRUE	TRUE	TRUE	FALSE
Pro_1632	TRUE	FALSE	FALSE	TRUE	TRUE	FALSE
Pro_1633	TRUE	TRUE	FALSE	FALSE	FALSE	FALSE
Pro_1634	FALSE	FALSE	FALSE	TRUE	TRUE	FALSE
Pro_1635	FALSE	TRUE	TRUE	FALSE	FALSE	FALSE
Pro_1637	TRUE	FALSE	FALSE	TRUE	TRUE	FALSE
Pro_1639	FALSE	TRUE	FALSE	TRUE	TRUE	FALSE
Pro_1640	TRUE	TRUE	TRUE	TRUE	TRUE	TRUE
Pro_1642	TRUE	TRUE	TRUE	FALSE	FALSE	FALSE
Pro_1643	FALSE	FALSE	TRUE	FALSE	FALSE	FALSE
Pro_1644	FALSE	FALSE	FALSE	TRUE	TRUE	FALSE
Pro_1645	TRUE	FALSE	FALSE	FALSE	FALSE	FALSE
Pro_1646	TRUE	FALSE	FALSE	TRUE	TRUE	FALSE
Pro_1649	TRUE	FALSE	TRUE	FALSE	FALSE	TRUE
Pro_1650	FALSE	TRUE	TRUE	TRUE	TRUE	FALSE
Pro_1652	TRUE	FALSE	TRUE	FALSE	FALSE	FALSE
Pro_1655	FALSE	FALSE	TRUE	FALSE	FALSE	TRUE
Pro_1659	TRUE	TRUE	TRUE	TRUE	TRUE	FALSE
Pro_1663	TRUE	FALSE	FALSE	FALSE	FALSE	FALSE
Pro_1664	TRUE	TRUE	TRUE	FALSE	FALSE	FALSE
Pro_1665	TRUE	FALSE	FALSE	TRUE	TRUE	FALSE
Pro_1666	FALSE	FALSE	FALSE	FALSE	FALSE	TRUE
Pro_1668	FALSE	TRUE	TRUE	TRUE	TRUE	TRUE
Pro_1670	TRUE	FALSE	FALSE	TRUE	TRUE	FALSE
Pro_1671	TRUE	FALSE	FALSE	FALSE	FALSE	FALSE
Pro_1673	TRUE	FALSE	FALSE	FALSE	FALSE	FALSE
Pro_1675	TRUE	FALSE	TRUE	FALSE	FALSE	FALSE
Pro_1679	FALSE	FALSE	FALSE	TRUE	TRUE	FALSE
Pro_1681	FALSE	TRUE	FALSE	TRUE	TRUE	FALSE
Pro_1683	TRUE	TRUE	TRUE	TRUE	TRUE	FALSE
Pro_1684	TRUE	FALSE	FALSE	TRUE	TRUE	FALSE
Pro_1687	TRUE	FALSE	FALSE	TRUE	TRUE	FALSE
Pro_1688	TRUE	TRUE	TRUE	FALSE	FALSE	FALSE
Pro_1690	TRUE	FALSE	FALSE	TRUE	TRUE	FALSE
Pro_1693	FALSE	TRUE	FALSE	FALSE	FALSE	FALSE
Pro_1694	TRUE	FALSE	FALSE	TRUE	TRUE	FALSE
Pro_1695	TRUE	FALSE	FALSE	FALSE	FALSE	FALSE
Pro_1697	FALSE	TRUE	TRUE	FALSE	FALSE	TRUE
Pro_1698	FALSE	FALSE	FALSE	TRUE	TRUE	FALSE
Pro_1699	TRUE	FALSE	TRUE	TRUE	TRUE	FALSE
Pro_1700	FALSE	FALSE	TRUE	FALSE	FALSE	FALSE
Pro_1701	FALSE	TRUE	FALSE	FALSE	FALSE	FALSE
Pro_1702	FALSE	TRUE	TRUE	TRUE	TRUE	TRUE
Pro_1708	TRUE	TRUE	FALSE	TRUE	TRUE	FALSE
Pro_1709	FALSE	TRUE	FALSE	FALSE	FALSE	FALSE
Pro_1710	TRUE	FALSE	FALSE	TRUE	TRUE	FALSE
Pro_1712	FALSE	TRUE	FALSE	FALSE	FALSE	FALSE
Pro_1713	FALSE	TRUE	TRUE	TRUE	TRUE	FALSE
Pro_1714	TRUE	TRUE	FALSE	FALSE	FALSE	FALSE
Pro_1715	TRUE	TRUE	FALSE	TRUE	TRUE	FALSE
Pro_1718	FALSE	FALSE	FALSE	FALSE	FALSE	FALSE
Pro_1720	FALSE	TRUE	FALSE	FALSE	FALSE	FALSE
Pro_1721	FALSE	TRUE	TRUE	FALSE	FALSE	FALSE
Pro_1722	TRUE	TRUE	FALSE	FALSE	FALSE	FALSE
Pro_1724	FALSE	FALSE	TRUE	FALSE	FALSE	FALSE
Pro_1725	TRUE	TRUE	TRUE	FALSE	FALSE	FALSE
Pro_1726	TRUE	TRUE	FALSE	FALSE	FALSE	FALSE
Pro_1727	TRUE	TRUE	TRUE	TRUE	TRUE	TRUE
Pro_1728	FALSE	TRUE	TRUE	TRUE	TRUE	TRUE
Pro_1730	TRUE	FALSE	FALSE	TRUE	TRUE	FALSE
Pro_1731	FALSE	TRUE	TRUE	TRUE	TRUE	FALSE
Pro_1732	TRUE	FALSE	FALSE	TRUE	TRUE	FALSE
Pro_1735	TRUE	FALSE	TRUE	FALSE	FALSE	FALSE
Pro_1736	TRUE	TRUE	FALSE	TRUE	TRUE	FALSE
Pro_1737	FALSE	TRUE	TRUE	FALSE	FALSE	FALSE
Pro_1741	TRUE	TRUE	TRUE	FALSE	FALSE	FALSE
Pro_1743	FALSE	FALSE	TRUE	FALSE	FALSE	FALSE
Pro_1744	FALSE	TRUE	TRUE	TRUE	TRUE	FALSE
Pro_1745	FALSE	FALSE	FALSE	TRUE	TRUE	TRUE
Pro_1746	FALSE	FALSE	TRUE	TRUE	TRUE	TRUE
Pro_1747	TRUE	FALSE	FALSE	TRUE	TRUE	FALSE
Pro_1749	TRUE	TRUE	TRUE	FALSE	FALSE	FALSE
Pro_1750	TRUE	TRUE	TRUE	TRUE	TRUE	FALSE
Pro_1751	TRUE	TRUE	TRUE	FALSE	FALSE	FALSE
Pro_1752	TRUE	FALSE	TRUE	TRUE	TRUE	FALSE
Pro_1753	TRUE	FALSE	TRUE	FALSE	FALSE	FALSE
Pro_1754	FALSE	TRUE	TRUE	FALSE	FALSE	FALSE
Pro_1755	TRUE	TRUE	TRUE	FALSE	FALSE	FALSE
Pro_1756	TRUE	TRUE	TRUE	FALSE	FALSE	FALSE
Pro_1757	FALSE	TRUE	TRUE	TRUE	TRUE	FALSE
Pro_1758	FALSE	TRUE	FALSE	FALSE	FALSE	TRUE
Pro_1759	TRUE	TRUE	TRUE	FALSE	FALSE	FALSE
Pro_1760	TRUE	FALSE	FALSE	TRUE	TRUE	FALSE
Pro_1761	TRUE	TRUE	TRUE	TRUE	TRUE	FALSE
Pro_1762	TRUE	FALSE	FALSE	TRUE	TRUE	FALSE
Pro_1763	TRUE	FALSE	FALSE	TRUE	TRUE	FALSE
Pro_1764	TRUE	TRUE	TRUE	FALSE	FALSE	FALSE
Pro_1765	FALSE	TRUE	TRUE	FALSE	FALSE	FALSE
Pro_1767	FALSE	TRUE	FALSE	FALSE	FALSE	FALSE
Pro_1768	TRUE	TRUE	TRUE	FALSE	FALSE	FALSE
Pro_1769	FALSE	TRUE	TRUE	TRUE	TRUE	FALSE
Pro_1770	TRUE	FALSE	FALSE	FALSE	FALSE	FALSE
Pro_1771	FALSE	TRUE	TRUE	TRUE	TRUE	FALSE
Pro_1772	FALSE	FALSE	TRUE	FALSE	FALSE	FALSE
Pro_1774	TRUE	FALSE	TRUE	FALSE	FALSE	FALSE
Pro_1778	FALSE	TRUE	TRUE	TRUE	TRUE	FALSE
Pro_1779	TRUE	TRUE	TRUE	TRUE	TRUE	FALSE
Pro_1780	FALSE	FALSE	TRUE	TRUE	TRUE	FALSE
Pro_1781	TRUE	FALSE	TRUE	FALSE	FALSE	FALSE
Pro_1782	TRUE	TRUE	FALSE	TRUE	TRUE	FALSE
Pro_1784	FALSE	FALSE	FALSE	TRUE	TRUE	FALSE
Pro_1786	FALSE	TRUE	TRUE	TRUE	TRUE	FALSE
Pro_1787	TRUE	FALSE	FALSE	TRUE	TRUE	FALSE
Pro_1788	TRUE	TRUE	FALSE	TRUE	TRUE	FALSE
Pro_1789	FALSE	FALSE	FALSE	TRUE	TRUE	FALSE
Pro_1791	TRUE	FALSE	FALSE	TRUE	TRUE	FALSE
Pro_1792	FALSE	TRUE	TRUE	FALSE	FALSE	FALSE
Pro_1796	FALSE	TRUE	TRUE	FALSE	FALSE	FALSE
Pro_1797	TRUE	FALSE	FALSE	FALSE	FALSE	FALSE
Pro_1798	FALSE	TRUE	TRUE	FALSE	FALSE	FALSE
Pro_1799	TRUE	FALSE	FALSE	FALSE	FALSE	FALSE
Pro_1800	FALSE	FALSE	FALSE	TRUE	TRUE	FALSE
Pro_1801	TRUE	FALSE	FALSE	FALSE	FALSE	FALSE
Pro_1802	FALSE	FALSE	TRUE	FALSE	FALSE	FALSE
Pro_1804	TRUE	FALSE	TRUE	FALSE	FALSE	FALSE
Pro_1805	TRUE	TRUE	TRUE	TRUE	TRUE	FALSE
Pro_1807	TRUE	FALSE	FALSE	TRUE	TRUE	TRUE
Pro_1808	TRUE	TRUE	TRUE	TRUE	TRUE	FALSE
Pro_1809	TRUE	TRUE	TRUE	TRUE	TRUE	FALSE
Pro_1812	TRUE	TRUE	TRUE	FALSE	FALSE	TRUE
Pro_1814	TRUE	FALSE	FALSE	TRUE	TRUE	FALSE
Pro_1815	TRUE	FALSE	FALSE	TRUE	TRUE	FALSE
Pro_1817	TRUE	FALSE	FALSE	TRUE	TRUE	FALSE
Pro_1818	TRUE	FALSE	FALSE	FALSE	FALSE	FALSE
Pro_1819	TRUE	TRUE	TRUE	FALSE	FALSE	FALSE
Pro_1822	FALSE	TRUE	TRUE	TRUE	TRUE	TRUE
Pro_1823	FALSE	FALSE	FALSE	FALSE	FALSE	FALSE
Pro_1824	TRUE	TRUE	TRUE	TRUE	TRUE	FALSE
Pro_1826	TRUE	FALSE	FALSE	TRUE	TRUE	FALSE
Pro_1827	FALSE	FALSE	FALSE	TRUE	TRUE	FALSE
Pro_1828	TRUE	FALSE	FALSE	TRUE	TRUE	FALSE
Pro_1829	TRUE	FALSE	FALSE	TRUE	TRUE	FALSE
Pro_1830	TRUE	FALSE	TRUE	TRUE	TRUE	TRUE
Pro_1832	FALSE	FALSE	FALSE	TRUE	TRUE	FALSE
Pro_1833	TRUE	FALSE	FALSE	TRUE	TRUE	FALSE
Pro_1837	TRUE	FALSE	FALSE	FALSE	FALSE	FALSE
Pro_1842	TRUE	FALSE	FALSE	FALSE	FALSE	FALSE
Pro_1843	FALSE	TRUE	TRUE	TRUE	TRUE	FALSE
Pro_1844	TRUE	TRUE	FALSE	FALSE	FALSE	FALSE
Pro_1845	TRUE	FALSE	FALSE	TRUE	TRUE	FALSE
Pro_1846	TRUE	TRUE	FALSE	FALSE	FALSE	FALSE
Pro_1847	TRUE	FALSE	FALSE	TRUE	TRUE	FALSE
Pro_1848	TRUE	FALSE	FALSE	FALSE	FALSE	FALSE
Pro_1849	TRUE	TRUE	TRUE	FALSE	FALSE	FALSE
Pro_1850	FALSE	FALSE	TRUE	FALSE	FALSE	FALSE
Pro_1852	TRUE	FALSE	FALSE	TRUE	TRUE	FALSE
Pro_1853	TRUE	TRUE	TRUE	TRUE	TRUE	FALSE
Pro_1855	FALSE	FALSE	FALSE	TRUE	TRUE	FALSE
Pro_1857	TRUE	TRUE	TRUE	TRUE	TRUE	FALSE
Pro_1858	TRUE	TRUE	FALSE	FALSE	FALSE	FALSE
Pro_1860	TRUE	FALSE	FALSE	TRUE	TRUE	FALSE
Pro_1861	TRUE	TRUE	FALSE	FALSE	FALSE	FALSE
Pro_1862	TRUE	FALSE	FALSE	TRUE	TRUE	FALSE
Pro_1865	FALSE	FALSE	FALSE	TRUE	TRUE	FALSE
Pro_1866	TRUE	TRUE	TRUE	FALSE	FALSE	FALSE
Pro_1867	TRUE	FALSE	FALSE	FALSE	FALSE	FALSE
Pro_1868	FALSE	TRUE	TRUE	FALSE	FALSE	FALSE
Pro_1870	FALSE	TRUE	TRUE	TRUE	TRUE	FALSE
Pro_1871	TRUE	FALSE	FALSE	TRUE	TRUE	FALSE
Pro_1872	TRUE	FALSE	FALSE	TRUE	TRUE	FALSE
Pro_1873	TRUE	FALSE	FALSE	TRUE	TRUE	FALSE
Pro_1874	TRUE	FALSE	FALSE	FALSE	FALSE	FALSE
Pro_1875	FALSE	FALSE	TRUE	FALSE	FALSE	FALSE
Pro_1877	TRUE	FALSE	FALSE	FALSE	FALSE	FALSE
Pro_1878	FALSE	FALSE	FALSE	FALSE	FALSE	TRUE
Pro_1882	TRUE	FALSE	FALSE	TRUE	TRUE	FALSE
Pro_1883	TRUE	FALSE	FALSE	FALSE	FALSE	FALSE
Pro_1885	FALSE	TRUE	FALSE	FALSE	FALSE	FALSE
Pro_1886	FALSE	TRUE	FALSE	FALSE	FALSE	FALSE
Pro_1887	FALSE	TRUE	TRUE	TRUE	TRUE	FALSE
Pro_1889	FALSE	FALSE	FALSE	TRUE	TRUE	FALSE
Pro_1890	FALSE	FALSE	FALSE	TRUE	TRUE	FALSE
Pro_1891	TRUE	FALSE	TRUE	TRUE	TRUE	FALSE
Pro_1892	FALSE	TRUE	TRUE	FALSE	FALSE	FALSE
Pro_1893	TRUE	FALSE	FALSE	TRUE	TRUE	FALSE
Pro_1894	TRUE	FALSE	FALSE	TRUE	TRUE	FALSE
Pro_1895	TRUE	TRUE	TRUE	TRUE	TRUE	FALSE
Pro_1896	TRUE	TRUE	TRUE	FALSE	FALSE	FALSE
Pro_1898	FALSE	TRUE	FALSE	TRUE	TRUE	FALSE
Pro_1899	FALSE	FALSE	FALSE	TRUE	TRUE	FALSE
Pro_1900	TRUE	FALSE	TRUE	FALSE	FALSE	FALSE
Pro_1901	TRUE	FALSE	FALSE	TRUE	TRUE	FALSE
Pro_1904	FALSE	FALSE	FALSE	TRUE	TRUE	FALSE
Pro_1905	TRUE	FALSE	FALSE	TRUE	TRUE	FALSE
Pro_1906	FALSE	TRUE	TRUE	TRUE	TRUE	FALSE
Pro_1907	TRUE	FALSE	FALSE	TRUE	TRUE	FALSE
Pro_1910	FALSE	TRUE	TRUE	TRUE	TRUE	FALSE
Pro_1911	FALSE	TRUE	TRUE	TRUE	TRUE	FALSE
Pro_1913	FALSE	FALSE	FALSE	FALSE	FALSE	FALSE
Pro_1914	FALSE	FALSE	FALSE	TRUE	TRUE	FALSE
Pro_1915	TRUE	FALSE	TRUE	TRUE	TRUE	TRUE
Pro_1917	TRUE	TRUE	FALSE	FALSE	FALSE	FALSE
Pro_1918	TRUE	TRUE	TRUE	FALSE	FALSE	FALSE
Pro_1919	TRUE	FALSE	FALSE	TRUE	TRUE	FALSE
Pro_1920	TRUE	TRUE	TRUE	TRUE	TRUE	FALSE
Pro_1921	FALSE	FALSE	FALSE	TRUE	TRUE	FALSE
Pro_1922	FALSE	TRUE	FALSE	FALSE	FALSE	FALSE
Pro_1923	FALSE	TRUE	FALSE	FALSE	FALSE	FALSE
Pro_1924	TRUE	FALSE	FALSE	TRUE	TRUE	FALSE
Pro_1925	TRUE	TRUE	TRUE	FALSE	FALSE	FALSE
Pro_1926	FALSE	TRUE	FALSE	FALSE	FALSE	FALSE
Pro_1927	FALSE	TRUE	TRUE	TRUE	TRUE	TRUE
Pro_1932	TRUE	TRUE	FALSE	TRUE	TRUE	FALSE
Pro_1933	FALSE	TRUE	TRUE	FALSE	FALSE	FALSE
Pro_1934	TRUE	FALSE	TRUE	TRUE	TRUE	TRUE
Pro_1935	TRUE	TRUE	TRUE	FALSE	FALSE	FALSE
Pro_1936	FALSE	FALSE	FALSE	FALSE	FALSE	TRUE
Pro_1937	FALSE	FALSE	FALSE	TRUE	TRUE	FALSE
Pro_1938	TRUE	FALSE	FALSE	TRUE	TRUE	FALSE
Pro_1939	FALSE	TRUE	TRUE	FALSE	FALSE	FALSE
Pro_1942	TRUE	FALSE	FALSE	TRUE	TRUE	FALSE
Pro_1943	TRUE	FALSE	FALSE	TRUE	TRUE	FALSE
Pro_1945	TRUE	TRUE	TRUE	TRUE	TRUE	FALSE
Pro_1946	FALSE	TRUE	TRUE	FALSE	FALSE	FALSE
Pro_1947	TRUE	FALSE	TRUE	TRUE	TRUE	FALSE
Pro_1949	TRUE	FALSE	TRUE	TRUE	TRUE	TRUE
Pro_1950	TRUE	TRUE	TRUE	TRUE	TRUE	FALSE
Pro_1951	TRUE	FALSE	FALSE	FALSE	FALSE	FALSE
Pro_1952	TRUE	TRUE	TRUE	FALSE	FALSE	FALSE
Pro_1953	FALSE	FALSE	FALSE	TRUE	TRUE	FALSE
Pro_1955	TRUE	FALSE	FALSE	TRUE	TRUE	FALSE
Pro_1956	FALSE	FALSE	FALSE	FALSE	FALSE	FALSE
Pro_1958	TRUE	TRUE	TRUE	FALSE	FALSE	FALSE
Pro_1960	TRUE	FALSE	FALSE	TRUE	TRUE	FALSE
Pro_1961	TRUE	FALSE	FALSE	TRUE	TRUE	FALSE
Pro_1963	TRUE	TRUE	TRUE	TRUE	TRUE	FALSE
Pro_1964	TRUE	FALSE	FALSE	TRUE	TRUE	FALSE
Pro_1965	TRUE	FALSE	FALSE	TRUE	TRUE	FALSE
Pro_1966	FALSE	FALSE	FALSE	TRUE	TRUE	FALSE
Pro_1967	TRUE	TRUE	TRUE	TRUE	TRUE	TRUE
Pro_1968	FALSE	FALSE	TRUE	FALSE	FALSE	FALSE
Pro_1969	TRUE	TRUE	TRUE	FALSE	FALSE	FALSE
Pro_1970	TRUE	FALSE	FALSE	FALSE	FALSE	FALSE
Pro_1972	TRUE	TRUE	TRUE	FALSE	FALSE	FALSE
Pro_1973	TRUE	TRUE	TRUE	FALSE	FALSE	FALSE
Pro_1974	FALSE	TRUE	TRUE	TRUE	TRUE	FALSE
Pro_1975	FALSE	TRUE	TRUE	FALSE	FALSE	FALSE
Pro_1976	FALSE	FALSE	FALSE	TRUE	TRUE	FALSE
Pro_1978	TRUE	FALSE	FALSE	TRUE	TRUE	FALSE
Pro_1979	FALSE	FALSE	FALSE	TRUE	TRUE	FALSE
Pro_1981	FALSE	TRUE	FALSE	FALSE	FALSE	FALSE
Pro_1985	TRUE	TRUE	FALSE	TRUE	TRUE	FALSE
Pro_1987	FALSE	FALSE	FALSE	FALSE	FALSE	TRUE
Pro_1988	FALSE	TRUE	FALSE	TRUE	TRUE	FALSE
Pro_1989	TRUE	FALSE	FALSE	FALSE	FALSE	FALSE
Pro_1990	TRUE	FALSE	FALSE	TRUE	TRUE	FALSE
Pro_1991	TRUE	TRUE	TRUE	FALSE	FALSE	FALSE
Pro_1992	TRUE	FALSE	FALSE	TRUE	TRUE	FALSE
Pro_1994	TRUE	TRUE	TRUE	FALSE	FALSE	FALSE
Pro_1998	TRUE	TRUE	TRUE	FALSE	FALSE	TRUE
Pro_1999	TRUE	FALSE	FALSE	TRUE	TRUE	FALSE
Pro_2000	FALSE	FALSE	FALSE	TRUE	TRUE	FALSE
Pro_2001	TRUE	TRUE	FALSE	TRUE	TRUE	FALSE
Pro_2002	TRUE	FALSE	FALSE	TRUE	TRUE	FALSE
Pro_2003	TRUE	TRUE	TRUE	FALSE	FALSE	FALSE
Pro_2004	FALSE	FALSE	FALSE	FALSE	FALSE	FALSE
Pro_2005	TRUE	TRUE	TRUE	FALSE	FALSE	FALSE
Pro_2006	TRUE	FALSE	FALSE	TRUE	TRUE	FALSE
Pro_2007	FALSE	TRUE	TRUE	FALSE	FALSE	FALSE
Pro_2008	FALSE	TRUE	TRUE	TRUE	TRUE	FALSE
Pro_2010	FALSE	TRUE	TRUE	TRUE	TRUE	FALSE
Pro_2011	TRUE	TRUE	FALSE	FALSE	FALSE	TRUE
Pro_2013	TRUE	TRUE	TRUE	FALSE	FALSE	FALSE
Pro_2014	FALSE	TRUE	TRUE	TRUE	TRUE	FALSE
Pro_2015	TRUE	TRUE	TRUE	TRUE	TRUE	FALSE
Pro_2016	TRUE	TRUE	TRUE	FALSE	FALSE	FALSE
Pro_2017	TRUE	TRUE	FALSE	TRUE	TRUE	FALSE
Pro_2018	FALSE	TRUE	TRUE	FALSE	FALSE	FALSE
Pro_2021	TRUE	FALSE	FALSE	FALSE	FALSE	FALSE
Pro_2022	TRUE	FALSE	FALSE	TRUE	TRUE	FALSE
Pro_2024	FALSE	FALSE	FALSE	TRUE	TRUE	FALSE
Pro_2027	FALSE	TRUE	TRUE	TRUE	TRUE	FALSE
Pro_2028	TRUE	FALSE	FALSE	FALSE	FALSE	FALSE
Pro_2029	TRUE	FALSE	TRUE	TRUE	TRUE	TRUE
Pro_2030	FALSE	TRUE	TRUE	FALSE	FALSE	FALSE
Pro_2032	FALSE	TRUE	TRUE	TRUE	TRUE	FALSE
Pro_2033	FALSE	FALSE	FALSE	FALSE	FALSE	FALSE
Pro_2036	FALSE	FALSE	TRUE	FALSE	FALSE	FALSE
Pro_2037	FALSE	FALSE	FALSE	TRUE	TRUE	FALSE
Pro_2039	TRUE	TRUE	FALSE	FALSE	FALSE	FALSE
Pro_2041	TRUE	FALSE	FALSE	FALSE	FALSE	FALSE
Pro_2042	FALSE	TRUE	FALSE	FALSE	FALSE	TRUE
Pro_2043	TRUE	TRUE	FALSE	TRUE	TRUE	FALSE
Pro_2044	TRUE	TRUE	TRUE	TRUE	TRUE	FALSE
Pro_2045	TRUE	TRUE	TRUE	FALSE	FALSE	FALSE
Pro_2046	TRUE	TRUE	TRUE	TRUE	TRUE	FALSE
Pro_2047	TRUE	FALSE	FALSE	TRUE	TRUE	FALSE
Pro_2048	TRUE	FALSE	FALSE	FALSE	FALSE	FALSE
Pro_2049	TRUE	FALSE	FALSE	TRUE	TRUE	FALSE
Pro_2050	TRUE	TRUE	TRUE	FALSE	FALSE	FALSE
Pro_2052	TRUE	TRUE	TRUE	FALSE	FALSE	FALSE
Pro_2053	TRUE	FALSE	FALSE	FALSE	FALSE	FALSE
Pro_2054	TRUE	FALSE	FALSE	TRUE	TRUE	FALSE
Pro_2056	TRUE	TRUE	TRUE	TRUE	TRUE	FALSE
Pro_2058	TRUE	TRUE	TRUE	TRUE	TRUE	FALSE
Pro_2059	FALSE	TRUE	TRUE	TRUE	TRUE	TRUE
Pro_2062	TRUE	TRUE	TRUE	FALSE	FALSE	FALSE
Pro_2068	FALSE	FALSE	FALSE	TRUE	TRUE	FALSE
Pro_2069	TRUE	FALSE	FALSE	TRUE	TRUE	FALSE
Pro_2070	FALSE	FALSE	TRUE	TRUE	TRUE	FALSE
Pro_2071	TRUE	FALSE	FALSE	TRUE	TRUE	FALSE
Pro_2072	FALSE	FALSE	TRUE	FALSE	FALSE	TRUE
Pro_2073	FALSE	FALSE	FALSE	TRUE	TRUE	FALSE
Pro_2074	TRUE	TRUE	FALSE	TRUE	TRUE	FALSE
Pro_2075	FALSE	FALSE	FALSE	TRUE	TRUE	FALSE
Pro_2077	TRUE	TRUE	TRUE	TRUE	TRUE	FALSE
Pro_2079	TRUE	FALSE	FALSE	TRUE	TRUE	FALSE
Pro_2082	TRUE	TRUE	TRUE	FALSE	FALSE	FALSE
Pro_2083	FALSE	FALSE	TRUE	FALSE	FALSE	TRUE
Pro_2084	TRUE	FALSE	FALSE	TRUE	TRUE	FALSE
Pro_2085	TRUE	FALSE	FALSE	FALSE	FALSE	FALSE
Pro_2086	FALSE	FALSE	FALSE	FALSE	FALSE	FALSE
Pro_2087	FALSE	TRUE	TRUE	TRUE	TRUE	FALSE
Pro_2090	TRUE	FALSE	FALSE	TRUE	TRUE	FALSE
Pro_2092	FALSE	TRUE	TRUE	TRUE	TRUE	FALSE
Pro_2093	TRUE	FALSE	FALSE	TRUE	TRUE	TRUE
Pro_2094	TRUE	TRUE	FALSE	FALSE	FALSE	FALSE
Pro_2095	FALSE	FALSE	FALSE	FALSE	FALSE	FALSE
Pro_2096	TRUE	FALSE	FALSE	FALSE	FALSE	FALSE
Pro_2097	FALSE	TRUE	TRUE	FALSE	FALSE	FALSE
Pro_2099	TRUE	FALSE	FALSE	TRUE	TRUE	FALSE
Pro_2101	TRUE	FALSE	TRUE	TRUE	TRUE	TRUE
Pro_2102	FALSE	TRUE	FALSE	FALSE	FALSE	FALSE
Pro_2105	TRUE	FALSE	FALSE	FALSE	FALSE	TRUE
Pro_2106	TRUE	FALSE	FALSE	FALSE	FALSE	FALSE
Pro_2108	TRUE	TRUE	TRUE	TRUE	TRUE	FALSE
Pro_2110	FALSE	FALSE	FALSE	TRUE	TRUE	FALSE
Pro_2111	TRUE	FALSE	FALSE	FALSE	FALSE	FALSE
Pro_2112	TRUE	TRUE	TRUE	FALSE	FALSE	FALSE
Pro_2113	TRUE	TRUE	TRUE	TRUE	TRUE	FALSE
Pro_2115	TRUE	FALSE	FALSE	FALSE	FALSE	FALSE
Pro_2116	FALSE	TRUE	FALSE	TRUE	TRUE	FALSE
Pro_2118	FALSE	TRUE	TRUE	FALSE	FALSE	FALSE
Pro_2119	FALSE	FALSE	TRUE	FALSE	FALSE	FALSE
Pro_2121	TRUE	FALSE	TRUE	TRUE	TRUE	FALSE
Pro_2122	TRUE	TRUE	TRUE	TRUE	TRUE	FALSE
Pro_2123	FALSE	FALSE	TRUE	TRUE	TRUE	FALSE
Pro_2124	FALSE	FALSE	TRUE	FALSE	FALSE	FALSE
Pro_2125	FALSE	TRUE	TRUE	TRUE	TRUE	TRUE
Pro_2126	FALSE	FALSE	FALSE	TRUE	TRUE	FALSE
Pro_2127	FALSE	FALSE	TRUE	FALSE	FALSE	FALSE
Pro_2129	FALSE	TRUE	TRUE	FALSE	FALSE	FALSE
Pro_2131	FALSE	FALSE	FALSE	TRUE	TRUE	TRUE
Pro_2133	TRUE	FALSE	FALSE	FALSE	FALSE	FALSE
Pro_2134	TRUE	TRUE	FALSE	FALSE	FALSE	FALSE
Pro_2135	TRUE	TRUE	FALSE	TRUE	TRUE	FALSE
Pro_2136	FALSE	TRUE	TRUE	FALSE	FALSE	FALSE
Pro_2137	FALSE	TRUE	TRUE	TRUE	TRUE	FALSE
Pro_2138	TRUE	TRUE	FALSE	FALSE	FALSE	TRUE
Pro_2139	TRUE	FALSE	TRUE	TRUE	TRUE	FALSE
Pro_2140	FALSE	FALSE	FALSE	TRUE	TRUE	FALSE
Pro_2141	TRUE	TRUE	TRUE	TRUE	TRUE	TRUE
Pro_2142	TRUE	TRUE	TRUE	FALSE	FALSE	FALSE
Pro_2143	TRUE	FALSE	TRUE	TRUE	TRUE	TRUE
Pro_2146	TRUE	FALSE	FALSE	FALSE	FALSE	FALSE
Pro_2147	FALSE	FALSE	TRUE	FALSE	FALSE	FALSE
Pro_2148	TRUE	FALSE	FALSE	TRUE	TRUE	FALSE
Pro_2149	TRUE	FALSE	FALSE	FALSE	FALSE	FALSE
Pro_2151	FALSE	FALSE	FALSE	TRUE	TRUE	FALSE
Pro_2154	FALSE	FALSE	TRUE	TRUE	TRUE	FALSE
Pro_2156	TRUE	FALSE	TRUE	TRUE	TRUE	TRUE
Pro_2158	TRUE	TRUE	TRUE	FALSE	FALSE	FALSE
Pro_2159	FALSE	FALSE	FALSE	FALSE	FALSE	FALSE
Pro_2160	FALSE	FALSE	FALSE	TRUE	TRUE	FALSE
Pro_2161	TRUE	FALSE	FALSE	TRUE	TRUE	FALSE
Pro_2162	FALSE	TRUE	FALSE	FALSE	FALSE	FALSE
Pro_2165	TRUE	TRUE	TRUE	TRUE	TRUE	FALSE
Pro_2166	TRUE	TRUE	TRUE	FALSE	FALSE	FALSE
Pro_2168	FALSE	FALSE	FALSE	TRUE	TRUE	FALSE
Pro_2171	TRUE	FALSE	FALSE	TRUE	TRUE	FALSE
Pro_2172	FALSE	TRUE	TRUE	FALSE	FALSE	FALSE
Pro_2173	TRUE	TRUE	TRUE	FALSE	FALSE	FALSE
Pro_2175	TRUE	TRUE	FALSE	TRUE	TRUE	TRUE
Pro_2176	TRUE	FALSE	TRUE	FALSE	FALSE	FALSE
Pro_2177	TRUE	TRUE	TRUE	FALSE	FALSE	FALSE
Pro_2178	FALSE	FALSE	FALSE	TRUE	TRUE	FALSE
Pro_2179	TRUE	TRUE	TRUE	FALSE	FALSE	FALSE
Pro_2180	FALSE	FALSE	FALSE	TRUE	TRUE	FALSE
Pro_2181	FALSE	TRUE	TRUE	FALSE	FALSE	FALSE
Pro_2183	TRUE	FALSE	FALSE	TRUE	TRUE	FALSE
Pro_2185	FALSE	TRUE	TRUE	TRUE	TRUE	TRUE
Pro_2186	TRUE	FALSE	FALSE	TRUE	TRUE	FALSE
Pro_2187	FALSE	FALSE	TRUE	TRUE	TRUE	FALSE
Pro_2188	TRUE	FALSE	FALSE	FALSE	FALSE	FALSE
Pro_2189	TRUE	TRUE	FALSE	FALSE	FALSE	FALSE
Pro_2190	FALSE	FALSE	FALSE	TRUE	TRUE	FALSE
Pro_2191	TRUE	TRUE	TRUE	TRUE	TRUE	FALSE
Pro_2192	FALSE	TRUE	TRUE	FALSE	FALSE	FALSE
Pro_2193	TRUE	TRUE	TRUE	FALSE	FALSE	FALSE
Pro_2195	FALSE	TRUE	TRUE	FALSE	FALSE	FALSE
Pro_2197	TRUE	FALSE	FALSE	TRUE	TRUE	FALSE
Pro_2198	FALSE	TRUE	TRUE	TRUE	TRUE	FALSE
Pro_2199	TRUE	TRUE	TRUE	FALSE	FALSE	FALSE
Pro_2200	TRUE	FALSE	FALSE	TRUE	TRUE	FALSE
Pro_2202	FALSE	TRUE	FALSE	FALSE	FALSE	FALSE
Pro_2203	FALSE	FALSE	FALSE	TRUE	TRUE	FALSE
Pro_2204	FALSE	TRUE	TRUE	TRUE	TRUE	TRUE
Pro_2206	FALSE	TRUE	TRUE	TRUE	TRUE	FALSE
Pro_2207	FALSE	TRUE	TRUE	TRUE	TRUE	FALSE
Pro_2208	FALSE	FALSE	TRUE	FALSE	FALSE	FALSE
Pro_2210	TRUE	TRUE	TRUE	FALSE	FALSE	FALSE
Pro_2211	TRUE	FALSE	TRUE	TRUE	TRUE	FALSE
Pro_2212	TRUE	TRUE	TRUE	FALSE	FALSE	FALSE
Pro_2213	FALSE	FALSE	TRUE	FALSE	FALSE	FALSE
Pro_2215	FALSE	TRUE	TRUE	TRUE	TRUE	FALSE
Pro_2218	FALSE	FALSE	FALSE	TRUE	TRUE	FALSE
Pro_2219	FALSE	FALSE	TRUE	FALSE	FALSE	TRUE
Pro_2220	TRUE	TRUE	FALSE	TRUE	TRUE	FALSE
Pro_2221	FALSE	FALSE	TRUE	TRUE	TRUE	FALSE
Pro_2222	TRUE	FALSE	FALSE	TRUE	TRUE	FALSE
Pro_2223	TRUE	FALSE	FALSE	FALSE	FALSE	FALSE
Pro_2224	FALSE	FALSE	FALSE	TRUE	TRUE	FALSE
Pro_2225	TRUE	TRUE	TRUE	FALSE	FALSE	FALSE
Pro_2228	TRUE	TRUE	TRUE	TRUE	TRUE	FALSE
Pro_2231	FALSE	FALSE	FALSE	TRUE	TRUE	FALSE
Pro_2232	FALSE	TRUE	TRUE	FALSE	FALSE	FALSE
Pro_2233	TRUE	FALSE	FALSE	TRUE	TRUE	FALSE
Pro_2235	FALSE	FALSE	FALSE	TRUE	TRUE	FALSE
Pro_2236	TRUE	FALSE	FALSE	TRUE	TRUE	FALSE
Pro_2239	TRUE	TRUE	TRUE	FALSE	FALSE	FALSE
Pro_2241	FALSE	FALSE	FALSE	TRUE	TRUE	TRUE
Pro_2243	TRUE	TRUE	TRUE	FALSE	FALSE	FALSE
Pro_2245	TRUE	FALSE	TRUE	TRUE	TRUE	FALSE
Pro_2246	TRUE	FALSE	FALSE	TRUE	TRUE	FALSE
Pro_2248	FALSE	FALSE	FALSE	FALSE	FALSE	FALSE
Pro_2249	TRUE	FALSE	FALSE	FALSE	FALSE	FALSE
Pro_2250	TRUE	TRUE	FALSE	FALSE	FALSE	FALSE
Pro_2251	FALSE	FALSE	FALSE	FALSE	FALSE	FALSE
Pro_2254	FALSE	TRUE	TRUE	FALSE	FALSE	FALSE
Pro_2255	TRUE	FALSE	FALSE	TRUE	TRUE	FALSE
Pro_2256	FALSE	FALSE	TRUE	FALSE	FALSE	FALSE
Pro_2257	FALSE	TRUE	TRUE	TRUE	TRUE	FALSE
Pro_2258	TRUE	FALSE	FALSE	TRUE	TRUE	FALSE
Pro_2259	TRUE	FALSE	FALSE	TRUE	TRUE	FALSE
Pro_2260	FALSE	FALSE	FALSE	FALSE	FALSE	FALSE
Pro_2261	TRUE	TRUE	TRUE	FALSE	FALSE	FALSE
Pro_2265	TRUE	TRUE	TRUE	FALSE	FALSE	FALSE
Pro_2266	FALSE	TRUE	TRUE	FALSE	FALSE	FALSE
Pro_2267	TRUE	TRUE	FALSE	TRUE	TRUE	FALSE
Pro_2268	TRUE	FALSE	FALSE	TRUE	TRUE	FALSE
Pro_2269	FALSE	TRUE	TRUE	TRUE	TRUE	FALSE
Pro_2270	TRUE	TRUE	FALSE	FALSE	FALSE	FALSE
Pro_2271	TRUE	FALSE	FALSE	TRUE	TRUE	FALSE
Pro_2272	TRUE	TRUE	FALSE	FALSE	FALSE	FALSE
Pro_2274	FALSE	FALSE	FALSE	TRUE	TRUE	FALSE
Pro_2275	FALSE	TRUE	FALSE	FALSE	FALSE	FALSE
Pro_2276	TRUE	TRUE	TRUE	FALSE	FALSE	FALSE
Pro_2277	TRUE	FALSE	TRUE	TRUE	TRUE	FALSE
Pro_2278	TRUE	FALSE	TRUE	TRUE	TRUE	TRUE
Pro_2279	FALSE	TRUE	TRUE	FALSE	FALSE	FALSE
Pro_2280	TRUE	TRUE	TRUE	FALSE	FALSE	FALSE
Pro_2281	TRUE	FALSE	FALSE	TRUE	TRUE	FALSE
Pro_2282	FALSE	FALSE	TRUE	FALSE	FALSE	FALSE
Pro_2283	TRUE	TRUE	TRUE	FALSE	FALSE	FALSE
Pro_2284	FALSE	TRUE	TRUE	FALSE	FALSE	FALSE
Pro_2285	FALSE	TRUE	TRUE	FALSE	FALSE	FALSE
Pro_2286	TRUE	FALSE	TRUE	FALSE	FALSE	FALSE
Pro_2288	TRUE	TRUE	TRUE	FALSE	FALSE	FALSE
Pro_2289	TRUE	TRUE	FALSE	TRUE	TRUE	FALSE
Pro_2290	FALSE	TRUE	TRUE	FALSE	FALSE	FALSE
Pro_2291	FALSE	TRUE	FALSE	FALSE	FALSE	FALSE
Pro_2292	TRUE	FALSE	FALSE	TRUE	TRUE	FALSE
Pro_2293	FALSE	TRUE	TRUE	TRUE	TRUE	FALSE
Pro_2294	FALSE	TRUE	FALSE	FALSE	FALSE	FALSE
Pro_2295	TRUE	TRUE	TRUE	FALSE	FALSE	FALSE
Pro_2296	FALSE	FALSE	TRUE	TRUE	TRUE	FALSE
Pro_2297	TRUE	FALSE	FALSE	FALSE	FALSE	FALSE
Pro_2299	TRUE	FALSE	FALSE	TRUE	TRUE	FALSE
Pro_2300	TRUE	TRUE	TRUE	TRUE	TRUE	FALSE
Pro_2301	TRUE	TRUE	TRUE	FALSE	FALSE	FALSE
Pro_2302	FALSE	TRUE	FALSE	FALSE	FALSE	FALSE
Pro_2305	TRUE	TRUE	TRUE	TRUE	TRUE	TRUE
Pro_2307	TRUE	FALSE	TRUE	TRUE	TRUE	TRUE
Pro_2308	FALSE	TRUE	FALSE	FALSE	FALSE	FALSE
Pro_2309	FALSE	FALSE	FALSE	TRUE	TRUE	FALSE
Pro_2310	TRUE	FALSE	FALSE	TRUE	TRUE	FALSE
Pro_2311	TRUE	FALSE	FALSE	FALSE	FALSE	FALSE
Pro_2312	TRUE	TRUE	FALSE	TRUE	TRUE	FALSE
Pro_2314	FALSE	TRUE	FALSE	TRUE	TRUE	FALSE
Pro_2317	TRUE	FALSE	FALSE	FALSE	FALSE	FALSE
Pro_2318	TRUE	FALSE	TRUE	TRUE	TRUE	FALSE
Pro_2321	TRUE	TRUE	TRUE	TRUE	TRUE	FALSE
Pro_2322	TRUE	TRUE	TRUE	FALSE	FALSE	FALSE
Pro_2323	TRUE	FALSE	FALSE	TRUE	TRUE	FALSE
Pro_2324	FALSE	FALSE	FALSE	TRUE	TRUE	FALSE
Pro_2325	TRUE	FALSE	FALSE	TRUE	TRUE	FALSE
Pro_2326	TRUE	FALSE	TRUE	TRUE	TRUE	FALSE
Pro_2327	TRUE	TRUE	FALSE	TRUE	TRUE	FALSE
Pro_2330	FALSE	FALSE	TRUE	FALSE	FALSE	FALSE
Pro_2332	TRUE	FALSE	FALSE	FALSE	FALSE	FALSE
Pro_2333	TRUE	FALSE	FALSE	FALSE	FALSE	FALSE
Pro_2335	TRUE	FALSE	FALSE	FALSE	FALSE	FALSE
Pro_2336	TRUE	FALSE	FALSE	FALSE	FALSE	FALSE
Pro_2337	FALSE	TRUE	FALSE	TRUE	TRUE	FALSE
Pro_2339	TRUE	FALSE	FALSE	TRUE	TRUE	FALSE
Pro_2340	TRUE	FALSE	FALSE	TRUE	TRUE	FALSE
Pro_2341	TRUE	TRUE	TRUE	FALSE	FALSE	FALSE
Pro_2342	TRUE	FALSE	FALSE	TRUE	TRUE	FALSE
Pro_2344	TRUE	TRUE	TRUE	FALSE	FALSE	FALSE
Pro_2345	FALSE	FALSE	FALSE	TRUE	TRUE	FALSE
Pro_2346	TRUE	FALSE	FALSE	FALSE	FALSE	FALSE
Pro_2347	FALSE	TRUE	TRUE	TRUE	TRUE	FALSE
Pro_2348	FALSE	TRUE	TRUE	TRUE	TRUE	FALSE
Pro_2349	TRUE	FALSE	FALSE	FALSE	FALSE	FALSE
Pro_2350	FALSE	TRUE	FALSE	FALSE	FALSE	FALSE
Pro_2353	FALSE	FALSE	TRUE	TRUE	TRUE	TRUE
Pro_2354	FALSE	TRUE	TRUE	TRUE	TRUE	FALSE
Pro_2355	FALSE	FALSE	FALSE	FALSE	FALSE	FALSE
Pro_2356	FALSE	TRUE	TRUE	FALSE	FALSE	FALSE
Pro_2359	TRUE	TRUE	TRUE	TRUE	TRUE	TRUE
Pro_2360	TRUE	FALSE	FALSE	TRUE	TRUE	FALSE
Pro_2361	FALSE	FALSE	FALSE	TRUE	TRUE	FALSE
Pro_2362	TRUE	FALSE	FALSE	TRUE	TRUE	FALSE
Pro_2363	TRUE	FALSE	FALSE	TRUE	TRUE	FALSE
Pro_2364	FALSE	TRUE	TRUE	TRUE	TRUE	TRUE
Pro_2365	TRUE	TRUE	TRUE	TRUE	TRUE	FALSE
Pro_2366	FALSE	TRUE	TRUE	TRUE	TRUE	FALSE
Pro_2367	TRUE	TRUE	TRUE	TRUE	TRUE	FALSE
Pro_2368	FALSE	FALSE	TRUE	FALSE	FALSE	FALSE
Pro_2369	TRUE	FALSE	FALSE	TRUE	TRUE	FALSE
Pro_2370	TRUE	FALSE	FALSE	TRUE	TRUE	FALSE
Pro_2372	TRUE	TRUE	TRUE	TRUE	TRUE	FALSE
Pro_2374	FALSE	FALSE	FALSE	TRUE	TRUE	FALSE
Pro_2375	FALSE	TRUE	TRUE	FALSE	FALSE	FALSE
Pro_2377	FALSE	FALSE	TRUE	FALSE	FALSE	FALSE
Pro_2378	TRUE	FALSE	FALSE	TRUE	TRUE	FALSE
Pro_2379	TRUE	FALSE	FALSE	TRUE	TRUE	FALSE
Pro_2380	TRUE	FALSE	FALSE	FALSE	FALSE	FALSE
Pro_2381	TRUE	TRUE	TRUE	TRUE	TRUE	FALSE
Pro_2384	FALSE	TRUE	TRUE	TRUE	TRUE	FALSE
Pro_2385	TRUE	FALSE	FALSE	TRUE	TRUE	FALSE
Pro_2386	TRUE	FALSE	FALSE	TRUE	TRUE	FALSE
Pro_2387	TRUE	TRUE	TRUE	TRUE	TRUE	FALSE
Pro_2388	FALSE	FALSE	FALSE	TRUE	TRUE	FALSE
Pro_2389	TRUE	FALSE	FALSE	FALSE	FALSE	FALSE
Pro_2390	FALSE	FALSE	TRUE	TRUE	TRUE	FALSE
Pro_2392	FALSE	FALSE	FALSE	TRUE	TRUE	FALSE
Pro_2393	FALSE	TRUE	FALSE	FALSE	FALSE	FALSE
Pro_2394	FALSE	TRUE	TRUE	FALSE	FALSE	FALSE
Pro_2395	TRUE	TRUE	TRUE	TRUE	TRUE	FALSE
Pro_2396	FALSE	TRUE	TRUE	TRUE	TRUE	FALSE
Pro_2397	TRUE	TRUE	TRUE	FALSE	FALSE	FALSE
Pro_2400	TRUE	TRUE	TRUE	FALSE	FALSE	FALSE
Pro_2401	FALSE	FALSE	FALSE	TRUE	TRUE	FALSE
Pro_2402	TRUE	TRUE	FALSE	FALSE	FALSE	FALSE
Pro_2403	FALSE	TRUE	FALSE	TRUE	TRUE	FALSE
Pro_2404	FALSE	TRUE	FALSE	FALSE	FALSE	FALSE
Pro_2405	TRUE	FALSE	FALSE	TRUE	TRUE	FALSE
Pro_2406	FALSE	FALSE	FALSE	FALSE	FALSE	FALSE
Pro_2407	TRUE	FALSE	FALSE	TRUE	TRUE	FALSE
Pro_2408	FALSE	FALSE	FALSE	FALSE	FALSE	FALSE
Pro_2409	TRUE	FALSE	FALSE	TRUE	TRUE	FALSE
Pro_2410	FALSE	FALSE	TRUE	TRUE	TRUE	FALSE
Pro_2411	TRUE	TRUE	TRUE	TRUE	TRUE	FALSE
Pro_2412	TRUE	FALSE	FALSE	TRUE	TRUE	FALSE
Pro_2414	TRUE	FALSE	FALSE	FALSE	FALSE	FALSE
Pro_2415	TRUE	TRUE	TRUE	FALSE	FALSE	FALSE
Pro_2416	FALSE	FALSE	FALSE	TRUE	TRUE	FALSE
Pro_2417	TRUE	TRUE	TRUE	FALSE	FALSE	FALSE
Pro_2418	FALSE	TRUE	TRUE	FALSE	FALSE	TRUE
Pro_2419	FALSE	TRUE	TRUE	TRUE	TRUE	FALSE
Pro_2420	TRUE	TRUE	TRUE	TRUE	TRUE	FALSE
Pro_2422	FALSE	FALSE	TRUE	TRUE	TRUE	FALSE
Pro_2423	TRUE	TRUE	TRUE	FALSE	FALSE	FALSE
Pro_2428	TRUE	TRUE	TRUE	FALSE	FALSE	FALSE
Pro_2429	FALSE	TRUE	TRUE	TRUE	TRUE	FALSE
Pro_2430	FALSE	FALSE	TRUE	FALSE	FALSE	FALSE
Pro_2433	TRUE	TRUE	TRUE	FALSE	FALSE	FALSE
Pro_2435	FALSE	TRUE	TRUE	TRUE	TRUE	FALSE
Pro_2436	TRUE	FALSE	FALSE	TRUE	TRUE	FALSE
Pro_2437	FALSE	TRUE	FALSE	FALSE	FALSE	FALSE
Pro_2438	FALSE	FALSE	FALSE	TRUE	TRUE	FALSE
Pro_2440	TRUE	FALSE	FALSE	FALSE	FALSE	FALSE
Pro_2441	TRUE	FALSE	FALSE	FALSE	FALSE	FALSE
Pro_2444	FALSE	TRUE	TRUE	TRUE	TRUE	FALSE
Pro_2445	FALSE	TRUE	FALSE	TRUE	TRUE	TRUE
Pro_2446	TRUE	FALSE	FALSE	FALSE	FALSE	FALSE
Pro_2447	TRUE	FALSE	FALSE	FALSE	FALSE	FALSE
Pro_2448	FALSE	FALSE	FALSE	FALSE	FALSE	FALSE
Pro_2449	TRUE	FALSE	FALSE	TRUE	TRUE	FALSE
Pro_2450	FALSE	FALSE	FALSE	TRUE	TRUE	FALSE
Pro_2453	FALSE	TRUE	FALSE	FALSE	FALSE	FALSE
Pro_2457	TRUE	TRUE	FALSE	FALSE	FALSE	FALSE
Pro_2458	FALSE	FALSE	FALSE	TRUE	TRUE	FALSE
Pro_2461	TRUE	FALSE	FALSE	TRUE	TRUE	FALSE
Pro_2462	TRUE	TRUE	TRUE	FALSE	FALSE	FALSE
Pro_2463	FALSE	TRUE	TRUE	FALSE	FALSE	FALSE
Pro_2464	FALSE	TRUE	TRUE	FALSE	FALSE	FALSE
Pro_2465	TRUE	FALSE	FALSE	TRUE	TRUE	FALSE
Pro_2466	TRUE	FALSE	FALSE	TRUE	TRUE	FALSE
Pro_2467	FALSE	FALSE	TRUE	FALSE	FALSE	FALSE
Pro_2469	TRUE	FALSE	FALSE	TRUE	TRUE	FALSE
Pro_2470	TRUE	TRUE	TRUE	FALSE	FALSE	FALSE
Pro_2472	TRUE	FALSE	FALSE	TRUE	TRUE	FALSE
Pro_2473	TRUE	TRUE	TRUE	FALSE	FALSE	FALSE
Pro_2474	TRUE	FALSE	TRUE	TRUE	TRUE	FALSE
Pro_2475	TRUE	TRUE	TRUE	TRUE	TRUE	FALSE
Pro_2476	TRUE	FALSE	FALSE	TRUE	TRUE	FALSE
Pro_2477	TRUE	TRUE	TRUE	FALSE	FALSE	FALSE
Pro_2479	TRUE	FALSE	FALSE	TRUE	TRUE	FALSE
Pro_2480	TRUE	FALSE	FALSE	FALSE	FALSE	FALSE
Pro_2481	FALSE	TRUE	TRUE	TRUE	TRUE	FALSE
Pro_2482	TRUE	FALSE	FALSE	TRUE	TRUE	FALSE
Pro_2483	FALSE	FALSE	TRUE	FALSE	FALSE	TRUE
Pro_2485	TRUE	FALSE	FALSE	TRUE	TRUE	FALSE
Pro_2486	TRUE	FALSE	FALSE	FALSE	FALSE	FALSE
Pro_2488	FALSE	FALSE	FALSE	TRUE	TRUE	FALSE
Pro_2490	TRUE	FALSE	FALSE	TRUE	TRUE	FALSE
Pro_2491	TRUE	TRUE	TRUE	TRUE	TRUE	FALSE
Pro_2494	FALSE	TRUE	TRUE	TRUE	TRUE	FALSE
Pro_2495	TRUE	TRUE	TRUE	TRUE	TRUE	TRUE
Pro_2496	FALSE	TRUE	TRUE	TRUE	TRUE	FALSE
Pro_2498	TRUE	FALSE	FALSE	TRUE	TRUE	FALSE
Pro_2499	TRUE	FALSE	FALSE	TRUE	TRUE	FALSE
Pro_2501	TRUE	TRUE	TRUE	FALSE	FALSE	FALSE
Pro_2502	TRUE	FALSE	FALSE	TRUE	TRUE	FALSE
Pro_2504	TRUE	FALSE	FALSE	FALSE	FALSE	FALSE
Pro_2505	TRUE	TRUE	TRUE	TRUE	TRUE	FALSE
Pro_2507	FALSE	FALSE	FALSE	TRUE	TRUE	FALSE
Pro_2508	TRUE	FALSE	FALSE	TRUE	TRUE	FALSE
Pro_2509	TRUE	FALSE	TRUE	FALSE	FALSE	FALSE
Pro_2510	FALSE	TRUE	FALSE	FALSE	FALSE	FALSE
Pro_2511	TRUE	TRUE	TRUE	FALSE	FALSE	FALSE
Pro_2512	FALSE	TRUE	TRUE	TRUE	TRUE	TRUE
Pro_2513	TRUE	TRUE	FALSE	TRUE	TRUE	FALSE
Pro_2515	TRUE	FALSE	FALSE	TRUE	TRUE	FALSE
Pro_2517	FALSE	FALSE	TRUE	FALSE	FALSE	FALSE
Pro_2518	TRUE	TRUE	TRUE	TRUE	TRUE	FALSE
Pro_2521	TRUE	TRUE	TRUE	FALSE	FALSE	FALSE
Pro_2522	TRUE	FALSE	FALSE	FALSE	FALSE	FALSE
Pro_2523	FALSE	FALSE	FALSE	FALSE	FALSE	TRUE
Pro_2524	FALSE	FALSE	FALSE	TRUE	TRUE	FALSE
Pro_2525	TRUE	TRUE	TRUE	TRUE	TRUE	FALSE
Pro_2526	FALSE	FALSE	TRUE	FALSE	FALSE	FALSE
Pro_2528	TRUE	FALSE	FALSE	FALSE	FALSE	FALSE
Pro_2529	FALSE	TRUE	FALSE	FALSE	FALSE	FALSE
Pro_2530	FALSE	TRUE	FALSE	FALSE	FALSE	FALSE
Pro_2531	TRUE	TRUE	TRUE	TRUE	TRUE	FALSE
Pro_2532	TRUE	FALSE	FALSE	FALSE	FALSE	FALSE
Pro_2534	FALSE	FALSE	FALSE	FALSE	FALSE	TRUE
Pro_2535	FALSE	FALSE	FALSE	TRUE	TRUE	FALSE
Pro_2536	FALSE	TRUE	TRUE	FALSE	FALSE	FALSE
Pro_2537	FALSE	TRUE	TRUE	TRUE	TRUE	FALSE
Pro_2538	TRUE	TRUE	TRUE	TRUE	TRUE	FALSE
Pro_2539	FALSE	TRUE	FALSE	TRUE	TRUE	FALSE
Pro_2542	TRUE	FALSE	FALSE	TRUE	TRUE	FALSE
Pro_2544	TRUE	FALSE	FALSE	TRUE	TRUE	FALSE
Pro_2545	TRUE	FALSE	FALSE	TRUE	TRUE	FALSE
Pro_2546	TRUE	FALSE	FALSE	FALSE	FALSE	FALSE
Pro_2548	TRUE	TRUE	TRUE	TRUE	TRUE	FALSE
Pro_2550	TRUE	FALSE	FALSE	TRUE	TRUE	FALSE
Pro_2551	TRUE	FALSE	FALSE	FALSE	FALSE	FALSE
Pro_2552	FALSE	TRUE	FALSE	TRUE	TRUE	FALSE
Pro_2553	TRUE	TRUE	TRUE	FALSE	FALSE	FALSE
Pro_2554	TRUE	TRUE	TRUE	FALSE	FALSE	FALSE
Pro_2558	FALSE	FALSE	TRUE	FALSE	FALSE	FALSE
Pro_2559	TRUE	FALSE	TRUE	FALSE	FALSE	FALSE
Pro_2560	TRUE	FALSE	TRUE	TRUE	TRUE	FALSE
Pro_2561	TRUE	TRUE	TRUE	TRUE	TRUE	FALSE
Pro_2562	FALSE	FALSE	FALSE	TRUE	TRUE	FALSE
Pro_2563	TRUE	FALSE	FALSE	FALSE	FALSE	FALSE
Pro_2564	TRUE	TRUE	TRUE	FALSE	FALSE	FALSE
Pro_2567	TRUE	TRUE	FALSE	TRUE	TRUE	TRUE
Pro_2568	TRUE	FALSE	FALSE	TRUE	TRUE	FALSE
Pro_2570	TRUE	TRUE	TRUE	TRUE	TRUE	FALSE
Pro_2571	TRUE	FALSE	FALSE	FALSE	FALSE	FALSE
Pro_2572	TRUE	FALSE	FALSE	TRUE	TRUE	FALSE
Pro_2576	TRUE	FALSE	FALSE	TRUE	TRUE	FALSE
Pro_2577	TRUE	FALSE	TRUE	FALSE	FALSE	TRUE
Pro_2578	TRUE	FALSE	FALSE	FALSE	FALSE	TRUE
Pro_2579	TRUE	TRUE	TRUE	FALSE	FALSE	FALSE
Pro_2580	TRUE	FALSE	FALSE	TRUE	TRUE	FALSE
Pro_2581	TRUE	TRUE	TRUE	FALSE	FALSE	FALSE
Pro_2582	FALSE	FALSE	FALSE	FALSE	FALSE	FALSE
Pro_2584	TRUE	FALSE	FALSE	TRUE	TRUE	FALSE
Pro_2586	FALSE	TRUE	TRUE	TRUE	TRUE	FALSE
Pro_2587	TRUE	FALSE	FALSE	TRUE	TRUE	FALSE
Pro_2589	FALSE	TRUE	TRUE	TRUE	TRUE	FALSE
Pro_2590	TRUE	FALSE	TRUE	FALSE	FALSE	FALSE
Pro_2593	FALSE	TRUE	TRUE	TRUE	TRUE	FALSE
Pro_2595	TRUE	FALSE	FALSE	TRUE	TRUE	FALSE
Pro_2596	FALSE	FALSE	FALSE	TRUE	TRUE	FALSE
Pro_2597	FALSE	FALSE	FALSE	TRUE	TRUE	FALSE
Pro_2598	TRUE	FALSE	FALSE	TRUE	TRUE	FALSE
Pro_2599	TRUE	FALSE	FALSE	TRUE	TRUE	FALSE
Pro_2600	TRUE	FALSE	FALSE	TRUE	TRUE	FALSE
Pro_2601	TRUE	TRUE	TRUE	TRUE	TRUE	FALSE
Pro_2602	FALSE	FALSE	FALSE	FALSE	FALSE	FALSE
Pro_2603	TRUE	FALSE	FALSE	FALSE	FALSE	FALSE
Pro_2604	TRUE	FALSE	FALSE	TRUE	TRUE	FALSE
Pro_2605	TRUE	FALSE	FALSE	TRUE	TRUE	FALSE
Pro_2607	TRUE	FALSE	FALSE	TRUE	TRUE	FALSE
Pro_2609	TRUE	FALSE	FALSE	TRUE	TRUE	FALSE
Pro_2610	FALSE	FALSE	TRUE	FALSE	FALSE	TRUE
Pro_2612	FALSE	TRUE	TRUE	TRUE	TRUE	TRUE
Pro_2613	TRUE	FALSE	FALSE	FALSE	FALSE	FALSE
Pro_2618	FALSE	FALSE	FALSE	FALSE	FALSE	FALSE
Pro_2619	TRUE	FALSE	TRUE	TRUE	TRUE	TRUE
Pro_2620	TRUE	TRUE	TRUE	FALSE	FALSE	FALSE
Pro_2622	TRUE	TRUE	TRUE	FALSE	FALSE	FALSE
Pro_2623	FALSE	FALSE	FALSE	TRUE	TRUE	FALSE
Pro_2625	TRUE	TRUE	TRUE	FALSE	FALSE	FALSE
Pro_2626	FALSE	TRUE	TRUE	TRUE	TRUE	FALSE
Pro_2627	FALSE	TRUE	FALSE	FALSE	FALSE	FALSE
Pro_2628	TRUE	TRUE	TRUE	FALSE	FALSE	FALSE
Pro_2630	FALSE	FALSE	FALSE	TRUE	TRUE	FALSE
Pro_2631	TRUE	FALSE	FALSE	FALSE	FALSE	FALSE
Pro_2632	TRUE	FALSE	FALSE	FALSE	FALSE	FALSE
Pro_2633	TRUE	FALSE	FALSE	TRUE	TRUE	FALSE
Pro_2634	FALSE	TRUE	TRUE	FALSE	FALSE	FALSE
Pro_2636	TRUE	TRUE	TRUE	FALSE	FALSE	FALSE
Pro_2637	TRUE	TRUE	TRUE	FALSE	FALSE	FALSE
Pro_2638	FALSE	FALSE	FALSE	TRUE	TRUE	FALSE
Pro_2640	FALSE	TRUE	TRUE	FALSE	FALSE	FALSE
Pro_2641	FALSE	TRUE	TRUE	TRUE	TRUE	FALSE
Pro_2642	TRUE	TRUE	TRUE	FALSE	FALSE	TRUE
Pro_2643	TRUE	FALSE	FALSE	FALSE	FALSE	FALSE
Pro_2644	FALSE	TRUE	TRUE	TRUE	TRUE	FALSE
Pro_2645	FALSE	FALSE	FALSE	TRUE	TRUE	FALSE
Pro_2647	FALSE	FALSE	FALSE	FALSE	FALSE	FALSE
Pro_2649	TRUE	FALSE	FALSE	TRUE	TRUE	FALSE
Pro_2650	FALSE	TRUE	TRUE	TRUE	TRUE	FALSE
Pro_2651	TRUE	FALSE	TRUE	FALSE	FALSE	FALSE
Pro_2652	TRUE	TRUE	TRUE	TRUE	TRUE	FALSE
Pro_2653	FALSE	TRUE	TRUE	TRUE	TRUE	FALSE
Pro_2656	TRUE	TRUE	TRUE	FALSE	FALSE	FALSE
Pro_2657	TRUE	TRUE	TRUE	FALSE	FALSE	FALSE
Pro_2658	TRUE	FALSE	TRUE	FALSE	FALSE	FALSE
Pro_2659	TRUE	TRUE	FALSE	FALSE	FALSE	FALSE
Pro_2660	TRUE	TRUE	FALSE	TRUE	TRUE	TRUE
Pro_2663	FALSE	TRUE	TRUE	TRUE	TRUE	FALSE
Pro_2664	TRUE	TRUE	FALSE	TRUE	TRUE	FALSE
Pro_2665	FALSE	TRUE	TRUE	FALSE	FALSE	FALSE
Pro_2666	TRUE	TRUE	TRUE	FALSE	FALSE	FALSE
Pro_2668	FALSE	TRUE	TRUE	FALSE	FALSE	FALSE
Pro_2669	FALSE	FALSE	FALSE	TRUE	TRUE	FALSE
Pro_2670	TRUE	TRUE	FALSE	FALSE	FALSE	FALSE
Pro_2671	TRUE	FALSE	FALSE	FALSE	FALSE	FALSE
Pro_2672	TRUE	TRUE	FALSE	FALSE	FALSE	FALSE
Pro_2675	FALSE	FALSE	TRUE	FALSE	FALSE	FALSE
Pro_2676	TRUE	TRUE	TRUE	TRUE	TRUE	FALSE
Pro_2677	FALSE	TRUE	TRUE	TRUE	TRUE	TRUE
Pro_2678	FALSE	TRUE	TRUE	FALSE	FALSE	TRUE
Pro_2679	FALSE	TRUE	TRUE	TRUE	TRUE	FALSE
Pro_2680	FALSE	TRUE	TRUE	TRUE	TRUE	FALSE
Pro_2681	TRUE	TRUE	TRUE	FALSE	FALSE	FALSE
Pro_2682	FALSE	FALSE	FALSE	TRUE	TRUE	FALSE
Pro_2683	TRUE	TRUE	TRUE	FALSE	FALSE	FALSE
Pro_2684	TRUE	TRUE	TRUE	FALSE	FALSE	FALSE
Pro_2685	TRUE	TRUE	TRUE	FALSE	FALSE	FALSE
Pro_2686	TRUE	TRUE	FALSE	FALSE	FALSE	FALSE
Pro_2687	FALSE	TRUE	TRUE	TRUE	TRUE	FALSE
Pro_2688	TRUE	TRUE	FALSE	FALSE	FALSE	FALSE
Pro_2689	TRUE	TRUE	TRUE	TRUE	TRUE	FALSE
Pro_2690	FALSE	TRUE	FALSE	FALSE	FALSE	TRUE
Pro_2691	FALSE	TRUE	TRUE	FALSE	FALSE	TRUE
Pro_2692	TRUE	TRUE	TRUE	FALSE	FALSE	FALSE
Pro_2693	TRUE	TRUE	TRUE	FALSE	FALSE	TRUE
Pro_2694	FALSE	TRUE	TRUE	TRUE	TRUE	FALSE
Pro_2697	TRUE	FALSE	FALSE	TRUE	TRUE	FALSE
Pro_2698	TRUE	TRUE	TRUE	FALSE	FALSE	FALSE
Pro_2700	FALSE	FALSE	TRUE	FALSE	FALSE	FALSE
Pro_2701	FALSE	FALSE	FALSE	TRUE	TRUE	FALSE
Pro_2702	TRUE	TRUE	FALSE	FALSE	FALSE	FALSE
Pro_2703	TRUE	TRUE	FALSE	FALSE	FALSE	FALSE
Pro_2704	TRUE	FALSE	FALSE	FALSE	FALSE	FALSE
Pro_2706	TRUE	TRUE	TRUE	FALSE	FALSE	FALSE
Pro_2707	TRUE	FALSE	FALSE	TRUE	TRUE	FALSE
Pro_2708	TRUE	TRUE	FALSE	TRUE	TRUE	FALSE
Pro_2709	FALSE	FALSE	FALSE	FALSE	FALSE	FALSE
Pro_2710	TRUE	TRUE	TRUE	TRUE	TRUE	FALSE
Pro_2711	TRUE	FALSE	FALSE	TRUE	TRUE	FALSE
Pro_2712	TRUE	TRUE	TRUE	FALSE	FALSE	FALSE
Pro_2713	TRUE	FALSE	FALSE	TRUE	TRUE	FALSE
Pro_2714	FALSE	TRUE	TRUE	TRUE	TRUE	FALSE
Pro_2715	TRUE	FALSE	FALSE	TRUE	TRUE	FALSE
Pro_2716	FALSE	FALSE	TRUE	FALSE	FALSE	FALSE
Pro_2717	FALSE	FALSE	FALSE	TRUE	TRUE	TRUE
Pro_2719	FALSE	FALSE	TRUE	FALSE	FALSE	FALSE
Pro_2720	FALSE	TRUE	TRUE	FALSE	FALSE	FALSE
Pro_2721	FALSE	TRUE	TRUE	TRUE	TRUE	TRUE
Pro_2722	FALSE	TRUE	TRUE	TRUE	TRUE	FALSE
Pro_2723	TRUE	FALSE	FALSE	TRUE	TRUE	FALSE
Pro_2724	FALSE	TRUE	FALSE	TRUE	TRUE	FALSE
Pro_2726	TRUE	FALSE	FALSE	FALSE	FALSE	FALSE
Pro_2727	TRUE	FALSE	FALSE	TRUE	TRUE	FALSE
Pro_2729	TRUE	TRUE	FALSE	TRUE	TRUE	FALSE
Pro_2731	FALSE	TRUE	TRUE	FALSE	FALSE	FALSE
Pro_2732	TRUE	FALSE	FALSE	TRUE	TRUE	FALSE
Pro_2733	TRUE	TRUE	TRUE	FALSE	FALSE	FALSE
Pro_2734	FALSE	TRUE	TRUE	TRUE	TRUE	FALSE
Pro_2735	TRUE	TRUE	TRUE	FALSE	FALSE	FALSE
[truncated: 1,595 more rows]

## Sheet: D vs H-1566
Differential expressed proteins between Dulihuang and Heilaoya
	D16 vs H16	D20 vs H20	D36 vs H36	D42 vs H42
Pro_3	FALSE	TRUE	FALSE	FALSE
Pro_4	TRUE	FALSE	FALSE	TRUE
Pro_6	FALSE	FALSE	FALSE	TRUE
Pro_7	TRUE	FALSE	FALSE	FALSE
Pro_8	FALSE	TRUE	TRUE	FALSE
Pro_10	FALSE	FALSE	FALSE	TRUE
Pro_11	FALSE	TRUE	TRUE	TRUE
Pro_18	TRUE	FALSE	FALSE	FALSE
Pro_20	TRUE	FALSE	FALSE	FALSE
Pro_24	FALSE	TRUE	TRUE	TRUE
Pro_30	TRUE	FALSE	FALSE	FALSE
Pro_33	TRUE	FALSE	TRUE	FALSE
Pro_36	TRUE	FALSE	FALSE	TRUE
Pro_38	TRUE	FALSE	FALSE	TRUE
Pro_39	TRUE	FALSE	FALSE	FALSE
Pro_40	TRUE	FALSE	FALSE	TRUE
Pro_41	FALSE	FALSE	TRUE	FALSE
Pro_43	TRUE	FALSE	FALSE	TRUE
Pro_44	FALSE	TRUE	FALSE	FALSE
Pro_46	TRUE	FALSE	FALSE	FALSE
Pro_47	FALSE	FALSE	FALSE	TRUE
Pro_48	TRUE	FALSE	FALSE	TRUE
Pro_49	FALSE	FALSE	TRUE	FALSE
Pro_50	TRUE	FALSE	FALSE	FALSE
Pro_51	FALSE	FALSE	FALSE	TRUE
Pro_53	TRUE	FALSE	FALSE	FALSE
Pro_54	TRUE	FALSE	FALSE	TRUE
Pro_56	TRUE	TRUE	FALSE	FALSE
Pro_57	TRUE	FALSE	FALSE	FALSE
Pro_58	TRUE	FALSE	FALSE	FALSE
Pro_60	TRUE	FALSE	TRUE	TRUE
Pro_62	TRUE	FALSE	FALSE	FALSE
Pro_64	FALSE	FALSE	FALSE	TRUE
Pro_69	FALSE	FALSE	FALSE	TRUE
Pro_74	TRUE	FALSE	FALSE	TRUE
Pro_78	TRUE	FALSE	FALSE	FALSE
Pro_80	TRUE	FALSE	FALSE	FALSE
Pro_86	FALSE	FALSE	FALSE	TRUE
Pro_91	TRUE	FALSE	FALSE	FALSE
Pro_92	TRUE	FALSE	FALSE	TRUE
Pro_98	TRUE	FALSE	FALSE	TRUE
Pro_104	TRUE	FALSE	FALSE	FALSE
Pro_109	FALSE	FALSE	TRUE	FALSE
Pro_111	FALSE	FALSE	FALSE	TRUE
Pro_117	TRUE	FALSE	FALSE	FALSE
Pro_120	TRUE	FALSE	FALSE	FALSE
Pro_125	TRUE	FALSE	FALSE	FALSE
Pro_129	TRUE	FALSE	FALSE	FALSE
Pro_136	FALSE	TRUE	FALSE	TRUE
Pro_138	FALSE	FALSE	TRUE	TRUE
Pro_141	TRUE	FALSE	TRUE	TRUE
Pro_142	TRUE	FALSE	FALSE	FALSE
Pro_144	TRUE	FALSE	FALSE	FALSE
Pro_150	TRUE	TRUE	FALSE	FALSE
Pro_154	FALSE	TRUE	FALSE	TRUE
Pro_157	TRUE	FALSE	FALSE	FALSE
Pro_160	FALSE	FALSE	FALSE	TRUE
Pro_161	FALSE	FALSE	FALSE	TRUE
Pro_165	FALSE	FALSE	FALSE	TRUE
Pro_169	FALSE	TRUE	TRUE	FALSE
Pro_170	TRUE	FALSE	FALSE	FALSE
Pro_173	FALSE	TRUE	FALSE	FALSE
Pro_178	FALSE	FALSE	TRUE	TRUE
Pro_179	FALSE	FALSE	TRUE	FALSE
Pro_180	FALSE	FALSE	FALSE	TRUE
Pro_186	TRUE	FALSE	FALSE	FALSE
Pro_187	FALSE	FALSE	TRUE	FALSE
Pro_191	FALSE	FALSE	FALSE	TRUE
Pro_192	FALSE	FALSE	TRUE	FALSE
Pro_199	FALSE	FALSE	FALSE	TRUE
Pro_200	TRUE	FALSE	TRUE	FALSE
Pro_201	FALSE	FALSE	FALSE	TRUE
Pro_202	FALSE	TRUE	FALSE	TRUE
Pro_204	FALSE	FALSE	TRUE	FALSE
Pro_206	FALSE	FALSE	TRUE	FALSE
Pro_207	FALSE	FALSE	FALSE	TRUE
Pro_208	TRUE	FALSE	FALSE	TRUE
Pro_209	FALSE	TRUE	FALSE	FALSE
Pro_212	FALSE	FALSE	FALSE	TRUE
Pro_216	TRUE	TRUE	TRUE	FALSE
Pro_219	FALSE	FALSE	FALSE	TRUE
Pro_220	FALSE	TRUE	FALSE	FALSE
Pro_224	TRUE	FALSE	FALSE	FALSE
Pro_226	FALSE	FALSE	FALSE	TRUE
Pro_227	FALSE	TRUE	FALSE	FALSE
Pro_228	FALSE	TRUE	FALSE	FALSE
Pro_229	TRUE	FALSE	TRUE	FALSE
Pro_233	FALSE	TRUE	FALSE	FALSE
Pro_235	TRUE	FALSE	FALSE	FALSE
Pro_238	TRUE	FALSE	FALSE	FALSE
Pro_239	FALSE	TRUE	TRUE	TRUE
Pro_240	TRUE	FALSE	FALSE	FALSE
Pro_243	TRUE	FALSE	FALSE	TRUE
Pro_244	TRUE	FALSE	FALSE	FALSE
Pro_247	FALSE	TRUE	FALSE	TRUE
Pro_250	TRUE	FALSE	FALSE	FALSE
Pro_264	TRUE	FALSE	FALSE	FALSE
Pro_265	FALSE	FALSE	TRUE	FALSE
Pro_268	TRUE	FALSE	FALSE	FALSE
Pro_271	TRUE	FALSE	FALSE	TRUE
Pro_280	FALSE	TRUE	FALSE	FALSE
Pro_283	TRUE	FALSE	FALSE	FALSE
Pro_284	TRUE	FALSE	FALSE	TRUE
Pro_287	FALSE	FALSE	FALSE	TRUE
Pro_288	TRUE	FALSE	FALSE	FALSE
Pro_291	TRUE	FALSE	FALSE	TRUE
Pro_295	FALSE	FALSE	TRUE	FALSE
Pro_296	TRUE	FALSE	FALSE	FALSE
Pro_301	TRUE	FALSE	FALSE	FALSE
Pro_302	FALSE	TRUE	FALSE	FALSE
Pro_303	FALSE	TRUE	FALSE	FALSE
Pro_305	FALSE	FALSE	TRUE	TRUE
Pro_306	FALSE	FALSE	TRUE	TRUE
Pro_307	FALSE	FALSE	FALSE	TRUE
Pro_310	FALSE	TRUE	FALSE	TRUE
Pro_314	FALSE	FALSE	TRUE	FALSE
Pro_315	FALSE	TRUE	FALSE	FALSE
Pro_317	FALSE	FALSE	FALSE	TRUE
Pro_318	FALSE	FALSE	TRUE	FALSE
Pro_323	FALSE	TRUE	FALSE	FALSE
Pro_325	FALSE	FALSE	TRUE	FALSE
Pro_327	FALSE	FALSE	FALSE	TRUE
Pro_328	FALSE	FALSE	FALSE	TRUE
Pro_330	FALSE	FALSE	FALSE	TRUE
Pro_333	FALSE	TRUE	FALSE	FALSE
Pro_336	FALSE	TRUE	FALSE	FALSE
Pro_344	FALSE	FALSE	FALSE	TRUE
Pro_347	TRUE	FALSE	FALSE	FALSE
Pro_351	FALSE	TRUE	FALSE	TRUE
Pro_353	TRUE	FALSE	FALSE	FALSE
Pro_358	TRUE	FALSE	FALSE	FALSE
Pro_359	FALSE	TRUE	FALSE	FALSE
Pro_361	FALSE	TRUE	TRUE	FALSE
Pro_363	FALSE	TRUE	FALSE	FALSE
Pro_364	FALSE	FALSE	FALSE	TRUE
Pro_366	TRUE	FALSE	FALSE	FALSE
Pro_369	TRUE	TRUE	TRUE	FALSE
Pro_372	FALSE	TRUE	FALSE	FALSE
Pro_373	FALSE	FALSE	FALSE	TRUE
Pro_374	TRUE	FALSE	FALSE	FALSE
Pro_379	FALSE	FALSE	FALSE	TRUE
Pro_380	TRUE	FALSE	FALSE	FALSE
Pro_381	TRUE	FALSE	FALSE	TRUE
Pro_384	TRUE	FALSE	FALSE	FALSE
Pro_385	FALSE	FALSE	FALSE	TRUE
Pro_386	TRUE	FALSE	FALSE	FALSE
Pro_387	FALSE	FALSE	TRUE	FALSE
Pro_391	TRUE	FALSE	FALSE	FALSE
Pro_393	TRUE	FALSE	FALSE	FALSE
Pro_398	TRUE	FALSE	FALSE	FALSE
Pro_402	TRUE	FALSE	FALSE	FALSE
Pro_404	FALSE	FALSE	TRUE	FALSE
Pro_407	TRUE	FALSE	FALSE	FALSE
Pro_411	FALSE	FALSE	TRUE	FALSE
Pro_415	TRUE	FALSE	FALSE	FALSE
Pro_416	FALSE	FALSE	FALSE	TRUE
Pro_420	TRUE	FALSE	FALSE	FALSE
Pro_421	TRUE	FALSE	FALSE	FALSE
Pro_427	FALSE	TRUE	TRUE	FALSE
Pro_434	FALSE	FALSE	TRUE	TRUE
Pro_439	FALSE	FALSE	FALSE	TRUE
Pro_440	FALSE	FALSE	FALSE	TRUE
Pro_452	TRUE	TRUE	TRUE	FALSE
Pro_455	FALSE	FALSE	FALSE	TRUE
Pro_460	FALSE	TRUE	TRUE	FALSE
Pro_462	TRUE	FALSE	FALSE	FALSE
Pro_465	TRUE	TRUE	FALSE	FALSE
Pro_467	FALSE	FALSE	FALSE	TRUE
Pro_468	FALSE	FALSE	TRUE	FALSE
Pro_472	FALSE	FALSE	FALSE	TRUE
Pro_473	FALSE	FALSE	FALSE	TRUE
Pro_476	FALSE	FALSE	FALSE	TRUE
Pro_481	FALSE	TRUE	FALSE	TRUE
Pro_482	TRUE	FALSE	TRUE	FALSE
Pro_483	TRUE	TRUE	TRUE	FALSE
Pro_484	FALSE	TRUE	FALSE	FALSE
Pro_487	TRUE	FALSE	FALSE	FALSE
Pro_488	FALSE	FALSE	TRUE	FALSE
Pro_491	FALSE	FALSE	TRUE	TRUE
Pro_492	FALSE	FALSE	TRUE	FALSE
Pro_495	TRUE	FALSE	FALSE	FALSE
Pro_499	FALSE	TRUE	FALSE	FALSE
Pro_500	TRUE	FALSE	FALSE	FALSE
Pro_505	TRUE	FALSE	FALSE	FALSE
Pro_507	TRUE	FALSE	FALSE	FALSE
Pro_510	TRUE	FALSE	TRUE	FALSE
Pro_517	FALSE	FALSE	TRUE	FALSE
Pro_524	TRUE	FALSE	FALSE	TRUE
Pro_530	TRUE	FALSE	FALSE	FALSE
Pro_531	FALSE	FALSE	FALSE	TRUE
Pro_532	FALSE	FALSE	FALSE	TRUE
Pro_534	TRUE	FALSE	TRUE	FALSE
Pro_543	FALSE	TRUE	FALSE	TRUE
Pro_544	TRUE	FALSE	TRUE	FALSE
Pro_547	TRUE	FALSE	TRUE	FALSE
Pro_548	TRUE	FALSE	FALSE	FALSE
Pro_557	FALSE	FALSE	FALSE	TRUE
Pro_559	TRUE	FALSE	TRUE	FALSE
Pro_562	TRUE	FALSE	FALSE	FALSE
Pro_565	TRUE	FALSE	FALSE	FALSE
Pro_575	TRUE	FALSE	FALSE	FALSE
Pro_576	FALSE	FALSE	FALSE	TRUE
Pro_578	FALSE	FALSE	FALSE	TRUE
Pro_579	TRUE	FALSE	FALSE	FALSE
Pro_580	TRUE	FALSE	FALSE	FALSE
Pro_581	TRUE	FALSE	FALSE	FALSE
Pro_582	FALSE	FALSE	FALSE	TRUE
Pro_583	FALSE	TRUE	FALSE	FALSE
Pro_586	TRUE	FALSE	FALSE	FALSE
Pro_589	TRUE	FALSE	FALSE	FALSE
Pro_592	FALSE	FALSE	FALSE	TRUE
Pro_593	TRUE	TRUE	FALSE	FALSE
Pro_594	FALSE	FALSE	FALSE	TRUE
Pro_597	TRUE	FALSE	FALSE	FALSE
Pro_598	TRUE	FALSE	FALSE	TRUE
Pro_599	FALSE	FALSE	FALSE	TRUE
Pro_601	FALSE	FALSE	TRUE	FALSE
Pro_611	TRUE	TRUE	FALSE	FALSE
Pro_612	FALSE	FALSE	TRUE	FALSE
Pro_616	TRUE	TRUE	FALSE	FALSE
Pro_618	FALSE	FALSE	FALSE	TRUE
Pro_620	TRUE	FALSE	FALSE	FALSE
Pro_625	TRUE	FALSE	FALSE	FALSE
Pro_628	FALSE	TRUE	FALSE	FALSE
Pro_631	TRUE	FALSE	FALSE	FALSE
Pro_637	FALSE	FALSE	FALSE	TRUE
Pro_641	FALSE	FALSE	TRUE	TRUE
Pro_642	FALSE	FALSE	TRUE	FALSE
Pro_646	FALSE	TRUE	TRUE	FALSE
Pro_649	TRUE	FALSE	FALSE	FALSE
Pro_650	TRUE	TRUE	TRUE	FALSE
Pro_651	FALSE	FALSE	TRUE	FALSE
Pro_652	FALSE	FALSE	TRUE	FALSE
Pro_653	FALSE	FALSE	TRUE	FALSE
Pro_655	TRUE	FALSE	TRUE	FALSE
Pro_658	FALSE	FALSE	TRUE	FALSE
Pro_659	FALSE	TRUE	FALSE	FALSE
Pro_664	TRUE	FALSE	FALSE	FALSE
Pro_665	TRUE	FALSE	FALSE	FALSE
Pro_673	TRUE	FALSE	FALSE	FALSE
Pro_674	FALSE	FALSE	TRUE	TRUE
Pro_675	FALSE	TRUE	FALSE	FALSE
Pro_679	TRUE	FALSE	TRUE	FALSE
Pro_685	FALSE	TRUE	TRUE	FALSE
Pro_687	FALSE	FALSE	FALSE	TRUE
Pro_690	FALSE	FALSE	FALSE	TRUE
Pro_692	FALSE	TRUE	FALSE	FALSE
Pro_698	TRUE	FALSE	FALSE	FALSE
Pro_700	TRUE	FALSE	FALSE	FALSE
Pro_701	FALSE	FALSE	FALSE	TRUE
Pro_704	FALSE	TRUE	FALSE	FALSE
Pro_706	FALSE	TRUE	TRUE	FALSE
Pro_707	FALSE	TRUE	FALSE	FALSE
Pro_709	FALSE	TRUE	FALSE	FALSE
Pro_710	FALSE	FALSE	FALSE	TRUE
Pro_711	TRUE	FALSE	TRUE	FALSE
Pro_712	FALSE	FALSE	FALSE	TRUE
Pro_713	FALSE	FALSE	FALSE	TRUE
Pro_714	FALSE	TRUE	FALSE	FALSE
Pro_716	FALSE	FALSE	FALSE	TRUE
Pro_718	FALSE	TRUE	TRUE	FALSE
Pro_726	TRUE	FALSE	FALSE	FALSE
Pro_731	FALSE	TRUE	FALSE	FALSE
Pro_734	FALSE	FALSE	FALSE	TRUE
Pro_735	FALSE	FALSE	FALSE	TRUE
Pro_740	TRUE	FALSE	FALSE	FALSE
Pro_743	FALSE	TRUE	FALSE	FALSE
Pro_749	TRUE	FALSE	FALSE	FALSE
Pro_752	FALSE	FALSE	TRUE	FALSE
Pro_754	FALSE	FALSE	FALSE	TRUE
Pro_755	FALSE	FALSE	TRUE	FALSE
Pro_756	FALSE	FALSE	TRUE	FALSE
Pro_758	FALSE	TRUE	FALSE	FALSE
Pro_759	FALSE	TRUE	FALSE	FALSE
Pro_760	TRUE	FALSE	FALSE	FALSE
Pro_761	FALSE	FALSE	FALSE	TRUE
Pro_765	TRUE	TRUE	FALSE	FALSE
Pro_766	TRUE	FALSE	FALSE	FALSE
Pro_767	TRUE	TRUE	FALSE	FALSE
Pro_768	FALSE	TRUE	FALSE	FALSE
Pro_769	TRUE	FALSE	TRUE	FALSE
Pro_771	FALSE	FALSE	FALSE	TRUE
Pro_783	FALSE	TRUE	TRUE	TRUE
Pro_796	FALSE	FALSE	FALSE	TRUE
Pro_797	FALSE	FALSE	TRUE	FALSE
Pro_800	FALSE	FALSE	FALSE	TRUE
Pro_802	TRUE	FALSE	FALSE	FALSE
Pro_807	FALSE	TRUE	FALSE	FALSE
Pro_813	FALSE	FALSE	TRUE	TRUE
Pro_819	FALSE	FALSE	TRUE	TRUE
Pro_826	FALSE	FALSE	FALSE	TRUE
Pro_829	FALSE	FALSE	FALSE	TRUE
Pro_832	TRUE	FALSE	FALSE	FALSE
Pro_834	FALSE	TRUE	FALSE	TRUE
Pro_836	FALSE	TRUE	FALSE	FALSE
Pro_839	TRUE	TRUE	TRUE	FALSE
Pro_842	TRUE	TRUE	TRUE	FALSE
Pro_849	TRUE	FALSE	FALSE	FALSE
Pro_850	TRUE	FALSE	FALSE	FALSE
Pro_851	FALSE	FALSE	TRUE	FALSE
Pro_852	TRUE	TRUE	TRUE	FALSE
Pro_853	TRUE	FALSE	FALSE	FALSE
Pro_854	FALSE	FALSE	FALSE	TRUE
Pro_855	TRUE	FALSE	FALSE	FALSE
Pro_858	TRUE	FALSE	FALSE	FALSE
Pro_862	FALSE	FALSE	FALSE	TRUE
Pro_865	TRUE	FALSE	FALSE	FALSE
Pro_867	TRUE	FALSE	FALSE	FALSE
Pro_869	TRUE	TRUE	TRUE	TRUE
Pro_870	FALSE	FALSE	TRUE	FALSE
Pro_873	TRUE	FALSE	TRUE	FALSE
Pro_875	FALSE	TRUE	FALSE	TRUE
Pro_876	FALSE	FALSE	FALSE	TRUE
Pro_883	TRUE	FALSE	FALSE	FALSE
Pro_886	FALSE	FALSE	TRUE	TRUE
Pro_888	TRUE	FALSE	FALSE	FALSE
Pro_890	TRUE	FALSE	FALSE	FALSE
Pro_894	FALSE	FALSE	FALSE	TRUE
Pro_896	FALSE	FALSE	FALSE	TRUE
Pro_898	TRUE	FALSE	TRUE	FALSE
Pro_900	TRUE	FALSE	FALSE	FALSE
Pro_901	FALSE	TRUE	FALSE	TRUE
Pro_903	TRUE	FALSE	FALSE	FALSE
Pro_905	TRUE	FALSE	TRUE	TRUE
Pro_907	FALSE	FALSE	TRUE	FALSE
Pro_914	FALSE	FALSE	TRUE	FALSE
Pro_919	TRUE	FALSE	FALSE	FALSE
Pro_921	TRUE	FALSE	FALSE	FALSE
Pro_922	FALSE	TRUE	TRUE	TRUE
Pro_924	TRUE	FALSE	FALSE	FALSE
Pro_929	TRUE	FALSE	FALSE	FALSE
Pro_933	FALSE	TRUE	FALSE	TRUE
Pro_940	FALSE	TRUE	FALSE	FALSE
Pro_941	TRUE	FALSE	FALSE	FALSE
Pro_943	TRUE	FALSE	FALSE	FALSE
Pro_944	TRUE	FALSE	FALSE	FALSE
Pro_946	FALSE	TRUE	FALSE	FALSE
Pro_952	TRUE	FALSE	FALSE	FALSE
Pro_954	FALSE	FALSE	TRUE	FALSE
Pro_955	FALSE	FALSE	FALSE	TRUE
Pro_956	TRUE	FALSE	FALSE	FALSE
Pro_961	TRUE	FALSE	FALSE	TRUE
Pro_964	TRUE	FALSE	FALSE	FALSE
Pro_965	TRUE	FALSE	FALSE	FALSE
Pro_966	TRUE	FALSE	FALSE	TRUE
Pro_967	TRUE	TRUE	FALSE	FALSE
Pro_968	TRUE	FALSE	FALSE	FALSE
Pro_973	TRUE	FALSE	FALSE	FALSE
Pro_979	TRUE	FALSE	FALSE	FALSE
Pro_980	TRUE	FALSE	FALSE	FALSE
Pro_984	FALSE	TRUE	FALSE	TRUE
Pro_987	FALSE	FALSE	FALSE	TRUE
Pro_988	TRUE	FALSE	TRUE	TRUE
Pro_989	FALSE	TRUE	TRUE	FALSE
Pro_990	FALSE	FALSE	TRUE	FALSE
Pro_994	FALSE	FALSE	FALSE	TRUE
Pro_999	TRUE	FALSE	FALSE	FALSE
Pro_1006	FALSE	FALSE	TRUE	FALSE
Pro_1007	FALSE	FALSE	TRUE	FALSE
Pro_1012	TRUE	FALSE	FALSE	FALSE
Pro_1013	TRUE	FALSE	FALSE	FALSE
Pro_1022	TRUE	FALSE	FALSE	FALSE
Pro_1025	FALSE	TRUE	TRUE	FALSE
Pro_1032	FALSE	TRUE	FALSE	FALSE
Pro_1036	FALSE	TRUE	FALSE	FALSE
Pro_1039	TRUE	FALSE	FALSE	FALSE
Pro_1042	FALSE	FALSE	FALSE	TRUE
Pro_1047	TRUE	FALSE	FALSE	FALSE
Pro_1049	TRUE	FALSE	FALSE	FALSE
Pro_1056	FALSE	TRUE	FALSE	FALSE
Pro_1062	TRUE	TRUE	FALSE	TRUE
Pro_1063	FALSE	FALSE	FALSE	TRUE
Pro_1065	FALSE	FALSE	FALSE	TRUE
Pro_1066	FALSE	FALSE	TRUE	TRUE
Pro_1068	TRUE	FALSE	FALSE	FALSE
Pro_1071	FALSE	TRUE	FALSE	FALSE
Pro_1075	TRUE	FALSE	FALSE	FALSE
Pro_1082	FALSE	FALSE	FALSE	TRUE
Pro_1084	FALSE	TRUE	FALSE	FALSE
Pro_1086	FALSE	FALSE	FALSE	TRUE
Pro_1090	FALSE	FALSE	TRUE	TRUE
Pro_1091	TRUE	FALSE	FALSE	FALSE
Pro_1093	TRUE	FALSE	FALSE	FALSE
Pro_1096	TRUE	FALSE	FALSE	FALSE
Pro_1097	FALSE	FALSE	TRUE	FALSE
Pro_1100	FALSE	TRUE	TRUE	FALSE
Pro_1103	TRUE	FALSE	FALSE	FALSE
Pro_1106	TRUE	FALSE	FALSE	TRUE
Pro_1109	FALSE	TRUE	FALSE	FALSE
Pro_1112	TRUE	FALSE	FALSE	FALSE
Pro_1119	FALSE	FALSE	FALSE	TRUE
Pro_1122	TRUE	FALSE	FALSE	FALSE
Pro_1123	TRUE	FALSE	FALSE	FALSE
Pro_1125	FALSE	TRUE	FALSE	FALSE
Pro_1126	FALSE	FALSE	TRUE	TRUE
Pro_1128	TRUE	FALSE	FALSE	FALSE
Pro_1130	FALSE	FALSE	FALSE	TRUE
Pro_1131	FALSE	TRUE	FALSE	FALSE
Pro_1137	TRUE	FALSE	FALSE	FALSE
Pro_1138	FALSE	TRUE	FALSE	FALSE
Pro_1139	FALSE	FALSE	TRUE	FALSE
Pro_1144	FALSE	FALSE	FALSE	TRUE
Pro_1146	FALSE	FALSE	FALSE	TRUE
Pro_1147	FALSE	TRUE	FALSE	FALSE
Pro_1149	TRUE	FALSE	FALSE	FALSE
Pro_1150	TRUE	FALSE	FALSE	FALSE
Pro_1154	FALSE	TRUE	TRUE	FALSE
Pro_1157	TRUE	FALSE	FALSE	FALSE
Pro_1158	TRUE	FALSE	FALSE	FALSE
Pro_1159	FALSE	FALSE	FALSE	TRUE
Pro_1161	FALSE	TRUE	FALSE	FALSE
Pro_1163	FALSE	FALSE	FALSE	TRUE
Pro_1166	FALSE	TRUE	FALSE	FALSE
Pro_1168	FALSE	FALSE	FALSE	TRUE
Pro_1170	TRUE	FALSE	FALSE	FALSE
Pro_1171	FALSE	FALSE	TRUE	FALSE
Pro_1175	FALSE	FALSE	FALSE	TRUE
Pro_1178	TRUE	FALSE	FALSE	FALSE
Pro_1180	TRUE	FALSE	FALSE	FALSE
Pro_1183	TRUE	FALSE	FALSE	FALSE
Pro_1189	TRUE	FALSE	FALSE	FALSE
Pro_1191	TRUE	FALSE	FALSE	FALSE
Pro_1194	TRUE	FALSE	FALSE	FALSE
Pro_1195	FALSE	FALSE	FALSE	TRUE
Pro_1197	FALSE	TRUE	FALSE	FALSE
Pro_1200	FALSE	FALSE	FALSE	TRUE
Pro_1201	FALSE	FALSE	TRUE	FALSE
Pro_1202	TRUE	TRUE	FALSE	TRUE
Pro_1204	TRUE	FALSE	FALSE	FALSE
Pro_1207	TRUE	FALSE	FALSE	FALSE
Pro_1213	FALSE	FALSE	TRUE	TRUE
Pro_1217	FALSE	TRUE	FALSE	FALSE
Pro_1222	TRUE	FALSE	FALSE	FALSE
Pro_1223	TRUE	TRUE	FALSE	FALSE
Pro_1224	TRUE	FALSE	FALSE	FALSE
Pro_1226	TRUE	FALSE	TRUE	FALSE
Pro_1227	TRUE	FALSE	FALSE	FALSE
Pro_1231	FALSE	FALSE	FALSE	TRUE
Pro_1233	TRUE	FALSE	FALSE	FALSE
Pro_1237	FALSE	FALSE	TRUE	TRUE
Pro_1238	FALSE	FALSE	FALSE	TRUE
Pro_1243	FALSE	FALSE	TRUE	FALSE
Pro_1245	TRUE	FALSE	FALSE	FALSE
Pro_1246	TRUE	FALSE	FALSE	FALSE
Pro_1247	FALSE	FALSE	FALSE	TRUE
Pro_1250	TRUE	FALSE	FALSE	TRUE
Pro_1252	FALSE	FALSE	FALSE	TRUE
Pro_1255	TRUE	FALSE	FALSE	TRUE
Pro_1256	TRUE	TRUE	FALSE	FALSE
Pro_1259	TRUE	FALSE	FALSE	FALSE
Pro_1260	TRUE	FALSE	FALSE	FALSE
Pro_1264	FALSE	TRUE	FALSE	TRUE
Pro_1266	FALSE	TRUE	FALSE	FALSE
Pro_1270	TRUE	FALSE	FALSE	FALSE
Pro_1271	FALSE	FALSE	FALSE	TRUE
Pro_1272	FALSE	TRUE	FALSE	FALSE
Pro_1277	FALSE	FALSE	FALSE	TRUE
Pro_1279	FALSE	FALSE	TRUE	TRUE
Pro_1280	FALSE	FALSE	FALSE	TRUE
Pro_1282	FALSE	TRUE	FALSE	FALSE
Pro_1283	FALSE	TRUE	FALSE	FALSE
Pro_1284	TRUE	FALSE	FALSE	FALSE
Pro_1288	FALSE	FALSE	TRUE	FALSE
Pro_1298	TRUE	FALSE	FALSE	FALSE
Pro_1299	FALSE	FALSE	FALSE	TRUE
Pro_1300	FALSE	FALSE	FALSE	TRUE
Pro_1301	TRUE	TRUE	FALSE	FALSE
Pro_1306	FALSE	FALSE	FALSE	TRUE
Pro_1317	TRUE	FALSE	FALSE	FALSE
Pro_1319	FALSE	FALSE	FALSE	TRUE
Pro_1322	TRUE	FALSE	FALSE	FALSE
Pro_1326	TRUE	FALSE	FALSE	FALSE
Pro_1327	FALSE	FALSE	FALSE	TRUE
Pro_1329	FALSE	TRUE	TRUE	FALSE
Pro_1333	TRUE	FALSE	FALSE	FALSE
Pro_1334	FALSE	TRUE	FALSE	TRUE
Pro_1336	TRUE	FALSE	FALSE	TRUE
Pro_1337	FALSE	FALSE	TRUE	FALSE
Pro_1339	TRUE	FALSE	FALSE	FALSE
Pro_1346	FALSE	FALSE	FALSE	TRUE
Pro_1351	TRUE	FALSE	FALSE	FALSE
Pro_1352	FALSE	FALSE	FALSE	TRUE
Pro_1354	TRUE	TRUE	FALSE	FALSE
Pro_1357	TRUE	FALSE	FALSE	FALSE
Pro_1358	TRUE	TRUE	FALSE	FALSE
Pro_1363	FALSE	TRUE	FALSE	FALSE
Pro_1366	FALSE	TRUE	TRUE	TRUE
Pro_1367	FALSE	FALSE	TRUE	FALSE
Pro_1373	TRUE	TRUE	TRUE	TRUE
Pro_1376	FALSE	FALSE	FALSE	TRUE
Pro_1377	FALSE	FALSE	FALSE	TRUE
Pro_1378	FALSE	FALSE	TRUE	FALSE
Pro_1379	FALSE	FALSE	FALSE	TRUE
Pro_1381	TRUE	FALSE	FALSE	FALSE
Pro_1384	FALSE	TRUE	FALSE	TRUE
Pro_1386	FALSE	FALSE	TRUE	FALSE
Pro_1388	FALSE	TRUE	FALSE	FALSE
Pro_1394	FALSE	TRUE	FALSE	FALSE
Pro_1397	TRUE	FALSE	FALSE	FALSE
Pro_1398	TRUE	FALSE	FALSE	TRUE
Pro_1403	TRUE	FALSE	FALSE	FALSE
Pro_1404	TRUE	FALSE	FALSE	TRUE
Pro_1406	TRUE	FALSE	FALSE	FALSE
Pro_1410	FALSE	FALSE	TRUE	TRUE
Pro_1412	FALSE	TRUE	FALSE	FALSE
Pro_1414	FALSE	FALSE	FALSE	TRUE
Pro_1415	TRUE	FALSE	FALSE	FALSE
Pro_1417	FALSE	FALSE	FALSE	TRUE
Pro_1420	FALSE	FALSE	TRUE	FALSE
Pro_1422	FALSE	TRUE	FALSE	FALSE
Pro_1424	FALSE	TRUE	FALSE	TRUE
Pro_1425	TRUE	FALSE	FALSE	FALSE
Pro_1436	TRUE	FALSE	FALSE	FALSE
Pro_1437	FALSE	FALSE	TRUE	FALSE
Pro_1441	FALSE	FALSE	TRUE	TRUE
Pro_1442	FALSE	TRUE	FALSE	TRUE
Pro_1443	TRUE	FALSE	FALSE	FALSE
Pro_1444	TRUE	FALSE	FALSE	FALSE
Pro_1451	FALSE	FALSE	FALSE	TRUE
Pro_1453	TRUE	FALSE	FALSE	FALSE
Pro_1456	TRUE	FALSE	FALSE	FALSE
Pro_1458	TRUE	TRUE	FALSE	FALSE
Pro_1459	FALSE	TRUE	FALSE	TRUE
Pro_1462	FALSE	FALSE	TRUE	FALSE
Pro_1464	FALSE	FALSE	FALSE	TRUE
Pro_1465	TRUE	FALSE	FALSE	FALSE
Pro_1471	TRUE	FALSE	FALSE	FALSE
Pro_1475	TRUE	FALSE	FALSE	FALSE
Pro_1478	TRUE	FALSE	FALSE	FALSE
Pro_1479	FALSE	FALSE	FALSE	TRUE
Pro_1480	TRUE	FALSE	FALSE	FALSE
Pro_1487	TRUE	FALSE	FALSE	FALSE
Pro_1488	FALSE	TRUE	FALSE	FALSE
Pro_1490	TRUE	FALSE	FALSE	FALSE
Pro_1491	TRUE	FALSE	FALSE	FALSE
Pro_1498	FALSE	FALSE	FALSE	TRUE
Pro_1499	FALSE	FALSE	TRUE	FALSE
Pro_1500	FALSE	TRUE	TRUE	FALSE
Pro_1502	TRUE	FALSE	FALSE	FALSE
Pro_1504	FALSE	FALSE	TRUE	FALSE
Pro_1507	FALSE	TRUE	FALSE	FALSE
Pro_1512	FALSE	TRUE	FALSE	FALSE
Pro_1516	FALSE	FALSE	FALSE	TRUE
Pro_1519	TRUE	TRUE	FALSE	FALSE
Pro_1520	FALSE	TRUE	FALSE	FALSE
Pro_1526	FALSE	TRUE	FALSE	FALSE
Pro_1529	FALSE	FALSE	FALSE	TRUE
Pro_1534	FALSE	TRUE	FALSE	FALSE
Pro_1537	TRUE	FALSE	FALSE	FALSE
Pro_1538	TRUE	FALSE	FALSE	FALSE
Pro_1541	FALSE	TRUE	FALSE	FALSE
Pro_1543	TRUE	FALSE	FALSE	TRUE
Pro_1545	FALSE	FALSE	FALSE	TRUE
Pro_1546	TRUE	FALSE	FALSE	FALSE
Pro_1547	TRUE	FALSE	FALSE	FALSE
Pro_1549	FALSE	TRUE	FALSE	FALSE
Pro_1552	FALSE	TRUE	FALSE	FALSE
Pro_1553	FALSE	FALSE	FALSE	TRUE
Pro_1554	TRUE	FALSE	FALSE	FALSE
Pro_1564	FALSE	TRUE	FALSE	FALSE
Pro_1568	FALSE	FALSE	FALSE	TRUE
Pro_1570	FALSE	TRUE	FALSE	FALSE
Pro_1571	FALSE	TRUE	FALSE	FALSE
Pro_1572	TRUE	FALSE	FALSE	FALSE
Pro_1573	FALSE	FALSE	TRUE	FALSE
Pro_1574	TRUE	FALSE	FALSE	FALSE
Pro_1580	TRUE	FALSE	FALSE	FALSE
Pro_1581	FALSE	TRUE	FALSE	FALSE
Pro_1585	FALSE	FALSE	FALSE	TRUE
Pro_1588	FALSE	FALSE	FALSE	TRUE
Pro_1594	FALSE	TRUE	FALSE	TRUE
Pro_1596	FALSE	TRUE	TRUE	FALSE
Pro_1598	FALSE	TRUE	TRUE	FALSE
Pro_1600	FALSE	FALSE	FALSE	TRUE
Pro_1602	FALSE	FALSE	TRUE	TRUE
Pro_1603	TRUE	FALSE	FALSE	FALSE
Pro_1609	FALSE	TRUE	FALSE	FALSE
Pro_1610	TRUE	FALSE	FALSE	FALSE
Pro_1611	TRUE	FALSE	FALSE	FALSE
Pro_1612	FALSE	TRUE	TRUE	FALSE
Pro_1615	FALSE	FALSE	FALSE	TRUE
Pro_1616	FALSE	TRUE	FALSE	FALSE
Pro_1617	FALSE	TRUE	FALSE	TRUE
Pro_1620	FALSE	TRUE	FALSE	FALSE
Pro_1621	FALSE	TRUE	FALSE	FALSE
Pro_1630	FALSE	TRUE	FALSE	FALSE
Pro_1631	FALSE	TRUE	FALSE	FALSE
Pro_1633	FALSE	TRUE	FALSE	FALSE
Pro_1638	TRUE	FALSE	FALSE	FALSE
Pro_1640	TRUE	FALSE	FALSE	FALSE
Pro_1648	FALSE	TRUE	FALSE	FALSE
Pro_1649	FALSE	FALSE	FALSE	TRUE
Pro_1655	FALSE	TRUE	FALSE	FALSE
Pro_1659	TRUE	FALSE	FALSE	TRUE
Pro_1668	FALSE	FALSE	FALSE	TRUE
Pro_1669	FALSE	FALSE	FALSE	TRUE
Pro_1670	TRUE	FALSE	FALSE	FALSE
Pro_1673	TRUE	TRUE	FALSE	FALSE
Pro_1675	FALSE	TRUE	FALSE	FALSE
Pro_1679	FALSE	TRUE	FALSE	FALSE
Pro_1682	TRUE	TRUE	TRUE	FALSE
Pro_1683	FALSE	FALSE	FALSE	TRUE
Pro_1684	FALSE	FALSE	FALSE	TRUE
Pro_1687	TRUE	FALSE	FALSE	FALSE
Pro_1692	FALSE	FALSE	FALSE	TRUE
Pro_1697	TRUE	FALSE	FALSE	FALSE
Pro_1698	FALSE	FALSE	TRUE	FALSE
Pro_1705	TRUE	FALSE	FALSE	FALSE
Pro_1709	TRUE	FALSE	FALSE	FALSE
Pro_1715	TRUE	TRUE	TRUE	FALSE
Pro_1720	FALSE	TRUE	FALSE	FALSE
Pro_1722	FALSE	TRUE	FALSE	FALSE
Pro_1723	FALSE	TRUE	TRUE	FALSE
Pro_1726	FALSE	FALSE	TRUE	FALSE
Pro_1728	TRUE	TRUE	TRUE	FALSE
Pro_1730	TRUE	FALSE	FALSE	FALSE
Pro_1731	FALSE	FALSE	TRUE	TRUE
Pro_1732	TRUE	FALSE	FALSE	TRUE
Pro_1739	TRUE	FALSE	FALSE	FALSE
Pro_1741	TRUE	FALSE	FALSE	FALSE
Pro_1743	FALSE	FALSE	TRUE	FALSE
Pro_1745	FALSE	TRUE	FALSE	FALSE
Pro_1750	TRUE	FALSE	FALSE	FALSE
Pro_1756	TRUE	FALSE	FALSE	FALSE
Pro_1758	FALSE	TRUE	TRUE	FALSE
Pro_1761	TRUE	FALSE	FALSE	TRUE
Pro_1762	FALSE	TRUE	FALSE	FALSE
Pro_1769	FALSE	TRUE	FALSE	TRUE
Pro_1773	TRUE	FALSE	FALSE	FALSE
Pro_1774	TRUE	TRUE	FALSE	FALSE
Pro_1779	TRUE	FALSE	FALSE	TRUE
Pro_1786	FALSE	TRUE	FALSE	FALSE
Pro_1788	TRUE	FALSE	FALSE	FALSE
Pro_1790	FALSE	FALSE	FALSE	TRUE
Pro_1798	TRUE	FALSE	FALSE	FALSE
Pro_1804	FALSE	TRUE	FALSE	FALSE
Pro_1805	FALSE	FALSE	TRUE	FALSE
Pro_1808	TRUE	FALSE	FALSE	FALSE
Pro_1812	TRUE	FALSE	FALSE	TRUE
Pro_1822	FALSE	FALSE	TRUE	TRUE
Pro_1827	FALSE	TRUE	FALSE	TRUE
Pro_1828	TRUE	FALSE	FALSE	TRUE
Pro_1829	FALSE	FALSE	TRUE	FALSE
Pro_1830	TRUE	FALSE	FALSE	TRUE
Pro_1837	TRUE	FALSE	FALSE	FALSE
Pro_1842	TRUE	FALSE	FALSE	FALSE
Pro_1843	FALSE	FALSE	FALSE	TRUE
Pro_1844	TRUE	FALSE	FALSE	FALSE
Pro_1845	TRUE	FALSE	FALSE	FALSE
Pro_1847	FALSE	TRUE	FALSE	FALSE
Pro_1857	TRUE	TRUE	TRUE	FALSE
Pro_1859	FALSE	TRUE	FALSE	FALSE
Pro_1861	TRUE	FALSE	FALSE	FALSE
Pro_1869	TRUE	FALSE	FALSE	FALSE
Pro_1871	TRUE	TRUE	FALSE	FALSE
Pro_1879	FALSE	TRUE	FALSE	FALSE
Pro_1890	FALSE	TRUE	FALSE	FALSE
Pro_1892	TRUE	FALSE	FALSE	FALSE
Pro_1893	TRUE	FALSE	FALSE	FALSE
Pro_1898	FALSE	TRUE	FALSE	FALSE
Pro_1899	FALSE	TRUE	FALSE	FALSE
Pro_1900	TRUE	FALSE	FALSE	FALSE
Pro_1901	TRUE	FALSE	FALSE	FALSE
Pro_1904	FALSE	TRUE	TRUE	FALSE
Pro_1906	FALSE	TRUE	FALSE	TRUE
Pro_1907	TRUE	FALSE	FALSE	FALSE
Pro_1910	FALSE	FALSE	FALSE	TRUE
Pro_1916	TRUE	FALSE	FALSE	FALSE
Pro_1918	TRUE	FALSE	FALSE	TRUE
Pro_1921	FALSE	FALSE	FALSE	TRUE
Pro_1925	TRUE	FALSE	FALSE	TRUE
Pro_1931	FALSE	TRUE	FALSE	TRUE
Pro_1932	TRUE	FALSE	FALSE	FALSE
Pro_1935	TRUE	FALSE	FALSE	FALSE
Pro_1939	FALSE	FALSE	TRUE	FALSE
Pro_1941	TRUE	FALSE	FALSE	FALSE
Pro_1943	FALSE	TRUE	FALSE	FALSE
Pro_1945	TRUE	TRUE	TRUE	TRUE
Pro_1946	TRUE	FALSE	TRUE	TRUE
Pro_1947	FALSE	FALSE	FALSE	TRUE
Pro_1949	TRUE	FALSE	FALSE	FALSE
Pro_1950	FALSE	TRUE	FALSE	FALSE
Pro_1951	TRUE	FALSE	FALSE	FALSE
Pro_1956	FALSE	TRUE	FALSE	FALSE
Pro_1958	TRUE	FALSE	FALSE	FALSE
Pro_1959	FALSE	FALSE	TRUE	FALSE
Pro_1963	FALSE	TRUE	FALSE	FALSE
Pro_1964	FALSE	FALSE	FALSE	TRUE
Pro_1967	FALSE	FALSE	TRUE	FALSE
Pro_1970	TRUE	FALSE	FALSE	FALSE
Pro_1974	FALSE	TRUE	FALSE	TRUE
Pro_1975	FALSE	FALSE	TRUE	TRUE
Pro_1978	FALSE	FALSE	FALSE	TRUE
Pro_1979	FALSE	FALSE	TRUE	FALSE
Pro_1985	TRUE	FALSE	TRUE	FALSE
Pro_1986	FALSE	FALSE	FALSE	TRUE
Pro_1987	FALSE	TRUE	TRUE	FALSE
Pro_1990	FALSE	TRUE	FALSE	FALSE
Pro_2000	TRUE	FALSE	FALSE	FALSE
Pro_2008	FALSE	TRUE	FALSE	TRUE
Pro_2010	TRUE	FALSE	FALSE	FALSE
Pro_2014	FALSE	TRUE	FALSE	FALSE
Pro_2015	FALSE	FALSE	FALSE	TRUE
Pro_2017	TRUE	FALSE	FALSE	FALSE
Pro_2020	FALSE	FALSE	FALSE	TRUE
Pro_2027	FALSE	FALSE	FALSE	TRUE
Pro_2028	TRUE	FALSE	FALSE	FALSE
Pro_2030	FALSE	FALSE	FALSE	TRUE
Pro_2031	FALSE	FALSE	FALSE	TRUE
Pro_2033	FALSE	TRUE	TRUE	FALSE
Pro_2043	FALSE	TRUE	FALSE	FALSE
Pro_2044	TRUE	FALSE	FALSE	TRUE
Pro_2050	FALSE	FALSE	FALSE	TRUE
Pro_2052	FALSE	FALSE	FALSE	TRUE
Pro_2056	FALSE	FALSE	FALSE	TRUE
Pro_2058	FALSE	TRUE	TRUE	TRUE
Pro_2060	FALSE	FALSE	FALSE	TRUE
Pro_2062	TRUE	FALSE	FALSE	FALSE
Pro_2072	FALSE	FALSE	FALSE	TRUE
Pro_2074	TRUE	FALSE	FALSE	FALSE
Pro_2077	FALSE	TRUE	FALSE	FALSE
Pro_2081	FALSE	FALSE	TRUE	FALSE
Pro_2085	TRUE	FALSE	FALSE	FALSE
Pro_2087	TRUE	FALSE	FALSE	FALSE
Pro_2089	FALSE	TRUE	TRUE	FALSE
Pro_2091	TRUE	FALSE	FALSE	FALSE
Pro_2092	FALSE	FALSE	FALSE	TRUE
Pro_2093	FALSE	TRUE	FALSE	TRUE
Pro_2100	FALSE	FALSE	FALSE	TRUE
Pro_2101	FALSE	FALSE	TRUE	TRUE
Pro_2103	FALSE	FALSE	TRUE	TRUE
Pro_2105	TRUE	FALSE	FALSE	TRUE
Pro_2108	FALSE	FALSE	FALSE	TRUE
Pro_2113	TRUE	FALSE	FALSE	FALSE
Pro_2116	FALSE	TRUE	FALSE	FALSE
Pro_2120	FALSE	FALSE	TRUE	FALSE
Pro_2128	TRUE	FALSE	FALSE	FALSE
Pro_2136	TRUE	FALSE	FALSE	FALSE
Pro_2140	FALSE	FALSE	FALSE	TRUE
Pro_2141	FALSE	FALSE	FALSE	TRUE
Pro_2142	FALSE	TRUE	FALSE	FALSE
Pro_2143	FALSE	TRUE	TRUE	TRUE
Pro_2146	TRUE	FALSE	FALSE	FALSE
Pro_2153	FALSE	FALSE	TRUE	FALSE
Pro_2155	TRUE	FALSE	FALSE	FALSE
Pro_2159	TRUE	FALSE	FALSE	FALSE
Pro_2165	TRUE	FALSE	TRUE	FALSE
Pro_2173	TRUE	FALSE	FALSE	FALSE
Pro_2175	FALSE	FALSE	FALSE	TRUE
Pro_2181	FALSE	FALSE	TRUE	TRUE
Pro_2190	FALSE	TRUE	TRUE	FALSE
Pro_2191	FALSE	TRUE	TRUE	FALSE
Pro_2200	FALSE	TRUE	FALSE	FALSE
Pro_2205	FALSE	FALSE	FALSE	TRUE
Pro_2206	FALSE	FALSE	TRUE	FALSE
Pro_2210	TRUE	FALSE	FALSE	FALSE
Pro_2211	FALSE	TRUE	FALSE	FALSE
Pro_2212	FALSE	FALSE	FALSE	TRUE
Pro_2214	FALSE	FALSE	TRUE	FALSE
Pro_2216	FALSE	TRUE	TRUE	FALSE
Pro_2217	FALSE	FALSE	FALSE	TRUE
Pro_2218	FALSE	FALSE	FALSE	TRUE
Pro_2220	TRUE	FALSE	FALSE	FALSE
Pro_2222	TRUE	TRUE	FALSE	FALSE
Pro_2223	TRUE	FALSE	FALSE	FALSE
Pro_2225	TRUE	FALSE	FALSE	FALSE
Pro_2228	FALSE	FALSE	FALSE	TRUE
Pro_2229	TRUE	FALSE	FALSE	FALSE
Pro_2232	FALSE	FALSE	TRUE	FALSE
Pro_2240	FALSE	FALSE	FALSE	TRUE
Pro_2241	FALSE	TRUE	FALSE	TRUE
Pro_2246	FALSE	FALSE	TRUE	FALSE
Pro_2247	TRUE	TRUE	FALSE	FALSE
Pro_2253	FALSE	TRUE	TRUE	TRUE
Pro_2257	FALSE	FALSE	FALSE	TRUE
Pro_2260	FALSE	FALSE	FALSE	TRUE
Pro_2264	FALSE	TRUE	TRUE	TRUE
Pro_2268	TRUE	FALSE	FALSE	FALSE
Pro_2269	TRUE	FALSE	FALSE	TRUE
Pro_2274	FALSE	FALSE	FALSE	TRUE
Pro_2276	TRUE	FALSE	TRUE	FALSE
Pro_2278	FALSE	FALSE	FALSE	TRUE
Pro_2283	TRUE	FALSE	TRUE	TRUE
Pro_2284	FALSE	FALSE	FALSE	TRUE
Pro_2288	TRUE	FALSE	FALSE	FALSE
Pro_2289	TRUE	TRUE	FALSE	FALSE
Pro_2290	FALSE	TRUE	FALSE	TRUE
Pro_2293	FALSE	FALSE	TRUE	FALSE
Pro_2296	TRUE	FALSE	TRUE	FALSE
Pro_2299	TRUE	FALSE	FALSE	FALSE
Pro_2300	FALSE	FALSE	FALSE	TRUE
Pro_2301	FALSE	TRUE	FALSE	FALSE
Pro_2303	FALSE	FALSE	FALSE	TRUE
Pro_2308	TRUE	FALSE	FALSE	FALSE
Pro_2313	TRUE	FALSE	FALSE	FALSE
Pro_2314	TRUE	FALSE	FALSE	FALSE
Pro_2328	FALSE	TRUE	FALSE	FALSE
Pro_2334	FALSE	FALSE	FALSE	TRUE
Pro_2338	FALSE	TRUE	FALSE	FALSE
Pro_2341	TRUE	FALSE	FALSE	FALSE
Pro_2349	TRUE	FALSE	FALSE	FALSE
Pro_2351	FALSE	FALSE	FALSE	TRUE
Pro_2359	FALSE	FALSE	TRUE	TRUE
Pro_2362	TRUE	FALSE	FALSE	FALSE
Pro_2363	FALSE	FALSE	FALSE	TRUE
Pro_2364	TRUE	FALSE	TRUE	FALSE
Pro_2365	TRUE	FALSE	FALSE	FALSE
Pro_2367	FALSE	FALSE	TRUE	FALSE
Pro_2372	FALSE	TRUE	FALSE	FALSE
Pro_2373	FALSE	FALSE	FALSE	TRUE
Pro_2377	TRUE	FALSE	FALSE	FALSE
Pro_2384	TRUE	FALSE	FALSE	FALSE
Pro_2386	TRUE	FALSE	FALSE	FALSE
Pro_2387	TRUE	FALSE	FALSE	TRUE
Pro_2392	FALSE	TRUE	FALSE	FALSE
Pro_2393	FALSE	FALSE	FALSE	TRUE
Pro_2404	FALSE	FALSE	FALSE	TRUE
Pro_2409	TRUE	FALSE	FALSE	FALSE
Pro_2411	TRUE	FALSE	FALSE	TRUE
Pro_2414	FALSE	TRUE	FALSE	FALSE
Pro_2415	TRUE	FALSE	FALSE	TRUE
Pro_2418	FALSE	FALSE	TRUE	FALSE
Pro_2419	FALSE	TRUE	FALSE	FALSE
Pro_2420	FALSE	TRUE	FALSE	FALSE
Pro_2425	FALSE	FALSE	TRUE	FALSE
Pro_2426	TRUE	FALSE	TRUE	FALSE
Pro_2429	FALSE	TRUE	FALSE	TRUE
Pro_2434	FALSE	FALSE	FALSE	TRUE
Pro_2435	FALSE	TRUE	FALSE	TRUE
Pro_2437	FALSE	FALSE	TRUE	FALSE
Pro_2449	TRUE	FALSE	TRUE	FALSE
Pro_2450	FALSE	FALSE	FALSE	TRUE
Pro_2456	TRUE	FALSE	FALSE	TRUE
Pro_2457	TRUE	FALSE	FALSE	FALSE
Pro_2459	TRUE	FALSE	FALSE	FALSE
Pro_2460	FALSE	FALSE	FALSE	TRUE
Pro_2466	FALSE	FALSE	FALSE	TRUE
Pro_2468	FALSE	TRUE	FALSE	FALSE
Pro_2469	TRUE	TRUE	TRUE	FALSE
Pro_2473	TRUE	FALSE	FALSE	TRUE
Pro_2475	FALSE	FALSE	FALSE	TRUE
Pro_2478	FALSE	FALSE	FALSE	TRUE
Pro_2483	FALSE	TRUE	TRUE	FALSE
Pro_2487	TRUE	FALSE	FALSE	FALSE
Pro_2491	FALSE	FALSE	TRUE	FALSE
Pro_2495	TRUE	TRUE	FALSE	FALSE
Pro_2499	FALSE	FALSE	FALSE	TRUE
Pro_2501	FALSE	FALSE	FALSE	TRUE
Pro_2502	FALSE	FALSE	FALSE	TRUE
Pro_2507	FALSE	FALSE	FALSE	TRUE
Pro_2508	TRUE	FALSE	FALSE	FALSE
Pro_2511	TRUE	FALSE	FALSE	FALSE
Pro_2517	FALSE	FALSE	FALSE	TRUE
Pro_2521	TRUE	FALSE	FALSE	FALSE
Pro_2527	TRUE	FALSE	TRUE	TRUE
Pro_2529	FALSE	FALSE	FALSE	TRUE
Pro_2533	FALSE	TRUE	FALSE	FALSE
Pro_2534	FALSE	FALSE	FALSE	TRUE
Pro_2537	TRUE	FALSE	FALSE	TRUE
Pro_2542	TRUE	FALSE	FALSE	FALSE
Pro_2543	FALSE	FALSE	FALSE	TRUE
Pro_2544	FALSE	FALSE	FALSE	TRUE
Pro_2549	TRUE	TRUE	FALSE	FALSE
Pro_2557	TRUE	FALSE	FALSE	FALSE
Pro_2559	FALSE	TRUE	FALSE	FALSE
Pro_2560	TRUE	FALSE	FALSE	FALSE
Pro_2561	FALSE	FALSE	TRUE	TRUE
Pro_2564	FALSE	FALSE	TRUE	TRUE
Pro_2570	FALSE	TRUE	FALSE	FALSE
Pro_2571	TRUE	FALSE	FALSE	FALSE
Pro_2572	FALSE	FALSE	FALSE	TRUE
Pro_2577	FALSE	FALSE	FALSE	TRUE
Pro_2580	FALSE	FALSE	FALSE	TRUE
Pro_2584	TRUE	FALSE	FALSE	FALSE
Pro_2587	TRUE	FALSE	FALSE	FALSE
Pro_2588	FALSE	FALSE	TRUE	TRUE
Pro_2589	TRUE	FALSE	FALSE	FALSE
Pro_2593	FALSE	TRUE	FALSE	FALSE
Pro_2595	FALSE	TRUE	FALSE	FALSE
Pro_2596	FALSE	TRUE	TRUE	FALSE
Pro_2597	FALSE	TRUE	FALSE	FALSE
Pro_2599	FALSE	FALSE	FALSE	TRUE
Pro_2601	TRUE	TRUE	TRUE	TRUE
Pro_2602	TRUE	TRUE	FALSE	FALSE
Pro_2605	TRUE	FALSE	FALSE	FALSE
Pro_2610	FALSE	FALSE	TRUE	FALSE
Pro_2614	TRUE	FALSE	FALSE	FALSE
Pro_2620	TRUE	TRUE	FALSE	FALSE
Pro_2625	FALSE	FALSE	FALSE	TRUE
Pro_2626	TRUE	FALSE	FALSE	FALSE
Pro_2627	FALSE	FALSE	FALSE	TRUE
Pro_2633	TRUE	FALSE	FALSE	FALSE
Pro_2637	TRUE	FALSE	FALSE	FALSE
Pro_2639	FALSE	FALSE	TRUE	FALSE
Pro_2641	FALSE	FALSE	TRUE	TRUE
Pro_2642	TRUE	TRUE	TRUE	TRUE
Pro_2644	FALSE	TRUE	FALSE	FALSE
Pro_2647	TRUE	FALSE	FALSE	FALSE
Pro_2649	FALSE	TRUE	FALSE	FALSE
Pro_2652	TRUE	TRUE	TRUE	TRUE
Pro_2655	FALSE	FALSE	TRUE	FALSE
Pro_2656	FALSE	FALSE	FALSE	TRUE
Pro_2660	TRUE	FALSE	FALSE	FALSE
Pro_2667	FALSE	FALSE	TRUE	FALSE
Pro_2670	TRUE	FALSE	FALSE	FALSE
Pro_2673	TRUE	FALSE	FALSE	TRUE
Pro_2674	FALSE	TRUE	TRUE	TRUE
Pro_2676	TRUE	TRUE	TRUE	TRUE
Pro_2679	FALSE	FALSE	TRUE	TRUE
Pro_2680	TRUE	FALSE	FALSE	FALSE
Pro_2682	FALSE	TRUE	FALSE	TRUE
Pro_2684	TRUE	FALSE	FALSE	FALSE
Pro_2686	TRUE	FALSE	FALSE	FALSE
Pro_2687	FALSE	FALSE	TRUE	TRUE
Pro_2692	FALSE	FALSE	FALSE	TRUE
Pro_2693	FALSE	FALSE	FALSE	TRUE
Pro_2694	FALSE	TRUE	FALSE	TRUE
Pro_2695	FALSE	FALSE	FALSE	TRUE
Pro_2698	FALSE	TRUE	FALSE	FALSE
Pro_2704	FALSE	TRUE	FALSE	FALSE
Pro_2706	TRUE	FALSE	FALSE	FALSE
Pro_2707	FALSE	FALSE	FALSE	TRUE
Pro_2710	FALSE	FALSE	TRUE	FALSE
Pro_2712	TRUE	FALSE	FALSE	FALSE
Pro_2715	TRUE	FALSE	FALSE	FALSE
Pro_2717	FALSE	TRUE	FALSE	TRUE
Pro_2721	FALSE	FALSE	TRUE	FALSE
Pro_2722	FALSE	FALSE	FALSE	TRUE
Pro_2723	TRUE	FALSE	TRUE	TRUE
Pro_2725	TRUE	FALSE	FALSE	FALSE
Pro_2729	FALSE	FALSE	TRUE	FALSE
Pro_2733	TRUE	FALSE	FALSE	FALSE
Pro_2739	TRUE	FALSE	FALSE	FALSE
Pro_2740	TRUE	FALSE	FALSE	FALSE
Pro_2745	TRUE	FALSE	FALSE	FALSE
Pro_2748	FALSE	FALSE	FALSE	TRUE
Pro_2755	TRUE	TRUE	TRUE	TRUE
Pro_2756	TRUE	FALSE	FALSE	FALSE
Pro_2760	FALSE	FALSE	FALSE	TRUE
Pro_2773	TRUE	FALSE	FALSE	FALSE
Pro_2774	FALSE	FALSE	FALSE	TRUE
Pro_2777	TRUE	FALSE	FALSE	FALSE
Pro_2783	TRUE	FALSE	FALSE	FALSE
Pro_2784	TRUE	FALSE	FALSE	FALSE
Pro_2786	TRUE	FALSE	FALSE	FALSE
Pro_2788	FALSE	FALSE	FALSE	TRUE
Pro_2791	TRUE	FALSE	FALSE	FALSE
Pro_2793	TRUE	FALSE	FALSE	FALSE
Pro_2795	TRUE	FALSE	FALSE	TRUE
Pro_2805	FALSE	FALSE	FALSE	TRUE
Pro_2808	FALSE	FALSE	FALSE	TRUE
Pro_2815	FALSE	FALSE	TRUE	FALSE
Pro_2818	TRUE	FALSE	FALSE	FALSE
Pro_2820	FALSE	TRUE	FALSE	FALSE
Pro_2824	TRUE	FALSE	FALSE	FALSE
Pro_2827	FALSE	FALSE	FALSE	TRUE
Pro_2832	TRUE	FALSE	TRUE	FALSE
Pro_2837	TRUE	FALSE	FALSE	TRUE
Pro_2838	TRUE	FALSE	FALSE	FALSE
Pro_2841	TRUE	FALSE	FALSE	TRUE
Pro_2842	FALSE	FALSE	FALSE	TRUE
Pro_2847	FALSE	FALSE	FALSE	TRUE
Pro_2849	FALSE	FALSE	FALSE	TRUE
Pro_2850	FALSE	FALSE	FALSE	TRUE
Pro_2851	TRUE	FALSE	TRUE	FALSE
Pro_2854	FALSE	TRUE	FALSE	FALSE
Pro_2869	TRUE	FALSE	FALSE	FALSE
Pro_2884	TRUE	FALSE	FALSE	FALSE
Pro_2896	FALSE	TRUE	FALSE	TRUE
Pro_2897	TRUE	FALSE	FALSE	FALSE
Pro_2900	TRUE	FALSE	FALSE	FALSE
Pro_2902	FALSE	FALSE	TRUE	FALSE
Pro_2904	FALSE	FALSE	FALSE	TRUE
Pro_2909	FALSE	TRUE	FALSE	FALSE
Pro_2911	TRUE	FALSE	TRUE	TRUE
Pro_2912	FALSE	FALSE	FALSE	TRUE
Pro_2913	FALSE	FALSE	FALSE	TRUE
Pro_2914	TRUE	FALSE	FALSE	FALSE
Pro_2916	FALSE	FALSE	TRUE	FALSE
Pro_2918	FALSE	FALSE	TRUE	FALSE
Pro_2921	FALSE	FALSE	FALSE	TRUE
Pro_2923	FALSE	TRUE	FALSE	FALSE
Pro_2930	FALSE	FALSE	FALSE	TRUE
Pro_2931	FALSE	FALSE	FALSE	TRUE
Pro_2934	FALSE	TRUE	TRUE	TRUE
Pro_2939	FALSE	TRUE	FALSE	FALSE
Pro_2955	TRUE	FALSE	FALSE	FALSE
Pro_2960	FALSE	FALSE	FALSE	TRUE
Pro_2964	TRUE	FALSE	FALSE	FALSE
Pro_2967	FALSE	FALSE	FALSE	TRUE
Pro_2972	TRUE	FALSE	FALSE	FALSE
Pro_2983	FALSE	FALSE	FALSE	TRUE
Pro_2990	TRUE	FALSE	FALSE	FALSE
Pro_2991	FALSE	TRUE	FALSE	TRUE
Pro_2993	TRUE	FALSE	FALSE	FALSE
Pro_2996	FALSE	FALSE	FALSE	TRUE
Pro_3000	FALSE	TRUE	FALSE	FALSE
Pro_3003	TRUE	FALSE	FALSE	FALSE
Pro_3004	FALSE	FALSE	TRUE	TRUE
Pro_3006	FALSE	FALSE	FALSE	TRUE
Pro_3009	TRUE	FALSE	FALSE	TRUE
Pro_3019	FALSE	FALSE	FALSE	TRUE
Pro_3037	FALSE	FALSE	FALSE	TRUE
Pro_3040	TRUE	FALSE	FALSE	FALSE
Pro_3047	FALSE	FALSE	FALSE	TRUE
Pro_3053	TRUE	FALSE	FALSE	FALSE
Pro_3059	FALSE	FALSE	FALSE	TRUE
Pro_3060	FALSE	TRUE	FALSE	FALSE
Pro_3064	TRUE	FALSE	FALSE	FALSE
Pro_3068	FALSE	FALSE	FALSE	TRUE
Pro_3069	TRUE	FALSE	FALSE	FALSE
Pro_3071	FALSE	TRUE	FALSE	FALSE
Pro_3072	FALSE	FALSE	FALSE	TRUE
Pro_3074	FALSE	FALSE	TRUE	FALSE
Pro_3083	TRUE	FALSE	FALSE	FALSE
Pro_3085	TRUE	FALSE	FALSE	FALSE
Pro_3086	TRUE	FALSE	FALSE	FALSE
Pro_3087	TRUE	FALSE	FALSE	TRUE
Pro_3090	TRUE	FALSE	FALSE	FALSE
Pro_3095	FALSE	TRUE	FALSE	TRUE
Pro_3101	FALSE	FALSE	TRUE	FALSE
Pro_3109	TRUE	FALSE	FALSE	FALSE
Pro_3112	TRUE	FALSE	FALSE	FALSE
Pro_3117	TRUE	FALSE	FALSE	FALSE
Pro_3124	FALSE	TRUE	FALSE	FALSE
Pro_3125	TRUE	FALSE	FALSE	FALSE
Pro_3129	FALSE	FALSE	TRUE	TRUE
Pro_3133	FALSE	TRUE	FALSE	FALSE
Pro_3136	TRUE	FALSE	FALSE	FALSE
Pro_3138	FALSE	FALSE	TRUE	TRUE
Pro_3143	FALSE	TRUE	FALSE	TRUE
Pro_3145	FALSE	TRUE	FALSE	TRUE
Pro_3146	FALSE	FALSE	FALSE	TRUE
Pro_3153	FALSE	TRUE	FALSE	FALSE
Pro_3160	FALSE	FALSE	TRUE	FALSE
Pro_3162	FALSE	FALSE	TRUE	TRUE
Pro_3164	TRUE	FALSE	FALSE	FALSE
Pro_3166	FALSE	TRUE	FALSE	FALSE
Pro_3168	FALSE	TRUE	FALSE	FALSE
Pro_3170	FALSE	TRUE	FALSE	TRUE
Pro_3172	FALSE	FALSE	FALSE	TRUE
Pro_3174	FALSE	FALSE	FALSE	TRUE
Pro_3175	FALSE	FALSE	TRUE	TRUE
Pro_3183	FALSE	FALSE	FALSE	TRUE
Pro_3190	FALSE	FALSE	FALSE	TRUE
Pro_3193	TRUE	FALSE	FALSE	FALSE
Pro_3197	TRUE	TRUE	FALSE	FALSE
Pro_3202	TRUE	FALSE	FALSE	FALSE
Pro_3204	TRUE	FALSE	FALSE	FALSE
Pro_3205	FALSE	FALSE	FALSE	TRUE
Pro_3208	FALSE	FALSE	FALSE	TRUE
Pro_3211	FALSE	FALSE	FALSE	TRUE
Pro_3222	TRUE	FALSE	FALSE	FALSE
Pro_3224	FALSE	TRUE	FALSE	FALSE
Pro_3234	TRUE	TRUE	TRUE	FALSE
Pro_3241	TRUE	FALSE	FALSE	FALSE
Pro_3242	TRUE	FALSE	FALSE	FALSE
Pro_3245	FALSE	FALSE	FALSE	TRUE
Pro_3246	FALSE	FALSE	FALSE	TRUE
Pro_3251	TRUE	FALSE	FALSE	FALSE
Pro_3252	FALSE	TRUE	FALSE	FALSE
Pro_3253	FALSE	FALSE	FALSE	TRUE
Pro_3256	FALSE	FALSE	FALSE	TRUE
Pro_3259	TRUE	TRUE	TRUE	FALSE
Pro_3261	FALSE	TRUE	TRUE	FALSE
Pro_3265	FALSE	FALSE	TRUE	TRUE
Pro_3267	FALSE	FALSE	TRUE	FALSE
Pro_3270	TRUE	FALSE	FALSE	FALSE
Pro_3272	FALSE	TRUE	FALSE	TRUE
Pro_3273	TRUE	FALSE	FALSE	FALSE
Pro_3279	TRUE	FALSE	FALSE	FALSE
Pro_3281	TRUE	FALSE	FALSE	FALSE
Pro_3282	TRUE	FALSE	TRUE	FALSE
Pro_3283	FALSE	FALSE	FALSE	TRUE
Pro_3284	TRUE	FALSE	FALSE	FALSE
Pro_3289	TRUE	TRUE	FALSE	FALSE
Pro_3291	TRUE	FALSE	FALSE	FALSE
Pro_3293	FALSE	FALSE	TRUE	FALSE
Pro_3295	TRUE	FALSE	FALSE	FALSE
Pro_3296	TRUE	FALSE	FALSE	FALSE
Pro_3298	FALSE	FALSE	FALSE	TRUE
Pro_3308	TRUE	FALSE	FALSE	FALSE
Pro_3310	TRUE	FALSE	FALSE	FALSE
Pro_3312	FALSE	TRUE	FALSE	FALSE
Pro_3313	FALSE	TRUE	FALSE	FALSE
Pro_3316	FALSE	FALSE	TRUE	FALSE
Pro_3317	FALSE	TRUE	FALSE	FALSE
Pro_3319	FALSE	FALSE	TRUE	FALSE
Pro_3321	FALSE	FALSE	FALSE	TRUE
Pro_3324	FALSE	TRUE	FALSE	FALSE
Pro_3327	FALSE	TRUE	FALSE	FALSE
Pro_3331	FALSE	FALSE	TRUE	TRUE
Pro_3337	FALSE	TRUE	TRUE	TRUE
Pro_3344	FALSE	FALSE	TRUE	FALSE
Pro_3345	FALSE	TRUE	TRUE	TRUE
Pro_3348	FALSE	FALSE	TRUE	TRUE
Pro_3351	FALSE	TRUE	FALSE	FALSE
Pro_3356	FALSE	FALSE	FALSE	TRUE
Pro_3357	TRUE	FALSE	FALSE	TRUE
Pro_3358	TRUE	FALSE	FALSE	FALSE
Pro_3361	TRUE	FALSE	FALSE	TRUE
Pro_3371	FALSE	FALSE	TRUE	FALSE
Pro_3372	FALSE	FALSE	FALSE	TRUE
Pro_3374	TRUE	TRUE	TRUE	TRUE
Pro_3377	TRUE	TRUE	FALSE	FALSE
Pro_3382	FALSE	TRUE	FALSE	FALSE
Pro_3394	FALSE	FALSE	FALSE	TRUE
Pro_3396	TRUE	FALSE	FALSE	FALSE
Pro_3398	TRUE	FALSE	FALSE	TRUE
Pro_3401	TRUE	FALSE	FALSE	FALSE
Pro_3402	FALSE	FALSE	FALSE	TRUE
Pro_3403	FALSE	FALSE	TRUE	FALSE
Pro_3406	TRUE	FALSE	FALSE	FALSE
Pro_3409	FALSE	FALSE	FALSE	TRUE
Pro_3410	FALSE	FALSE	TRUE	FALSE
Pro_3421	FALSE	FALSE	TRUE	FALSE
Pro_3422	TRUE	FALSE	FALSE	FALSE
Pro_3426	TRUE	TRUE	FALSE	FALSE
Pro_3433	FALSE	TRUE	FALSE	FALSE
Pro_3435	TRUE	TRUE	TRUE	TRUE
Pro_3437	TRUE	FALSE	FALSE	FALSE
Pro_3441	TRUE	TRUE	FALSE	FALSE
Pro_3442	FALSE	TRUE	TRUE	FALSE
Pro_3444	FALSE	FALSE	FALSE	TRUE
Pro_3448	TRUE	FALSE	FALSE	TRUE
Pro_3449	TRUE	TRUE	FALSE	FALSE
Pro_3454	FALSE	FALSE	FALSE	TRUE
Pro_3455	TRUE	FALSE	FALSE	FALSE
Pro_3459	FALSE	FALSE	FALSE	TRUE
Pro_3464	FALSE	TRUE	FALSE	FALSE
Pro_3471	TRUE	FALSE	FALSE	FALSE
Pro_3472	TRUE	FALSE	FALSE	FALSE
Pro_3473	FALSE	FALSE	FALSE	TRUE
Pro_3474	TRUE	FALSE	FALSE	FALSE
Pro_3479	TRUE	FALSE	FALSE	TRUE
Pro_3480	TRUE	FALSE	FALSE	FALSE
Pro_3484	FALSE	FALSE	FALSE	TRUE
Pro_3495	FALSE	FALSE	TRUE	FALSE
Pro_3498	TRUE	FALSE	FALSE	FALSE
Pro_3500	TRUE	FALSE	FALSE	FALSE
Pro_3504	TRUE	FALSE	FALSE	FALSE
Pro_3505	FALSE	FALSE	FALSE	TRUE
Pro_3509	TRUE	FALSE	TRUE	TRUE
Pro_3515	TRUE	TRUE	TRUE	TRUE
Pro_3516	TRUE	FALSE	FALSE	FALSE
Pro_3517	FALSE	FALSE	TRUE	TRUE
Pro_3518	FALSE	TRUE	FALSE	FALSE
Pro_3519	TRUE	FALSE	FALSE	FALSE
Pro_3520	FALSE	FALSE	FALSE	TRUE
Pro_3522	FALSE	FALSE	TRUE	FALSE
Pro_3527	TRUE	FALSE	FALSE	FALSE
Pro_3530	FALSE	FALSE	FALSE	TRUE
Pro_3536	FALSE	FALSE	TRUE	FALSE
Pro_3537	TRUE	FALSE	FALSE	FALSE
Pro_3541	TRUE	FALSE	FALSE	FALSE
Pro_3544	TRUE	FALSE	FALSE	FALSE
Pro_3546	FALSE	FALSE	FALSE	TRUE
Pro_3548	TRUE	FALSE	FALSE	FALSE
Pro_3549	TRUE	FALSE	FALSE	TRUE
Pro_3556	FALSE	FALSE	FALSE	TRUE
Pro_3562	TRUE	FALSE	FALSE	FALSE
Pro_3566	FALSE	FALSE	FALSE	TRUE
Pro_3568	TRUE	FALSE	FALSE	FALSE
Pro_3571	FALSE	FALSE	FALSE	TRUE
Pro_3574	TRUE	FALSE	FALSE	FALSE
Pro_3576	TRUE	TRUE	FALSE	FALSE
Pro_3578	TRUE	TRUE	FALSE	FALSE
Pro_3579	FALSE	TRUE	FALSE	TRUE
Pro_3583	FALSE	FALSE	FALSE	TRUE
Pro_3590	TRUE	FALSE	FALSE	FALSE
Pro_3595	TRUE	FALSE	FALSE	FALSE
Pro_3602	FALSE	FALSE	FALSE	TRUE
Pro_3604	TRUE	FALSE	FALSE	FALSE
Pro_3607	FALSE	TRUE	TRUE	FALSE
Pro_3609	FALSE	FALSE	FALSE	TRUE
Pro_3610	TRUE	FALSE	FALSE	FALSE
Pro_3612	FALSE	TRUE	FALSE	FALSE
Pro_3621	TRUE	FALSE	FALSE	FALSE
Pro_3627	TRUE	FALSE	FALSE	FALSE
Pro_3632	TRUE	FALSE	FALSE	FALSE
Pro_3634	TRUE	FALSE	FALSE	FALSE
Pro_3635	TRUE	FALSE	FALSE	FALSE
Pro_3638	FALSE	TRUE	FALSE	FALSE
Pro_3641	FALSE	FALSE	FALSE	TRUE
Pro_3650	FALSE	FALSE	TRUE	FALSE
Pro_3653	FALSE	FALSE	TRUE	FALSE
Pro_3657	FALSE	FALSE	FALSE	TRUE
Pro_3658	TRUE	FALSE	FALSE	FALSE
Pro_3662	FALSE	TRUE	FALSE	TRUE
Pro_3664	TRUE	FALSE	FALSE	FALSE
Pro_3685	FALSE	FALSE	FALSE	TRUE
Pro_3686	TRUE	FALSE	FALSE	FALSE
Pro_3688	TRUE	FALSE	FALSE	FALSE
Pro_3692	FALSE	FALSE	TRUE	FALSE
Pro_3693	TRUE	FALSE	FALSE	FALSE
Pro_3696	FALSE	TRUE	FALSE	FALSE
Pro_3700	FALSE	FALSE	FALSE	TRUE
Pro_3704	FALSE	FALSE	FALSE	TRUE
Pro_3709	TRUE	FALSE	FALSE	FALSE
Pro_3716	FALSE	TRUE	FALSE	FALSE
Pro_3722	FALSE	TRUE	FALSE	FALSE
Pro_3730	FALSE	FALSE	FALSE	TRUE
Pro_3731	TRUE	FALSE	FALSE	FALSE
Pro_3737	TRUE	TRUE	FALSE	FALSE
Pro_3747	TRUE	FALSE	FALSE	TRUE
Pro_3752	FALSE	FALSE	FALSE	TRUE
Pro_3754	FALSE	FALSE	FALSE	TRUE
Pro_3761	TRUE	FALSE	FALSE	FALSE
Pro_3764	FALSE	FALSE	TRUE	TRUE
Pro_3765	FALSE	FALSE	TRUE	FALSE
Pro_3770	FALSE	TRUE	FALSE	FALSE
Pro_3772	FALSE	FALSE	FALSE	TRUE
Pro_3773	FALSE	FALSE	TRUE	FALSE
Pro_3775	FALSE	FALSE	FALSE	TRUE
Pro_3776	TRUE	FALSE	FALSE	FALSE
Pro_3786	FALSE	TRUE	FALSE	FALSE
Pro_3787	FALSE	TRUE	FALSE	FALSE
Pro_3788	TRUE	FALSE	FALSE	FALSE
Pro_3791	TRUE	FALSE	FALSE	FALSE
Pro_3797	FALSE	FALSE	TRUE	FALSE
Pro_3803	FALSE	FALSE	TRUE	TRUE
Pro_3808	TRUE	FALSE	TRUE	FALSE
Pro_3810	FALSE	TRUE	FALSE	FALSE
Pro_3812	FALSE	TRUE	FALSE	TRUE
Pro_3814	TRUE	FALSE	FALSE	FALSE
Pro_3822	FALSE	FALSE	FALSE	TRUE
Pro_3823	TRUE	FALSE	TRUE	TRUE
Pro_3827	TRUE	FALSE	FALSE	FALSE
Pro_3831	FALSE	TRUE	FALSE	TRUE
Pro_3835	FALSE	FALSE	TRUE	FALSE
Pro_3836	TRUE	FALSE	FALSE	FALSE
Pro_3841	TRUE	FALSE	FALSE	FALSE
Pro_3855	TRUE	FALSE	TRUE	FALSE
Pro_3861	TRUE	FALSE	FALSE	FALSE
Pro_3863	TRUE	FALSE	FALSE	FALSE
Pro_3871	FALSE	FALSE	FALSE	TRUE
Pro_3872	FALSE	FALSE	TRUE	FALSE
Pro_3873	FALSE	FALSE	TRUE	FALSE
Pro_3880	TRUE	FALSE	FALSE	FALSE
Pro_3883	FALSE	FALSE	FALSE	TRUE
Pro_3887	TRUE	TRUE	TRUE	TRUE
Pro_3897	FALSE	TRUE	FALSE	FALSE
Pro_3899	TRUE	FALSE	FALSE	FALSE
Pro_3906	FALSE	FALSE	TRUE	FALSE
Pro_3907	TRUE	FALSE	FALSE	FALSE
Pro_3909	FALSE	TRUE	FALSE	TRUE
Pro_3917	TRUE	FALSE	FALSE	FALSE
Pro_3918	TRUE	TRUE	FALSE	FALSE
Pro_3919	FALSE	FALSE	FALSE	TRUE
Pro_3925	FALSE	TRUE	FALSE	FALSE
Pro_3927	TRUE	FALSE	FALSE	FALSE
Pro_3931	TRUE	FALSE	FALSE	FALSE
Pro_3934	FALSE	FALSE	FALSE	TRUE
Pro_3935	TRUE	FALSE	FALSE	FALSE
Pro_3936	FALSE	FALSE	FALSE	TRUE
Pro_3939	TRUE	FALSE	FALSE	FALSE
Pro_3940	TRUE	FALSE	FALSE	FALSE
Pro_3943	TRUE	FALSE	FALSE	FALSE
Pro_3945	TRUE	FALSE	FALSE	FALSE
Pro_3952	FALSE	FALSE	TRUE	TRUE
Pro_3953	TRUE	TRUE	FALSE	FALSE
Pro_3954	FALSE	TRUE	FALSE	FALSE
Pro_3957	FALSE	FALSE	TRUE	TRUE
Pro_3963	TRUE	FALSE	FALSE	FALSE
Pro_3964	TRUE	FALSE	FALSE	FALSE
Pro_3971	TRUE	FALSE	FALSE	FALSE
Pro_3973	TRUE	TRUE	FALSE	FALSE
Pro_3978	FALSE	FALSE	TRUE	FALSE
Pro_3991	FALSE	FALSE	FALSE	TRUE
Pro_3993	TRUE	FALSE	FALSE	FALSE
Pro_4003	FALSE	TRUE	FALSE	FALSE
Pro_4004	TRUE	FALSE	FALSE	FALSE
Pro_4007	FALSE	FALSE	TRUE	FALSE
Pro_4015	TRUE	FALSE	TRUE	FALSE
Pro_4018	FALSE	FALSE	FALSE	TRUE
Pro_4019	TRUE	FALSE	FALSE	FALSE
Pro_4027	FALSE	TRUE	FALSE	FALSE
Pro_4032	FALSE	TRUE	FALSE	TRUE
Pro_4036	FALSE	FALSE	TRUE	TRUE
Pro_4039	TRUE	FALSE	FALSE	FALSE
Pro_4040	TRUE	FALSE	FALSE	FALSE
Pro_4042	FALSE	TRUE	TRUE	FALSE
Pro_4043	TRUE	FALSE	FALSE	FALSE
Pro_4045	FALSE	TRUE	FALSE	FALSE
Pro_4047	TRUE	FALSE	FALSE	FALSE
Pro_4050	TRUE	FALSE	FALSE	FALSE
Pro_4053	FALSE	TRUE	FALSE	FALSE
Pro_4056	FALSE	TRUE	TRUE	TRUE
Pro_4058	FALSE	TRUE	FALSE	FALSE
Pro_4059	TRUE	FALSE	FALSE	FALSE
Pro_4060	TRUE	FALSE	FALSE	FALSE
Pro_4061	TRUE	FALSE	FALSE	FALSE
Pro_4065	FALSE	FALSE	FALSE	TRUE
Pro_4070	FALSE	FALSE	FALSE	TRUE
Pro_4073	FALSE	FALSE	TRUE	FALSE
Pro_4074	TRUE	FALSE	FALSE	FALSE
Pro_4076	FALSE	TRUE	FALSE	FALSE
Pro_4077	TRUE	FALSE	FALSE	FALSE
Pro_4079	TRUE	FALSE	FALSE	FALSE
Pro_4081	FALSE	FALSE	FALSE	TRUE
Pro_4085	FALSE	TRUE	TRUE	FALSE
Pro_4086	TRUE	FALSE	FALSE	FALSE
Pro_4090	TRUE	FALSE	TRUE	TRUE
Pro_4092	TRUE	FALSE	FALSE	FALSE
Pro_4094	FALSE	FALSE	FALSE	TRUE
Pro_4100	TRUE	FALSE	FALSE	FALSE
Pro_4109	FALSE	FALSE	TRUE	FALSE
Pro_4119	TRUE	FALSE	TRUE	FALSE
Pro_4123	FALSE	TRUE	FALSE	FALSE
Pro_4125	FALSE	FALSE	FALSE	TRUE
Pro_4127	TRUE	FALSE	FALSE	FALSE
Pro_4130	TRUE	FALSE	FALSE	FALSE
Pro_4137	TRUE	FALSE	FALSE	FALSE
Pro_4138	FALSE	FALSE	FALSE	TRUE
Pro_4141	TRUE	TRUE	TRUE	FALSE
Pro_4143	FALSE	FALSE	FALSE	TRUE
Pro_4145	TRUE	FALSE	FALSE	FALSE
Pro_4146	TRUE	FALSE	FALSE	FALSE
Pro_4148	FALSE	FALSE	FALSE	TRUE
Pro_4150	TRUE	FALSE	FALSE	FALSE
Pro_4152	FALSE	FALSE	FALSE	TRUE
Pro_4154	FALSE	FALSE	FALSE	TRUE
Pro_4155	FALSE	FALSE	FALSE	TRUE
Pro_4158	TRUE	FALSE	FALSE	FALSE
Pro_4159	FALSE	FALSE	FALSE	TRUE
Pro_4162	FALSE	FALSE	TRUE	FALSE
Pro_4171	FALSE	TRUE	FALSE	FALSE
Pro_4185	TRUE	FALSE	FALSE	FALSE
Pro_4189	FALSE	FALSE	TRUE	TRUE
Pro_4190	TRUE	TRUE	TRUE	TRUE
Pro_4194	TRUE	FALSE	FALSE	FALSE
Pro_4196	FALSE	FALSE	FALSE	TRUE
Pro_4197	TRUE	FALSE	FALSE	FALSE
Pro_4204	TRUE	FALSE	FALSE	TRUE
Pro_4211	TRUE	TRUE	TRUE	FALSE
Pro_4223	TRUE	FALSE	FALSE	FALSE
Pro_4228	FALSE	FALSE	FALSE	TRUE
Pro_4232	FALSE	FALSE	FALSE	TRUE
Pro_4238	FALSE	FALSE	FALSE	TRUE
Pro_4239	FALSE	TRUE	FALSE	FALSE
Pro_4243	FALSE	FALSE	FALSE	TRUE
Pro_4246	TRUE	FALSE	FALSE	FALSE
Pro_4247	FALSE	FALSE	FALSE	TRUE
Pro_4248	TRUE	FALSE	FALSE	FALSE
Pro_4254	FALSE	FALSE	TRUE	FALSE
Pro_4259	TRUE	FALSE	FALSE	FALSE
Pro_4261	TRUE	FALSE	FALSE	FALSE
Pro_4262	TRUE	TRUE	FALSE	FALSE
Pro_4268	TRUE	FALSE	FALSE	FALSE
Pro_4271	TRUE	FALSE	FALSE	FALSE
Pro_4280	FALSE	FALSE	FALSE	TRUE
Pro_4281	FALSE	TRUE	FALSE	FALSE
Pro_4283	FALSE	FALSE	TRUE	FALSE
Pro_4285	TRUE	FALSE	FALSE	FALSE
Pro_4287	TRUE	FALSE	TRUE	FALSE
Pro_4289	FALSE	FALSE	FALSE	TRUE
Pro_4293	TRUE	FALSE	FALSE	TRUE
Pro_4304	TRUE	FALSE	FALSE	FALSE
Pro_4306	FALSE	FALSE	TRUE	FALSE
Pro_4309	FALSE	FALSE	TRUE	FALSE
Pro_4311	TRUE	FALSE	FALSE	FALSE
Pro_4316	FALSE	FALSE	TRUE	FALSE
Pro_4319	FALSE	FALSE	TRUE	TRUE
Pro_4320	FALSE	FALSE	FALSE	TRUE
Pro_4323	TRUE	FALSE	TRUE	FALSE
Pro_4326	TRUE	FALSE	FALSE	FALSE
Pro_4330	TRUE	FALSE	FALSE	FALSE
Pro_4332	FALSE	TRUE	FALSE	TRUE
Pro_4333	FALSE	FALSE	TRUE	FALSE
Pro_4335	TRUE	FALSE	FALSE	TRUE
Pro_4337	TRUE	TRUE	FALSE	TRUE
Pro_4356	TRUE	FALSE	FALSE	FALSE
Pro_4366	FALSE	TRUE	FALSE	FALSE
Pro_4370	FALSE	FALSE	FALSE	TRUE
Pro_4374	FALSE	TRUE	FALSE	FALSE
Pro_4376	FALSE	TRUE	FALSE	TRUE
Pro_4377	TRUE	FALSE	FALSE	FALSE
Pro_4378	FALSE	FALSE	TRUE	FALSE
Pro_4379	FALSE	FALSE	FALSE	TRUE
Pro_4383	TRUE	TRUE	FALSE	TRUE
Pro_4384	FALSE	FALSE	TRUE	FALSE
Pro_4385	FALSE	FALSE	TRUE	TRUE
Pro_4390	FALSE	TRUE	TRUE	TRUE
Pro_4400	FALSE	FALSE	TRUE	FALSE
Pro_4401	FALSE	FALSE	TRUE	TRUE
Pro_4404	FALSE	FALSE	TRUE	FALSE
Pro_4418	FALSE	FALSE	TRUE	FALSE
Pro_4421	TRUE	TRUE	FALSE	FALSE
Pro_4426	TRUE	FALSE	FALSE	FALSE
Pro_4429	FALSE	FALSE	FALSE	TRUE
Pro_4430	FALSE	FALSE	TRUE	FALSE
Pro_4434	TRUE	FALSE	FALSE	FALSE
Pro_4440	TRUE	TRUE	FALSE	FALSE
Pro_4443	TRUE	FALSE	FALSE	FALSE
Pro_4444	TRUE	FALSE	FALSE	FALSE
Pro_4445	TRUE	FALSE	TRUE	FALSE
Pro_4446	FALSE	TRUE	FALSE	TRUE
Pro_4447	FALSE	FALSE	TRUE	TRUE
Pro_4449	FALSE	FALSE	FALSE	TRUE
Pro_4451	TRUE	FALSE	FALSE	FALSE
Pro_4453	TRUE	FALSE	FALSE	FALSE
Pro_4454	FALSE	TRUE	FALSE	TRUE
Pro_4456	FALSE	FALSE	TRUE	FALSE
Pro_4459	FALSE	TRUE	TRUE	FALSE
Pro_4460	TRUE	FALSE	FALSE	FALSE
Pro_4462	FALSE	FALSE	TRUE	TRUE
Pro_4463	TRUE	FALSE	FALSE	FALSE
Pro_4467	TRUE	FALSE	FALSE	FALSE
Pro_4468	FALSE	FALSE	FALSE	TRUE
Pro_4469	FALSE	TRUE	FALSE	FALSE
Pro_4470	FALSE	TRUE	FALSE	TRUE
Pro_4471	TRUE	FALSE	FALSE	FALSE
Pro_4472	FALSE	FALSE	TRUE	FALSE
Pro_4474	FALSE	TRUE	FALSE	FALSE
Pro_4481	FALSE	TRUE	FALSE	FALSE
Pro_4485	TRUE	FALSE	TRUE	FALSE
Pro_4486	FALSE	TRUE	FALSE	FALSE
Pro_4489	TRUE	FALSE	FALSE	FALSE
Pro_4492	TRUE	FALSE	FALSE	FALSE
Pro_4493	TRUE	TRUE	FALSE	FALSE
Pro_4499	FALSE	FALSE	TRUE	TRUE
Pro_4501	FALSE	TRUE	FALSE	FALSE
Pro_4502	FALSE	FALSE	FALSE	TRUE
Pro_4503	FALSE	TRUE	FALSE	FALSE
Pro_4506	TRUE	FALSE	FALSE	FALSE
Pro_4507	TRUE	FALSE	FALSE	TRUE
Pro_4508	TRUE	FALSE	FALSE	FALSE
Pro_4509	TRUE	TRUE	FALSE	FALSE
Pro_4510	FALSE	FALSE	TRUE	FALSE
Pro_4511	TRUE	FALSE	FALSE	TRUE
Pro_4512	TRUE	FALSE	FALSE	FALSE
Pro_4514	FALSE	FALSE	TRUE	FALSE
Pro_4515	FALSE	FALSE	TRUE	TRUE
Pro_4516	FALSE	TRUE	FALSE	FALSE
Pro_4517	TRUE	FALSE	FALSE	FALSE
Pro_4518	FALSE	TRUE	TRUE	TRUE
Pro_4519	FALSE	FALSE	TRUE	FALSE
Pro_4527	FALSE	FALSE	FALSE	TRUE
Pro_4529	TRUE	FALSE	FALSE	FALSE
Pro_4531	FALSE	TRUE	FALSE	TRUE
Pro_4533	TRUE	TRUE	FALSE	FALSE
Pro_4540	FALSE	TRUE	FALSE	FALSE
Pro_4545	TRUE	FALSE	FALSE	FALSE
Pro_4551	FALSE	TRUE	FALSE	FALSE
Pro_4553	FALSE	TRUE	TRUE	TRUE
Pro_4555	TRUE	FALSE	FALSE	FALSE
Pro_4556	FALSE	TRUE	FALSE	FALSE
Pro_4558	FALSE	TRUE	TRUE	FALSE
Pro_4568	TRUE	FALSE	FALSE	FALSE
Pro_4569	TRUE	TRUE	TRUE	TRUE
Pro_4573	FALSE	TRUE	FALSE	FALSE
Pro_4574	FALSE	FALSE	TRUE	TRUE
Pro_4575	FALSE	TRUE	FALSE	FALSE
Pro_4579	FALSE	TRUE	FALSE	FALSE
Pro_4580	TRUE	FALSE	FALSE	FALSE
Pro_4588	FALSE	FALSE	FALSE	TRUE
Pro_4591	FALSE	FALSE	FALSE	TRUE
Pro_4592	FALSE	FALSE	TRUE	FALSE
Pro_4593	FALSE	FALSE	TRUE	TRUE
Pro_4595	FALSE	TRUE	FALSE	FALSE
Pro_4596	FALSE	FALSE	TRUE	FALSE
Pro_4599	FALSE	FALSE	FALSE	TRUE
Pro_4600	TRUE	FALSE	TRUE	FALSE
Pro_4602	FALSE	TRUE	FALSE	FALSE
Pro_4603	TRUE	FALSE	TRUE	TRUE
Pro_4604	FALSE	FALSE	FALSE	TRUE
Pro_4606	TRUE	FALSE	FALSE	FALSE
Pro_4609	FALSE	FALSE	FALSE	TRUE
Pro_4612	FALSE	TRUE	FALSE	FALSE
Pro_4616	FALSE	TRUE	FALSE	TRUE
Pro_4618	TRUE	FALSE	TRUE	FALSE
Pro_4619	FALSE	TRUE	TRUE	TRUE
Pro_4622	FALSE	FALSE	FALSE	TRUE
Pro_4625	FALSE	FALSE	FALSE	TRUE
Pro_4627	FALSE	FALSE	FALSE	TRUE
Pro_4629	FALSE	TRUE	FALSE	FALSE
Pro_4630	FALSE	FALSE	FALSE	TRUE
Pro_4632	FALSE	TRUE	FALSE	FALSE
Pro_4633	FALSE	TRUE	FALSE	FALSE
Pro_4634	FALSE	TRUE	FALSE	FALSE
Pro_4635	FALSE	TRUE	FALSE	TRUE
Pro_4636	FALSE	TRUE	FALSE	FALSE
Pro_4637	FALSE	FALSE	TRUE	FALSE
Pro_4638	FALSE	FALSE	TRUE	TRUE
Pro_4639	FALSE	FALSE	FALSE	TRUE
Pro_4643	FALSE	FALSE	FALSE	TRUE
Pro_4646	TRUE	TRUE	TRUE	FALSE
Pro_4649	TRUE	FALSE	FALSE	FALSE
Pro_4653	TRUE	FALSE	FALSE	FALSE
Pro_4656	TRUE	FALSE	FALSE	FALSE
Pro_4663	FALSE	TRUE	TRUE	FALSE
Pro_4667	FALSE	FALSE	TRUE	TRUE
Pro_4668	FALSE	TRUE	FALSE	FALSE
Pro_4676	TRUE	FALSE	FALSE	FALSE
Pro_4679	FALSE	FALSE	TRUE	FALSE
Pro_4683	TRUE	FALSE	FALSE	FALSE
Pro_4684	FALSE	FALSE	FALSE	TRUE
Pro_4689	FALSE	FALSE	TRUE	FALSE
Pro_4695	FALSE	FALSE	FALSE	TRUE
Pro_4703	TRUE	FALSE	FALSE	FALSE
Pro_4709	FALSE	TRUE	FALSE	FALSE
Pro_4710	FALSE	FALSE	FALSE	TRUE
Pro_4711	TRUE	FALSE	FALSE	FALSE
Pro_4718	FALSE	FALSE	FALSE	TRUE
Pro_4719	FALSE	TRUE	FALSE	FALSE
Pro_4724	FALSE	FALSE	FALSE	TRUE
Pro_4733	TRUE	FALSE	FALSE	FALSE
Pro_4734	FALSE	FALSE	FALSE	TRUE
Pro_4741	FALSE	TRUE	FALSE	FALSE
Pro_4750	FALSE	FALSE	TRUE	FALSE
Pro_4753	TRUE	FALSE	FALSE	FALSE
Pro_4756	TRUE	FALSE	TRUE	TRUE
Pro_4757	FALSE	FALSE	FALSE	TRUE
Pro_4759	FALSE	FALSE	TRUE	TRUE
Pro_4760	TRUE	FALSE	FALSE	FALSE
Pro_4762	TRUE	FALSE	FALSE	TRUE
Pro_4763	FALSE	FALSE	FALSE	TRUE
Pro_4767	FALSE	FALSE	FALSE	TRUE
Pro_4768	TRUE	FALSE	FALSE	TRUE
Pro_4772	TRUE	FALSE	FALSE	FALSE
Pro_4773	FALSE	FALSE	TRUE	FALSE
Pro_4774	TRUE	FALSE	FALSE	FALSE
Pro_4777	TRUE	FALSE	FALSE	FALSE
Pro_4778	FALSE	FALSE	TRUE	FALSE
Pro_4780	TRUE	FALSE	FALSE	FALSE
Pro_4781	FALSE	TRUE	FALSE	FALSE
Pro_4782	FALSE	TRUE	FALSE	FALSE
Pro_4785	FALSE	TRUE	FALSE	FALSE
Pro_4786	FALSE	FALSE	FALSE	TRUE
Pro_4787	FALSE	FALSE	TRUE	TRUE
Pro_4788	TRUE	FALSE	FALSE	FALSE
Pro_4789	FALSE	FALSE	FALSE	TRUE
Pro_4790	FALSE	TRUE	FALSE	TRUE
Pro_4793	FALSE	FALSE	TRUE	FALSE
Pro_4794	FALSE	FALSE	TRUE	FALSE
Pro_4799	TRUE	FALSE	FALSE	FALSE
Pro_4800	FALSE	FALSE	FALSE	TRUE
Pro_4802	TRUE	FALSE	FALSE	FALSE
Pro_4803	FALSE	TRUE	TRUE	TRUE
Pro_4806	FALSE	TRUE	FALSE	FALSE
Pro_4807	FALSE	FALSE	TRUE	FALSE
Pro_4808	TRUE	FALSE	TRUE	TRUE
Pro_4811	FALSE	TRUE	FALSE	FALSE
Pro_4814	FALSE	FALSE	FALSE	TRUE
Pro_4815	FALSE	FALSE	FALSE	TRUE
Pro_4816	FALSE	TRUE	FALSE	TRUE
Pro_4819	TRUE	FALSE	FALSE	FALSE
Pro_4821	FALSE	FALSE	FALSE	TRUE
Pro_4822	FALSE	FALSE	TRUE	FALSE
Pro_4823	FALSE	TRUE	FALSE	FALSE
Pro_4824	FALSE	TRUE	FALSE	FALSE
Pro_4825	FALSE	FALSE	TRUE	FALSE
Pro_4826	FALSE	FALSE	TRUE	FALSE
Pro_4827	FALSE	TRUE	FALSE	TRUE
Pro_4830	FALSE	TRUE	FALSE	FALSE
Pro_4831	TRUE	FALSE	TRUE	FALSE
Pro_4836	FALSE	FALSE	TRUE	TRUE
Pro_4837	FALSE	TRUE	FALSE	FALSE
Pro_4842	FALSE	TRUE	FALSE	FALSE
Pro_4843	TRUE	FALSE	FALSE	FALSE
Pro_4849	TRUE	FALSE	FALSE	FALSE
Pro_4852	FALSE	TRUE	FALSE	TRUE
Pro_4858	FALSE	TRUE	FALSE	FALSE
Pro_4859	FALSE	FALSE	TRUE	TRUE
Pro_4860	FALSE	FALSE	TRUE	FALSE
Pro_4864	FALSE	TRUE	FALSE	FALSE

## Sheet: D vs K-1476
Differential expressed proteins between Dulihuang and Kunlun 14
ID	D16 vs K16	D20 vs K20	D36 vs K36	D42 vs K42
Pro_1	FALSE	TRUE	FALSE	FALSE
Pro_2	FALSE	FALSE	TRUE	FALSE
Pro_3	FALSE	TRUE	TRUE	FALSE
Pro_4	TRUE	FALSE	FALSE	TRUE
Pro_7	TRUE	FALSE	FALSE	FALSE
Pro_8	FALSE	TRUE	TRUE	FALSE
Pro_11	FALSE	TRUE	TRUE	TRUE
Pro_19	FALSE	TRUE	FALSE	FALSE
Pro_23	FALSE	TRUE	FALSE	FALSE
Pro_24	TRUE	TRUE	TRUE	TRUE
Pro_25	FALSE	FALSE	TRUE	TRUE
Pro_36	FALSE	FALSE	FALSE	TRUE
Pro_38	FALSE	FALSE	FALSE	TRUE
Pro_42	FALSE	TRUE	FALSE	FALSE
Pro_43	FALSE	FALSE	TRUE	FALSE
Pro_45	FALSE	TRUE	FALSE	FALSE
Pro_47	FALSE	FALSE	FALSE	TRUE
Pro_48	FALSE	FALSE	FALSE	TRUE
Pro_54	FALSE	FALSE	FALSE	TRUE
Pro_58	FALSE	TRUE	FALSE	FALSE
Pro_59	FALSE	TRUE	FALSE	FALSE
Pro_60	FALSE	TRUE	FALSE	FALSE
Pro_61	TRUE	TRUE	TRUE	TRUE
Pro_62	FALSE	FALSE	FALSE	TRUE
Pro_64	FALSE	FALSE	TRUE	FALSE
Pro_69	TRUE	FALSE	FALSE	FALSE
Pro_80	TRUE	FALSE	FALSE	FALSE
Pro_81	FALSE	TRUE	FALSE	FALSE
Pro_82	FALSE	TRUE	FALSE	FALSE
Pro_83	FALSE	FALSE	TRUE	TRUE
Pro_85	TRUE	FALSE	FALSE	FALSE
Pro_88	TRUE	FALSE	FALSE	FALSE
Pro_89	FALSE	FALSE	TRUE	FALSE
Pro_91	TRUE	FALSE	FALSE	FALSE
Pro_92	FALSE	FALSE	FALSE	TRUE
Pro_95	TRUE	TRUE	FALSE	FALSE
Pro_111	FALSE	FALSE	TRUE	FALSE
Pro_114	FALSE	TRUE	FALSE	FALSE
Pro_117	TRUE	FALSE	FALSE	FALSE
Pro_127	FALSE	FALSE	FALSE	TRUE
Pro_128	FALSE	FALSE	FALSE	TRUE
Pro_129	FALSE	TRUE	FALSE	FALSE
Pro_136	FALSE	FALSE	FALSE	TRUE
Pro_137	TRUE	FALSE	FALSE	FALSE
Pro_141	FALSE	FALSE	FALSE	TRUE
Pro_144	FALSE	TRUE	FALSE	FALSE
Pro_150	FALSE	TRUE	FALSE	FALSE
Pro_152	FALSE	FALSE	TRUE	TRUE
Pro_154	FALSE	TRUE	FALSE	FALSE
Pro_159	FALSE	TRUE	FALSE	FALSE
Pro_160	FALSE	FALSE	FALSE	TRUE
Pro_169	TRUE	FALSE	TRUE	FALSE
Pro_170	TRUE	FALSE	FALSE	FALSE
Pro_173	FALSE	TRUE	FALSE	FALSE
Pro_176	TRUE	FALSE	FALSE	FALSE
Pro_177	FALSE	TRUE	FALSE	FALSE
Pro_179	TRUE	FALSE	FALSE	TRUE
Pro_182	FALSE	TRUE	FALSE	FALSE
Pro_184	FALSE	TRUE	FALSE	FALSE
Pro_187	FALSE	FALSE	TRUE	FALSE
Pro_197	TRUE	TRUE	FALSE	FALSE
Pro_199	FALSE	FALSE	FALSE	TRUE
Pro_202	FALSE	TRUE	FALSE	FALSE
Pro_206	FALSE	FALSE	FALSE	TRUE
Pro_208	TRUE	FALSE	FALSE	FALSE
Pro_209	TRUE	FALSE	FALSE	FALSE
Pro_212	FALSE	FALSE	FALSE	TRUE
Pro_219	FALSE	FALSE	TRUE	TRUE
Pro_220	FALSE	TRUE	FALSE	FALSE
Pro_224	FALSE	FALSE	FALSE	TRUE
Pro_226	FALSE	FALSE	FALSE	TRUE
Pro_227	FALSE	TRUE	FALSE	FALSE
Pro_228	FALSE	TRUE	TRUE	FALSE
Pro_229	FALSE	TRUE	FALSE	FALSE
Pro_231	FALSE	FALSE	FALSE	TRUE
Pro_233	TRUE	TRUE	FALSE	FALSE
Pro_236	TRUE	FALSE	FALSE	FALSE
Pro_244	TRUE	FALSE	TRUE	TRUE
Pro_245	FALSE	TRUE	FALSE	FALSE
Pro_247	FALSE	TRUE	FALSE	TRUE
Pro_249	FALSE	FALSE	FALSE	TRUE
Pro_250	TRUE	FALSE	FALSE	FALSE
Pro_251	TRUE	FALSE	FALSE	FALSE
Pro_255	FALSE	FALSE	TRUE	FALSE
Pro_263	TRUE	FALSE	FALSE	FALSE
Pro_271	TRUE	FALSE	TRUE	FALSE
Pro_275	FALSE	TRUE	FALSE	FALSE
Pro_277	TRUE	FALSE	FALSE	FALSE
Pro_280	FALSE	TRUE	FALSE	FALSE
Pro_283	TRUE	TRUE	FALSE	FALSE
Pro_287	FALSE	FALSE	FALSE	TRUE
Pro_288	TRUE	FALSE	FALSE	FALSE
Pro_295	FALSE	FALSE	TRUE	FALSE
Pro_302	FALSE	TRUE	TRUE	FALSE
Pro_305	FALSE	TRUE	FALSE	FALSE
Pro_306	FALSE	FALSE	TRUE	FALSE
Pro_307	FALSE	FALSE	TRUE	FALSE
Pro_309	FALSE	TRUE	FALSE	FALSE
Pro_310	FALSE	TRUE	FALSE	FALSE
Pro_313	FALSE	TRUE	FALSE	FALSE
Pro_314	FALSE	FALSE	TRUE	FALSE
Pro_323	FALSE	TRUE	FALSE	FALSE
Pro_324	FALSE	TRUE	FALSE	FALSE
Pro_329	FALSE	TRUE	FALSE	FALSE
Pro_333	FALSE	TRUE	FALSE	FALSE
Pro_336	FALSE	TRUE	FALSE	FALSE
Pro_339	FALSE	TRUE	FALSE	FALSE
Pro_353	TRUE	FALSE	FALSE	FALSE
Pro_355	FALSE	TRUE	FALSE	FALSE
Pro_358	TRUE	FALSE	FALSE	FALSE
Pro_359	FALSE	TRUE	FALSE	TRUE
Pro_361	FALSE	TRUE	TRUE	FALSE
Pro_363	FALSE	TRUE	FALSE	FALSE
Pro_369	TRUE	FALSE	FALSE	FALSE
Pro_374	TRUE	FALSE	FALSE	FALSE
Pro_376	TRUE	FALSE	FALSE	FALSE
Pro_381	TRUE	FALSE	FALSE	TRUE
Pro_382	FALSE	TRUE	TRUE	FALSE
Pro_383	FALSE	TRUE	FALSE	FALSE
Pro_385	TRUE	FALSE	FALSE	FALSE
Pro_387	FALSE	FALSE	TRUE	TRUE
Pro_388	FALSE	FALSE	TRUE	FALSE
Pro_390	FALSE	TRUE	FALSE	FALSE
Pro_391	TRUE	FALSE	FALSE	FALSE
Pro_393	TRUE	FALSE	FALSE	FALSE
Pro_397	TRUE	FALSE	FALSE	FALSE
Pro_398	TRUE	FALSE	FALSE	FALSE
Pro_402	TRUE	FALSE	FALSE	FALSE
Pro_404	TRUE	FALSE	FALSE	TRUE
Pro_407	FALSE	FALSE	FALSE	TRUE
Pro_414	FALSE	FALSE	FALSE	TRUE
Pro_415	TRUE	FALSE	FALSE	FALSE
Pro_416	FALSE	FALSE	TRUE	FALSE
Pro_417	FALSE	TRUE	TRUE	TRUE
Pro_421	TRUE	FALSE	FALSE	FALSE
Pro_427	FALSE	FALSE	TRUE	FALSE
Pro_428	FALSE	TRUE	FALSE	FALSE
Pro_430	TRUE	TRUE	FALSE	FALSE
Pro_434	FALSE	FALSE	TRUE	FALSE
Pro_437	FALSE	TRUE	FALSE	FALSE
Pro_439	FALSE	TRUE	FALSE	FALSE
Pro_442	FALSE	TRUE	FALSE	FALSE
Pro_447	FALSE	FALSE	TRUE	TRUE
Pro_452	FALSE	TRUE	FALSE	FALSE
Pro_455	FALSE	TRUE	FALSE	TRUE
Pro_460	FALSE	TRUE	FALSE	FALSE
Pro_462	TRUE	FALSE	FALSE	TRUE
Pro_463	FALSE	FALSE	FALSE	TRUE
Pro_464	FALSE	FALSE	FALSE	TRUE
Pro_465	TRUE	TRUE	FALSE	FALSE
Pro_466	FALSE	FALSE	TRUE	FALSE
Pro_467	FALSE	FALSE	FALSE	TRUE
Pro_469	FALSE	FALSE	TRUE	TRUE
Pro_471	FALSE	TRUE	FALSE	FALSE
Pro_472	TRUE	FALSE	FALSE	TRUE
Pro_476	FALSE	FALSE	FALSE	TRUE
Pro_478	TRUE	FALSE	FALSE	FALSE
Pro_483	FALSE	TRUE	FALSE	FALSE
Pro_484	FALSE	TRUE	FALSE	FALSE
Pro_486	FALSE	TRUE	FALSE	FALSE
Pro_488	FALSE	FALSE	TRUE	FALSE
Pro_491	FALSE	FALSE	TRUE	TRUE
Pro_492	TRUE	TRUE	FALSE	FALSE
Pro_499	FALSE	TRUE	FALSE	FALSE
Pro_502	FALSE	TRUE	TRUE	FALSE
Pro_503	FALSE	TRUE	FALSE	FALSE
Pro_507	FALSE	FALSE	TRUE	FALSE
Pro_510	TRUE	FALSE	FALSE	FALSE
Pro_512	TRUE	FALSE	FALSE	FALSE
Pro_515	FALSE	TRUE	FALSE	FALSE
Pro_519	FALSE	FALSE	TRUE	FALSE
Pro_521	FALSE	TRUE	FALSE	FALSE
Pro_522	FALSE	TRUE	TRUE	FALSE
Pro_524	FALSE	TRUE	FALSE	FALSE
Pro_527	FALSE	TRUE	FALSE	FALSE
Pro_530	TRUE	TRUE	FALSE	FALSE
Pro_531	FALSE	TRUE	FALSE	FALSE
Pro_534	TRUE	FALSE	FALSE	TRUE
Pro_536	TRUE	FALSE	FALSE	FALSE
Pro_537	TRUE	FALSE	FALSE	FALSE
Pro_538	FALSE	TRUE	FALSE	FALSE
Pro_547	TRUE	FALSE	FALSE	FALSE
Pro_548	TRUE	TRUE	FALSE	FALSE
Pro_557	FALSE	TRUE	FALSE	FALSE
Pro_565	TRUE	FALSE	FALSE	FALSE
Pro_571	FALSE	FALSE	TRUE	FALSE
Pro_575	TRUE	FALSE	FALSE	FALSE
Pro_576	FALSE	FALSE	FALSE	TRUE
Pro_578	FALSE	FALSE	FALSE	TRUE
Pro_582	FALSE	FALSE	FALSE	TRUE
Pro_586	TRUE	FALSE	FALSE	FALSE
Pro_593	TRUE	FALSE	FALSE	TRUE
Pro_598	TRUE	FALSE	FALSE	FALSE
Pro_599	TRUE	FALSE	FALSE	FALSE
Pro_600	FALSE	FALSE	FALSE	TRUE
Pro_602	TRUE	FALSE	FALSE	FALSE
Pro_603	TRUE	FALSE	FALSE	FALSE
Pro_604	FALSE	TRUE	FALSE	FALSE
Pro_605	FALSE	FALSE	TRUE	FALSE
Pro_606	FALSE	TRUE	FALSE	FALSE
Pro_616	TRUE	FALSE	FALSE	TRUE
Pro_618	FALSE	FALSE	FALSE	TRUE
Pro_625	FALSE	FALSE	TRUE	FALSE
Pro_627	FALSE	TRUE	FALSE	FALSE
Pro_628	FALSE	TRUE	FALSE	FALSE
Pro_630	FALSE	TRUE	FALSE	FALSE
Pro_641	TRUE	FALSE	FALSE	FALSE
Pro_642	FALSE	FALSE	TRUE	TRUE
Pro_645	FALSE	TRUE	TRUE	FALSE
Pro_648	TRUE	FALSE	FALSE	FALSE
Pro_649	FALSE	FALSE	TRUE	TRUE
Pro_650	FALSE	TRUE	FALSE	FALSE
Pro_651	FALSE	FALSE	TRUE	FALSE
Pro_655	TRUE	FALSE	TRUE	FALSE
Pro_659	FALSE	TRUE	FALSE	FALSE
Pro_665	TRUE	FALSE	FALSE	FALSE
Pro_673	TRUE	FALSE	FALSE	FALSE
Pro_674	TRUE	TRUE	FALSE	FALSE
Pro_677	TRUE	FALSE	FALSE	FALSE
Pro_678	FALSE	TRUE	FALSE	FALSE
Pro_679	FALSE	FALSE	TRUE	FALSE
Pro_683	FALSE	TRUE	FALSE	FALSE
Pro_685	FALSE	FALSE	TRUE	FALSE
Pro_687	TRUE	FALSE	FALSE	TRUE
Pro_688	FALSE	TRUE	FALSE	FALSE
Pro_690	FALSE	FALSE	TRUE	FALSE
Pro_691	FALSE	TRUE	FALSE	FALSE
Pro_693	FALSE	FALSE	TRUE	FALSE
Pro_695	FALSE	FALSE	FALSE	TRUE
Pro_703	FALSE	TRUE	FALSE	FALSE
Pro_704	FALSE	TRUE	FALSE	FALSE
Pro_706	FALSE	TRUE	TRUE	FALSE
Pro_707	FALSE	TRUE	FALSE	FALSE
Pro_709	FALSE	TRUE	FALSE	FALSE
Pro_710	FALSE	FALSE	TRUE	FALSE
Pro_712	FALSE	TRUE	FALSE	TRUE
Pro_714	FALSE	TRUE	FALSE	FALSE
Pro_716	FALSE	TRUE	FALSE	FALSE
Pro_718	FALSE	TRUE	FALSE	FALSE
Pro_720	TRUE	FALSE	TRUE	FALSE
Pro_723	TRUE	FALSE	FALSE	TRUE
Pro_724	TRUE	FALSE	TRUE	FALSE
Pro_725	TRUE	TRUE	FALSE	FALSE
Pro_726	FALSE	TRUE	FALSE	FALSE
Pro_728	TRUE	TRUE	FALSE	FALSE
Pro_732	TRUE	TRUE	FALSE	FALSE
Pro_733	TRUE	TRUE	TRUE	FALSE
Pro_740	FALSE	FALSE	TRUE	FALSE
Pro_743	FALSE	TRUE	FALSE	FALSE
Pro_749	TRUE	FALSE	FALSE	FALSE
Pro_752	FALSE	TRUE	FALSE	FALSE
Pro_755	TRUE	FALSE	FALSE	FALSE
Pro_756	FALSE	FALSE	TRUE	TRUE
Pro_759	FALSE	TRUE	FALSE	FALSE
Pro_761	FALSE	TRUE	FALSE	TRUE
Pro_765	FALSE	TRUE	FALSE	FALSE
Pro_767	FALSE	TRUE	FALSE	FALSE
Pro_769	TRUE	FALSE	FALSE	FALSE
Pro_783	FALSE	TRUE	TRUE	FALSE
Pro_785	TRUE	TRUE	TRUE	TRUE
Pro_794	TRUE	FALSE	FALSE	FALSE
Pro_802	FALSE	FALSE	TRUE	FALSE
Pro_804	TRUE	FALSE	FALSE	FALSE
Pro_808	FALSE	TRUE	FALSE	FALSE
Pro_812	FALSE	FALSE	TRUE	FALSE
Pro_814	TRUE	FALSE	FALSE	FALSE
Pro_817	TRUE	FALSE	FALSE	FALSE
Pro_819	FALSE	FALSE	TRUE	TRUE
Pro_826	TRUE	FALSE	FALSE	TRUE
Pro_832	TRUE	FALSE	FALSE	FALSE
Pro_834	FALSE	TRUE	FALSE	TRUE
Pro_836	FALSE	TRUE	FALSE	FALSE
Pro_839	TRUE	TRUE	FALSE	FALSE
Pro_842	TRUE	FALSE	TRUE	FALSE
Pro_843	FALSE	TRUE	FALSE	TRUE
Pro_844	FALSE	TRUE	FALSE	FALSE
Pro_849	TRUE	FALSE	FALSE	FALSE
Pro_850	TRUE	FALSE	FALSE	FALSE
Pro_852	TRUE	FALSE	FALSE	FALSE
Pro_855	TRUE	FALSE	TRUE	FALSE
Pro_862	FALSE	FALSE	TRUE	FALSE
Pro_866	TRUE	TRUE	FALSE	FALSE
Pro_867	TRUE	FALSE	FALSE	FALSE
Pro_869	TRUE	TRUE	TRUE	TRUE
Pro_873	TRUE	FALSE	TRUE	FALSE
Pro_877	FALSE	FALSE	TRUE	FALSE
Pro_878	TRUE	FALSE	FALSE	FALSE
Pro_879	FALSE	TRUE	FALSE	FALSE
Pro_886	FALSE	FALSE	TRUE	FALSE
Pro_887	FALSE	FALSE	TRUE	TRUE
Pro_897	FALSE	FALSE	FALSE	TRUE
Pro_898	FALSE	FALSE	TRUE	FALSE
Pro_900	TRUE	FALSE	FALSE	FALSE
Pro_903	FALSE	TRUE	FALSE	FALSE
Pro_905	FALSE	TRUE	FALSE	FALSE
Pro_906	FALSE	TRUE	FALSE	FALSE
Pro_912	TRUE	FALSE	FALSE	FALSE
Pro_914	FALSE	TRUE	TRUE	FALSE
Pro_917	FALSE	FALSE	TRUE	FALSE
Pro_919	TRUE	FALSE	FALSE	TRUE
Pro_921	FALSE	TRUE	FALSE	FALSE
Pro_922	FALSE	TRUE	TRUE	FALSE
Pro_926	FALSE	FALSE	TRUE	TRUE
Pro_930	FALSE	FALSE	FALSE	TRUE
Pro_933	FALSE	TRUE	FALSE	TRUE
Pro_934	FALSE	TRUE	FALSE	FALSE
Pro_938	FALSE	TRUE	FALSE	FALSE
Pro_940	FALSE	TRUE	FALSE	FALSE
Pro_941	TRUE	FALSE	FALSE	FALSE
Pro_944	TRUE	FALSE	FALSE	FALSE
Pro_948	FALSE	FALSE	TRUE	FALSE
Pro_954	FALSE	FALSE	FALSE	TRUE
Pro_956	TRUE	FALSE	FALSE	FALSE
Pro_960	FALSE	TRUE	FALSE	FALSE
Pro_964	FALSE	TRUE	FALSE	FALSE
Pro_968	TRUE	FALSE	FALSE	FALSE
Pro_969	FALSE	TRUE	FALSE	FALSE
Pro_971	TRUE	FALSE	FALSE	FALSE
Pro_974	FALSE	TRUE	FALSE	FALSE
Pro_976	TRUE	FALSE	FALSE	FALSE
Pro_978	FALSE	FALSE	FALSE	TRUE
Pro_981	FALSE	FALSE	FALSE	TRUE
Pro_984	FALSE	FALSE	FALSE	TRUE
Pro_988	FALSE	TRUE	FALSE	FALSE
Pro_989	FALSE	TRUE	FALSE	FALSE
Pro_999	FALSE	TRUE	FALSE	FALSE
Pro_1002	FALSE	TRUE	FALSE	FALSE
Pro_1005	FALSE	TRUE	FALSE	FALSE
Pro_1007	FALSE	TRUE	FALSE	FALSE
Pro_1012	TRUE	FALSE	FALSE	FALSE
Pro_1013	FALSE	FALSE	FALSE	TRUE
Pro_1016	FALSE	TRUE	FALSE	FALSE
Pro_1022	TRUE	FALSE	TRUE	FALSE
Pro_1025	FALSE	TRUE	TRUE	FALSE
Pro_1032	TRUE	TRUE	TRUE	FALSE
Pro_1034	FALSE	FALSE	TRUE	FALSE
Pro_1035	FALSE	FALSE	TRUE	FALSE
Pro_1036	FALSE	TRUE	FALSE	FALSE
Pro_1040	FALSE	TRUE	FALSE	FALSE
Pro_1044	FALSE	TRUE	TRUE	FALSE
Pro_1047	TRUE	TRUE	FALSE	FALSE
Pro_1049	TRUE	FALSE	FALSE	FALSE
Pro_1053	FALSE	TRUE	TRUE	FALSE
Pro_1059	FALSE	TRUE	FALSE	FALSE
Pro_1061	FALSE	TRUE	FALSE	FALSE
Pro_1062	TRUE	TRUE	FALSE	FALSE
Pro_1066	FALSE	TRUE	TRUE	FALSE
Pro_1070	FALSE	FALSE	TRUE	FALSE
Pro_1074	TRUE	FALSE	FALSE	FALSE
Pro_1075	TRUE	FALSE	FALSE	FALSE
Pro_1083	TRUE	FALSE	FALSE	FALSE
Pro_1084	TRUE	FALSE	FALSE	FALSE
Pro_1085	TRUE	FALSE	FALSE	FALSE
Pro_1089	TRUE	FALSE	FALSE	FALSE
Pro_1093	FALSE	TRUE	TRUE	FALSE
Pro_1094	TRUE	FALSE	FALSE	FALSE
Pro_1096	TRUE	FALSE	FALSE	FALSE
Pro_1099	FALSE	FALSE	FALSE	TRUE
Pro_1100	FALSE	FALSE	TRUE	TRUE
Pro_1101	FALSE	FALSE	TRUE	FALSE
Pro_1104	FALSE	FALSE	TRUE	FALSE
Pro_1105	FALSE	TRUE	FALSE	FALSE
Pro_1106	TRUE	FALSE	FALSE	FALSE
Pro_1108	TRUE	FALSE	FALSE	FALSE
Pro_1117	TRUE	FALSE	FALSE	FALSE
Pro_1121	TRUE	FALSE	FALSE	FALSE
Pro_1126	FALSE	FALSE	TRUE	FALSE
Pro_1130	FALSE	FALSE	FALSE	TRUE
Pro_1132	FALSE	FALSE	FALSE	TRUE
Pro_1136	FALSE	TRUE	FALSE	FALSE
Pro_1139	TRUE	FALSE	FALSE	FALSE
Pro_1142	TRUE	FALSE	FALSE	FALSE
Pro_1144	FALSE	FALSE	TRUE	TRUE
Pro_1147	FALSE	TRUE	FALSE	FALSE
Pro_1148	FALSE	TRUE	FALSE	FALSE
Pro_1150	TRUE	TRUE	FALSE	TRUE
Pro_1154	FALSE	TRUE	FALSE	FALSE
Pro_1156	FALSE	TRUE	FALSE	FALSE
Pro_1158	FALSE	TRUE	TRUE	FALSE
Pro_1162	FALSE	TRUE	FALSE	FALSE
Pro_1163	FALSE	TRUE	TRUE	FALSE
Pro_1166	FALSE	TRUE	TRUE	TRUE
Pro_1169	TRUE	FALSE	FALSE	FALSE
Pro_1171	FALSE	FALSE	TRUE	FALSE
Pro_1172	FALSE	FALSE	FALSE	TRUE
Pro_1175	TRUE	FALSE	FALSE	FALSE
Pro_1176	FALSE	TRUE	FALSE	FALSE
Pro_1177	FALSE	FALSE	TRUE	FALSE
Pro_1178	TRUE	FALSE	FALSE	FALSE
Pro_1187	FALSE	FALSE	FALSE	TRUE
Pro_1189	FALSE	FALSE	FALSE	TRUE
Pro_1190	FALSE	TRUE	FALSE	FALSE
Pro_1191	TRUE	TRUE	FALSE	FALSE
Pro_1194	TRUE	FALSE	FALSE	FALSE
Pro_1195	FALSE	FALSE	FALSE	TRUE
Pro_1197	FALSE	TRUE	FALSE	FALSE
Pro_1199	FALSE	FALSE	TRUE	FALSE
Pro_1200	FALSE	FALSE	FALSE	TRUE
Pro_1202	TRUE	TRUE	TRUE	FALSE
Pro_1204	TRUE	FALSE	FALSE	FALSE
Pro_1207	TRUE	FALSE	FALSE	FALSE
Pro_1211	FALSE	TRUE	FALSE	FALSE
Pro_1212	FALSE	TRUE	FALSE	FALSE
Pro_1214	FALSE	TRUE	FALSE	FALSE
Pro_1216	FALSE	TRUE	FALSE	FALSE
Pro_1218	FALSE	FALSE	TRUE	FALSE
Pro_1222	FALSE	TRUE	FALSE	FALSE
Pro_1223	TRUE	TRUE	FALSE	FALSE
Pro_1227	TRUE	TRUE	FALSE	FALSE
Pro_1232	FALSE	FALSE	TRUE	FALSE
Pro_1233	TRUE	FALSE	FALSE	FALSE
Pro_1234	FALSE	TRUE	FALSE	FALSE
Pro_1236	FALSE	TRUE	FALSE	FALSE
Pro_1243	FALSE	FALSE	TRUE	FALSE
Pro_1245	TRUE	FALSE	FALSE	FALSE
Pro_1246	TRUE	FALSE	TRUE	FALSE
Pro_1249	FALSE	TRUE	FALSE	FALSE
Pro_1252	FALSE	FALSE	FALSE	TRUE
Pro_1253	TRUE	TRUE	FALSE	FALSE
Pro_1255	TRUE	FALSE	FALSE	FALSE
Pro_1258	TRUE	FALSE	FALSE	FALSE
Pro_1260	TRUE	FALSE	FALSE	FALSE
Pro_1266	FALSE	TRUE	FALSE	FALSE
Pro_1267	FALSE	TRUE	FALSE	FALSE
Pro_1279	FALSE	TRUE	FALSE	FALSE
Pro_1282	FALSE	TRUE	TRUE	FALSE
Pro_1284	TRUE	FALSE	FALSE	TRUE
Pro_1300	FALSE	TRUE	FALSE	FALSE
Pro_1303	FALSE	TRUE	FALSE	FALSE
Pro_1306	FALSE	FALSE	FALSE	TRUE
Pro_1317	TRUE	FALSE	FALSE	FALSE
Pro_1319	FALSE	FALSE	FALSE	TRUE
Pro_1326	TRUE	FALSE	FALSE	FALSE
Pro_1329	TRUE	TRUE	FALSE	FALSE
Pro_1331	FALSE	TRUE	FALSE	TRUE
Pro_1334	FALSE	TRUE	FALSE	TRUE
Pro_1335	FALSE	TRUE	FALSE	FALSE
Pro_1336	TRUE	FALSE	FALSE	TRUE
Pro_1337	FALSE	FALSE	TRUE	FALSE
Pro_1346	TRUE	TRUE	TRUE	FALSE
Pro_1350	FALSE	TRUE	FALSE	FALSE
Pro_1353	TRUE	FALSE	FALSE	FALSE
Pro_1354	FALSE	TRUE	FALSE	FALSE
Pro_1357	TRUE	FALSE	FALSE	FALSE
Pro_1358	FALSE	TRUE	FALSE	FALSE
Pro_1359	FALSE	TRUE	FALSE	FALSE
Pro_1362	FALSE	FALSE	TRUE	FALSE
Pro_1367	FALSE	FALSE	TRUE	FALSE
Pro_1373	FALSE	TRUE	FALSE	TRUE
Pro_1376	FALSE	FALSE	FALSE	TRUE
Pro_1377	TRUE	FALSE	FALSE	FALSE
Pro_1380	FALSE	TRUE	FALSE	FALSE
Pro_1381	TRUE	TRUE	FALSE	FALSE
Pro_1384	FALSE	FALSE	TRUE	FALSE
Pro_1386	FALSE	FALSE	TRUE	FALSE
Pro_1388	FALSE	FALSE	TRUE	FALSE
Pro_1400	FALSE	TRUE	FALSE	FALSE
Pro_1401	TRUE	FALSE	FALSE	FALSE
Pro_1409	FALSE	TRUE	FALSE	FALSE
Pro_1410	FALSE	FALSE	TRUE	FALSE
Pro_1412	FALSE	TRUE	FALSE	FALSE
Pro_1415	FALSE	TRUE	FALSE	FALSE
Pro_1417	TRUE	TRUE	TRUE	FALSE
Pro_1422	FALSE	TRUE	FALSE	FALSE
Pro_1423	FALSE	TRUE	FALSE	FALSE
Pro_1424	TRUE	FALSE	FALSE	FALSE
Pro_1435	FALSE	TRUE	FALSE	FALSE
Pro_1436	FALSE	FALSE	FALSE	TRUE
Pro_1437	FALSE	FALSE	TRUE	TRUE
Pro_1439	FALSE	FALSE	FALSE	TRUE
Pro_1442	FALSE	TRUE	FALSE	FALSE
Pro_1446	TRUE	FALSE	FALSE	FALSE
Pro_1451	TRUE	FALSE	TRUE	FALSE
Pro_1453	TRUE	FALSE	FALSE	FALSE
Pro_1459	FALSE	FALSE	FALSE	TRUE
Pro_1464	FALSE	TRUE	FALSE	FALSE
Pro_1470	FALSE	FALSE	TRUE	FALSE
Pro_1471	FALSE	FALSE	TRUE	FALSE
Pro_1472	TRUE	TRUE	FALSE	FALSE
Pro_1477	FALSE	TRUE	FALSE	FALSE
Pro_1478	TRUE	FALSE	FALSE	FALSE
Pro_1480	TRUE	FALSE	FALSE	FALSE
Pro_1484	FALSE	TRUE	FALSE	FALSE
Pro_1485	TRUE	FALSE	FALSE	FALSE
Pro_1488	TRUE	FALSE	FALSE	FALSE
Pro_1489	TRUE	FALSE	FALSE	FALSE
Pro_1490	TRUE	TRUE	FALSE	FALSE
Pro_1495	FALSE	TRUE	FALSE	FALSE
Pro_1497	FALSE	FALSE	TRUE	FALSE
Pro_1498	FALSE	TRUE	TRUE	FALSE
Pro_1501	TRUE	FALSE	FALSE	FALSE
Pro_1512	FALSE	TRUE	FALSE	FALSE
Pro_1515	TRUE	FALSE	TRUE	FALSE
Pro_1516	FALSE	TRUE	FALSE	FALSE
Pro_1519	FALSE	TRUE	FALSE	FALSE
Pro_1521	FALSE	TRUE	FALSE	FALSE
Pro_1522	FALSE	FALSE	TRUE	FALSE
Pro_1523	FALSE	TRUE	FALSE	FALSE
Pro_1533	TRUE	TRUE	FALSE	FALSE
Pro_1537	TRUE	TRUE	FALSE	FALSE
Pro_1539	FALSE	FALSE	FALSE	TRUE
Pro_1544	FALSE	TRUE	FALSE	FALSE
Pro_1545	FALSE	FALSE	TRUE	FALSE
Pro_1547	TRUE	FALSE	FALSE	FALSE
Pro_1548	FALSE	TRUE	FALSE	TRUE
Pro_1555	TRUE	FALSE	TRUE	FALSE
Pro_1562	FALSE	FALSE	TRUE	FALSE
Pro_1563	TRUE	TRUE	FALSE	TRUE
Pro_1564	FALSE	TRUE	FALSE	FALSE
Pro_1567	TRUE	FALSE	FALSE	FALSE
Pro_1570	FALSE	TRUE	TRUE	FALSE
Pro_1571	FALSE	TRUE	FALSE	FALSE
Pro_1573	FALSE	FALSE	FALSE	TRUE
Pro_1575	TRUE	FALSE	FALSE	FALSE
Pro_1577	FALSE	FALSE	TRUE	FALSE
Pro_1591	TRUE	FALSE	FALSE	FALSE
Pro_1593	FALSE	TRUE	FALSE	FALSE
Pro_1594	FALSE	TRUE	FALSE	FALSE
Pro_1595	FALSE	TRUE	FALSE	FALSE
Pro_1596	FALSE	TRUE	TRUE	FALSE
Pro_1598	FALSE	TRUE	TRUE	TRUE
Pro_1600	FALSE	TRUE	FALSE	FALSE
Pro_1604	TRUE	TRUE	FALSE	TRUE
Pro_1610	TRUE	FALSE	FALSE	FALSE
Pro_1612	FALSE	FALSE	TRUE	FALSE
Pro_1617	FALSE	TRUE	FALSE	FALSE
Pro_1630	FALSE	TRUE	FALSE	TRUE
Pro_1634	FALSE	FALSE	FALSE	TRUE
Pro_1635	FALSE	FALSE	TRUE	FALSE
Pro_1639	FALSE	TRUE	TRUE	FALSE
Pro_1640	FALSE	TRUE	FALSE	FALSE
Pro_1668	FALSE	FALSE	FALSE	TRUE
Pro_1669	FALSE	FALSE	TRUE	TRUE
Pro_1670	TRUE	FALSE	FALSE	FALSE
Pro_1671	TRUE	TRUE	FALSE	FALSE
Pro_1674	TRUE	FALSE	TRUE	TRUE
Pro_1678	FALSE	FALSE	FALSE	TRUE
Pro_1679	FALSE	TRUE	FALSE	FALSE
Pro_1682	TRUE	TRUE	TRUE	TRUE
Pro_1683	FALSE	FALSE	TRUE	FALSE
Pro_1692	FALSE	TRUE	FALSE	FALSE
Pro_1695	TRUE	TRUE	FALSE	FALSE
Pro_1702	TRUE	FALSE	FALSE	TRUE
Pro_1703	FALSE	FALSE	FALSE	TRUE
Pro_1705	TRUE	FALSE	FALSE	FALSE
Pro_1707	TRUE	FALSE	FALSE	FALSE
Pro_1713	TRUE	FALSE	FALSE	FALSE
Pro_1714	TRUE	FALSE	FALSE	FALSE
Pro_1715	TRUE	FALSE	FALSE	FALSE
Pro_1717	TRUE	FALSE	FALSE	FALSE
Pro_1718	FALSE	FALSE	FALSE	TRUE
Pro_1720	TRUE	FALSE	FALSE	FALSE
Pro_1722	TRUE	FALSE	FALSE	FALSE
Pro_1723	FALSE	TRUE	TRUE	FALSE
Pro_1727	TRUE	TRUE	FALSE	FALSE
Pro_1732	TRUE	FALSE	FALSE	TRUE
Pro_1736	FALSE	TRUE	TRUE	FALSE
Pro_1737	FALSE	TRUE	FALSE	FALSE
Pro_1745	FALSE	TRUE	FALSE	FALSE
Pro_1750	TRUE	TRUE	FALSE	FALSE
Pro_1755	FALSE	TRUE	FALSE	FALSE
Pro_1756	FALSE	TRUE	FALSE	FALSE
Pro_1761	FALSE	FALSE	FALSE	TRUE
Pro_1769	FALSE	TRUE	FALSE	FALSE
Pro_1773	TRUE	FALSE	FALSE	FALSE
Pro_1774	TRUE	TRUE	FALSE	FALSE
Pro_1775	FALSE	TRUE	FALSE	FALSE
Pro_1783	TRUE	FALSE	FALSE	FALSE
Pro_1786	FALSE	TRUE	TRUE	FALSE
Pro_1794	FALSE	TRUE	FALSE	FALSE
Pro_1798	TRUE	FALSE	FALSE	FALSE
Pro_1804	FALSE	TRUE	FALSE	FALSE
Pro_1810	FALSE	FALSE	TRUE	FALSE
Pro_1812	TRUE	TRUE	FALSE	FALSE
Pro_1815	FALSE	TRUE	FALSE	FALSE
Pro_1822	TRUE	FALSE	FALSE	TRUE
Pro_1827	FALSE	TRUE	FALSE	TRUE
Pro_1831	FALSE	FALSE	TRUE	FALSE
Pro_1837	TRUE	FALSE	FALSE	FALSE
Pro_1841	FALSE	FALSE	FALSE	TRUE
Pro_1844	FALSE	TRUE	FALSE	FALSE
Pro_1847	FALSE	TRUE	FALSE	FALSE
Pro_1857	TRUE	TRUE	TRUE	FALSE
Pro_1867	FALSE	FALSE	FALSE	TRUE
Pro_1874	TRUE	FALSE	FALSE	FALSE
Pro_1877	FALSE	TRUE	FALSE	FALSE
Pro_1878	FALSE	FALSE	TRUE	FALSE
Pro_1879	FALSE	TRUE	TRUE	TRUE
Pro_1885	TRUE	FALSE	FALSE	FALSE
Pro_1890	TRUE	TRUE	FALSE	FALSE
Pro_1895	FALSE	TRUE	FALSE	FALSE
Pro_1898	TRUE	FALSE	FALSE	FALSE
Pro_1899	FALSE	TRUE	FALSE	FALSE
Pro_1902	FALSE	FALSE	FALSE	TRUE
Pro_1904	FALSE	TRUE	FALSE	FALSE
Pro_1906	FALSE	TRUE	FALSE	FALSE
Pro_1907	TRUE	FALSE	FALSE	FALSE
Pro_1908	FALSE	FALSE	TRUE	FALSE
Pro_1917	TRUE	TRUE	FALSE	FALSE
Pro_1918	FALSE	TRUE	FALSE	FALSE
Pro_1925	FALSE	FALSE	FALSE	TRUE
Pro_1926	FALSE	FALSE	FALSE	TRUE
Pro_1927	TRUE	TRUE	FALSE	FALSE
Pro_1929	TRUE	FALSE	FALSE	FALSE
Pro_1940	FALSE	FALSE	TRUE	FALSE
Pro_1945	FALSE	TRUE	TRUE	FALSE
Pro_1946	TRUE	TRUE	FALSE	FALSE
Pro_1947	FALSE	FALSE	FALSE	TRUE
Pro_1949	TRUE	FALSE	FALSE	FALSE
Pro_1950	FALSE	TRUE	FALSE	TRUE
Pro_1956	FALSE	TRUE	TRUE	TRUE
Pro_1959	FALSE	TRUE	FALSE	TRUE
Pro_1967	TRUE	TRUE	FALSE	FALSE
Pro_1973	TRUE	FALSE	FALSE	FALSE
Pro_1975	FALSE	FALSE	FALSE	TRUE
Pro_1978	FALSE	FALSE	FALSE	TRUE
Pro_1979	FALSE	FALSE	FALSE	TRUE
Pro_1986	FALSE	FALSE	TRUE	FALSE
Pro_1987	FALSE	TRUE	FALSE	FALSE
Pro_1994	FALSE	TRUE	FALSE	FALSE
Pro_1995	FALSE	FALSE	FALSE	TRUE
Pro_2002	TRUE	FALSE	FALSE	FALSE
Pro_2010	TRUE	TRUE	FALSE	FALSE
Pro_2014	FALSE	TRUE	FALSE	FALSE
Pro_2019	TRUE	FALSE	FALSE	FALSE
Pro_2020	FALSE	FALSE	TRUE	FALSE
Pro_2024	FALSE	TRUE	FALSE	TRUE
Pro_2027	FALSE	FALSE	FALSE	TRUE
Pro_2031	FALSE	TRUE	FALSE	FALSE
Pro_2032	FALSE	TRUE	FALSE	FALSE
Pro_2038	FALSE	FALSE	TRUE	TRUE
Pro_2043	FALSE	FALSE	TRUE	FALSE
Pro_2044	TRUE	FALSE	FALSE	TRUE
Pro_2046	FALSE	FALSE	TRUE	FALSE
Pro_2058	FALSE	FALSE	TRUE	TRUE
Pro_2060	FALSE	FALSE	FALSE	TRUE
Pro_2062	FALSE	FALSE	FALSE	TRUE
Pro_2064	FALSE	FALSE	TRUE	FALSE
Pro_2068	TRUE	FALSE	TRUE	FALSE
Pro_2070	FALSE	FALSE	FALSE	TRUE
Pro_2074	TRUE	FALSE	FALSE	FALSE
Pro_2081	FALSE	TRUE	FALSE	FALSE
Pro_2086	FALSE	FALSE	TRUE	FALSE
Pro_2087	TRUE	FALSE	FALSE	FALSE
Pro_2088	FALSE	FALSE	FALSE	TRUE
Pro_2091	TRUE	FALSE	FALSE	FALSE
Pro_2093	TRUE	FALSE	FALSE	TRUE
Pro_2098	FALSE	TRUE	FALSE	FALSE
Pro_2099	FALSE	TRUE	FALSE	FALSE
Pro_2101	TRUE	TRUE	FALSE	FALSE
Pro_2102	FALSE	FALSE	TRUE	FALSE
Pro_2103	FALSE	FALSE	TRUE	TRUE
Pro_2104	FALSE	TRUE	FALSE	FALSE
Pro_2105	TRUE	FALSE	FALSE	FALSE
Pro_2108	FALSE	FALSE	FALSE	TRUE
Pro_2115	TRUE	FALSE	FALSE	FALSE
Pro_2117	FALSE	TRUE	FALSE	FALSE
Pro_2127	FALSE	FALSE	TRUE	FALSE
Pro_2135	TRUE	FALSE	FALSE	FALSE
Pro_2136	TRUE	FALSE	FALSE	FALSE
Pro_2137	FALSE	FALSE	TRUE	FALSE
Pro_2140	FALSE	FALSE	FALSE	TRUE
Pro_2141	FALSE	FALSE	FALSE	TRUE
Pro_2142	TRUE	FALSE	FALSE	FALSE
Pro_2143	FALSE	FALSE	FALSE	TRUE
Pro_2153	FALSE	TRUE	FALSE	FALSE
Pro_2156	FALSE	FALSE	TRUE	FALSE
Pro_2159	FALSE	TRUE	FALSE	FALSE
Pro_2160	FALSE	FALSE	FALSE	TRUE
Pro_2161	FALSE	FALSE	FALSE	TRUE
Pro_2163	FALSE	TRUE	TRUE	FALSE
Pro_2164	FALSE	TRUE	FALSE	FALSE
Pro_2165	TRUE	FALSE	TRUE	FALSE
Pro_2175	FALSE	TRUE	TRUE	FALSE
Pro_2177	FALSE	FALSE	FALSE	TRUE
Pro_2179	FALSE	TRUE	FALSE	FALSE
Pro_2181	FALSE	FALSE	TRUE	FALSE
Pro_2184	FALSE	TRUE	FALSE	FALSE
Pro_2185	FALSE	TRUE	FALSE	FALSE
Pro_2186	FALSE	FALSE	FALSE	TRUE
Pro_2190	FALSE	TRUE	FALSE	FALSE
Pro_2191	FALSE	TRUE	TRUE	TRUE
Pro_2195	TRUE	FALSE	FALSE	FALSE
Pro_2201	FALSE	FALSE	FALSE	TRUE
Pro_2202	FALSE	TRUE	FALSE	FALSE
Pro_2203	FALSE	TRUE	FALSE	FALSE
Pro_2205	TRUE	FALSE	FALSE	FALSE
Pro_2206	FALSE	TRUE	FALSE	FALSE
Pro_2216	FALSE	TRUE	TRUE	FALSE
Pro_2217	FALSE	FALSE	FALSE	TRUE
Pro_2222	TRUE	FALSE	TRUE	FALSE
Pro_2225	FALSE	TRUE	TRUE	FALSE
Pro_2227	TRUE	FALSE	FALSE	FALSE
Pro_2229	TRUE	TRUE	FALSE	TRUE
Pro_2231	FALSE	FALSE	TRUE	TRUE
Pro_2232	FALSE	TRUE	FALSE	FALSE
Pro_2241	FALSE	TRUE	TRUE	FALSE
Pro_2248	FALSE	TRUE	FALSE	FALSE
Pro_2251	FALSE	FALSE	FALSE	TRUE
Pro_2253	FALSE	TRUE	TRUE	TRUE
Pro_2256	TRUE	FALSE	FALSE	FALSE
Pro_2257	FALSE	FALSE	TRUE	FALSE
Pro_2261	FALSE	TRUE	FALSE	FALSE
Pro_2268	TRUE	FALSE	FALSE	FALSE
Pro_2276	TRUE	FALSE	TRUE	FALSE
Pro_2283	FALSE	FALSE	TRUE	TRUE
Pro_2284	FALSE	TRUE	FALSE	FALSE
Pro_2285	FALSE	TRUE	FALSE	FALSE
Pro_2286	FALSE	FALSE	TRUE	FALSE
Pro_2288	TRUE	TRUE	FALSE	FALSE
Pro_2289	TRUE	TRUE	FALSE	FALSE
Pro_2290	FALSE	TRUE	FALSE	FALSE
Pro_2293	FALSE	FALSE	TRUE	FALSE
Pro_2295	TRUE	FALSE	FALSE	FALSE
Pro_2301	FALSE	TRUE	FALSE	FALSE
Pro_2302	TRUE	FALSE	FALSE	FALSE
Pro_2305	FALSE	TRUE	FALSE	FALSE
Pro_2310	FALSE	FALSE	TRUE	FALSE
Pro_2314	TRUE	FALSE	FALSE	FALSE
Pro_2315	TRUE	TRUE	FALSE	FALSE
Pro_2317	TRUE	FALSE	FALSE	FALSE
Pro_2318	TRUE	FALSE	FALSE	FALSE
Pro_2320	FALSE	TRUE	FALSE	TRUE
Pro_2321	FALSE	FALSE	TRUE	FALSE
Pro_2322	FALSE	FALSE	FALSE	TRUE
Pro_2327	FALSE	TRUE	FALSE	FALSE
Pro_2329	FALSE	TRUE	FALSE	FALSE
Pro_2337	FALSE	TRUE	FALSE	FALSE
Pro_2338	FALSE	TRUE	FALSE	FALSE
Pro_2341	TRUE	FALSE	FALSE	FALSE
Pro_2343	FALSE	FALSE	FALSE	TRUE
Pro_2347	FALSE	FALSE	TRUE	FALSE
Pro_2356	FALSE	TRUE	FALSE	FALSE
Pro_2359	FALSE	TRUE	FALSE	TRUE
Pro_2362	TRUE	FALSE	TRUE	FALSE
Pro_2364	FALSE	FALSE	TRUE	FALSE
Pro_2365	TRUE	FALSE	FALSE	FALSE
Pro_2367	TRUE	TRUE	TRUE	FALSE
Pro_2372	FALSE	TRUE	FALSE	FALSE
Pro_2377	FALSE	TRUE	FALSE	FALSE
Pro_2381	FALSE	TRUE	FALSE	TRUE
Pro_2383	TRUE	TRUE	FALSE	FALSE
Pro_2384	TRUE	TRUE	FALSE	FALSE
Pro_2386	TRUE	FALSE	FALSE	FALSE
Pro_2387	FALSE	TRUE	FALSE	FALSE
Pro_2388	FALSE	TRUE	TRUE	TRUE
Pro_2392	FALSE	TRUE	FALSE	FALSE
Pro_2395	FALSE	TRUE	FALSE	FALSE
Pro_2397	FALSE	TRUE	FALSE	FALSE
Pro_2411	TRUE	FALSE	FALSE	FALSE
Pro_2414	TRUE	FALSE	FALSE	FALSE
Pro_2415	TRUE	TRUE	FALSE	FALSE
Pro_2417	FALSE	FALSE	TRUE	FALSE
Pro_2418	FALSE	TRUE	TRUE	FALSE
Pro_2420	FALSE	TRUE	FALSE	FALSE
Pro_2421	FALSE	FALSE	FALSE	TRUE
Pro_2425	FALSE	FALSE	TRUE	FALSE
Pro_2426	TRUE	FALSE	FALSE	FALSE
Pro_2429	FALSE	TRUE	FALSE	FALSE
Pro_2435	FALSE	TRUE	FALSE	FALSE
Pro_2445	FALSE	TRUE	FALSE	TRUE
Pro_2449	FALSE	FALSE	TRUE	FALSE
Pro_2463	FALSE	FALSE	FALSE	TRUE
Pro_2464	FALSE	FALSE	TRUE	FALSE
Pro_2467	TRUE	TRUE	FALSE	FALSE
Pro_2468	TRUE	FALSE	FALSE	FALSE
Pro_2469	TRUE	TRUE	TRUE	FALSE
Pro_2473	TRUE	FALSE	FALSE	FALSE
Pro_2475	FALSE	FALSE	TRUE	FALSE
Pro_2478	TRUE	TRUE	FALSE	FALSE
Pro_2481	FALSE	TRUE	FALSE	FALSE
Pro_2484	FALSE	TRUE	FALSE	FALSE
Pro_2497	FALSE	TRUE	FALSE	FALSE
Pro_2499	FALSE	FALSE	FALSE	TRUE
Pro_2502	FALSE	FALSE	TRUE	FALSE
Pro_2510	FALSE	TRUE	FALSE	FALSE
Pro_2512	FALSE	TRUE	FALSE	FALSE
Pro_2517	FALSE	FALSE	FALSE	TRUE
Pro_2518	FALSE	FALSE	FALSE	TRUE
Pro_2520	TRUE	TRUE	FALSE	FALSE
Pro_2533	FALSE	TRUE	FALSE	FALSE
Pro_2535	FALSE	FALSE	TRUE	TRUE
Pro_2540	TRUE	FALSE	FALSE	FALSE
Pro_2542	FALSE	FALSE	FALSE	TRUE
Pro_2543	FALSE	FALSE	FALSE	TRUE
Pro_2544	FALSE	FALSE	TRUE	TRUE
Pro_2548	TRUE	FALSE	FALSE	FALSE
Pro_2559	FALSE	FALSE	TRUE	FALSE
Pro_2561	FALSE	FALSE	TRUE	TRUE
Pro_2564	TRUE	TRUE	FALSE	FALSE
Pro_2567	FALSE	TRUE	TRUE	FALSE
Pro_2568	FALSE	TRUE	FALSE	FALSE
Pro_2570	FALSE	TRUE	FALSE	FALSE
Pro_2574	FALSE	TRUE	FALSE	FALSE
Pro_2583	TRUE	TRUE	FALSE	FALSE
Pro_2587	TRUE	FALSE	FALSE	FALSE
Pro_2588	FALSE	FALSE	TRUE	FALSE
Pro_2593	TRUE	TRUE	FALSE	FALSE
Pro_2596	FALSE	TRUE	TRUE	TRUE
Pro_2597	FALSE	TRUE	FALSE	FALSE
Pro_2600	TRUE	FALSE	TRUE	FALSE
Pro_2602	FALSE	TRUE	FALSE	FALSE
Pro_2610	TRUE	FALSE	FALSE	FALSE
Pro_2612	FALSE	TRUE	FALSE	FALSE
Pro_2614	TRUE	FALSE	FALSE	FALSE
Pro_2616	FALSE	TRUE	FALSE	TRUE
Pro_2619	FALSE	FALSE	TRUE	FALSE
Pro_2621	TRUE	FALSE	FALSE	FALSE
Pro_2625	FALSE	TRUE	FALSE	FALSE
Pro_2626	TRUE	FALSE	FALSE	TRUE
Pro_2639	FALSE	TRUE	FALSE	FALSE
Pro_2640	FALSE	TRUE	FALSE	FALSE
Pro_2641	FALSE	TRUE	FALSE	TRUE
Pro_2642	FALSE	FALSE	FALSE	TRUE
Pro_2644	FALSE	TRUE	FALSE	FALSE
Pro_2645	FALSE	TRUE	FALSE	FALSE
Pro_2652	TRUE	TRUE	TRUE	TRUE
Pro_2653	FALSE	TRUE	FALSE	FALSE
Pro_2658	FALSE	FALSE	FALSE	TRUE
Pro_2659	TRUE	FALSE	FALSE	FALSE
Pro_2667	FALSE	TRUE	FALSE	FALSE
Pro_2673	FALSE	FALSE	FALSE	TRUE
Pro_2674	FALSE	TRUE	FALSE	FALSE
Pro_2676	FALSE	TRUE	FALSE	FALSE
Pro_2679	TRUE	TRUE	FALSE	FALSE
Pro_2680	FALSE	TRUE	FALSE	FALSE
Pro_2681	FALSE	TRUE	FALSE	FALSE
Pro_2684	FALSE	TRUE	FALSE	FALSE
Pro_2685	FALSE	TRUE	FALSE	FALSE
Pro_2686	TRUE	FALSE	FALSE	FALSE
Pro_2687	FALSE	FALSE	FALSE	TRUE
Pro_2690	TRUE	FALSE	FALSE	FALSE
Pro_2692	TRUE	TRUE	FALSE	FALSE
Pro_2693	FALSE	FALSE	FALSE	TRUE
Pro_2694	FALSE	FALSE	TRUE	TRUE
Pro_2695	FALSE	FALSE	FALSE	TRUE
Pro_2696	TRUE	FALSE	FALSE	FALSE
Pro_2698	FALSE	TRUE	TRUE	TRUE
Pro_2699	FALSE	TRUE	FALSE	FALSE
Pro_2704	FALSE	FALSE	TRUE	FALSE
Pro_2710	FALSE	TRUE	FALSE	FALSE
Pro_2712	TRUE	FALSE	FALSE	FALSE
Pro_2715	TRUE	FALSE	FALSE	FALSE
Pro_2717	FALSE	TRUE	FALSE	TRUE
Pro_2722	FALSE	FALSE	FALSE	TRUE
Pro_2724	FALSE	TRUE	FALSE	FALSE
Pro_2729	FALSE	TRUE	FALSE	FALSE
Pro_2731	FALSE	FALSE	TRUE	FALSE
Pro_2733	FALSE	TRUE	FALSE	FALSE
Pro_2742	FALSE	FALSE	TRUE	FALSE
Pro_2743	TRUE	FALSE	FALSE	FALSE
Pro_2751	FALSE	FALSE	TRUE	FALSE
Pro_2755	FALSE	TRUE	TRUE	FALSE
Pro_2756	TRUE	FALSE	FALSE	FALSE
Pro_2757	FALSE	FALSE	FALSE	TRUE
Pro_2758	FALSE	TRUE	FALSE	FALSE
Pro_2761	FALSE	TRUE	FALSE	FALSE
Pro_2763	FALSE	TRUE	FALSE	FALSE
Pro_2764	FALSE	TRUE	FALSE	FALSE
Pro_2766	FALSE	TRUE	FALSE	FALSE
Pro_2769	FALSE	TRUE	TRUE	FALSE
Pro_2774	TRUE	FALSE	TRUE	FALSE
Pro_2777	TRUE	FALSE	FALSE	FALSE
Pro_2783	TRUE	FALSE	FALSE	FALSE
Pro_2787	TRUE	TRUE	FALSE	FALSE
Pro_2793	TRUE	FALSE	FALSE	FALSE
Pro_2798	FALSE	TRUE	TRUE	FALSE
Pro_2799	TRUE	FALSE	FALSE	FALSE
Pro_2801	TRUE	FALSE	FALSE	FALSE
Pro_2802	FALSE	FALSE	TRUE	FALSE
Pro_2808	FALSE	TRUE	FALSE	FALSE
Pro_2813	FALSE	TRUE	FALSE	FALSE
Pro_2815	FALSE	TRUE	TRUE	FALSE
Pro_2816	TRUE	FALSE	FALSE	FALSE
Pro_2821	TRUE	FALSE	FALSE	FALSE
Pro_2827	FALSE	FALSE	FALSE	TRUE
Pro_2831	TRUE	FALSE	FALSE	FALSE
Pro_2832	TRUE	FALSE	FALSE	FALSE
Pro_2836	FALSE	TRUE	FALSE	FALSE
Pro_2837	FALSE	FALSE	FALSE	TRUE
Pro_2839	FALSE	FALSE	TRUE	FALSE
Pro_2848	TRUE	FALSE	FALSE	FALSE
Pro_2850	TRUE	FALSE	FALSE	TRUE
Pro_2863	FALSE	TRUE	FALSE	FALSE
Pro_2867	FALSE	FALSE	TRUE	FALSE
Pro_2870	FALSE	TRUE	FALSE	FALSE
Pro_2871	FALSE	TRUE	FALSE	FALSE
Pro_2876	TRUE	TRUE	FALSE	FALSE
Pro_2884	FALSE	TRUE	FALSE	FALSE
Pro_2886	FALSE	FALSE	TRUE	FALSE
Pro_2895	FALSE	FALSE	TRUE	FALSE
Pro_2896	FALSE	TRUE	FALSE	FALSE
Pro_2900	TRUE	TRUE	FALSE	FALSE
Pro_2901	FALSE	FALSE	TRUE	FALSE
Pro_2902	FALSE	TRUE	TRUE	FALSE
Pro_2908	TRUE	FALSE	FALSE	FALSE
Pro_2911	TRUE	FALSE	FALSE	FALSE
Pro_2913	FALSE	FALSE	FALSE	TRUE
Pro_2914	TRUE	FALSE	FALSE	FALSE
Pro_2915	TRUE	TRUE	FALSE	TRUE
Pro_2917	FALSE	TRUE	FALSE	FALSE
Pro_2923	FALSE	TRUE	TRUE	FALSE
Pro_2927	TRUE	FALSE	FALSE	FALSE
Pro_2928	TRUE	TRUE	FALSE	FALSE
Pro_2930	FALSE	TRUE	FALSE	TRUE
Pro_2935	TRUE	FALSE	FALSE	FALSE
Pro_2939	FALSE	FALSE	TRUE	FALSE
Pro_2940	TRUE	TRUE	FALSE	FALSE
Pro_2945	FALSE	FALSE	FALSE	TRUE
Pro_2953	FALSE	TRUE	FALSE	FALSE
Pro_2957	TRUE	FALSE	FALSE	FALSE
Pro_2958	FALSE	TRUE	FALSE	FALSE
Pro_2964	TRUE	TRUE	FALSE	FALSE
Pro_2968	FALSE	TRUE	FALSE	FALSE
Pro_2969	FALSE	TRUE	FALSE	FALSE
Pro_2970	FALSE	TRUE	FALSE	FALSE
Pro_2971	TRUE	TRUE	TRUE	FALSE
Pro_2973	FALSE	FALSE	FALSE	TRUE
Pro_2979	FALSE	FALSE	TRUE	FALSE
Pro_2980	FALSE	FALSE	TRUE	FALSE
Pro_2981	TRUE	FALSE	FALSE	FALSE
Pro_2985	FALSE	FALSE	TRUE	FALSE
Pro_2990	TRUE	FALSE	FALSE	FALSE
Pro_2991	FALSE	FALSE	FALSE	TRUE
Pro_2992	TRUE	FALSE	FALSE	FALSE
Pro_2993	FALSE	FALSE	FALSE	TRUE
Pro_2996	FALSE	FALSE	FALSE	TRUE
Pro_2998	FALSE	TRUE	FALSE	FALSE
Pro_3000	FALSE	TRUE	FALSE	FALSE
Pro_3004	FALSE	FALSE	TRUE	FALSE
Pro_3006	FALSE	FALSE	TRUE	FALSE
Pro_3009	FALSE	FALSE	FALSE	TRUE
Pro_3014	TRUE	FALSE	FALSE	FALSE
Pro_3015	TRUE	FALSE	TRUE	FALSE
Pro_3017	FALSE	TRUE	FALSE	FALSE
Pro_3018	TRUE	FALSE	FALSE	FALSE
Pro_3023	FALSE	FALSE	FALSE	TRUE
Pro_3029	FALSE	TRUE	FALSE	FALSE
Pro_3030	FALSE	TRUE	FALSE	FALSE
Pro_3032	FALSE	TRUE	FALSE	FALSE
Pro_3037	TRUE	FALSE	FALSE	FALSE
Pro_3039	FALSE	TRUE	FALSE	FALSE
Pro_3045	FALSE	TRUE	FALSE	FALSE
Pro_3048	FALSE	FALSE	FALSE	TRUE
Pro_3058	FALSE	TRUE	FALSE	FALSE
Pro_3071	FALSE	TRUE	FALSE	FALSE
Pro_3072	FALSE	TRUE	FALSE	FALSE
Pro_3078	TRUE	FALSE	FALSE	FALSE
Pro_3082	FALSE	TRUE	FALSE	FALSE
Pro_3083	TRUE	FALSE	FALSE	FALSE
Pro_3085	TRUE	FALSE	FALSE	FALSE
Pro_3088	FALSE	FALSE	TRUE	FALSE
Pro_3089	FALSE	TRUE	TRUE	FALSE
Pro_3090	FALSE	FALSE	TRUE	FALSE
Pro_3095	FALSE	FALSE	FALSE	TRUE
Pro_3098	FALSE	TRUE	FALSE	FALSE
Pro_3100	FALSE	TRUE	FALSE	FALSE
Pro_3101	FALSE	FALSE	TRUE	FALSE
Pro_3105	FALSE	FALSE	TRUE	FALSE
Pro_3107	FALSE	FALSE	TRUE	FALSE
Pro_3109	TRUE	FALSE	FALSE	FALSE
Pro_3114	TRUE	TRUE	FALSE	FALSE
Pro_3130	TRUE	FALSE	FALSE	FALSE
Pro_3136	TRUE	FALSE	FALSE	FALSE
Pro_3143	TRUE	TRUE	FALSE	TRUE
Pro_3149	TRUE	FALSE	FALSE	FALSE
Pro_3154	FALSE	FALSE	TRUE	FALSE
Pro_3156	FALSE	TRUE	FALSE	FALSE
Pro_3160	TRUE	FALSE	FALSE	FALSE
Pro_3162	FALSE	TRUE	TRUE	FALSE
Pro_3164	TRUE	FALSE	FALSE	FALSE
Pro_3165	TRUE	FALSE	FALSE	FALSE
Pro_3166	FALSE	TRUE	FALSE	FALSE
Pro_3168	TRUE	FALSE	FALSE	FALSE
Pro_3175	TRUE	FALSE	FALSE	FALSE
Pro_3182	TRUE	FALSE	FALSE	FALSE
Pro_3183	FALSE	FALSE	FALSE	TRUE
Pro_3192	TRUE	FALSE	TRUE	TRUE
Pro_3193	TRUE	FALSE	FALSE	FALSE
Pro_3199	FALSE	FALSE	FALSE	TRUE
Pro_3202	TRUE	FALSE	FALSE	FALSE
Pro_3203	FALSE	FALSE	TRUE	FALSE
Pro_3208	TRUE	FALSE	FALSE	FALSE
Pro_3210	FALSE	FALSE	TRUE	FALSE
Pro_3214	FALSE	TRUE	FALSE	FALSE
Pro_3222	TRUE	FALSE	FALSE	FALSE
Pro_3224	FALSE	TRUE	FALSE	FALSE
Pro_3226	TRUE	FALSE	FALSE	FALSE
Pro_3231	TRUE	FALSE	FALSE	FALSE
Pro_3234	TRUE	FALSE	FALSE	FALSE
Pro_3244	FALSE	TRUE	TRUE	FALSE
Pro_3245	FALSE	TRUE	FALSE	FALSE
Pro_3248	FALSE	TRUE	FALSE	FALSE
Pro_3250	FALSE	FALSE	TRUE	FALSE
Pro_3253	FALSE	TRUE	FALSE	TRUE
Pro_3259	TRUE	FALSE	FALSE	FALSE
Pro_3260	FALSE	FALSE	TRUE	TRUE
Pro_3265	TRUE	FALSE	TRUE	FALSE
Pro_3267	FALSE	FALSE	TRUE	FALSE
Pro_3282	FALSE	FALSE	TRUE	FALSE
Pro_3284	TRUE	FALSE	FALSE	FALSE
Pro_3295	TRUE	FALSE	FALSE	FALSE
Pro_3302	TRUE	FALSE	TRUE	FALSE
Pro_3311	FALSE	FALSE	TRUE	FALSE
Pro_3312	FALSE	TRUE	FALSE	FALSE
Pro_3313	FALSE	TRUE	FALSE	FALSE
Pro_3316	FALSE	TRUE	FALSE	FALSE
Pro_3317	FALSE	TRUE	FALSE	FALSE
Pro_3328	FALSE	TRUE	FALSE	FALSE
Pro_3331	FALSE	TRUE	TRUE	FALSE
Pro_3332	TRUE	TRUE	FALSE	FALSE
Pro_3337	FALSE	TRUE	TRUE	TRUE
Pro_3344	FALSE	FALSE	TRUE	FALSE
Pro_3345	FALSE	TRUE	FALSE	FALSE
Pro_3348	FALSE	TRUE	FALSE	TRUE
Pro_3351	FALSE	TRUE	TRUE	TRUE
Pro_3355	FALSE	FALSE	TRUE	FALSE
Pro_3356	TRUE	FALSE	FALSE	TRUE
Pro_3357	TRUE	FALSE	FALSE	FALSE
Pro_3361	FALSE	FALSE	FALSE	TRUE
Pro_3363	FALSE	FALSE	TRUE	TRUE
Pro_3367	TRUE	FALSE	FALSE	FALSE
Pro_3368	TRUE	FALSE	FALSE	FALSE
Pro_3371	TRUE	FALSE	FALSE	FALSE
Pro_3372	TRUE	FALSE	TRUE	TRUE
Pro_3375	TRUE	FALSE	FALSE	FALSE
Pro_3380	FALSE	TRUE	FALSE	FALSE
Pro_3382	FALSE	TRUE	FALSE	FALSE
Pro_3388	FALSE	TRUE	TRUE	FALSE
Pro_3390	TRUE	TRUE	FALSE	FALSE
Pro_3391	FALSE	TRUE	FALSE	FALSE
Pro_3396	TRUE	FALSE	FALSE	FALSE
Pro_3398	TRUE	FALSE	FALSE	FALSE
Pro_3406	FALSE	FALSE	FALSE	TRUE
Pro_3409	FALSE	TRUE	TRUE	FALSE
Pro_3410	FALSE	FALSE	FALSE	TRUE
Pro_3413	TRUE	FALSE	FALSE	FALSE
Pro_3414	FALSE	TRUE	FALSE	FALSE
Pro_3422	TRUE	FALSE	FALSE	FALSE
Pro_3426	FALSE	TRUE	FALSE	FALSE
Pro_3433	FALSE	TRUE	FALSE	FALSE
Pro_3445	FALSE	TRUE	FALSE	FALSE
Pro_3448	TRUE	FALSE	FALSE	FALSE
Pro_3449	FALSE	TRUE	FALSE	FALSE
Pro_3450	FALSE	TRUE	FALSE	FALSE
Pro_3454	FALSE	FALSE	FALSE	TRUE
Pro_3462	FALSE	TRUE	FALSE	FALSE
Pro_3472	FALSE	TRUE	FALSE	FALSE
Pro_3475	FALSE	TRUE	FALSE	FALSE
Pro_3488	FALSE	TRUE	FALSE	FALSE
Pro_3492	FALSE	TRUE	FALSE	FALSE
Pro_3495	FALSE	FALSE	TRUE	FALSE
Pro_3498	TRUE	FALSE	FALSE	FALSE
Pro_3516	TRUE	FALSE	FALSE	FALSE
Pro_3517	FALSE	FALSE	TRUE	FALSE
Pro_3520	FALSE	FALSE	FALSE	TRUE
Pro_3532	TRUE	FALSE	TRUE	FALSE
Pro_3533	TRUE	TRUE	FALSE	FALSE
Pro_3536	FALSE	TRUE	FALSE	FALSE
Pro_3537	TRUE	FALSE	FALSE	FALSE
Pro_3542	FALSE	FALSE	TRUE	FALSE
Pro_3544	TRUE	FALSE	FALSE	FALSE
Pro_3547	FALSE	TRUE	FALSE	FALSE
Pro_3549	TRUE	FALSE	TRUE	FALSE
Pro_3565	FALSE	TRUE	FALSE	FALSE
Pro_3571	TRUE	FALSE	FALSE	TRUE
Pro_3572	TRUE	FALSE	FALSE	FALSE
Pro_3573	FALSE	FALSE	TRUE	FALSE
Pro_3576	TRUE	TRUE	FALSE	TRUE
Pro_3578	TRUE	TRUE	FALSE	FALSE
Pro_3579	FALSE	TRUE	FALSE	FALSE
Pro_3585	FALSE	TRUE	FALSE	FALSE
Pro_3586	FALSE	TRUE	FALSE	FALSE
Pro_3590	TRUE	TRUE	FALSE	FALSE
Pro_3595	TRUE	FALSE	FALSE	FALSE
Pro_3602	FALSE	TRUE	TRUE	TRUE
Pro_3607	FALSE	FALSE	TRUE	TRUE
Pro_3608	FALSE	TRUE	FALSE	FALSE
Pro_3610	TRUE	TRUE	TRUE	FALSE
Pro_3612	FALSE	FALSE	FALSE	TRUE
Pro_3613	FALSE	TRUE	FALSE	FALSE
Pro_3620	FALSE	FALSE	TRUE	FALSE
Pro_3626	FALSE	FALSE	TRUE	FALSE
Pro_3627	FALSE	FALSE	FALSE	TRUE
Pro_3630	FALSE	FALSE	TRUE	FALSE
Pro_3632	TRUE	FALSE	FALSE	FALSE
Pro_3637	TRUE	FALSE	FALSE	FALSE
Pro_3646	FALSE	TRUE	FALSE	FALSE
Pro_3650	FALSE	FALSE	TRUE	FALSE
Pro_3651	FALSE	TRUE	FALSE	FALSE
Pro_3654	TRUE	FALSE	FALSE	FALSE
Pro_3659	TRUE	FALSE	FALSE	FALSE
Pro_3661	FALSE	TRUE	TRUE	TRUE
Pro_3665	TRUE	FALSE	FALSE	TRUE
Pro_3666	FALSE	FALSE	FALSE	TRUE
Pro_3670	FALSE	TRUE	FALSE	FALSE
Pro_3675	TRUE	FALSE	FALSE	FALSE
Pro_3677	FALSE	FALSE	FALSE	TRUE
Pro_3678	TRUE	FALSE	FALSE	FALSE
Pro_3685	FALSE	FALSE	FALSE	TRUE
Pro_3688	FALSE	TRUE	TRUE	FALSE
Pro_3692	FALSE	FALSE	TRUE	FALSE
Pro_3693	TRUE	FALSE	FALSE	FALSE
Pro_3700	FALSE	FALSE	FALSE	TRUE
Pro_3719	TRUE	TRUE	FALSE	FALSE
Pro_3722	TRUE	FALSE	FALSE	FALSE
Pro_3726	FALSE	FALSE	FALSE	TRUE
Pro_3728	TRUE	FALSE	FALSE	FALSE
Pro_3731	TRUE	TRUE	FALSE	FALSE
Pro_3737	TRUE	FALSE	FALSE	FALSE
Pro_3746	FALSE	TRUE	TRUE	FALSE
Pro_3747	FALSE	TRUE	FALSE	FALSE
Pro_3750	FALSE	TRUE	FALSE	FALSE
Pro_3752	FALSE	FALSE	FALSE	TRUE
Pro_3756	TRUE	FALSE	TRUE	FALSE
Pro_3757	FALSE	TRUE	FALSE	FALSE
Pro_3764	FALSE	TRUE	FALSE	FALSE
Pro_3765	FALSE	TRUE	TRUE	FALSE
Pro_3767	TRUE	FALSE	FALSE	FALSE
Pro_3769	FALSE	TRUE	FALSE	FALSE
Pro_3772	TRUE	FALSE	FALSE	FALSE
Pro_3776	FALSE	FALSE	FALSE	TRUE
Pro_3778	TRUE	FALSE	FALSE	FALSE
Pro_3785	FALSE	FALSE	TRUE	FALSE
Pro_3789	TRUE	FALSE	FALSE	FALSE
Pro_3791	TRUE	TRUE	FALSE	FALSE
Pro_3797	FALSE	FALSE	TRUE	FALSE
Pro_3799	FALSE	TRUE	FALSE	FALSE
Pro_3803	TRUE	FALSE	TRUE	FALSE
Pro_3808	TRUE	FALSE	FALSE	FALSE
Pro_3812	FALSE	TRUE	FALSE	FALSE
Pro_3815	FALSE	TRUE	FALSE	FALSE
Pro_3825	FALSE	FALSE	TRUE	TRUE
Pro_3831	FALSE	TRUE	FALSE	FALSE
Pro_3832	FALSE	FALSE	FALSE	TRUE
Pro_3833	FALSE	TRUE	FALSE	FALSE
Pro_3840	FALSE	TRUE	FALSE	FALSE
Pro_3841	FALSE	TRUE	FALSE	FALSE
Pro_3842	FALSE	TRUE	FALSE	FALSE
Pro_3843	FALSE	TRUE	FALSE	FALSE
Pro_3846	TRUE	TRUE	FALSE	FALSE
Pro_3854	FALSE	FALSE	TRUE	TRUE
Pro_3856	FALSE	TRUE	FALSE	FALSE
Pro_3863	TRUE	TRUE	FALSE	FALSE
Pro_3866	FALSE	FALSE	TRUE	FALSE
Pro_3867	FALSE	TRUE	FALSE	FALSE
Pro_3868	FALSE	TRUE	FALSE	FALSE
Pro_3871	FALSE	FALSE	TRUE	FALSE
Pro_3873	TRUE	FALSE	FALSE	FALSE
Pro_3874	FALSE	TRUE	FALSE	FALSE
Pro_3875	FALSE	TRUE	FALSE	FALSE
Pro_3876	TRUE	FALSE	FALSE	FALSE
Pro_3878	TRUE	FALSE	FALSE	FALSE
Pro_3880	TRUE	FALSE	FALSE	FALSE
Pro_3883	FALSE	FALSE	FALSE	TRUE
Pro_3887	TRUE	FALSE	FALSE	FALSE
Pro_3890	TRUE	FALSE	FALSE	FALSE
Pro_3893	FALSE	TRUE	FALSE	FALSE
Pro_3905	TRUE	FALSE	FALSE	FALSE
Pro_3909	FALSE	FALSE	TRUE	FALSE
Pro_3917	TRUE	FALSE	FALSE	FALSE
Pro_3918	FALSE	TRUE	TRUE	TRUE
Pro_3926	FALSE	TRUE	FALSE	FALSE
Pro_3927	TRUE	FALSE	FALSE	FALSE
Pro_3931	TRUE	FALSE	FALSE	FALSE
Pro_3933	FALSE	TRUE	FALSE	FALSE
Pro_3935	TRUE	FALSE	FALSE	FALSE
Pro_3939	TRUE	FALSE	FALSE	FALSE
Pro_3942	TRUE	FALSE	FALSE	FALSE
Pro_3943	TRUE	TRUE	FALSE	FALSE
Pro_3945	TRUE	FALSE	FALSE	FALSE
Pro_3949	FALSE	FALSE	TRUE	FALSE
Pro_3952	FALSE	FALSE	FALSE	TRUE
Pro_3953	FALSE	TRUE	FALSE	FALSE
Pro_3954	FALSE	TRUE	FALSE	FALSE
Pro_3957	TRUE	FALSE	TRUE	FALSE
Pro_3965	TRUE	TRUE	FALSE	FALSE
Pro_3968	FALSE	FALSE	FALSE	TRUE
Pro_3970	FALSE	TRUE	FALSE	FALSE
Pro_3971	FALSE	FALSE	FALSE	TRUE
Pro_3974	FALSE	TRUE	FALSE	FALSE
Pro_3976	FALSE	TRUE	FALSE	FALSE
Pro_3988	FALSE	TRUE	FALSE	FALSE
Pro_3993	FALSE	FALSE	FALSE	TRUE
Pro_3994	TRUE	FALSE	FALSE	FALSE
Pro_3995	FALSE	TRUE	FALSE	FALSE
Pro_4003	FALSE	TRUE	FALSE	FALSE
Pro_4004	FALSE	FALSE	TRUE	FALSE
Pro_4005	FALSE	TRUE	FALSE	FALSE
Pro_4015	TRUE	FALSE	TRUE	FALSE
Pro_4019	FALSE	FALSE	TRUE	FALSE
Pro_4020	FALSE	FALSE	FALSE	TRUE
Pro_4025	TRUE	FALSE	FALSE	FALSE
Pro_4027	TRUE	TRUE	FALSE	FALSE
Pro_4032	FALSE	FALSE	FALSE	TRUE
Pro_4033	FALSE	FALSE	TRUE	FALSE
Pro_4036	FALSE	FALSE	TRUE	TRUE
Pro_4047	TRUE	FALSE	FALSE	FALSE
Pro_4049	FALSE	TRUE	FALSE	FALSE
Pro_4050	FALSE	FALSE	TRUE	FALSE
Pro_4055	TRUE	FALSE	FALSE	FALSE
Pro_4059	TRUE	FALSE	FALSE	FALSE
Pro_4063	FALSE	FALSE	TRUE	FALSE
Pro_4070	FALSE	FALSE	FALSE	TRUE
Pro_4073	FALSE	TRUE	FALSE	FALSE
Pro_4076	FALSE	TRUE	FALSE	FALSE
Pro_4090	FALSE	FALSE	TRUE	FALSE
Pro_4091	FALSE	TRUE	FALSE	FALSE
Pro_4097	FALSE	FALSE	FALSE	TRUE
Pro_4099	FALSE	TRUE	FALSE	FALSE
Pro_4100	FALSE	FALSE	TRUE	FALSE
Pro_4105	FALSE	TRUE	FALSE	FALSE
Pro_4106	FALSE	TRUE	FALSE	FALSE
Pro_4125	FALSE	FALSE	FALSE	TRUE
Pro_4127	TRUE	TRUE	TRUE	FALSE
Pro_4129	FALSE	FALSE	TRUE	FALSE
Pro_4133	TRUE	FALSE	FALSE	FALSE
Pro_4136	FALSE	FALSE	TRUE	FALSE
Pro_4137	TRUE	TRUE	FALSE	FALSE
Pro_4141	TRUE	FALSE	FALSE	FALSE
Pro_4143	FALSE	FALSE	FALSE	TRUE
Pro_4148	FALSE	TRUE	FALSE	FALSE
Pro_4150	TRUE	FALSE	FALSE	FALSE
Pro_4153	FALSE	FALSE	TRUE	FALSE
Pro_4154	TRUE	TRUE	FALSE	FALSE
Pro_4155	FALSE	FALSE	TRUE	TRUE
Pro_4159	FALSE	FALSE	FALSE	TRUE
Pro_4162	FALSE	FALSE	TRUE	FALSE
Pro_4170	FALSE	TRUE	FALSE	FALSE
Pro_4171	FALSE	TRUE	FALSE	FALSE
Pro_4178	FALSE	TRUE	FALSE	FALSE
Pro_4180	FALSE	FALSE	TRUE	FALSE
Pro_4185	FALSE	FALSE	TRUE	FALSE
Pro_4189	TRUE	TRUE	TRUE	TRUE
Pro_4190	FALSE	FALSE	FALSE	TRUE
Pro_4198	TRUE	FALSE	FALSE	FALSE
Pro_4211	TRUE	TRUE	FALSE	FALSE
Pro_4216	FALSE	FALSE	TRUE	FALSE
Pro_4223	FALSE	TRUE	FALSE	FALSE
Pro_4228	FALSE	FALSE	FALSE	TRUE
Pro_4232	TRUE	FALSE	TRUE	FALSE
Pro_4235	FALSE	FALSE	TRUE	FALSE
Pro_4238	TRUE	FALSE	FALSE	FALSE
Pro_4239	FALSE	TRUE	FALSE	FALSE
Pro_4243	FALSE	FALSE	FALSE	TRUE
Pro_4248	FALSE	FALSE	TRUE	TRUE
Pro_4250	TRUE	FALSE	FALSE	FALSE
Pro_4253	TRUE	FALSE	FALSE	FALSE
Pro_4259	TRUE	FALSE	FALSE	FALSE
Pro_4262	FALSE	FALSE	FALSE	TRUE
Pro_4264	FALSE	FALSE	TRUE	TRUE
Pro_4269	TRUE	TRUE	FALSE	FALSE
Pro_4270	FALSE	TRUE	TRUE	TRUE
Pro_4271	TRUE	FALSE	FALSE	FALSE
Pro_4274	FALSE	TRUE	FALSE	FALSE
Pro_4280	TRUE	TRUE	TRUE	FALSE
Pro_4281	FALSE	TRUE	FALSE	FALSE
Pro_4283	FALSE	TRUE	FALSE	FALSE
Pro_4285	TRUE	FALSE	FALSE	FALSE
Pro_4289	FALSE	FALSE	TRUE	FALSE
Pro_4299	TRUE	FALSE	FALSE	FALSE
Pro_4308	TRUE	FALSE	FALSE	FALSE
Pro_4311	TRUE	FALSE	FALSE	FALSE
Pro_4312	FALSE	TRUE	FALSE	FALSE
Pro_4318	TRUE	FALSE	FALSE	FALSE
Pro_4320	FALSE	FALSE	FALSE	TRUE
Pro_4323	TRUE	FALSE	FALSE	FALSE
Pro_4325	FALSE	TRUE	FALSE	FALSE
Pro_4332	FALSE	TRUE	FALSE	TRUE
Pro_4333	TRUE	FALSE	TRUE	FALSE
Pro_4335	TRUE	FALSE	FALSE	FALSE
Pro_4348	TRUE	FALSE	FALSE	FALSE
Pro_4352	TRUE	FALSE	FALSE	FALSE
Pro_4353	FALSE	FALSE	TRUE	FALSE
Pro_4358	FALSE	TRUE	FALSE	FALSE
Pro_4366	FALSE	TRUE	FALSE	FALSE
Pro_4369	TRUE	FALSE	FALSE	FALSE
Pro_4371	FALSE	FALSE	TRUE	FALSE
Pro_4372	FALSE	TRUE	FALSE	FALSE
Pro_4374	FALSE	TRUE	FALSE	FALSE
Pro_4376	FALSE	TRUE	FALSE	FALSE
Pro_4377	TRUE	TRUE	FALSE	FALSE
Pro_4378	FALSE	FALSE	TRUE	FALSE
Pro_4381	TRUE	FALSE	FALSE	FALSE
Pro_4383	FALSE	TRUE	FALSE	TRUE
Pro_4385	FALSE	FALSE	TRUE	FALSE
Pro_4388	TRUE	FALSE	TRUE	FALSE
Pro_4390	FALSE	TRUE	FALSE	FALSE
Pro_4394	TRUE	FALSE	FALSE	FALSE
Pro_4399	FALSE	TRUE	FALSE	TRUE
Pro_4400	TRUE	FALSE	FALSE	FALSE
Pro_4401	FALSE	FALSE	TRUE	FALSE
Pro_4405	FALSE	FALSE	TRUE	FALSE
Pro_4418	FALSE	FALSE	TRUE	FALSE
Pro_4421	TRUE	FALSE	FALSE	FALSE
Pro_4425	TRUE	FALSE	TRUE	FALSE
Pro_4426	TRUE	FALSE	FALSE	FALSE
Pro_4432	FALSE	TRUE	FALSE	FALSE
Pro_4435	FALSE	TRUE	FALSE	TRUE
Pro_4436	FALSE	TRUE	FALSE	FALSE
Pro_4438	FALSE	TRUE	FALSE	FALSE
Pro_4441	FALSE	FALSE	TRUE	FALSE
Pro_4443	TRUE	FALSE	FALSE	FALSE
Pro_4444	TRUE	FALSE	FALSE	FALSE
Pro_4445	TRUE	FALSE	FALSE	FALSE
Pro_4446	FALSE	TRUE	FALSE	FALSE
Pro_4448	FALSE	TRUE	TRUE	FALSE
Pro_4451	FALSE	TRUE	FALSE	FALSE
Pro_4453	FALSE	TRUE	TRUE	FALSE
Pro_4454	FALSE	TRUE	FALSE	TRUE
Pro_4455	FALSE	FALSE	FALSE	TRUE
Pro_4456	FALSE	FALSE	TRUE	FALSE
Pro_4459	FALSE	TRUE	FALSE	FALSE
Pro_4460	TRUE	FALSE	FALSE	FALSE
Pro_4462	FALSE	TRUE	TRUE	FALSE
Pro_4463	TRUE	FALSE	FALSE	FALSE
Pro_4468	TRUE	FALSE	FALSE	FALSE
Pro_4469	FALSE	TRUE	FALSE	FALSE
Pro_4470	FALSE	TRUE	FALSE	FALSE
Pro_4472	FALSE	TRUE	FALSE	TRUE
Pro_4473	TRUE	FALSE	FALSE	FALSE
Pro_4476	TRUE	FALSE	FALSE	FALSE
Pro_4480	TRUE	FALSE	FALSE	FALSE
Pro_4485	FALSE	FALSE	TRUE	FALSE
Pro_4486	TRUE	TRUE	FALSE	FALSE
Pro_4489	FALSE	TRUE	FALSE	FALSE
Pro_4492	TRUE	FALSE	FALSE	FALSE
Pro_4493	TRUE	TRUE	TRUE	FALSE
Pro_4498	FALSE	FALSE	TRUE	FALSE
Pro_4501	FALSE	TRUE	FALSE	FALSE
Pro_4502	FALSE	FALSE	FALSE	TRUE
Pro_4503	TRUE	TRUE	FALSE	FALSE
Pro_4505	TRUE	FALSE	FALSE	FALSE
Pro_4506	TRUE	FALSE	FALSE	FALSE
Pro_4507	TRUE	FALSE	FALSE	FALSE
Pro_4508	TRUE	FALSE	TRUE	FALSE
Pro_4509	TRUE	TRUE	FALSE	FALSE
Pro_4510	FALSE	TRUE	TRUE	FALSE
Pro_4511	FALSE	TRUE	TRUE	TRUE
Pro_4512	TRUE	TRUE	FALSE	FALSE
Pro_4518	FALSE	TRUE	TRUE	FALSE
Pro_4527	FALSE	FALSE	TRUE	FALSE
Pro_4529	TRUE	TRUE	TRUE	TRUE
Pro_4531	FALSE	TRUE	FALSE	FALSE
Pro_4532	FALSE	TRUE	FALSE	FALSE
Pro_4533	FALSE	FALSE	TRUE	FALSE
Pro_4536	TRUE	FALSE	FALSE	FALSE
Pro_4537	TRUE	FALSE	TRUE	FALSE
Pro_4540	FALSE	TRUE	FALSE	FALSE
Pro_4545	TRUE	FALSE	FALSE	FALSE
Pro_4549	TRUE	FALSE	FALSE	FALSE
Pro_4551	FALSE	TRUE	FALSE	FALSE
Pro_4552	TRUE	FALSE	FALSE	FALSE
Pro_4553	FALSE	FALSE	TRUE	TRUE
Pro_4554	FALSE	TRUE	FALSE	FALSE
Pro_4556	FALSE	TRUE	FALSE	FALSE
Pro_4557	FALSE	TRUE	FALSE	FALSE
Pro_4558	FALSE	FALSE	FALSE	TRUE
Pro_4562	TRUE	TRUE	FALSE	FALSE
Pro_4563	FALSE	TRUE	FALSE	FALSE
Pro_4566	TRUE	FALSE	FALSE	FALSE
Pro_4568	TRUE	FALSE	FALSE	FALSE
Pro_4569	TRUE	FALSE	TRUE	TRUE
Pro_4570	FALSE	TRUE	FALSE	FALSE
Pro_4573	FALSE	TRUE	FALSE	FALSE
Pro_4574	FALSE	TRUE	FALSE	FALSE
Pro_4575	FALSE	TRUE	FALSE	FALSE
Pro_4579	FALSE	TRUE	FALSE	FALSE
Pro_4584	FALSE	TRUE	FALSE	TRUE
Pro_4585	FALSE	TRUE	FALSE	FALSE
Pro_4589	TRUE	TRUE	FALSE	FALSE
Pro_4591	TRUE	FALSE	FALSE	TRUE
Pro_4594	FALSE	TRUE	FALSE	FALSE
Pro_4595	FALSE	TRUE	FALSE	FALSE
Pro_4596	FALSE	FALSE	TRUE	FALSE
Pro_4599	FALSE	FALSE	FALSE	TRUE
Pro_4600	TRUE	FALSE	FALSE	FALSE
Pro_4601	TRUE	FALSE	FALSE	FALSE
Pro_4603	FALSE	TRUE	TRUE	FALSE
Pro_4604	FALSE	FALSE	FALSE	TRUE
Pro_4605	TRUE	FALSE	FALSE	FALSE
Pro_4611	TRUE	FALSE	FALSE	FALSE
Pro_4612	FALSE	TRUE	FALSE	TRUE
Pro_4616	TRUE	FALSE	FALSE	FALSE
Pro_4617	FALSE	TRUE	FALSE	FALSE
Pro_4618	FALSE	FALSE	TRUE	FALSE
Pro_4623	FALSE	TRUE	FALSE	FALSE
Pro_4624	FALSE	TRUE	FALSE	FALSE
Pro_4627	FALSE	FALSE	FALSE	TRUE
Pro_4630	FALSE	FALSE	FALSE	TRUE
Pro_4632	FALSE	TRUE	TRUE	FALSE
Pro_4633	FALSE	TRUE	FALSE	FALSE
Pro_4634	FALSE	TRUE	FALSE	FALSE
Pro_4635	FALSE	TRUE	FALSE	FALSE
Pro_4636	FALSE	TRUE	FALSE	FALSE
Pro_4637	FALSE	FALSE	TRUE	TRUE
Pro_4638	FALSE	TRUE	FALSE	FALSE
Pro_4639	FALSE	TRUE	FALSE	TRUE
Pro_4640	FALSE	FALSE	TRUE	FALSE
Pro_4641	TRUE	TRUE	FALSE	FALSE
Pro_4642	FALSE	FALSE	TRUE	FALSE
Pro_4646	TRUE	TRUE	FALSE	FALSE
Pro_4649	TRUE	FALSE	FALSE	FALSE
Pro_4658	FALSE	TRUE	FALSE	FALSE
Pro_4662	FALSE	TRUE	FALSE	FALSE
Pro_4663	FALSE	TRUE	FALSE	FALSE
Pro_4667	FALSE	FALSE	TRUE	TRUE
Pro_4668	FALSE	TRUE	TRUE	FALSE
Pro_4671	FALSE	FALSE	TRUE	FALSE
Pro_4674	FALSE	TRUE	FALSE	FALSE
Pro_4692	FALSE	TRUE	FALSE	FALSE
Pro_4705	TRUE	FALSE	FALSE	FALSE
Pro_4716	FALSE	FALSE	TRUE	FALSE
Pro_4717	FALSE	TRUE	FALSE	FALSE
Pro_4720	FALSE	FALSE	FALSE	TRUE
Pro_4727	FALSE	FALSE	TRUE	TRUE
Pro_4729	FALSE	TRUE	FALSE	FALSE
Pro_4734	FALSE	TRUE	FALSE	FALSE
Pro_4741	FALSE	TRUE	FALSE	FALSE
Pro_4745	TRUE	FALSE	FALSE	FALSE
Pro_4748	FALSE	TRUE	FALSE	FALSE
Pro_4750	FALSE	TRUE	FALSE	TRUE
Pro_4751	FALSE	FALSE	TRUE	FALSE
Pro_4753	TRUE	FALSE	FALSE	FALSE
Pro_4759	FALSE	TRUE	FALSE	FALSE
Pro_4760	TRUE	FALSE	FALSE	FALSE
Pro_4762	FALSE	FALSE	TRUE	FALSE
Pro_4763	FALSE	TRUE	FALSE	FALSE
Pro_4778	FALSE	FALSE	TRUE	FALSE
Pro_4779	FALSE	TRUE	FALSE	FALSE
Pro_4780	FALSE	FALSE	FALSE	TRUE
Pro_4781	TRUE	TRUE	TRUE	TRUE
Pro_4782	TRUE	TRUE	FALSE	FALSE
Pro_4783	FALSE	FALSE	TRUE	FALSE
Pro_4784	FALSE	TRUE	FALSE	FALSE
Pro_4785	FALSE	TRUE	FALSE	FALSE
Pro_4787	TRUE	FALSE	FALSE	FALSE
Pro_4788	TRUE	TRUE	FALSE	FALSE
Pro_4789	FALSE	TRUE	FALSE	FALSE
Pro_4790	FALSE	TRUE	FALSE	TRUE
Pro_4791	FALSE	FALSE	TRUE	FALSE
Pro_4793	FALSE	FALSE	TRUE	FALSE
Pro_4794	FALSE	FALSE	TRUE	FALSE
Pro_4799	TRUE	FALSE	FALSE	FALSE
Pro_4803	FALSE	TRUE	TRUE	TRUE
Pro_4804	FALSE	TRUE	FALSE	FALSE
Pro_4807	FALSE	FALSE	TRUE	FALSE
Pro_4808	TRUE	FALSE	FALSE	FALSE
Pro_4810	FALSE	FALSE	TRUE	FALSE
Pro_4811	FALSE	TRUE	FALSE	TRUE
Pro_4813	FALSE	TRUE	FALSE	FALSE
Pro_4814	TRUE	FALSE	FALSE	FALSE
Pro_4815	FALSE	TRUE	FALSE	FALSE
Pro_4816	FALSE	TRUE	FALSE	FALSE
Pro_4818	TRUE	FALSE	FALSE	FALSE
Pro_4820	TRUE	FALSE	FALSE	FALSE
Pro_4822	FALSE	FALSE	TRUE	FALSE
Pro_4823	FALSE	TRUE	TRUE	FALSE
Pro_4824	FALSE	TRUE	TRUE	FALSE
Pro_4825	FALSE	FALSE	TRUE	TRUE
Pro_4827	FALSE	TRUE	FALSE	FALSE
Pro_4830	TRUE	TRUE	FALSE	FALSE
Pro_4831	TRUE	FALSE	FALSE	FALSE
Pro_4834	FALSE	TRUE	FALSE	FALSE
Pro_4836	FALSE	FALSE	FALSE	TRUE
Pro_4837	FALSE	TRUE	FALSE	FALSE
Pro_4842	FALSE	TRUE	FALSE	FALSE
Pro_4843	TRUE	FALSE	FALSE	FALSE
Pro_4849	TRUE	FALSE	FALSE	FALSE
Pro_4857	FALSE	TRUE	FALSE	FALSE
Pro_4858	FALSE	TRUE	FALSE	FALSE
Pro_4859	TRUE	FALSE	FALSE	TRUE
Pro_4860	FALSE	FALSE	TRUE	FALSE
Pro_4861	TRUE	FALSE	TRUE	FALSE
Pro_4862	FALSE	TRUE	FALSE	FALSE
Pro_4864	FALSE	TRUE	FALSE	FALSE

## Sheet: K vs H-1370
Differential expressed proteins between Kunlun 14 and Heilaoya
ID	K16 vs H16	K20 vs H20	K36 vs H36	K42 vs H42
Pro_5	FALSE	TRUE	FALSE	FALSE
Pro_6	FALSE	TRUE	FALSE	FALSE
Pro_7	FALSE	TRUE	FALSE	FALSE
Pro_8	FALSE	TRUE	FALSE	TRUE
Pro_25	FALSE	FALSE	TRUE	TRUE
Pro_27	TRUE	FALSE	FALSE	FALSE
Pro_29	FALSE	TRUE	FALSE	FALSE
Pro_33	FALSE	FALSE	TRUE	FALSE
Pro_35	FALSE	FALSE	FALSE	TRUE
Pro_36	TRUE	FALSE	FALSE	TRUE
Pro_38	FALSE	FALSE	FALSE	TRUE
Pro_40	TRUE	FALSE	FALSE	TRUE
Pro_41	FALSE	FALSE	TRUE	FALSE
Pro_43	TRUE	TRUE	TRUE	TRUE
Pro_44	FALSE	TRUE	FALSE	FALSE
Pro_45	TRUE	TRUE	FALSE	FALSE
Pro_46	TRUE	FALSE	FALSE	FALSE
Pro_47	FALSE	FALSE	FALSE	TRUE
Pro_48	TRUE	FALSE	FALSE	TRUE
Pro_49	FALSE	TRUE	FALSE	FALSE
Pro_50	TRUE	TRUE	FALSE	FALSE
Pro_51	FALSE	FALSE	FALSE	TRUE
Pro_52	FALSE	FALSE	TRUE	FALSE
Pro_53	TRUE	FALSE	FALSE	FALSE
Pro_54	TRUE	FALSE	FALSE	TRUE
Pro_56	TRUE	TRUE	TRUE	FALSE
Pro_57	TRUE	FALSE	FALSE	TRUE
Pro_58	TRUE	TRUE	FALSE	FALSE
Pro_59	FALSE	TRUE	FALSE	FALSE
Pro_60	TRUE	FALSE	FALSE	FALSE
Pro_61	TRUE	TRUE	TRUE	TRUE
Pro_64	FALSE	FALSE	TRUE	TRUE
Pro_66	FALSE	TRUE	FALSE	FALSE
Pro_69	TRUE	FALSE	FALSE	TRUE
Pro_74	FALSE	FALSE	TRUE	FALSE
Pro_81	FALSE	TRUE	FALSE	FALSE
Pro_82	TRUE	FALSE	FALSE	FALSE
Pro_85	TRUE	FALSE	FALSE	FALSE
Pro_89	FALSE	FALSE	FALSE	TRUE
Pro_92	FALSE	FALSE	FALSE	TRUE
Pro_98	FALSE	FALSE	FALSE	TRUE
Pro_100	FALSE	FALSE	FALSE	TRUE
Pro_104	TRUE	FALSE	FALSE	FALSE
Pro_111	FALSE	FALSE	FALSE	TRUE
Pro_113	TRUE	FALSE	FALSE	FALSE
Pro_117	FALSE	TRUE	FALSE	FALSE
Pro_125	TRUE	FALSE	FALSE	FALSE
Pro_129	TRUE	TRUE	FALSE	FALSE
Pro_130	FALSE	FALSE	TRUE	FALSE
Pro_136	TRUE	FALSE	FALSE	FALSE
Pro_137	TRUE	FALSE	FALSE	FALSE
Pro_138	FALSE	FALSE	TRUE	TRUE
Pro_141	FALSE	FALSE	TRUE	FALSE
Pro_144	FALSE	FALSE	FALSE	TRUE
Pro_150	TRUE	FALSE	FALSE	FALSE
Pro_152	FALSE	TRUE	FALSE	FALSE
Pro_155	FALSE	TRUE	FALSE	FALSE
Pro_159	FALSE	TRUE	FALSE	FALSE
Pro_163	FALSE	FALSE	FALSE	TRUE
Pro_165	FALSE	FALSE	FALSE	TRUE
Pro_169	TRUE	TRUE	TRUE	TRUE
Pro_170	TRUE	FALSE	FALSE	FALSE
Pro_176	TRUE	FALSE	FALSE	FALSE
Pro_179	TRUE	FALSE	TRUE	FALSE
Pro_182	FALSE	TRUE	FALSE	FALSE
Pro_184	FALSE	FALSE	FALSE	TRUE
Pro_192	FALSE	FALSE	TRUE	FALSE
Pro_197	TRUE	FALSE	FALSE	FALSE
Pro_199	TRUE	FALSE	FALSE	FALSE
Pro_200	TRUE	FALSE	FALSE	FALSE
Pro_216	TRUE	FALSE	TRUE	TRUE
Pro_219	FALSE	FALSE	FALSE	TRUE
Pro_221	TRUE	FALSE	FALSE	TRUE
Pro_222	FALSE	TRUE	FALSE	FALSE
Pro_225	TRUE	FALSE	FALSE	FALSE
Pro_226	FALSE	FALSE	TRUE	FALSE
Pro_227	FALSE	TRUE	FALSE	FALSE
Pro_229	TRUE	FALSE	FALSE	FALSE
Pro_233	FALSE	TRUE	FALSE	FALSE
Pro_236	FALSE	FALSE	FALSE	TRUE
Pro_238	TRUE	FALSE	FALSE	FALSE
Pro_239	FALSE	FALSE	TRUE	TRUE
Pro_243	TRUE	FALSE	FALSE	TRUE
Pro_245	FALSE	TRUE	FALSE	FALSE
Pro_246	FALSE	TRUE	FALSE	FALSE
Pro_247	FALSE	TRUE	FALSE	FALSE
Pro_260	TRUE	FALSE	FALSE	FALSE
Pro_266	TRUE	FALSE	FALSE	FALSE
Pro_269	TRUE	FALSE	FALSE	FALSE
Pro_273	FALSE	FALSE	FALSE	TRUE
Pro_277	TRUE	FALSE	TRUE	FALSE
Pro_279	FALSE	TRUE	FALSE	FALSE
Pro_282	FALSE	FALSE	FALSE	TRUE
Pro_284	TRUE	FALSE	FALSE	FALSE
Pro_305	FALSE	TRUE	TRUE	TRUE
Pro_306	FALSE	FALSE	FALSE	TRUE
Pro_307	FALSE	FALSE	TRUE	TRUE
Pro_310	FALSE	FALSE	FALSE	TRUE
Pro_314	FALSE	FALSE	TRUE	FALSE
Pro_315	TRUE	FALSE	FALSE	FALSE
Pro_327	FALSE	FALSE	FALSE	TRUE
Pro_334	TRUE	FALSE	FALSE	FALSE
Pro_339	FALSE	TRUE	FALSE	FALSE
Pro_342	TRUE	FALSE	FALSE	FALSE
Pro_345	FALSE	TRUE	FALSE	FALSE
Pro_349	FALSE	FALSE	FALSE	TRUE
Pro_351	FALSE	TRUE	FALSE	FALSE
Pro_353	FALSE	TRUE	FALSE	FALSE
Pro_354	FALSE	FALSE	FALSE	TRUE
Pro_355	FALSE	TRUE	FALSE	FALSE
Pro_373	FALSE	FALSE	FALSE	TRUE
Pro_382	FALSE	TRUE	FALSE	FALSE
Pro_387	FALSE	FALSE	TRUE	TRUE
Pro_390	FALSE	TRUE	FALSE	FALSE
Pro_397	TRUE	FALSE	FALSE	FALSE
Pro_407	TRUE	FALSE	FALSE	FALSE
Pro_411	FALSE	FALSE	TRUE	FALSE
Pro_416	FALSE	FALSE	FALSE	TRUE
Pro_417	TRUE	FALSE	FALSE	FALSE
Pro_419	TRUE	FALSE	FALSE	FALSE
Pro_420	TRUE	FALSE	FALSE	FALSE
Pro_430	FALSE	TRUE	FALSE	FALSE
Pro_434	FALSE	FALSE	FALSE	TRUE
Pro_439	TRUE	FALSE	FALSE	FALSE
Pro_440	FALSE	FALSE	FALSE	TRUE
Pro_442	FALSE	TRUE	FALSE	FALSE
Pro_447	FALSE	FALSE	TRUE	FALSE
Pro_452	TRUE	TRUE	TRUE	FALSE
Pro_457	FALSE	TRUE	FALSE	FALSE
Pro_460	FALSE	FALSE	TRUE	FALSE
Pro_462	FALSE	TRUE	FALSE	FALSE
Pro_463	FALSE	FALSE	FALSE	TRUE
Pro_469	FALSE	FALSE	FALSE	TRUE
Pro_471	FALSE	TRUE	TRUE	FALSE
Pro_476	FALSE	TRUE	FALSE	FALSE
Pro_481	FALSE	TRUE	FALSE	TRUE
Pro_482	TRUE	FALSE	FALSE	FALSE
Pro_483	TRUE	TRUE	FALSE	FALSE
Pro_486	FALSE	TRUE	FALSE	FALSE
Pro_487	TRUE	FALSE	FALSE	FALSE
Pro_491	FALSE	FALSE	FALSE	TRUE
Pro_492	FALSE	TRUE	FALSE	FALSE
Pro_494	FALSE	FALSE	TRUE	FALSE
Pro_495	TRUE	FALSE	FALSE	TRUE
Pro_502	FALSE	TRUE	FALSE	FALSE
Pro_503	FALSE	TRUE	FALSE	FALSE
Pro_506	TRUE	FALSE	FALSE	FALSE
Pro_510	FALSE	FALSE	TRUE	TRUE
Pro_512	TRUE	TRUE	FALSE	FALSE
Pro_521	TRUE	FALSE	FALSE	FALSE
Pro_524	FALSE	TRUE	FALSE	FALSE
Pro_531	FALSE	FALSE	FALSE	TRUE
Pro_532	FALSE	TRUE	FALSE	TRUE
Pro_533	FALSE	FALSE	FALSE	TRUE
Pro_534	FALSE	TRUE	FALSE	FALSE
Pro_536	TRUE	TRUE	FALSE	FALSE
Pro_543	FALSE	FALSE	FALSE	TRUE
Pro_544	TRUE	FALSE	FALSE	FALSE
Pro_545	FALSE	FALSE	FALSE	TRUE
Pro_547	FALSE	FALSE	TRUE	TRUE
Pro_552	FALSE	FALSE	FALSE	TRUE
Pro_559	TRUE	FALSE	FALSE	FALSE
Pro_560	FALSE	FALSE	TRUE	FALSE
Pro_562	TRUE	FALSE	FALSE	FALSE
Pro_578	FALSE	FALSE	FALSE	TRUE
Pro_580	TRUE	FALSE	FALSE	FALSE
Pro_581	TRUE	FALSE	FALSE	FALSE
Pro_587	TRUE	FALSE	TRUE	FALSE
Pro_592	FALSE	FALSE	TRUE	TRUE
Pro_593	TRUE	FALSE	FALSE	FALSE
Pro_597	TRUE	FALSE	FALSE	FALSE
Pro_599	TRUE	FALSE	FALSE	FALSE
Pro_611	FALSE	TRUE	FALSE	TRUE
Pro_616	TRUE	FALSE	FALSE	TRUE
Pro_620	TRUE	FALSE	FALSE	FALSE
Pro_623	FALSE	FALSE	TRUE	FALSE
Pro_625	TRUE	FALSE	TRUE	FALSE
Pro_639	FALSE	FALSE	TRUE	FALSE
Pro_641	FALSE	FALSE	FALSE	TRUE
Pro_642	FALSE	FALSE	FALSE	TRUE
Pro_649	TRUE	FALSE	FALSE	FALSE
Pro_652	FALSE	FALSE	FALSE	TRUE
Pro_657	TRUE	FALSE	FALSE	FALSE
Pro_658	FALSE	FALSE	TRUE	FALSE
Pro_664	TRUE	FALSE	FALSE	FALSE
Pro_669	FALSE	TRUE	FALSE	FALSE
Pro_673	TRUE	FALSE	TRUE	FALSE
Pro_674	TRUE	TRUE	FALSE	TRUE
Pro_675	FALSE	TRUE	FALSE	FALSE
Pro_679	FALSE	FALSE	TRUE	FALSE
Pro_682	TRUE	FALSE	FALSE	FALSE
Pro_683	FALSE	TRUE	FALSE	FALSE
Pro_686	TRUE	FALSE	FALSE	FALSE
Pro_687	FALSE	FALSE	FALSE	TRUE
Pro_690	FALSE	FALSE	TRUE	TRUE
Pro_692	FALSE	TRUE	FALSE	FALSE
Pro_697	TRUE	TRUE	FALSE	FALSE
Pro_698	FALSE	FALSE	TRUE	FALSE
Pro_706	TRUE	FALSE	FALSE	FALSE
Pro_707	FALSE	TRUE	FALSE	FALSE
Pro_710	FALSE	FALSE	FALSE	TRUE
Pro_711	TRUE	FALSE	FALSE	FALSE
Pro_713	TRUE	FALSE	TRUE	TRUE
Pro_720	FALSE	FALSE	TRUE	FALSE
Pro_722	TRUE	FALSE	FALSE	FALSE
Pro_724	TRUE	FALSE	FALSE	FALSE
Pro_725	FALSE	TRUE	FALSE	FALSE
Pro_726	TRUE	TRUE	FALSE	FALSE
Pro_727	FALSE	FALSE	FALSE	TRUE
Pro_728	FALSE	TRUE	FALSE	FALSE
Pro_729	FALSE	TRUE	FALSE	FALSE
Pro_731	FALSE	TRUE	TRUE	TRUE
Pro_732	TRUE	FALSE	FALSE	FALSE
Pro_733	FALSE	TRUE	FALSE	FALSE
Pro_734	FALSE	FALSE	FALSE	TRUE
Pro_739	FALSE	TRUE	FALSE	FALSE
Pro_740	FALSE	TRUE	FALSE	FALSE
Pro_743	FALSE	TRUE	FALSE	FALSE
Pro_751	FALSE	FALSE	TRUE	FALSE
Pro_752	FALSE	TRUE	FALSE	FALSE
Pro_755	FALSE	FALSE	TRUE	FALSE
Pro_763	TRUE	FALSE	FALSE	FALSE
Pro_765	FALSE	FALSE	FALSE	TRUE
Pro_770	FALSE	TRUE	FALSE	FALSE
Pro_771	FALSE	FALSE	FALSE	TRUE
Pro_783	FALSE	TRUE	TRUE	TRUE
Pro_785	TRUE	TRUE	TRUE	TRUE
Pro_789	TRUE	FALSE	FALSE	FALSE
Pro_794	TRUE	FALSE	FALSE	FALSE
Pro_796	FALSE	FALSE	FALSE	TRUE
Pro_804	TRUE	FALSE	FALSE	FALSE
Pro_808	FALSE	TRUE	FALSE	FALSE
Pro_810	TRUE	FALSE	FALSE	FALSE
Pro_819	FALSE	TRUE	FALSE	TRUE
Pro_824	TRUE	FALSE	FALSE	FALSE
Pro_826	TRUE	FALSE	FALSE	FALSE
Pro_830	TRUE	FALSE	FALSE	FALSE
Pro_839	FALSE	FALSE	TRUE	FALSE
Pro_842	TRUE	TRUE	FALSE	FALSE
Pro_852	FALSE	TRUE	FALSE	FALSE
Pro_853	TRUE	FALSE	FALSE	FALSE
Pro_855	TRUE	FALSE	TRUE	FALSE
Pro_858	TRUE	FALSE	FALSE	FALSE
Pro_861	FALSE	FALSE	FALSE	TRUE
Pro_862	TRUE	FALSE	FALSE	FALSE
Pro_865	FALSE	FALSE	FALSE	TRUE
Pro_866	TRUE	TRUE	FALSE	FALSE
Pro_873	TRUE	FALSE	FALSE	FALSE
Pro_875	FALSE	TRUE	FALSE	FALSE
Pro_876	TRUE	FALSE	FALSE	FALSE
Pro_877	FALSE	TRUE	FALSE	FALSE
Pro_878	TRUE	FALSE	FALSE	FALSE
Pro_883	FALSE	FALSE	TRUE	FALSE
Pro_886	FALSE	FALSE	TRUE	TRUE
Pro_887	FALSE	FALSE	TRUE	FALSE
Pro_888	TRUE	TRUE	FALSE	FALSE
Pro_889	TRUE	FALSE	FALSE	FALSE
Pro_894	FALSE	TRUE	FALSE	TRUE
Pro_903	FALSE	TRUE	FALSE	FALSE
Pro_905	TRUE	FALSE	TRUE	TRUE
Pro_906	FALSE	TRUE	FALSE	FALSE
Pro_910	FALSE	TRUE	FALSE	FALSE
Pro_912	TRUE	FALSE	FALSE	FALSE
Pro_913	TRUE	FALSE	FALSE	FALSE
Pro_914	TRUE	FALSE	FALSE	FALSE
Pro_921	FALSE	TRUE	FALSE	FALSE
Pro_922	FALSE	TRUE	FALSE	FALSE
Pro_925	TRUE	FALSE	FALSE	FALSE
Pro_926	FALSE	FALSE	FALSE	TRUE
Pro_934	FALSE	TRUE	FALSE	FALSE
Pro_940	TRUE	FALSE	FALSE	FALSE
Pro_943	FALSE	TRUE	FALSE	FALSE
Pro_945	FALSE	TRUE	FALSE	FALSE
Pro_946	FALSE	FALSE	FALSE	TRUE
Pro_954	FALSE	FALSE	TRUE	FALSE
Pro_955	FALSE	FALSE	FALSE	TRUE
Pro_957	FALSE	FALSE	TRUE	FALSE
Pro_961	TRUE	FALSE	FALSE	TRUE
Pro_965	FALSE	TRUE	FALSE	FALSE
Pro_966	TRUE	FALSE	FALSE	FALSE
Pro_967	FALSE	TRUE	FALSE	FALSE
Pro_971	TRUE	FALSE	FALSE	FALSE
Pro_973	TRUE	FALSE	FALSE	FALSE
Pro_976	TRUE	FALSE	FALSE	FALSE
Pro_984	FALSE	TRUE	FALSE	FALSE
Pro_988	TRUE	FALSE	FALSE	FALSE
Pro_992	TRUE	FALSE	FALSE	FALSE
Pro_996	FALSE	TRUE	FALSE	FALSE
Pro_1000	FALSE	FALSE	TRUE	FALSE
Pro_1002	TRUE	FALSE	FALSE	FALSE
Pro_1005	FALSE	FALSE	FALSE	TRUE
Pro_1006	TRUE	FALSE	FALSE	FALSE
Pro_1013	TRUE	FALSE	FALSE	FALSE
Pro_1022	TRUE	FALSE	TRUE	FALSE
Pro_1025	FALSE	FALSE	TRUE	FALSE
Pro_1034	FALSE	FALSE	TRUE	FALSE
Pro_1036	FALSE	FALSE	FALSE	TRUE
Pro_1039	FALSE	FALSE	FALSE	TRUE
Pro_1042	TRUE	FALSE	FALSE	FALSE
Pro_1044	FALSE	TRUE	FALSE	FALSE
Pro_1049	TRUE	FALSE	FALSE	FALSE
Pro_1057	TRUE	FALSE	FALSE	FALSE
Pro_1059	FALSE	TRUE	FALSE	FALSE
Pro_1061	FALSE	TRUE	FALSE	FALSE
Pro_1062	FALSE	FALSE	FALSE	TRUE
Pro_1065	TRUE	FALSE	FALSE	TRUE
Pro_1066	FALSE	TRUE	FALSE	TRUE
Pro_1072	FALSE	FALSE	TRUE	FALSE
Pro_1082	FALSE	TRUE	FALSE	FALSE
Pro_1085	TRUE	FALSE	FALSE	FALSE
Pro_1086	TRUE	TRUE	TRUE	FALSE
Pro_1089	FALSE	FALSE	FALSE	TRUE
Pro_1090	FALSE	TRUE	FALSE	FALSE
Pro_1100	FALSE	TRUE	FALSE	FALSE
Pro_1106	FALSE	TRUE	FALSE	FALSE
Pro_1108	TRUE	FALSE	FALSE	FALSE
Pro_1109	FALSE	FALSE	TRUE	FALSE
Pro_1110	FALSE	FALSE	TRUE	FALSE
Pro_1112	FALSE	FALSE	TRUE	FALSE
Pro_1126	FALSE	FALSE	FALSE	TRUE
Pro_1131	FALSE	TRUE	FALSE	FALSE
Pro_1133	FALSE	FALSE	TRUE	FALSE
Pro_1138	FALSE	TRUE	FALSE	TRUE
Pro_1139	FALSE	FALSE	TRUE	FALSE
Pro_1142	TRUE	FALSE	FALSE	FALSE
Pro_1144	FALSE	FALSE	TRUE	TRUE
Pro_1146	FALSE	FALSE	FALSE	TRUE
Pro_1149	TRUE	FALSE	FALSE	FALSE
Pro_1150	FALSE	TRUE	FALSE	FALSE
Pro_1156	FALSE	TRUE	FALSE	FALSE
Pro_1157	TRUE	FALSE	FALSE	FALSE
Pro_1158	TRUE	TRUE	FALSE	FALSE
Pro_1159	FALSE	FALSE	FALSE	TRUE
Pro_1161	TRUE	FALSE	FALSE	FALSE
Pro_1162	FALSE	TRUE	FALSE	FALSE
Pro_1163	FALSE	TRUE	FALSE	FALSE
Pro_1164	FALSE	FALSE	FALSE	TRUE
Pro_1166	FALSE	FALSE	FALSE	TRUE
Pro_1168	FALSE	TRUE	FALSE	FALSE
Pro_1180	TRUE	FALSE	FALSE	FALSE
Pro_1184	FALSE	TRUE	FALSE	FALSE
Pro_1186	FALSE	FALSE	TRUE	FALSE
Pro_1190	FALSE	TRUE	FALSE	FALSE
Pro_1191	FALSE	TRUE	FALSE	FALSE
Pro_1193	TRUE	FALSE	TRUE	FALSE
Pro_1199	FALSE	FALSE	TRUE	FALSE
Pro_1200	FALSE	FALSE	TRUE	FALSE
Pro_1201	FALSE	TRUE	FALSE	FALSE
Pro_1202	TRUE	TRUE	TRUE	TRUE
Pro_1213	FALSE	FALSE	TRUE	TRUE
Pro_1216	TRUE	FALSE	FALSE	FALSE
Pro_1217	TRUE	TRUE	FALSE	FALSE
Pro_1232	FALSE	FALSE	TRUE	FALSE
Pro_1236	FALSE	TRUE	FALSE	FALSE
Pro_1237	FALSE	FALSE	FALSE	TRUE
Pro_1238	FALSE	FALSE	FALSE	TRUE
Pro_1246	FALSE	FALSE	TRUE	FALSE
Pro_1250	TRUE	FALSE	FALSE	TRUE
Pro_1253	TRUE	TRUE	FALSE	FALSE
Pro_1255	FALSE	FALSE	FALSE	TRUE
Pro_1258	TRUE	FALSE	FALSE	FALSE
Pro_1266	FALSE	TRUE	FALSE	FALSE
Pro_1270	TRUE	FALSE	FALSE	FALSE
Pro_1271	FALSE	FALSE	FALSE	TRUE
Pro_1279	FALSE	TRUE	FALSE	FALSE
Pro_1282	FALSE	TRUE	FALSE	FALSE
Pro_1291	TRUE	FALSE	FALSE	FALSE
Pro_1298	TRUE	FALSE	FALSE	FALSE
Pro_1300	TRUE	FALSE	FALSE	FALSE
Pro_1301	TRUE	TRUE	FALSE	FALSE
Pro_1302	TRUE	FALSE	FALSE	FALSE
Pro_1318	FALSE	FALSE	FALSE	TRUE
Pro_1322	FALSE	TRUE	FALSE	FALSE
Pro_1326	FALSE	FALSE	TRUE	FALSE
Pro_1327	FALSE	TRUE	FALSE	TRUE
Pro_1333	TRUE	FALSE	FALSE	FALSE
Pro_1335	FALSE	TRUE	FALSE	FALSE
Pro_1338	FALSE	FALSE	TRUE	FALSE
Pro_1346	FALSE	FALSE	TRUE	FALSE
Pro_1350	FALSE	TRUE	FALSE	FALSE
Pro_1352	FALSE	TRUE	FALSE	FALSE
Pro_1354	TRUE	FALSE	FALSE	FALSE
Pro_1359	FALSE	TRUE	FALSE	FALSE
Pro_1366	FALSE	TRUE	TRUE	TRUE
Pro_1373	FALSE	FALSE	TRUE	FALSE
Pro_1376	FALSE	TRUE	FALSE	FALSE
Pro_1377	TRUE	FALSE	FALSE	FALSE
Pro_1378	TRUE	FALSE	TRUE	FALSE
Pro_1384	FALSE	FALSE	TRUE	FALSE
Pro_1388	FALSE	FALSE	TRUE	FALSE
Pro_1397	TRUE	FALSE	FALSE	FALSE
Pro_1398	TRUE	FALSE	FALSE	FALSE
Pro_1402	FALSE	TRUE	FALSE	FALSE
Pro_1405	FALSE	FALSE	FALSE	TRUE
Pro_1406	FALSE	TRUE	FALSE	FALSE
Pro_1409	FALSE	TRUE	FALSE	FALSE
Pro_1414	TRUE	FALSE	FALSE	FALSE
Pro_1415	FALSE	TRUE	FALSE	FALSE
Pro_1417	FALSE	FALSE	TRUE	FALSE
Pro_1442	FALSE	TRUE	FALSE	TRUE
Pro_1451	FALSE	TRUE	FALSE	FALSE
Pro_1456	TRUE	FALSE	TRUE	FALSE
Pro_1458	FALSE	TRUE	FALSE	FALSE
Pro_1459	FALSE	TRUE	FALSE	FALSE
Pro_1468	FALSE	FALSE	TRUE	FALSE
Pro_1477	TRUE	FALSE	FALSE	FALSE
Pro_1478	FALSE	TRUE	FALSE	FALSE
Pro_1485	TRUE	FALSE	FALSE	FALSE
Pro_1488	TRUE	TRUE	TRUE	FALSE
Pro_1489	TRUE	FALSE	FALSE	FALSE
Pro_1490	FALSE	TRUE	FALSE	FALSE
Pro_1491	TRUE	FALSE	FALSE	TRUE
Pro_1497	FALSE	FALSE	TRUE	FALSE
Pro_1501	FALSE	FALSE	TRUE	FALSE
Pro_1506	FALSE	FALSE	TRUE	FALSE
Pro_1510	TRUE	FALSE	FALSE	FALSE
Pro_1516	FALSE	TRUE	FALSE	TRUE
Pro_1520	FALSE	TRUE	FALSE	FALSE
Pro_1521	FALSE	TRUE	FALSE	FALSE
Pro_1522	FALSE	FALSE	FALSE	TRUE
Pro_1525	FALSE	FALSE	FALSE	TRUE
Pro_1529	FALSE	FALSE	FALSE	TRUE
Pro_1534	TRUE	FALSE	FALSE	FALSE
Pro_1537	FALSE	TRUE	FALSE	FALSE
Pro_1538	FALSE	TRUE	FALSE	FALSE
Pro_1543	TRUE	FALSE	FALSE	FALSE
Pro_1544	FALSE	TRUE	FALSE	FALSE
Pro_1545	FALSE	FALSE	FALSE	TRUE
Pro_1546	TRUE	FALSE	FALSE	FALSE
Pro_1547	TRUE	FALSE	FALSE	FALSE
Pro_1548	FALSE	TRUE	FALSE	FALSE
Pro_1555	FALSE	FALSE	TRUE	FALSE
Pro_1562	FALSE	TRUE	FALSE	FALSE
Pro_1563	FALSE	TRUE	TRUE	FALSE
Pro_1566	FALSE	TRUE	FALSE	FALSE
Pro_1571	FALSE	TRUE	FALSE	FALSE
Pro_1572	TRUE	FALSE	FALSE	FALSE
Pro_1573	TRUE	FALSE	FALSE	TRUE
Pro_1575	TRUE	FALSE	TRUE	FALSE
Pro_1577	FALSE	FALSE	TRUE	TRUE
Pro_1581	FALSE	TRUE	FALSE	FALSE
Pro_1585	FALSE	FALSE	FALSE	TRUE
Pro_1586	TRUE	TRUE	FALSE	FALSE
Pro_1588	TRUE	FALSE	FALSE	FALSE
Pro_1592	FALSE	TRUE	FALSE	FALSE
Pro_1594	FALSE	TRUE	FALSE	FALSE
Pro_1595	FALSE	TRUE	FALSE	FALSE
Pro_1598	FALSE	TRUE	FALSE	TRUE
Pro_1599	FALSE	TRUE	FALSE	FALSE
Pro_1602	FALSE	FALSE	TRUE	TRUE
Pro_1603	TRUE	FALSE	FALSE	FALSE
Pro_1608	TRUE	FALSE	FALSE	FALSE
Pro_1612	FALSE	TRUE	FALSE	FALSE
Pro_1615	FALSE	FALSE	FALSE	TRUE
Pro_1617	FALSE	FALSE	FALSE	TRUE
Pro_1619	TRUE	FALSE	FALSE	FALSE
Pro_1630	FALSE	FALSE	FALSE	TRUE
Pro_1633	FALSE	TRUE	FALSE	FALSE
Pro_1639	FALSE	TRUE	TRUE	FALSE
Pro_1648	FALSE	TRUE	FALSE	FALSE
Pro_1649	FALSE	FALSE	FALSE	TRUE
Pro_1655	FALSE	FALSE	FALSE	TRUE
Pro_1666	TRUE	FALSE	FALSE	FALSE
Pro_1668	FALSE	FALSE	FALSE	TRUE
Pro_1669	FALSE	FALSE	FALSE	TRUE
Pro_1671	FALSE	TRUE	FALSE	FALSE
Pro_1673	TRUE	FALSE	TRUE	FALSE
Pro_1674	TRUE	FALSE	TRUE	FALSE
Pro_1675	FALSE	TRUE	FALSE	FALSE
Pro_1678	FALSE	FALSE	TRUE	FALSE
Pro_1679	FALSE	FALSE	FALSE	TRUE
Pro_1682	TRUE	TRUE	FALSE	FALSE
Pro_1683	FALSE	FALSE	TRUE	TRUE
Pro_1685	FALSE	FALSE	TRUE	FALSE
Pro_1692	FALSE	TRUE	FALSE	TRUE
Pro_1693	TRUE	FALSE	FALSE	FALSE
Pro_1695	TRUE	TRUE	FALSE	FALSE
Pro_1696	FALSE	TRUE	FALSE	FALSE
Pro_1700	TRUE	FALSE	FALSE	FALSE
Pro_1702	FALSE	FALSE	FALSE	TRUE
Pro_1703	TRUE	FALSE	FALSE	TRUE
Pro_1709	TRUE	FALSE	FALSE	FALSE
Pro_1713	TRUE	FALSE	FALSE	FALSE
Pro_1714	TRUE	TRUE	FALSE	FALSE
Pro_1715	TRUE	FALSE	FALSE	FALSE
Pro_1720	FALSE	TRUE	FALSE	FALSE
Pro_1722	TRUE	FALSE	FALSE	FALSE
Pro_1726	FALSE	TRUE	TRUE	FALSE
Pro_1728	TRUE	FALSE	TRUE	FALSE
Pro_1730	TRUE	FALSE	FALSE	FALSE
Pro_1736	FALSE	TRUE	FALSE	FALSE
Pro_1739	TRUE	FALSE	FALSE	TRUE
Pro_1743	FALSE	FALSE	TRUE	FALSE
Pro_1744	FALSE	FALSE	FALSE	TRUE
Pro_1750	FALSE	FALSE	TRUE	TRUE
Pro_1754	TRUE	FALSE	FALSE	FALSE
Pro_1755	FALSE	TRUE	FALSE	FALSE
Pro_1758	FALSE	FALSE	TRUE	FALSE
Pro_1761	FALSE	FALSE	TRUE	FALSE
Pro_1769	FALSE	TRUE	FALSE	FALSE
Pro_1773	FALSE	FALSE	FALSE	TRUE
Pro_1779	FALSE	FALSE	TRUE	TRUE
Pro_1783	TRUE	FALSE	FALSE	FALSE
Pro_1790	FALSE	FALSE	TRUE	FALSE
Pro_1804	TRUE	TRUE	FALSE	FALSE
Pro_1807	FALSE	FALSE	FALSE	TRUE
Pro_1812	FALSE	TRUE	FALSE	TRUE
Pro_1822	FALSE	FALSE	TRUE	FALSE
Pro_1828	TRUE	FALSE	FALSE	FALSE
Pro_1837	FALSE	FALSE	TRUE	FALSE
Pro_1844	FALSE	TRUE	FALSE	FALSE
Pro_1847	FALSE	TRUE	FALSE	FALSE
Pro_1855	FALSE	TRUE	FALSE	FALSE
Pro_1857	TRUE	FALSE	FALSE	FALSE
Pro_1861	TRUE	FALSE	FALSE	FALSE
Pro_1863	FALSE	TRUE	FALSE	FALSE
Pro_1867	FALSE	TRUE	FALSE	FALSE
Pro_1869	TRUE	FALSE	FALSE	FALSE
Pro_1871	TRUE	FALSE	FALSE	FALSE
Pro_1874	TRUE	TRUE	FALSE	FALSE
Pro_1875	FALSE	FALSE	TRUE	FALSE
Pro_1879	FALSE	FALSE	FALSE	TRUE
Pro_1885	TRUE	FALSE	FALSE	FALSE
Pro_1890	FALSE	TRUE	FALSE	FALSE
Pro_1892	TRUE	FALSE	FALSE	FALSE
Pro_1893	TRUE	FALSE	FALSE	FALSE
Pro_1895	FALSE	TRUE	FALSE	FALSE
Pro_1898	TRUE	FALSE	FALSE	FALSE
Pro_1900	FALSE	FALSE	FALSE	TRUE
Pro_1904	FALSE	FALSE	TRUE	FALSE
Pro_1905	TRUE	FALSE	FALSE	FALSE
Pro_1906	FALSE	TRUE	FALSE	TRUE
Pro_1908	FALSE	TRUE	FALSE	FALSE
Pro_1910	FALSE	FALSE	TRUE	TRUE
Pro_1916	TRUE	FALSE	FALSE	FALSE
Pro_1917	FALSE	TRUE	FALSE	FALSE
Pro_1918	FALSE	TRUE	FALSE	FALSE
Pro_1920	FALSE	FALSE	TRUE	FALSE
Pro_1921	FALSE	FALSE	FALSE	TRUE
Pro_1926	TRUE	FALSE	FALSE	FALSE
Pro_1927	FALSE	TRUE	FALSE	FALSE
Pro_1931	FALSE	FALSE	TRUE	TRUE
Pro_1935	TRUE	FALSE	FALSE	FALSE
Pro_1937	FALSE	TRUE	FALSE	FALSE
Pro_1943	FALSE	TRUE	FALSE	FALSE
Pro_1946	FALSE	FALSE	FALSE	TRUE
Pro_1956	FALSE	TRUE	FALSE	FALSE
Pro_1957	FALSE	FALSE	FALSE	TRUE
Pro_1958	FALSE	FALSE	FALSE	TRUE
Pro_1959	FALSE	FALSE	TRUE	TRUE
Pro_1962	FALSE	FALSE	FALSE	TRUE
Pro_1963	FALSE	FALSE	FALSE	TRUE
Pro_1967	TRUE	TRUE	TRUE	FALSE
Pro_1970	TRUE	FALSE	FALSE	FALSE
Pro_1973	TRUE	FALSE	FALSE	FALSE
Pro_1974	FALSE	FALSE	FALSE	TRUE
Pro_1979	FALSE	FALSE	FALSE	TRUE
Pro_1985	TRUE	FALSE	TRUE	FALSE
Pro_1988	FALSE	FALSE	TRUE	FALSE
Pro_1994	FALSE	TRUE	FALSE	FALSE
Pro_2004	FALSE	FALSE	TRUE	TRUE
Pro_2006	FALSE	TRUE	FALSE	FALSE
Pro_2010	FALSE	TRUE	FALSE	FALSE
Pro_2011	FALSE	FALSE	TRUE	FALSE
Pro_2015	FALSE	TRUE	FALSE	FALSE
Pro_2019	TRUE	FALSE	FALSE	FALSE
Pro_2020	FALSE	TRUE	FALSE	FALSE
Pro_2024	FALSE	TRUE	FALSE	FALSE
Pro_2030	FALSE	FALSE	FALSE	TRUE
Pro_2042	FALSE	FALSE	TRUE	FALSE
Pro_2043	FALSE	FALSE	TRUE	FALSE
Pro_2045	FALSE	FALSE	FALSE	TRUE
Pro_2046	FALSE	FALSE	TRUE	FALSE
Pro_2047	TRUE	FALSE	FALSE	FALSE
Pro_2050	FALSE	FALSE	FALSE	TRUE
Pro_2056	TRUE	FALSE	FALSE	FALSE
Pro_2059	FALSE	FALSE	FALSE	TRUE
Pro_2060	TRUE	FALSE	FALSE	FALSE
Pro_2062	TRUE	FALSE	FALSE	FALSE
Pro_2063	TRUE	FALSE	TRUE	FALSE
Pro_2068	TRUE	FALSE	FALSE	FALSE
Pro_2074	FALSE	FALSE	FALSE	TRUE
Pro_2081	FALSE	TRUE	FALSE	FALSE
Pro_2085	FALSE	FALSE	TRUE	FALSE
Pro_2086	FALSE	TRUE	TRUE	FALSE
Pro_2092	TRUE	FALSE	FALSE	TRUE
Pro_2099	TRUE	TRUE	FALSE	FALSE
Pro_2100	FALSE	FALSE	FALSE	TRUE
Pro_2101	TRUE	FALSE	TRUE	TRUE
Pro_2102	TRUE	FALSE	FALSE	FALSE
Pro_2103	FALSE	FALSE	FALSE	TRUE
Pro_2104	TRUE	FALSE	FALSE	FALSE
Pro_2105	FALSE	FALSE	FALSE	TRUE
Pro_2107	FALSE	FALSE	FALSE	TRUE
Pro_2117	TRUE	TRUE	FALSE	FALSE
Pro_2131	FALSE	FALSE	FALSE	TRUE
Pro_2141	FALSE	FALSE	FALSE	TRUE
Pro_2142	TRUE	TRUE	FALSE	FALSE
Pro_2143	FALSE	FALSE	TRUE	TRUE
Pro_2144	FALSE	TRUE	FALSE	FALSE
Pro_2146	TRUE	FALSE	FALSE	FALSE
Pro_2151	FALSE	FALSE	TRUE	FALSE
Pro_2156	FALSE	FALSE	TRUE	FALSE
Pro_2159	TRUE	FALSE	FALSE	FALSE
Pro_2163	FALSE	TRUE	TRUE	TRUE
Pro_2165	FALSE	TRUE	FALSE	FALSE
Pro_2172	TRUE	FALSE	FALSE	FALSE
Pro_2175	TRUE	TRUE	TRUE	TRUE
Pro_2179	FALSE	TRUE	FALSE	FALSE
Pro_2185	TRUE	TRUE	FALSE	FALSE
Pro_2190	FALSE	FALSE	TRUE	TRUE
Pro_2191	FALSE	TRUE	FALSE	TRUE
Pro_2200	FALSE	TRUE	FALSE	FALSE
Pro_2205	FALSE	FALSE	FALSE	TRUE
Pro_2206	TRUE	FALSE	FALSE	FALSE
Pro_2222	FALSE	FALSE	TRUE	FALSE
Pro_2223	TRUE	FALSE	FALSE	FALSE
Pro_2225	FALSE	FALSE	TRUE	FALSE
Pro_2228	FALSE	FALSE	FALSE	TRUE
Pro_2231	FALSE	FALSE	TRUE	FALSE
Pro_2240	FALSE	FALSE	FALSE	TRUE
Pro_2241	FALSE	FALSE	FALSE	TRUE
Pro_2245	FALSE	FALSE	FALSE	TRUE
Pro_2247	TRUE	FALSE	FALSE	FALSE
Pro_2251	FALSE	FALSE	FALSE	TRUE
Pro_2253	FALSE	FALSE	TRUE	TRUE
Pro_2255	FALSE	FALSE	TRUE	FALSE
Pro_2264	FALSE	TRUE	FALSE	FALSE
Pro_2268	TRUE	FALSE	FALSE	FALSE
Pro_2269	FALSE	FALSE	FALSE	TRUE
Pro_2276	FALSE	TRUE	FALSE	TRUE
Pro_2278	FALSE	TRUE	FALSE	FALSE
Pro_2283	TRUE	FALSE	TRUE	TRUE
Pro_2284	FALSE	FALSE	FALSE	TRUE
Pro_2288	FALSE	TRUE	FALSE	FALSE
Pro_2299	TRUE	FALSE	FALSE	FALSE
Pro_2302	TRUE	FALSE	FALSE	FALSE
Pro_2304	TRUE	FALSE	FALSE	FALSE
Pro_2313	FALSE	FALSE	TRUE	FALSE
Pro_2314	FALSE	TRUE	TRUE	FALSE
Pro_2315	FALSE	TRUE	FALSE	FALSE
Pro_2317	TRUE	FALSE	FALSE	FALSE
Pro_2320	FALSE	TRUE	FALSE	FALSE
Pro_2322	TRUE	FALSE	FALSE	TRUE
Pro_2323	TRUE	FALSE	FALSE	FALSE
Pro_2329	FALSE	TRUE	FALSE	FALSE
Pro_2336	FALSE	FALSE	FALSE	TRUE
Pro_2337	FALSE	FALSE	TRUE	FALSE
Pro_2338	TRUE	FALSE	FALSE	FALSE
Pro_2342	TRUE	FALSE	FALSE	FALSE
Pro_2345	FALSE	TRUE	FALSE	FALSE
Pro_2348	FALSE	FALSE	FALSE	TRUE
Pro_2349	TRUE	FALSE	FALSE	FALSE
Pro_2358	FALSE	FALSE	FALSE	TRUE
Pro_2359	FALSE	TRUE	TRUE	TRUE
Pro_2362	FALSE	FALSE	TRUE	FALSE
Pro_2363	FALSE	TRUE	FALSE	FALSE
Pro_2367	TRUE	TRUE	FALSE	FALSE
Pro_2372	FALSE	TRUE	FALSE	FALSE
Pro_2373	FALSE	FALSE	FALSE	TRUE
Pro_2377	TRUE	FALSE	TRUE	FALSE
Pro_2384	FALSE	TRUE	FALSE	FALSE
Pro_2387	FALSE	TRUE	FALSE	TRUE
Pro_2388	FALSE	TRUE	FALSE	TRUE
Pro_2399	FALSE	TRUE	FALSE	FALSE
Pro_2404	FALSE	FALSE	FALSE	TRUE
Pro_2414	FALSE	TRUE	FALSE	FALSE
Pro_2415	FALSE	TRUE	FALSE	TRUE
Pro_2417	FALSE	FALSE	TRUE	FALSE
Pro_2419	FALSE	TRUE	FALSE	FALSE
Pro_2425	FALSE	FALSE	TRUE	FALSE
Pro_2428	TRUE	FALSE	FALSE	FALSE
Pro_2429	FALSE	FALSE	FALSE	TRUE
Pro_2430	FALSE	FALSE	TRUE	FALSE
Pro_2434	FALSE	FALSE	FALSE	TRUE
Pro_2435	FALSE	TRUE	FALSE	TRUE
Pro_2437	FALSE	FALSE	TRUE	FALSE
Pro_2445	FALSE	FALSE	TRUE	TRUE
Pro_2448	TRUE	FALSE	FALSE	FALSE
Pro_2456	TRUE	FALSE	TRUE	TRUE
Pro_2457	TRUE	FALSE	FALSE	FALSE
Pro_2459	FALSE	TRUE	FALSE	FALSE
Pro_2466	FALSE	FALSE	FALSE	TRUE
Pro_2468	TRUE	TRUE	FALSE	FALSE
Pro_2473	FALSE	FALSE	FALSE	TRUE
Pro_2475	FALSE	TRUE	FALSE	FALSE
Pro_2478	FALSE	TRUE	FALSE	FALSE
Pro_2479	TRUE	FALSE	FALSE	FALSE
Pro_2481	FALSE	TRUE	FALSE	FALSE
Pro_2483	FALSE	FALSE	TRUE	FALSE
Pro_2484	FALSE	TRUE	FALSE	FALSE
Pro_2495	TRUE	FALSE	FALSE	FALSE
Pro_2497	FALSE	TRUE	FALSE	FALSE
Pro_2501	FALSE	FALSE	FALSE	TRUE
Pro_2505	FALSE	FALSE	FALSE	TRUE
Pro_2507	FALSE	FALSE	FALSE	TRUE
Pro_2511	FALSE	FALSE	FALSE	TRUE
Pro_2512	FALSE	TRUE	FALSE	FALSE
Pro_2517	FALSE	FALSE	FALSE	TRUE
Pro_2518	TRUE	FALSE	FALSE	FALSE
Pro_2521	TRUE	FALSE	FALSE	FALSE
Pro_2531	FALSE	FALSE	TRUE	FALSE
Pro_2537	FALSE	FALSE	FALSE	TRUE
Pro_2540	TRUE	FALSE	FALSE	FALSE
Pro_2543	FALSE	FALSE	FALSE	TRUE
Pro_2549	FALSE	TRUE	FALSE	TRUE
Pro_2559	FALSE	TRUE	FALSE	FALSE
Pro_2561	FALSE	TRUE	FALSE	FALSE
Pro_2564	TRUE	FALSE	FALSE	FALSE
Pro_2567	FALSE	TRUE	TRUE	FALSE
Pro_2570	FALSE	TRUE	FALSE	FALSE
Pro_2571	TRUE	FALSE	FALSE	FALSE
Pro_2572	FALSE	FALSE	FALSE	TRUE
Pro_2577	FALSE	FALSE	FALSE	TRUE
Pro_2583	FALSE	TRUE	FALSE	FALSE
Pro_2584	TRUE	TRUE	FALSE	FALSE
Pro_2587	TRUE	FALSE	FALSE	FALSE
Pro_2588	FALSE	FALSE	FALSE	TRUE
Pro_2593	TRUE	FALSE	FALSE	FALSE
Pro_2594	FALSE	TRUE	FALSE	FALSE
Pro_2596	FALSE	FALSE	TRUE	TRUE
Pro_2597	FALSE	TRUE	FALSE	FALSE
Pro_2600	FALSE	FALSE	TRUE	FALSE
Pro_2601	TRUE	TRUE	TRUE	TRUE
Pro_2603	FALSE	TRUE	FALSE	FALSE
Pro_2610	TRUE	FALSE	TRUE	TRUE
Pro_2612	FALSE	FALSE	TRUE	TRUE
Pro_2614	FALSE	TRUE	FALSE	FALSE
Pro_2616	FALSE	FALSE	FALSE	TRUE
Pro_2619	FALSE	FALSE	TRUE	FALSE
Pro_2625	FALSE	TRUE	TRUE	TRUE
Pro_2626	FALSE	FALSE	FALSE	TRUE
Pro_2639	FALSE	TRUE	FALSE	TRUE
Pro_2641	FALSE	FALSE	TRUE	FALSE
Pro_2642	TRUE	TRUE	TRUE	TRUE
Pro_2644	FALSE	TRUE	TRUE	FALSE
Pro_2645	FALSE	TRUE	FALSE	FALSE
Pro_2653	FALSE	TRUE	FALSE	FALSE
Pro_2656	FALSE	FALSE	TRUE	TRUE
Pro_2660	FALSE	FALSE	FALSE	TRUE
Pro_2664	FALSE	TRUE	FALSE	FALSE
Pro_2667	FALSE	TRUE	FALSE	FALSE
Pro_2672	FALSE	FALSE	TRUE	FALSE
Pro_2673	TRUE	FALSE	FALSE	FALSE
Pro_2674	FALSE	FALSE	TRUE	FALSE
Pro_2677	TRUE	FALSE	FALSE	FALSE
Pro_2679	FALSE	TRUE	TRUE	TRUE
Pro_2681	TRUE	TRUE	FALSE	FALSE
Pro_2690	TRUE	FALSE	FALSE	FALSE
Pro_2691	FALSE	FALSE	FALSE	TRUE
Pro_2692	TRUE	FALSE	FALSE	TRUE
Pro_2693	FALSE	FALSE	FALSE	TRUE
Pro_2694	FALSE	TRUE	TRUE	TRUE
Pro_2698	FALSE	TRUE	TRUE	TRUE
Pro_2704	FALSE	TRUE	FALSE	FALSE
Pro_2710	FALSE	TRUE	TRUE	FALSE
Pro_2714	FALSE	FALSE	FALSE	TRUE
Pro_2720	TRUE	FALSE	TRUE	FALSE
Pro_2721	FALSE	FALSE	TRUE	FALSE
Pro_2723	FALSE	FALSE	FALSE	TRUE
Pro_2724	FALSE	TRUE	FALSE	FALSE
Pro_2727	TRUE	FALSE	FALSE	FALSE
Pro_2729	FALSE	TRUE	FALSE	FALSE
Pro_2731	FALSE	FALSE	TRUE	FALSE
Pro_2733	FALSE	TRUE	FALSE	FALSE
Pro_2734	FALSE	FALSE	TRUE	FALSE
Pro_2739	TRUE	FALSE	FALSE	FALSE
Pro_2755	TRUE	FALSE	TRUE	TRUE
Pro_2757	TRUE	FALSE	FALSE	FALSE
Pro_2760	TRUE	FALSE	FALSE	TRUE
Pro_2763	FALSE	FALSE	TRUE	FALSE
Pro_2767	FALSE	TRUE	FALSE	FALSE
Pro_2774	TRUE	FALSE	TRUE	TRUE
Pro_2776	FALSE	FALSE	TRUE	FALSE
Pro_2782	TRUE	FALSE	FALSE	FALSE
Pro_2787	FALSE	TRUE	FALSE	FALSE
Pro_2791	TRUE	FALSE	FALSE	FALSE
Pro_2799	TRUE	FALSE	FALSE	FALSE
Pro_2801	TRUE	FALSE	TRUE	FALSE
Pro_2805	FALSE	FALSE	FALSE	TRUE
Pro_2809	FALSE	TRUE	FALSE	FALSE
Pro_2815	FALSE	TRUE	FALSE	FALSE
Pro_2816	TRUE	FALSE	FALSE	FALSE
Pro_2821	FALSE	TRUE	FALSE	FALSE
Pro_2826	TRUE	FALSE	FALSE	FALSE
Pro_2827	FALSE	FALSE	FALSE	TRUE
Pro_2831	TRUE	FALSE	FALSE	FALSE
Pro_2837	TRUE	FALSE	FALSE	FALSE
Pro_2841	FALSE	FALSE	FALSE	TRUE
Pro_2844	FALSE	TRUE	FALSE	FALSE
Pro_2845	FALSE	TRUE	FALSE	FALSE
Pro_2846	FALSE	FALSE	FALSE	TRUE
Pro_2850	FALSE	FALSE	FALSE	TRUE
Pro_2853	TRUE	FALSE	FALSE	FALSE
Pro_2854	FALSE	TRUE	FALSE	FALSE
Pro_2857	FALSE	TRUE	FALSE	FALSE
Pro_2859	TRUE	FALSE	FALSE	FALSE
Pro_2863	FALSE	TRUE	FALSE	FALSE
Pro_2867	FALSE	FALSE	TRUE	FALSE
Pro_2868	FALSE	FALSE	TRUE	FALSE
Pro_2879	FALSE	FALSE	FALSE	TRUE
Pro_2882	FALSE	TRUE	FALSE	FALSE
Pro_2883	FALSE	FALSE	TRUE	FALSE
Pro_2884	TRUE	FALSE	FALSE	FALSE
Pro_2896	FALSE	TRUE	FALSE	TRUE
Pro_2898	FALSE	FALSE	FALSE	TRUE
Pro_2900	FALSE	TRUE	TRUE	FALSE
Pro_2911	FALSE	FALSE	FALSE	TRUE
Pro_2912	FALSE	FALSE	FALSE	TRUE
Pro_2913	TRUE	FALSE	TRUE	FALSE
Pro_2914	TRUE	FALSE	FALSE	FALSE
Pro_2915	TRUE	TRUE	FALSE	FALSE
Pro_2923	FALSE	TRUE	FALSE	FALSE
Pro_2924	FALSE	FALSE	FALSE	TRUE
Pro_2928	FALSE	TRUE	FALSE	FALSE
Pro_2930	FALSE	FALSE	FALSE	TRUE
Pro_2931	FALSE	FALSE	FALSE	TRUE
Pro_2934	FALSE	FALSE	TRUE	FALSE
Pro_2940	FALSE	TRUE	FALSE	FALSE
Pro_2953	FALSE	TRUE	FALSE	TRUE
Pro_2958	FALSE	TRUE	FALSE	FALSE
Pro_2960	FALSE	FALSE	FALSE	TRUE
Pro_2964	FALSE	TRUE	FALSE	FALSE
Pro_2967	FALSE	FALSE	FALSE	TRUE
Pro_2968	FALSE	TRUE	FALSE	FALSE
Pro_2971	TRUE	FALSE	FALSE	FALSE
Pro_2979	FALSE	FALSE	TRUE	FALSE
Pro_2982	TRUE	FALSE	FALSE	FALSE
Pro_2983	TRUE	FALSE	FALSE	TRUE
Pro_2985	FALSE	FALSE	TRUE	TRUE
Pro_2988	FALSE	FALSE	FALSE	TRUE
Pro_2991	FALSE	TRUE	FALSE	FALSE
Pro_2992	TRUE	FALSE	FALSE	FALSE
Pro_2993	TRUE	FALSE	FALSE	FALSE
Pro_2996	FALSE	TRUE	FALSE	FALSE
Pro_3004	FALSE	FALSE	FALSE	TRUE
Pro_3006	FALSE	FALSE	TRUE	FALSE
Pro_3009	TRUE	FALSE	FALSE	FALSE
Pro_3013	FALSE	FALSE	TRUE	TRUE
Pro_3017	FALSE	TRUE	FALSE	FALSE
Pro_3023	FALSE	FALSE	TRUE	TRUE
Pro_3029	TRUE	FALSE	FALSE	TRUE
Pro_3031	FALSE	FALSE	TRUE	FALSE
Pro_3038	FALSE	TRUE	FALSE	FALSE
Pro_3039	FALSE	TRUE	FALSE	FALSE
Pro_3040	TRUE	FALSE	FALSE	FALSE
Pro_3042	TRUE	TRUE	FALSE	FALSE
Pro_3045	TRUE	FALSE	FALSE	FALSE
Pro_3059	FALSE	FALSE	FALSE	TRUE
Pro_3060	FALSE	TRUE	FALSE	FALSE
Pro_3067	FALSE	TRUE	FALSE	FALSE
Pro_3068	FALSE	FALSE	FALSE	TRUE
Pro_3071	FALSE	TRUE	FALSE	FALSE
Pro_3072	FALSE	TRUE	FALSE	FALSE
Pro_3082	FALSE	TRUE	FALSE	FALSE
Pro_3085	FALSE	FALSE	FALSE	TRUE
Pro_3086	TRUE	FALSE	FALSE	FALSE
Pro_3089	TRUE	TRUE	FALSE	FALSE
Pro_3095	FALSE	TRUE	FALSE	FALSE
Pro_3096	FALSE	TRUE	FALSE	TRUE
Pro_3100	FALSE	TRUE	FALSE	FALSE
Pro_3102	FALSE	TRUE	FALSE	FALSE
Pro_3105	FALSE	FALSE	FALSE	TRUE
Pro_3111	FALSE	TRUE	FALSE	FALSE
Pro_3114	TRUE	TRUE	FALSE	FALSE
Pro_3127	TRUE	FALSE	FALSE	TRUE
Pro_3136	FALSE	FALSE	FALSE	TRUE
Pro_3138	FALSE	FALSE	FALSE	TRUE
Pro_3143	TRUE	TRUE	FALSE	FALSE
Pro_3145	FALSE	TRUE	FALSE	TRUE
Pro_3147	TRUE	FALSE	FALSE	FALSE
Pro_3149	FALSE	TRUE	FALSE	FALSE
Pro_3151	TRUE	FALSE	FALSE	FALSE
Pro_3160	FALSE	FALSE	TRUE	FALSE
Pro_3162	FALSE	TRUE	FALSE	FALSE
Pro_3163	FALSE	FALSE	FALSE	TRUE
Pro_3168	FALSE	FALSE	FALSE	TRUE
Pro_3172	FALSE	FALSE	FALSE	TRUE
Pro_3175	FALSE	FALSE	FALSE	TRUE
Pro_3190	FALSE	FALSE	FALSE	TRUE
Pro_3192	FALSE	FALSE	TRUE	TRUE
Pro_3194	FALSE	FALSE	FALSE	TRUE
Pro_3198	TRUE	FALSE	FALSE	FALSE
Pro_3203	FALSE	FALSE	TRUE	FALSE
Pro_3205	FALSE	FALSE	FALSE	TRUE
Pro_3210	FALSE	TRUE	FALSE	FALSE
Pro_3222	FALSE	TRUE	FALSE	FALSE
Pro_3223	FALSE	FALSE	FALSE	TRUE
Pro_3226	TRUE	FALSE	FALSE	FALSE
Pro_3234	FALSE	TRUE	FALSE	FALSE
Pro_3251	FALSE	TRUE	FALSE	FALSE
Pro_3253	FALSE	TRUE	FALSE	FALSE
Pro_3259	FALSE	TRUE	FALSE	TRUE
Pro_3260	FALSE	FALSE	TRUE	TRUE
Pro_3261	FALSE	TRUE	FALSE	FALSE
Pro_3265	FALSE	FALSE	TRUE	TRUE
Pro_3271	FALSE	TRUE	FALSE	FALSE
Pro_3275	TRUE	TRUE	FALSE	FALSE
Pro_3289	TRUE	FALSE	FALSE	FALSE
Pro_3291	TRUE	TRUE	FALSE	FALSE
Pro_3293	FALSE	FALSE	TRUE	FALSE
Pro_3297	FALSE	TRUE	FALSE	FALSE
Pro_3298	FALSE	FALSE	FALSE	TRUE
Pro_3302	TRUE	FALSE	TRUE	FALSE
Pro_3311	FALSE	TRUE	TRUE	FALSE
Pro_3317	TRUE	FALSE	FALSE	FALSE
Pro_3321	FALSE	FALSE	FALSE	TRUE
Pro_3324	FALSE	FALSE	FALSE	TRUE
Pro_3327	FALSE	TRUE	FALSE	FALSE
Pro_3331	FALSE	TRUE	FALSE	TRUE
Pro_3332	FALSE	TRUE	FALSE	FALSE
Pro_3335	FALSE	FALSE	FALSE	TRUE
Pro_3337	FALSE	TRUE	FALSE	FALSE
Pro_3340	TRUE	FALSE	FALSE	FALSE
Pro_3341	TRUE	FALSE	FALSE	FALSE
Pro_3345	FALSE	FALSE	TRUE	TRUE
Pro_3346	TRUE	FALSE	FALSE	FALSE
Pro_3350	FALSE	TRUE	FALSE	FALSE
Pro_3351	FALSE	FALSE	TRUE	TRUE
Pro_3358	TRUE	FALSE	TRUE	FALSE
Pro_3361	FALSE	FALSE	FALSE	TRUE
Pro_3363	FALSE	FALSE	FALSE	TRUE
Pro_3369	FALSE	TRUE	FALSE	FALSE
Pro_3371	TRUE	FALSE	TRUE	FALSE
Pro_3374	FALSE	TRUE	TRUE	TRUE
Pro_3375	TRUE	FALSE	FALSE	FALSE
Pro_3376	FALSE	TRUE	FALSE	FALSE
Pro_3377	TRUE	FALSE	FALSE	FALSE
Pro_3388	FALSE	TRUE	TRUE	FALSE
Pro_3390	TRUE	TRUE	FALSE	FALSE
Pro_3391	FALSE	TRUE	FALSE	FALSE
Pro_3392	TRUE	FALSE	FALSE	FALSE
Pro_3398	FALSE	FALSE	FALSE	TRUE
Pro_3401	TRUE	FALSE	FALSE	FALSE
Pro_3406	TRUE	FALSE	FALSE	FALSE
Pro_3411	FALSE	FALSE	FALSE	TRUE
Pro_3416	FALSE	TRUE	FALSE	FALSE
Pro_3434	FALSE	FALSE	FALSE	TRUE
Pro_3435	TRUE	TRUE	FALSE	TRUE
Pro_3437	TRUE	FALSE	FALSE	FALSE
Pro_3444	FALSE	FALSE	FALSE	TRUE
Pro_3447	FALSE	TRUE	FALSE	FALSE
Pro_3448	FALSE	FALSE	FALSE	TRUE
Pro_3454	FALSE	FALSE	FALSE	TRUE
Pro_3459	FALSE	FALSE	FALSE	TRUE
Pro_3464	FALSE	FALSE	FALSE	TRUE
Pro_3471	TRUE	FALSE	FALSE	FALSE
Pro_3472	FALSE	TRUE	FALSE	FALSE
Pro_3473	FALSE	FALSE	FALSE	TRUE
Pro_3475	FALSE	TRUE	FALSE	FALSE
Pro_3484	FALSE	FALSE	FALSE	TRUE
Pro_3495	FALSE	FALSE	FALSE	TRUE
Pro_3500	TRUE	FALSE	FALSE	FALSE
Pro_3504	TRUE	FALSE	TRUE	FALSE
Pro_3509	TRUE	FALSE	FALSE	TRUE
Pro_3512	FALSE	FALSE	FALSE	TRUE
Pro_3513	TRUE	FALSE	FALSE	FALSE
Pro_3515	TRUE	TRUE	TRUE	TRUE
Pro_3518	TRUE	FALSE	FALSE	FALSE
Pro_3519	TRUE	FALSE	FALSE	FALSE
Pro_3520	FALSE	FALSE	FALSE	TRUE
Pro_3521	TRUE	FALSE	FALSE	FALSE
Pro_3526	FALSE	TRUE	FALSE	FALSE
Pro_3528	FALSE	TRUE	FALSE	TRUE
Pro_3532	TRUE	FALSE	FALSE	FALSE
Pro_3533	FALSE	TRUE	FALSE	FALSE
Pro_3535	FALSE	TRUE	FALSE	FALSE
Pro_3536	FALSE	FALSE	TRUE	FALSE
Pro_3537	TRUE	FALSE	TRUE	FALSE
Pro_3538	FALSE	FALSE	TRUE	FALSE
Pro_3539	TRUE	FALSE	FALSE	FALSE
Pro_3542	FALSE	TRUE	TRUE	FALSE
Pro_3547	TRUE	TRUE	FALSE	FALSE
Pro_3549	FALSE	FALSE	FALSE	TRUE
Pro_3551	FALSE	FALSE	FALSE	TRUE
Pro_3556	FALSE	FALSE	TRUE	TRUE
Pro_3563	TRUE	FALSE	FALSE	FALSE
Pro_3566	FALSE	FALSE	FALSE	TRUE
Pro_3571	FALSE	TRUE	FALSE	FALSE
Pro_3574	TRUE	FALSE	FALSE	FALSE
Pro_3576	FALSE	FALSE	FALSE	TRUE
Pro_3579	FALSE	FALSE	FALSE	TRUE
Pro_3583	FALSE	FALSE	FALSE	TRUE
Pro_3585	TRUE	TRUE	FALSE	FALSE
Pro_3586	FALSE	TRUE	FALSE	FALSE
Pro_3590	TRUE	FALSE	FALSE	FALSE
Pro_3593	FALSE	FALSE	FALSE	TRUE
Pro_3594	TRUE	FALSE	FALSE	FALSE
Pro_3597	FALSE	TRUE	FALSE	FALSE
Pro_3602	FALSE	TRUE	TRUE	TRUE
Pro_3608	FALSE	TRUE	FALSE	FALSE
Pro_3609	FALSE	FALSE	FALSE	TRUE
Pro_3626	TRUE	FALSE	FALSE	FALSE
Pro_3628	FALSE	TRUE	FALSE	FALSE
Pro_3630	FALSE	FALSE	TRUE	FALSE
Pro_3632	TRUE	TRUE	FALSE	FALSE
Pro_3633	FALSE	TRUE	FALSE	FALSE
Pro_3634	TRUE	FALSE	FALSE	FALSE
Pro_3635	FALSE	FALSE	FALSE	TRUE
Pro_3637	TRUE	TRUE	FALSE	FALSE
Pro_3651	FALSE	TRUE	TRUE	FALSE
Pro_3654	TRUE	FALSE	FALSE	FALSE
Pro_3660	TRUE	FALSE	FALSE	FALSE
Pro_3662	FALSE	TRUE	FALSE	FALSE
Pro_3664	TRUE	TRUE	FALSE	FALSE
Pro_3665	TRUE	FALSE	FALSE	FALSE
Pro_3678	TRUE	FALSE	TRUE	FALSE
Pro_3686	FALSE	FALSE	TRUE	FALSE
Pro_3688	TRUE	FALSE	FALSE	FALSE
Pro_3692	TRUE	FALSE	FALSE	FALSE
Pro_3694	FALSE	TRUE	FALSE	FALSE
Pro_3700	FALSE	FALSE	TRUE	FALSE
Pro_3704	FALSE	FALSE	TRUE	FALSE
Pro_3707	FALSE	TRUE	FALSE	FALSE
Pro_3709	TRUE	TRUE	FALSE	FALSE
Pro_3710	TRUE	FALSE	FALSE	FALSE
Pro_3716	FALSE	TRUE	FALSE	TRUE
Pro_3719	TRUE	FALSE	FALSE	FALSE
Pro_3721	FALSE	FALSE	FALSE	TRUE
Pro_3722	TRUE	FALSE	FALSE	FALSE
Pro_3726	FALSE	FALSE	FALSE	TRUE
Pro_3730	FALSE	FALSE	TRUE	FALSE
Pro_3731	FALSE	TRUE	FALSE	FALSE
Pro_3737	FALSE	TRUE	FALSE	FALSE
Pro_3740	FALSE	TRUE	FALSE	FALSE
Pro_3746	TRUE	FALSE	FALSE	FALSE
Pro_3747	FALSE	TRUE	FALSE	FALSE
Pro_3752	FALSE	FALSE	FALSE	TRUE
Pro_3754	TRUE	FALSE	FALSE	FALSE
Pro_3764	FALSE	TRUE	FALSE	FALSE
Pro_3767	TRUE	TRUE	FALSE	FALSE
Pro_3770	FALSE	TRUE	FALSE	FALSE
Pro_3772	FALSE	FALSE	FALSE	TRUE
Pro_3776	FALSE	TRUE	FALSE	FALSE
Pro_3778	FALSE	FALSE	FALSE	TRUE
Pro_3786	TRUE	FALSE	FALSE	FALSE
Pro_3787	FALSE	TRUE	FALSE	FALSE
Pro_3796	TRUE	FALSE	FALSE	FALSE
Pro_3802	FALSE	TRUE	FALSE	FALSE
Pro_3803	TRUE	FALSE	FALSE	TRUE
Pro_3809	TRUE	FALSE	FALSE	FALSE
Pro_3812	FALSE	TRUE	FALSE	TRUE
Pro_3814	TRUE	FALSE	TRUE	FALSE
Pro_3818	FALSE	TRUE	FALSE	FALSE
Pro_3819	TRUE	FALSE	FALSE	FALSE
Pro_3823	FALSE	FALSE	TRUE	TRUE
Pro_3827	TRUE	FALSE	FALSE	FALSE
Pro_3831	FALSE	TRUE	FALSE	TRUE
Pro_3834	TRUE	FALSE	FALSE	FALSE
Pro_3840	FALSE	TRUE	FALSE	FALSE
Pro_3841	FALSE	TRUE	FALSE	FALSE
Pro_3843	FALSE	TRUE	FALSE	FALSE
Pro_3846	FALSE	TRUE	FALSE	FALSE
Pro_3848	TRUE	FALSE	FALSE	FALSE
Pro_3854	FALSE	FALSE	FALSE	TRUE
Pro_3855	TRUE	FALSE	FALSE	FALSE
Pro_3856	FALSE	TRUE	FALSE	FALSE
Pro_3857	FALSE	FALSE	FALSE	TRUE
Pro_3861	TRUE	TRUE	FALSE	FALSE
Pro_3867	TRUE	FALSE	FALSE	FALSE
Pro_3871	FALSE	TRUE	TRUE	FALSE
Pro_3883	FALSE	FALSE	TRUE	FALSE
Pro_3885	FALSE	FALSE	TRUE	FALSE
Pro_3886	FALSE	TRUE	FALSE	FALSE
Pro_3887	TRUE	TRUE	TRUE	TRUE
Pro_3890	TRUE	FALSE	FALSE	FALSE
Pro_3891	FALSE	FALSE	TRUE	TRUE
Pro_3893	FALSE	FALSE	FALSE	TRUE
Pro_3897	FALSE	TRUE	FALSE	TRUE
Pro_3899	TRUE	FALSE	FALSE	FALSE
Pro_3902	FALSE	TRUE	FALSE	FALSE
Pro_3904	FALSE	TRUE	FALSE	FALSE
Pro_3906	FALSE	FALSE	TRUE	FALSE
Pro_3909	FALSE	FALSE	FALSE	TRUE
Pro_3912	TRUE	FALSE	FALSE	FALSE
Pro_3916	FALSE	FALSE	FALSE	TRUE
Pro_3918	FALSE	TRUE	FALSE	TRUE
Pro_3924	TRUE	TRUE	FALSE	FALSE
Pro_3926	FALSE	TRUE	FALSE	FALSE
Pro_3933	FALSE	TRUE	FALSE	FALSE
Pro_3938	TRUE	FALSE	FALSE	TRUE
Pro_3942	FALSE	FALSE	TRUE	TRUE
Pro_3945	FALSE	FALSE	FALSE	TRUE
Pro_3946	FALSE	FALSE	TRUE	FALSE
Pro_3950	FALSE	FALSE	FALSE	TRUE
Pro_3952	FALSE	FALSE	TRUE	FALSE
Pro_3953	TRUE	FALSE	FALSE	FALSE
Pro_3957	TRUE	FALSE	FALSE	FALSE
Pro_3965	FALSE	TRUE	FALSE	FALSE
Pro_3967	TRUE	FALSE	FALSE	FALSE
Pro_3970	FALSE	TRUE	FALSE	FALSE
Pro_3973	TRUE	FALSE	FALSE	FALSE
Pro_3974	FALSE	TRUE	FALSE	FALSE
Pro_3975	FALSE	FALSE	TRUE	FALSE
Pro_3978	FALSE	FALSE	TRUE	FALSE
Pro_3982	FALSE	FALSE	TRUE	FALSE
Pro_3984	FALSE	FALSE	TRUE	FALSE
Pro_3994	FALSE	TRUE	FALSE	FALSE
Pro_4005	TRUE	FALSE	FALSE	FALSE
Pro_4007	FALSE	TRUE	FALSE	FALSE
Pro_4009	FALSE	FALSE	TRUE	FALSE
Pro_4019	FALSE	FALSE	FALSE	TRUE
Pro_4021	FALSE	FALSE	FALSE	TRUE
Pro_4027	TRUE	FALSE	FALSE	FALSE
Pro_4039	TRUE	TRUE	FALSE	FALSE
Pro_4040	FALSE	TRUE	FALSE	FALSE
Pro_4042	FALSE	TRUE	TRUE	FALSE
Pro_4043	FALSE	TRUE	FALSE	FALSE
Pro_4044	TRUE	TRUE	FALSE	FALSE
Pro_4053	FALSE	TRUE	FALSE	FALSE
Pro_4056	FALSE	TRUE	TRUE	TRUE
Pro_4058	FALSE	TRUE	FALSE	FALSE
Pro_4060	TRUE	FALSE	FALSE	TRUE
Pro_4061	TRUE	FALSE	FALSE	FALSE
Pro_4073	FALSE	TRUE	FALSE	FALSE
Pro_4074	TRUE	FALSE	FALSE	FALSE
Pro_4078	FALSE	FALSE	FALSE	TRUE
Pro_4079	TRUE	FALSE	FALSE	FALSE
Pro_4085	FALSE	FALSE	TRUE	FALSE
Pro_4090	FALSE	TRUE	FALSE	TRUE
Pro_4092	FALSE	FALSE	FALSE	TRUE
Pro_4099	FALSE	TRUE	FALSE	FALSE
Pro_4100	TRUE	TRUE	TRUE	FALSE
Pro_4105	TRUE	TRUE	FALSE	FALSE
Pro_4106	TRUE	FALSE	FALSE	FALSE
Pro_4109	FALSE	FALSE	TRUE	FALSE
Pro_4111	FALSE	TRUE	FALSE	FALSE
Pro_4117	TRUE	FALSE	FALSE	FALSE
Pro_4119	TRUE	TRUE	TRUE	FALSE
Pro_4127	FALSE	TRUE	FALSE	FALSE
Pro_4130	TRUE	FALSE	FALSE	TRUE
Pro_4133	FALSE	FALSE	FALSE	TRUE
Pro_4135	TRUE	FALSE	FALSE	FALSE
Pro_4137	FALSE	TRUE	FALSE	FALSE
Pro_4138	FALSE	FALSE	FALSE	TRUE
Pro_4141	FALSE	FALSE	TRUE	FALSE
Pro_4143	FALSE	FALSE	FALSE	TRUE
Pro_4149	FALSE	FALSE	TRUE	FALSE
Pro_4150	FALSE	FALSE	TRUE	FALSE
Pro_4152	FALSE	FALSE	FALSE	TRUE
Pro_4154	TRUE	TRUE	FALSE	TRUE
Pro_4175	FALSE	TRUE	FALSE	FALSE
Pro_4189	TRUE	TRUE	FALSE	FALSE
Pro_4190	TRUE	FALSE	FALSE	FALSE
Pro_4194	TRUE	FALSE	FALSE	FALSE
Pro_4200	TRUE	TRUE	FALSE	FALSE
Pro_4204	TRUE	TRUE	FALSE	FALSE
Pro_4209	FALSE	FALSE	TRUE	FALSE
Pro_4211	TRUE	TRUE	TRUE	FALSE
Pro_4219	FALSE	FALSE	FALSE	TRUE
Pro_4228	FALSE	FALSE	FALSE	TRUE
Pro_4232	TRUE	FALSE	TRUE	TRUE
Pro_4236	TRUE	FALSE	FALSE	FALSE
Pro_4248	TRUE	FALSE	TRUE	TRUE
Pro_4256	FALSE	FALSE	TRUE	FALSE
Pro_4261	FALSE	FALSE	FALSE	TRUE
Pro_4267	FALSE	FALSE	FALSE	TRUE
Pro_4269	TRUE	TRUE	FALSE	FALSE
Pro_4270	FALSE	FALSE	TRUE	TRUE
Pro_4271	FALSE	TRUE	FALSE	FALSE
Pro_4272	FALSE	TRUE	FALSE	FALSE
Pro_4280	TRUE	TRUE	TRUE	TRUE
Pro_4283	FALSE	TRUE	FALSE	FALSE
Pro_4287	TRUE	FALSE	FALSE	FALSE
Pro_4289	FALSE	FALSE	FALSE	TRUE
Pro_4293	TRUE	TRUE	FALSE	TRUE
Pro_4311	FALSE	TRUE	FALSE	FALSE
Pro_4316	FALSE	FALSE	TRUE	FALSE
Pro_4332	FALSE	FALSE	FALSE	TRUE
Pro_4334	TRUE	FALSE	FALSE	FALSE
Pro_4335	FALSE	FALSE	FALSE	TRUE
Pro_4337	FALSE	TRUE	FALSE	TRUE
Pro_4359	TRUE	FALSE	FALSE	FALSE
Pro_4368	FALSE	FALSE	TRUE	TRUE
Pro_4371	TRUE	FALSE	TRUE	FALSE
Pro_4374	FALSE	TRUE	TRUE	FALSE
Pro_4376	FALSE	TRUE	FALSE	FALSE
Pro_4379	FALSE	FALSE	TRUE	TRUE
Pro_4383	FALSE	TRUE	FALSE	FALSE
Pro_4385	FALSE	FALSE	TRUE	TRUE
Pro_4388	TRUE	FALSE	FALSE	FALSE
Pro_4390	FALSE	TRUE	FALSE	FALSE
Pro_4395	FALSE	TRUE	FALSE	FALSE
Pro_4399	FALSE	TRUE	FALSE	FALSE
Pro_4400	FALSE	FALSE	TRUE	FALSE
Pro_4401	FALSE	FALSE	FALSE	TRUE
Pro_4402	FALSE	FALSE	TRUE	FALSE
Pro_4403	FALSE	FALSE	FALSE	TRUE
Pro_4404	FALSE	FALSE	TRUE	FALSE
Pro_4413	FALSE	FALSE	TRUE	FALSE
Pro_4422	TRUE	TRUE	FALSE	FALSE
Pro_4423	TRUE	FALSE	FALSE	FALSE
Pro_4425	TRUE	FALSE	FALSE	FALSE
Pro_4429	FALSE	TRUE	TRUE	FALSE
Pro_4430	FALSE	FALSE	TRUE	FALSE
Pro_4431	FALSE	TRUE	FALSE	FALSE
Pro_4437	FALSE	TRUE	FALSE	FALSE
Pro_4438	FALSE	TRUE	FALSE	FALSE
Pro_4440	TRUE	FALSE	FALSE	FALSE
Pro_4441	FALSE	TRUE	FALSE	FALSE
Pro_4445	TRUE	FALSE	FALSE	FALSE
Pro_4446	FALSE	TRUE	FALSE	TRUE
Pro_4447	FALSE	FALSE	TRUE	TRUE
Pro_4448	FALSE	TRUE	TRUE	FALSE
Pro_4451	TRUE	TRUE	FALSE	FALSE
Pro_4453	FALSE	TRUE	FALSE	TRUE
Pro_4454	FALSE	TRUE	FALSE	FALSE
Pro_4456	FALSE	FALSE	FALSE	TRUE
Pro_4460	FALSE	TRUE	FALSE	FALSE
Pro_4462	FALSE	TRUE	FALSE	TRUE
Pro_4466	FALSE	FALSE	FALSE	TRUE
Pro_4468	FALSE	TRUE	FALSE	FALSE
Pro_4469	FALSE	FALSE	FALSE	TRUE
Pro_4470	FALSE	TRUE	FALSE	FALSE
Pro_4472	FALSE	TRUE	TRUE	TRUE
Pro_4474	FALSE	TRUE	TRUE	TRUE
Pro_4476	TRUE	FALSE	FALSE	TRUE
Pro_4478	TRUE	FALSE	FALSE	FALSE
Pro_4480	TRUE	FALSE	FALSE	FALSE
Pro_4481	TRUE	FALSE	FALSE	FALSE
Pro_4483	FALSE	FALSE	TRUE	FALSE
Pro_4484	FALSE	FALSE	TRUE	FALSE
Pro_4485	FALSE	TRUE	FALSE	FALSE
Pro_4486	TRUE	FALSE	FALSE	FALSE
Pro_4488	FALSE	TRUE	FALSE	FALSE
Pro_4489	TRUE	FALSE	FALSE	FALSE
Pro_4493	FALSE	FALSE	TRUE	TRUE
Pro_4496	TRUE	FALSE	FALSE	FALSE
Pro_4498	FALSE	FALSE	TRUE	FALSE
Pro_4499	FALSE	FALSE	TRUE	TRUE
Pro_4505	TRUE	FALSE	FALSE	FALSE
Pro_4508	TRUE	FALSE	FALSE	FALSE
Pro_4509	FALSE	TRUE	FALSE	FALSE
Pro_4510	FALSE	TRUE	FALSE	FALSE
Pro_4511	FALSE	TRUE	TRUE	TRUE
Pro_4513	TRUE	TRUE	FALSE	FALSE
Pro_4514	FALSE	FALSE	TRUE	FALSE
Pro_4516	FALSE	TRUE	FALSE	FALSE
Pro_4517	TRUE	FALSE	FALSE	FALSE
Pro_4518	FALSE	TRUE	FALSE	FALSE
Pro_4519	FALSE	FALSE	TRUE	FALSE
Pro_4522	TRUE	FALSE	FALSE	FALSE
Pro_4527	FALSE	FALSE	FALSE	TRUE
Pro_4529	TRUE	TRUE	TRUE	TRUE
Pro_4531	FALSE	FALSE	FALSE	TRUE
Pro_4533	TRUE	FALSE	FALSE	FALSE
Pro_4534	FALSE	FALSE	TRUE	FALSE
Pro_4536	TRUE	FALSE	FALSE	FALSE
Pro_4545	TRUE	TRUE	FALSE	FALSE
Pro_4547	FALSE	FALSE	TRUE	TRUE
Pro_4549	TRUE	FALSE	FALSE	FALSE
Pro_4552	TRUE	FALSE	FALSE	FALSE
Pro_4553	FALSE	FALSE	TRUE	TRUE
Pro_4554	FALSE	TRUE	FALSE	FALSE
Pro_4562	TRUE	TRUE	FALSE	FALSE
Pro_4563	FALSE	TRUE	FALSE	FALSE
Pro_4564	TRUE	FALSE	FALSE	FALSE
Pro_4566	TRUE	FALSE	FALSE	FALSE
Pro_4568	FALSE	FALSE	FALSE	TRUE
Pro_4569	FALSE	TRUE	FALSE	FALSE
Pro_4573	FALSE	TRUE	FALSE	FALSE
Pro_4574	FALSE	FALSE	TRUE	TRUE
Pro_4575	FALSE	TRUE	FALSE	FALSE
Pro_4580	TRUE	FALSE	FALSE	FALSE
Pro_4581	FALSE	FALSE	FALSE	TRUE
Pro_4584	FALSE	TRUE	FALSE	FALSE
Pro_4589	TRUE	TRUE	FALSE	FALSE
Pro_4594	FALSE	TRUE	TRUE	FALSE
Pro_4595	FALSE	TRUE	FALSE	FALSE
Pro_4596	FALSE	FALSE	FALSE	TRUE
Pro_4599	TRUE	FALSE	FALSE	FALSE
Pro_4601	TRUE	FALSE	FALSE	FALSE
Pro_4603	FALSE	TRUE	FALSE	FALSE
Pro_4604	FALSE	FALSE	FALSE	TRUE
Pro_4616	FALSE	FALSE	FALSE	TRUE
Pro_4617	FALSE	TRUE	FALSE	FALSE
Pro_4618	TRUE	FALSE	TRUE	FALSE
Pro_4620	FALSE	TRUE	FALSE	FALSE
Pro_4625	FALSE	FALSE	FALSE	TRUE
Pro_4632	FALSE	TRUE	FALSE	FALSE
Pro_4634	FALSE	TRUE	FALSE	FALSE
Pro_4635	FALSE	TRUE	FALSE	TRUE
Pro_4637	FALSE	TRUE	FALSE	FALSE
Pro_4638	FALSE	FALSE	TRUE	FALSE
Pro_4639	FALSE	TRUE	FALSE	FALSE
Pro_4640	FALSE	FALSE	TRUE	FALSE
Pro_4641	TRUE	TRUE	FALSE	FALSE
Pro_4642	FALSE	FALSE	TRUE	FALSE
Pro_4643	FALSE	FALSE	FALSE	TRUE
Pro_4644	TRUE	FALSE	FALSE	FALSE
Pro_4646	TRUE	TRUE	TRUE	FALSE
Pro_4647	TRUE	FALSE	FALSE	FALSE
Pro_4648	FALSE	FALSE	FALSE	TRUE
Pro_4659	FALSE	TRUE	FALSE	FALSE
Pro_4664	FALSE	FALSE	FALSE	TRUE
Pro_4665	FALSE	TRUE	FALSE	FALSE
Pro_4667	FALSE	FALSE	TRUE	FALSE
Pro_4668	FALSE	FALSE	TRUE	FALSE
Pro_4674	FALSE	TRUE	FALSE	FALSE
Pro_4675	TRUE	FALSE	FALSE	FALSE
Pro_4679	FALSE	FALSE	TRUE	FALSE
Pro_4684	FALSE	FALSE	TRUE	FALSE
Pro_4685	FALSE	TRUE	FALSE	FALSE
Pro_4689	FALSE	FALSE	TRUE	TRUE
Pro_4695	FALSE	FALSE	FALSE	TRUE
Pro_4705	TRUE	FALSE	FALSE	FALSE
Pro_4708	FALSE	FALSE	TRUE	FALSE
Pro_4711	FALSE	FALSE	TRUE	FALSE
Pro_4713	FALSE	TRUE	FALSE	FALSE
Pro_4717	FALSE	TRUE	FALSE	FALSE
Pro_4724	FALSE	FALSE	FALSE	TRUE
Pro_4727	FALSE	TRUE	TRUE	TRUE
Pro_4733	TRUE	FALSE	FALSE	FALSE
Pro_4734	FALSE	FALSE	FALSE	TRUE
Pro_4742	FALSE	TRUE	FALSE	FALSE
Pro_4745	TRUE	FALSE	FALSE	FALSE
Pro_4750	FALSE	TRUE	TRUE	FALSE
Pro_4751	FALSE	TRUE	FALSE	FALSE
Pro_4755	FALSE	FALSE	FALSE	TRUE
Pro_4756	TRUE	FALSE	TRUE	FALSE
Pro_4759	FALSE	FALSE	TRUE	TRUE
Pro_4761	FALSE	FALSE	FALSE	TRUE
Pro_4762	FALSE	FALSE	TRUE	TRUE
Pro_4763	FALSE	FALSE	FALSE	TRUE
Pro_4767	FALSE	FALSE	FALSE	TRUE
Pro_4768	FALSE	FALSE	FALSE	TRUE
Pro_4771	TRUE	FALSE	FALSE	FALSE
Pro_4772	TRUE	FALSE	FALSE	FALSE
Pro_4773	FALSE	FALSE	TRUE	FALSE
Pro_4780	TRUE	FALSE	FALSE	TRUE
Pro_4781	FALSE	TRUE	TRUE	TRUE
Pro_4782	FALSE	TRUE	FALSE	FALSE
Pro_4783	TRUE	FALSE	FALSE	FALSE
Pro_4784	FALSE	TRUE	FALSE	FALSE
Pro_4785	FALSE	TRUE	FALSE	FALSE
Pro_4786	FALSE	FALSE	FALSE	TRUE
Pro_4787	FALSE	FALSE	TRUE	FALSE
Pro_4788	FALSE	TRUE	FALSE	TRUE
Pro_4789	FALSE	TRUE	FALSE	FALSE
Pro_4790	FALSE	TRUE	FALSE	FALSE
Pro_4791	FALSE	FALSE	FALSE	TRUE
Pro_4793	FALSE	TRUE	FALSE	FALSE
Pro_4797	FALSE	FALSE	TRUE	FALSE
Pro_4803	FALSE	FALSE	TRUE	TRUE
Pro_4804	FALSE	TRUE	FALSE	FALSE
Pro_4809	FALSE	TRUE	FALSE	FALSE
Pro_4811	FALSE	TRUE	FALSE	FALSE
Pro_4813	FALSE	TRUE	FALSE	FALSE
Pro_4814	TRUE	FALSE	FALSE	TRUE
Pro_4815	FALSE	FALSE	FALSE	TRUE
Pro_4816	FALSE	TRUE	FALSE	FALSE
Pro_4818	TRUE	FALSE	FALSE	FALSE
Pro_4819	TRUE	FALSE	FALSE	FALSE
Pro_4820	TRUE	FALSE	FALSE	FALSE
Pro_4823	FALSE	TRUE	FALSE	FALSE
Pro_4824	FALSE	TRUE	FALSE	FALSE
Pro_4825	FALSE	FALSE	TRUE	TRUE
Pro_4827	FALSE	TRUE	FALSE	FALSE
Pro_4829	FALSE	TRUE	FALSE	FALSE
Pro_4832	FALSE	TRUE	FALSE	FALSE
Pro_4834	FALSE	TRUE	FALSE	FALSE
Pro_4835	FALSE	TRUE	FALSE	FALSE
Pro_4836	FALSE	FALSE	TRUE	TRUE
Pro_4842	FALSE	TRUE	FALSE	FALSE
Pro_4846	TRUE	FALSE	FALSE	FALSE
Pro_4847	TRUE	FALSE	FALSE	FALSE
Pro_4857	FALSE	TRUE	FALSE	TRUE
Pro_4861	TRUE	TRUE	TRUE	FALSE
Pro_4862	FALSE	TRUE	FALSE	FALSE
Pro_4864	FALSE	TRUE	FALSE	FALSE

## Sheet: D16 vs D20
Differential expressed proteins between Dulihuang at 16 DAF and Dulihuang at 20 DAF
ID	D16-1	D16-2	D16-3	D20-1	D20-2	D20-3	Fold_Change	p_value
Pro_3	10013343	9991760	10370931	35708732	33715136	44236184	0.267253	0.0131424
Pro_5	476997	560452	560004	146248	97484.4	113500	4.47175	0.000934082
Pro_8	6032.42	4597.04	13542.8	33066.5	32984.9	33794	0.242097	0.0113506
Pro_14	653018	697855	755061	1.97912e+06	1.98723e+06	1.99963e+06	0.352991	0.000331869
Pro_18	5813059	5.7513e+06	6.25769e+06	18515340	20354220	18922922	0.30838	0.000856051
Pro_19	8202.22	8284.09	10206.9	63886.8	61511.9	64597.3	0.140493	3.68753E-06
Pro_21	2.02525e+06	1.97585e+06	1.86527e+06	4.81909e+06	4985248	4.9323e+06	0.39808	1.70587E-06
Pro_23	93727.3	52911.5	36027.5	207914	197216	244351	0.281249	0.00249389
Pro_27	665592	504264	525287	228298	149831	145132	3.23958	0.00614354
Pro_28	81996.5	83361.1	77608.6	36396.2	36596.3	32334.7	2.30678	4.66803E-05
Pro_35	22375.4	39820.2	36611	0.448387	9403.82	7985.16	5.68199	0.019847
Pro_36	824779	797326	839837	356552	379889	355362	2.25493	2.70514E-05
Pro_38	20237154	19761322	19459858	4.4411e+06	4.4179e+06	4366384	4.49577	0.000189971
Pro_39	172020	160186	172510	0.448387	31193	37925.4	7.30215	0.00314731
Pro_40	314983	313865	329822	155993	166533	152217	2.01935	2.29798E-05
Pro_43	158010	153740	135385	373867	374555	352614	0.406104	2.65186E-05
Pro_44	50328.7	46461.4	44630.1	17508.2	6121.74	1996.39	5.51854	0.00791919
Pro_45	45964	45670.2	46036.8	2850.9	0.448387	3447.69	21.8559	0.000520472
Pro_46	262093	259455	256409	46379.1	66588.7	46858.5	4.86751	0.000572775
Pro_47	751728	732087	687167	2.04968e+06	2.04183e+06	2.12712e+06	0.349109	6.61055E-06
Pro_48	312128	325680	331280	132200	141880	129669	2.40023	3.55441E-05
Pro_50	161359	156507	162875	58840.9	83227.8	76415.1	2.20035	0.00446566
Pro_52	111400	106775	102562	18654.6	19326.3	22682.9	5.28712	9.88628E-05
Pro_54	1.13944e+06	1.24978e+06	1.14577e+06	489422	562381	546629	2.21153	0.000327214
Pro_56	123497	117534	118834	45438.6	49023.4	54684.9	2.41282	7.42331E-05
Pro_57	463344	421939	464800	124722	122982	148577	3.40688	0.000182272
Pro_58	42618.9	29506.9	30765.7	11011.1	8273.75	11883.4	3.30116	0.0232736
Pro_59	203610	220528	212868	85196	81901	84450.1	2.53235	0.000982372
Pro_61	784718	804810	826921	56654.5	57142.8	68771	13.2359	7.31684E-05
Pro_62	187227	154075	161388	1.88198e+06	1.91573e+06	1.81175e+06	0.0896146	8.96638E-05
Pro_64	173827	77663.2	69978.2	491244	493802	534443	0.211564	0.00261705
Pro_65	1.34901e+06	1.30805e+06	1.28578e+06	5.45927e+06	5.20206e+06	5577998	0.242796	0.000543144
Pro_66	80300.4	45845.4	48336.9	133227	122022	111148	0.476211	0.0132636
Pro_67	312082	304259	308183	118606	117436	118369	2.60862	9.94236E-05
Pro_69	313266	301713	310124	80651	74929.7	58953.4	4.31215	5.85031E-05
Pro_73	22902.2	19931	24128	7110.54	10912.1	7830.11	2.59009	0.00132946
Pro_77	66480	69088	63666.7	33737.5	23102.8	17812.3	2.66883	0.00734532
Pro_79	187100	215202	207035	92591.8	85587.1	86181.7	2.30495	0.00324452
Pro_82	110676	94668	81829.3	44942.8	38862.9	41825.1	2.28585	0.0195401
Pro_84	4548	0.448387	0.448387	13849.7	16735.6	11496.5	0.108096	0.00429217
Pro_86	82253.3	65709.1	68563.6	26968.8	27300.7	31606.9	2.52137	0.00899775
Pro_87	905888	902962	872886	2247445	2.33611e+06	2387208	0.384712	0.000409527
Pro_90	149025	141375	148158	56819.8	98783.6	58453.6	2.04879	0.0288945
Pro_92	26136078	26298256	27210882	10580930	9777749	9697924	2.64984	3.89845E-06
Pro_96	186105	193586	201557	467898	462516	457145	0.4189	3.42426E-06
Pro_97	18902.9	15857.8	10563.8	61766.4	57457.8	35098.3	0.2937	0.0390388
Pro_98	343344	322252	327690	146744	152441	133106	2.29772	2.77051E-05
Pro_99	36987.3	37950.5	39947.6	7993.86	21951.8	6730.94	3.1324	0.0299867
Pro_104	16261.1	14621.9	17736.7	0.448387	8323.08	6514.43	3.27671	0.0350409
Pro_114	36863.8	35909.4	40898.9	0.448387	0.448387	622.59	182.317	0.00138842
Pro_118	313840	299042	306188	105292	114225	132952	2.60752	0.00024132
Pro_120	170475	161169	168724	65559.3	58704.2	58941.8	2.73119	1.34681E-05
Pro_121	125539	126096	136149	43207.5	35425.2	41309.6	3.23308	7.38977E-05
Pro_124	120317	120730	120160	59364.2	54104.1	51604.8	2.18816	0.00115692
Pro_127	14087.3	28736.8	28062.6	5014.29	4224.6	0.448387	7.67227	0.0393189
Pro_130	37361.8	39229.1	44633.1	0.448387	0.448387	7573.19	16.0051	0.000384168
Pro_133	7893.24	0.448387	4010.25	34314.8	34311.1	36705.8	0.113014	0.00244559
Pro_139	107684	108671	103772	51795.8	47923.7	50223.8	2.13499	1.38544E-05
Pro_141	142634	120387	149902	19179	13451.3	23109.6	7.40804	0.00292161
Pro_142	149605	236019	228035	12979.3	9638.63	137590	3.83039	0.0481372
Pro_147	76395	71158.8	73747.6	151118	158320	163305	0.468122	0.000404439
Pro_149	44738.1	40291.7	41755.8	12739.6	17260	20600.2	2.50565	0.00181114
Pro_150	8673.3	4883.63	7480.62	51946.9	50823.8	55065	0.133288	1.2908E-05
Pro_151	16515.3	17052.9	14280.5	48997	42833.6	51102.7	0.334762	0.0029743
Pro_155	38822.7	36126.6	34761.4	141350	135489	149809	0.257146	0.000738293
Pro_157	209162	202712	194423	84456.9	69823	86141.5	2.52181	7.00614E-05
Pro_158	76877.2	87604.5	76964.2	37556.4	33681.1	36904.9	2.23266	0.0032174
Pro_159	186703	170813	168510	15233.7	26498.3	19724.1	8.55937	0.000112031
Pro_160	12924.9	15527.2	19595.6	2047.25	0.448387	0.448387	23.4591	0.00924307
Pro_162	50140.4	47548.6	47079.1	26022.4	16289	24852.4	2.15544	0.00882903
Pro_166	166512	161147	163431	33033.2	27855.8	31418.7	5.32015	4.3515E-07
Pro_173	23543.2	31807.8	30791	11612	9846.31	11388.5	2.62254	0.0172805
[truncated: 1,590 more rows]

## Sheet: D16 vs D36
Differential expressed proteins between Dulihuang at 16 DAF and Dulihuang at 36 DAF
[truncated: 1,731 more rows]

## Sheet: D16 vs D42
Differential expressed proteins between Dulihuang at 16 DAF and Dulihuang at 42 DAF
[truncated: 1,767 more rows]

[truncated: 27 more sheets: D20 vs D36, D20 vs D42, D36 vs D42, K16 vs K20, K16 vs K36, K16 vs K42, K20 vs K36, K20 vs K42, K36 vs K42, H16 vs H20, H16 vs H36, H16 vs H42, H20 vs H36, H20 vs H42, H36 vs H42, D16 vs H16, D20 vs H20, D36 vs H36, D42 vs H42, D16 vs K16 …]
