# Supplementary material for: Integrated Metabolomics and Proteomics Analyses of the Grain-Filling Process and Differences in the Quality of Tibetan Hulless Barleys
Source: Plants (Basel). 2025 Jun 25;14(13):1946. doi: 10.3390/plants14131946 (PMC12251650; doi:10.3390/plants14131946)
Supplement: Supplementary file 1 [file plants-14-01946-s001.zip › Supporting information/Supplementary Table/Table S7. PPI networks information of DEPs in Dulihuang vs Kunlun 14, Dulihuang vs Heilaoya, Kunlun 14 vs Heilaoya groups..xlsx]

## Sheet: D vs K
PPI networks information of DEPs in Dulihuang vs Kunlun 14
node1	node2	node1_string_id	node2_string_id	neighborhood_on_chromosome	gene_fusion	phylogenetic_cooccurrence	homology	coexpression	experimentally_determined_interaction	database_annotated	automated_textmining	combined_score
A0A287G590	F2DS97_HORVV	112509.A0A287G590	112509.F2DS97	0	0	0	0	0	0.073	0.493	0.049	0.514
A0A287G590	A0A287PVY6	112509.A0A287G590	112509.A0A287PVY6	0	0	0	0	0.049	0	0.521	0.047	0.527
A0A287G590	A0A287MHI9	112509.A0A287G590	112509.A0A287MHI9	0	0	0	0	0.09	0	0.513	0	0.537
A0A287GAZ3	F2DQG9_HORVV	112509.A0A287GAZ3	112509.F2DQG9	0	0	0	0	0.102	0	0.463	0.082	0.518
A0A287GAZ3	F2D1J5_HORVV	112509.A0A287GAZ3	112509.F2D1J5	0	0	0	0	0	0	0.55	0.044	0.551
A0A287GAZ3	F2E6J2_HORVV	112509.A0A287GAZ3	112509.F2E6J2	0	0	0	0	0.11	0.1	0.702	0.051	0.743
A0A287GAZ3	F2CWL4_HORVV	112509.A0A287GAZ3	112509.F2CWL4	0	0	0.145	0.793	0	0	0.789	0	0.811
A0A287GAZ3	A0A287PF84	112509.A0A287GAZ3	112509.A0A287PF84	0	0	0.138	0.806	0	0	0.828	0	0.845
A0A287GAZ3	F2CYS4_HORVV	112509.A0A287GAZ3	112509.F2CYS4	0	0	0	0	0.11	0.1	0.815	0.283	0.879
A0A287GYZ2	A0A287WL23	112509.A0A287GYZ2	112509.A0A287WL23	0.157	0	0	0	0.199	0	0	0.223	0.429
A0A287GYZ2	F2CTX3_HORVV	112509.A0A287GYZ2	112509.F2CTX3	0	0	0	0	0.083	0.096	0.323	0.104	0.429
A0A287GYZ2	A0A287PU65	112509.A0A287GYZ2	112509.A0A287PU65	0	0	0	0	0.083	0.096	0.323	0.104	0.429
A0A287GYZ2	F2DCF2_HORVV	112509.A0A287GYZ2	112509.F2DCF2	0.162	0	0	0	0	0.153	0.524	0.046	0.634
A0A287GYZ2	F2DUF5_HORVV	112509.A0A287GYZ2	112509.F2DUF5	0	0	0	0	0.738	0	0	0	0.738
A0A287HLW9	F2D5Z0_HORVV	112509.A0A287HLW9	112509.F2D5Z0	0	0	0	0	0.066	0	0.51	0.109	0.556
A0A287HLW9	F2CSY6_HORVV	112509.A0A287HLW9	112509.F2CSY6	0	0	0	0	0.066	0	0.51	0.186	0.594
A0A287HLW9	F2CWR0_HORVV	112509.A0A287HLW9	112509.F2CWR0	0.137	0	0	0	0.092	0.074	0.553	0.2	0.693
A0A287L8C4	F2CUU1_HORVV	112509.A0A287L8C4	112509.F2CUU1	0	0	0	0	0	0	0.52	0.041	0.52
A0A287L8C4	F2DG10_HORVV	112509.A0A287L8C4	112509.F2DG10	0	0	0	0	0	0	0.652	0.047	0.654
A0A287L8C4	A0A287WU39	112509.A0A287L8C4	112509.A0A287WU39	0	0	0	0	0	0.156	0.636	0.111	0.703
A0A287L8C4	A0A287MHI9	112509.A0A287L8C4	112509.A0A287MHI9	0	0	0	0	0.053	0.688	0.548	0.047	0.855
A0A287MHI9	F2DUF3_HORVV	112509.A0A287MHI9	112509.F2DUF3	0	0	0	0	0	0	0.502	0.047	0.505
A0A287MHI9	F2D5X1_HORVV	112509.A0A287MHI9	112509.F2D5X1	0	0	0	0	0	0	0.511	0.047	0.514
A0A287MHI9	F2E1A0_HORVV	112509.A0A287MHI9	112509.F2E1A0	0	0	0	0	0	0.523	0	0	0.523
A0A287MHI9	F2EFF0_HORVV	112509.A0A287MHI9	112509.F2EFF0	0	0	0	0	0	0	0.562	0.046	0.564
A0A287MHI9	F2DG10_HORVV	112509.A0A287MHI9	112509.F2DG10	0	0	0	0	0	0.081	0.576	0.084	0.611
A0A287MHI9	F2DLH9_HORVV	112509.A0A287MHI9	112509.F2DLH9	0	0	0	0	0	0.68	0	0	0.68
A0A287MHI9	F2D101_HORVV	112509.A0A287MHI9	112509.F2D101	0	0	0	0	0	0.709	0	0	0.709
A0A287MHI9	F2EJL5_HORVV	112509.A0A287MHI9	112509.F2EJL5	0	0	0	0	0.085	0	0.688	0.196	0.75
A0A287NQU3	F2CV67_HORVV	112509.A0A287NQU3	112509.F2CV67	0	0	0	0	0	0.072	0.513	0	0.528
A0A287NQU3	F2DE93_HORVV	112509.A0A287NQU3	112509.F2DE93	0	0	0	0	0.051	0.694	0	0	0.697
A0A287NQU3	F2DLH9_HORVV	112509.A0A287NQU3	112509.F2DLH9	0	0	0	0	0.176	0.679	0	0.047	0.725
A0A287NQU3	M0XA42_HORVV	112509.A0A287NQU3	112509.M0XA42	0	0	0	0	0.048	0.184	0.684	0.042	0.733
A0A287NQU3	F2DS83_HORVV	112509.A0A287NQU3	112509.F2DS83	0	0	0	0	0	0.184	0.764	0	0.799
A0A287NQU3	F2DG10_HORVV	112509.A0A287NQU3	112509.F2DG10	0	0	0	0	0	0.617	0.647	0.091	0.866
A0A287PF84	F2DQG9_HORVV	112509.A0A287PF84	112509.F2DQG9	0	0	0	0	0.102	0	0.463	0.082	0.518
A0A287PF84	F2D1J5_HORVV	112509.A0A287PF84	112509.F2D1J5	0	0	0	0	0	0	0.55	0.044	0.551
A0A287PF84	F2E6J2_HORVV	112509.A0A287PF84	112509.F2E6J2	0	0	0	0	0.11	0.1	0.702	0.051	0.743
A0A287PF84	F2CWL4_HORVV	112509.A0A287PF84	112509.F2CWL4	0	0	0.063	0.955	0	0	0.789	0	0.793
A0A287PF84	F2CYS4_HORVV	112509.A0A287PF84	112509.F2CYS4	0	0	0	0	0.11	0.1	0.775	0.204	0.837
A0A287PU65	F2DS97_HORVV	112509.A0A287PU65	112509.F2DS97	0	0	0	0	0	0.134	0.412	0.086	0.493
A0A287PU65	F2D465_HORVV	112509.A0A287PU65	112509.F2D465	0	0	0	0	0	0.066	0.505	0.123	0.559
A0A287PU65	PR-17d	112509.A0A287PU65	112509.A7YA66	0	0	0	0	0	0.066	0.505	0.123	0.559
A0A287PU65	F2E1A0_HORVV	112509.A0A287PU65	112509.F2E1A0	0	0	0	0	0.082	0.16	0.542	0.041	0.615
A0A287PVY6	F2DS97_HORVV	112509.A0A287PVY6	112509.F2DS97	0	0	0.144	0.628	0.074	0.195	0.177	0.084	0.431
A0A287S2W4	F2D959_HORVV	112509.A0A287S2W4	112509.F2D959	0	0	0.421	0	0	0	0	0	0.421
A0A287SFZ8	F2CRK1_HORVV	112509.A0A287SFZ8	112509.F2CRK1	0	0	0	0	0.06	0.095	0	0.377	0.423
A0A287SFZ8	F2CPM8_HORVV	112509.A0A287SFZ8	112509.F2CPM8	0	0	0	0	0.056	0.055	0.511	0.05	0.53
A0A287SFZ8	F2CUU1_HORVV	112509.A0A287SFZ8	112509.F2CUU1	0.077	0	0	0	0	0	0.534	0.047	0.554
A0A287SFZ8	F2DVF5_HORVV	112509.A0A287SFZ8	112509.F2DVF5	0	0	0	0	0.183	0.153	0.509	0	0.63
A0A287SXI8	F2DS97_HORVV	112509.A0A287SXI8	112509.F2DS97	0	0	0	0	0	0.156	0.357	0.206	0.531
A0A287SXI8	F2CR51_HORVV	112509.A0A287SXI8	112509.F2CR51	0	0	0	0	0	0.425	0.549	0.078	0.74
A0A287VMP5	F2CRK1_HORVV	112509.A0A287VMP5	112509.F2CRK1	0	0	0	0	0	0.557	0	0.046	0.559
A0A287WL23	B5AAU3_HORVV	112509.A0A287WL23	112509.B5AAU3	0.173	0	0	0	0.081	0	0	0.283	0.407
A0A287WL23	F2EFF0_HORVV	112509.A0A287WL23	112509.F2EFF0	0.156	0	0	0	0.462	0	0	0.047	0.529
A0A287WL23	F2DNM8_HORVV	112509.A0A287WL23	112509.F2DNM8	0	0	0	0	0.231	0.694	0	0	0.754
A0A287WL23	F2E1A0_HORVV	112509.A0A287WL23	112509.F2E1A0	0.153	0	0	0	0.357	0.745	0	0.042	0.849
A0A287WL23	F2D101_HORVV	112509.A0A287WL23	112509.F2D101	0	0	0	0	0.173	0.849	0	0.283	0.902
A0A287WL23	F2DLH9_HORVV	112509.A0A287WL23	112509.F2DLH9	0.176	0	0	0	0.737	0.83	0	0.049	0.96
A0A287WU39	F2CPV3_HORVV	112509.A0A287WU39	112509.F2CPV3	0	0	0	0	0.073	0.671	0	0.217	0.74
B5AAU3_HORVV	F2EFF0_HORVV	112509.B5AAU3	112509.F2EFF0	0.166	0	0	0	0.193	0	0	0.196	0.411
B5AAU3_HORVV	F2CR67_HORVV	112509.B5AAU3	112509.F2CR67	0.151	0	0	0	0.146	0	0	0.256	0.413
B5AAU3_HORVV	M0YJI1_HORVV	112509.B5AAU3	112509.M0YJI1	0.151	0	0	0	0.146	0	0	0.256	0.413
B5AAU3_HORVV	F2DLH9_HORVV	112509.B5AAU3	112509.F2DLH9	0	0	0	0	0.118	0	0	0.363	0.414
B5AAU3_HORVV	F2E7J2_HORVV	112509.B5AAU3	112509.F2E7J2	0	0	0	0	0.126	0	0	0.424	0.475
B5AAU3_HORVV	F2EJL5_HORVV	112509.B5AAU3	112509.F2EJL5	0	0	0	0	0	0	0	0.496	0.495
B5AAU3_HORVV	F2D692_HORVV	112509.B5AAU3	112509.F2D692	0	0	0	0	0.094	0	0.51	0.175	0.601
B5AAU3_HORVV	F2CY41_HORVV	112509.B5AAU3	112509.F2CY41	0.176	0	0	0	0.052	0	0.697	0.286	0.808
B5AAU3_HORVV	M0XN74_HORVV	112509.B5AAU3	112509.M0XN74	0	0	0	0	0	0	0.794	0.206	0.829
B5AAU3_HORVV	F2D5U3_HORVV	112509.B5AAU3	112509.F2D5U3	0.191	0	0	0	0.842	0	0.942	0.618	0.996
CI-2	F2CRK1_HORVV	112509.A8V3P3	112509.F2CRK1	0	0	0	0	0	0.557	0	0.046	0.559
F2CPM8_HORVV	F2CR51_HORVV	112509.F2CPM8	112509.F2CR51	0	0	0	0	0	0	0.517	0.182	0.588
F2CPM8_HORVV	M0XA42_HORVV	112509.F2CPM8	112509.M0XA42	0	0	0	0	0.044	0.067	0.523	0.185	0.606
F2CPM8_HORVV	F2E3X1_HORVV	112509.F2CPM8	112509.F2E3X1	0	0	0	0	0	0	0.665	0.046	0.666
F2CPM8_HORVV	F2CUU1_HORVV	112509.F2CPM8	112509.F2CUU1	0.143	0	0	0	0.049	0	0.615	0.285	0.745
F2CPM8_HORVV	F2E6K4_HORVV	112509.F2CPM8	112509.F2E6K4	0.177	0	0	0	0.611	0	0.794	0.272	0.945
F2CPV3_HORVV	M0YWT6_HORVV	112509.F2CPV3	112509.M0YWT6	0	0	0	0	0	0.698	0	0	0.698
F2CPV3_HORVV	F2DE93_HORVV	112509.F2CPV3	112509.F2DE93	0	0	0	0	0.054	0.758	0.562	0.236	0.913
F2CQ08_HORVV	F2DMF6_HORVV	112509.F2CQ08	112509.F2DMF6	0	0	0	0	0	0	0.534	0.047	0.536
F2CQ08_HORVV	F2EIG0_HORVV	112509.F2CQ08	112509.F2EIG0	0	0	0	0	0	0.103	0.503	0.098	0.562
F2CQ08_HORVV	F2E8B4_HORVV	112509.F2CQ08	112509.F2E8B4	0	0	0	0	0.1	0	0.541	0.048	0.572
F2CQ08_HORVV	F2CWR0_HORVV	112509.F2CQ08	112509.F2CWR0	0	0	0	0	0.052	0.081	0.542	0.176	0.627
F2CQ08_HORVV	F2CR51_HORVV	112509.F2CQ08	112509.F2CR51	0	0	0	0	0.084	0.062	0.53	0.186	0.627
F2CQ08_HORVV	F2CZ51_HORVV	112509.F2CQ08	112509.F2CZ51	0.157	0	0	0	0	0	0.678	0.197	0.762
F2CQ15_HORVV	F2CQI5_HORVV	112509.F2CQ15	112509.F2CQI5	0	0	0	0	0.149	0.869	0.31	0.361	0.944
F2CQ15_HORVV	F2EB28_HORVV	112509.F2CQ15	112509.F2EB28	0	0	0	0	0.149	0.869	0.31	0.361	0.944
F2CQH5_HORVV	F2E8B4_HORVV	112509.F2CQH5	112509.F2E8B4	0	0	0	0	0	0	0.492	0.09	0.517
F2CQH5_HORVV	F2DLH9_HORVV	112509.F2CQH5	112509.F2DLH9	0	0	0	0	0.052	0	0.518	0.152	0.578
F2CQH5_HORVV	M0WRX0_HORVV	112509.F2CQH5	112509.M0WRX0	0.171	0	0	0	0	0	0.525	0	0.589
F2CQH5_HORVV	F2E6J2_HORVV	112509.F2CQH5	112509.F2E6J2	0.166	0	0	0	0.647	0	0.192	0.207	0.786
F2CQH5_HORVV	F2CYS4_HORVV	112509.F2CQH5	112509.F2CYS4	0.166	0	0	0	0.647	0	0.192	0.207	0.786
F2CQH5_HORVV	F2DQG9_HORVV	112509.F2CQH5	112509.F2DQG9	0	0	0	0	0	0	0.766	0.216	0.808
F2CQH5_HORVV	F2CSY6_HORVV	112509.F2CQH5	112509.F2CSY6	0.142	0	0	0	0.343	0.1	0.662	0.119	0.821
F2CQH5_HORVV	F2D5Z0_HORVV	112509.F2CQH5	112509.F2D5Z0	0.142	0.102	0	0	0.343	0.1	0.85	0.204	0.932
F2CQI5_HORVV	F2D5Z0_HORVV	112509.F2CQI5	112509.F2D5Z0	0	0	0	0	0	0.476	0	0	0.476
F2CQI5_HORVV	F2CSY6_HORVV	112509.F2CQI5	112509.F2CSY6	0	0	0	0	0.064	0.609	0	0	0.618
F2CQI5_HORVV	F2E1A0_HORVV	112509.F2CQI5	112509.F2E1A0	0	0	0	0	0.103	0.802	0	0.046	0.815
F2CQI5_HORVV	F2DLH9_HORVV	112509.F2CQI5	112509.F2DLH9	0	0	0	0	0	0.851	0	0	0.851
F2CQI5_HORVV	F2D101_HORVV	112509.F2CQI5	112509.F2D101	0	0	0	0	0.551	0.874	0	0.044	0.941
F2CQI5_HORVV	F2EB28_HORVV	112509.F2CQI5	112509.F2EB28	0	0	0.075	0.914	0	0	0.955	0	0.956
F2CR51_HORVV	F2DCP8_HORVV	112509.F2CR51	112509.F2DCP8	0	0	0	0	0	0.099	0.447	0.047	0.483
F2CR51_HORVV	M0YQX1_HORVV	112509.F2CR51	112509.M0YQX1	0	0	0	0	0	0.099	0.447	0.047	0.483
F2CR51_HORVV	F2EIG0_HORVV	112509.F2CR51	112509.F2EIG0	0	0	0	0	0	0.052	0.496	0.097	0.53
F2CR51_HORVV	F2E2M2_HORVV	112509.F2CR51	112509.F2E2M2	0	0	0	0	0	0.082	0.511	0.044	0.533
F2CR51_HORVV	F2ELT5_HORVV	112509.F2CR51	112509.F2ELT5	0.057	0	0	0	0.205	0	0.578	0.206	0.715
F2CR51_HORVV	F2CWR0_HORVV	112509.F2CR51	112509.F2CWR0	0	0	0	0	0.045	0	0.754	0.179	0.79
F2CR51_HORVV	F2E6K4_HORVV	112509.F2CR51	112509.F2E6K4	0	0	0	0	0	0	0.794	0.208	0.829
F2CR51_HORVV	M0YJI1_HORVV	112509.F2CR51	112509.M0YJI1	0.165	0	0	0	0	0	0.793	0.233	0.855
F2CR51_HORVV	F2CR67_HORVV	112509.F2CR51	112509.F2CR67	0.165	0	0	0	0	0	0.793	0.233	0.855
F2CR51_HORVV	M0XN74_HORVV	112509.F2CR51	112509.M0XN74	0.163	0	0	0	0.058	0	0.828	0.216	0.879
F2CR67_HORVV	F2EFF0_HORVV	112509.F2CR67	112509.F2EFF0	0.181	0	0	0	0.091	0	0	0.287	0.422
F2CR67_HORVV	F2D535_HORVV	112509.F2CR67	112509.F2D535	0	0	0	0	0	0	0.369	0.265	0.516
F2CR67_HORVV	F2E6K4_HORVV	112509.F2CR67	112509.F2E6K4	0.174	0	0	0	0	0	0.795	0.29	0.869
F2CRK1_HORVV	F2D535_HORVV	112509.F2CRK1	112509.F2D535	0	0	0	0	0.11	0	0	0.427	0.468
F2CRK1_HORVV	F2DMF6_HORVV	112509.F2CRK1	112509.F2DMF6	0	0	0.456	0	0	0	0	0.196	0.543
F2CRK1_HORVV	M0XBS5_HORVV	112509.F2CRK1	112509.M0XBS5	0	0	0	0	0	0.557	0	0.046	0.559
F2CRK1_HORVV	F2EHT0_HORVV	112509.F2CRK1	112509.F2EHT0	0	0	0	0	0	0.557	0	0.046	0.559
F2CRK1_HORVV	F2DR84_HORVV	112509.F2CRK1	112509.F2DR84	0	0	0	0	0	0.557	0	0.046	0.559
F2CRK1_HORVV	M0UGL3_HORVV	112509.F2CRK1	112509.M0UGL3	0	0	0	0	0	0.557	0	0.046	0.559
F2CRK1_HORVV	F2DXA5_HORVV	112509.F2CRK1	112509.F2DXA5	0	0	0	0	0	0.557	0	0.046	0.559
F2CRK1_HORVV	F2E8B4_HORVV	112509.F2CRK1	112509.F2E8B4	0	0	0	0	0	0.588	0	0.052	0.592
F2CS45_HORVV	F2DQG9_HORVV	112509.F2CS45	112509.F2DQG9	0.151	0	0	0	0.049	0	0.942	0.202	0.957
F2CSS7_HORVV	M0YW47_HORVV	112509.F2CSS7	112509.M0YW47	0	0	0	0	0	0	0.512	0.047	0.515
F2CSS7_HORVV	F2DC79_HORVV	112509.F2CSS7	112509.F2DC79	0	0	0	0	0	0	0.512	0.047	0.515
F2CSU3_HORVV	M0XA42_HORVV	112509.F2CSU3	112509.M0XA42	0	0	0	0	0	0.15	0.399	0.048	0.471
F2CSU3_HORVV	F2E4A7_HORVV	112509.F2CSU3	112509.F2E4A7	0	0	0	0	0.09	0.154	0.283	0.207	0.503
F2CSU3_HORVV	F2DQG9_HORVV	112509.F2CSU3	112509.F2DQG9	0	0	0	0	0	0	0.514	0.052	0.519
F2CSU3_HORVV	F2DVF5_HORVV	112509.F2CSU3	112509.F2DVF5	0	0	0	0	0	0.098	0.586	0	0.61
F2CSU3_HORVV	F2DNM8_HORVV	112509.F2CSU3	112509.F2DNM8	0	0	0	0	0	0.158	0.605	0.079	0.666
F2CSY6_HORVV	F2CWV4_HORVV	112509.F2CSY6	112509.F2CWV4	0	0	0	0	0.046	0.153	0.325	0	0.406
F2CSY6_HORVV	F2CY41_HORVV	112509.F2CSY6	112509.F2CY41	0	0	0	0	0	0	0.103	0.369	0.409
F2CSY6_HORVV	F2D535_HORVV	112509.F2CSY6	112509.F2D535	0.141	0	0	0	0	0	0.41	0.093	0.5
F2CSY6_HORVV	F2E6J2_HORVV	112509.F2CSY6	112509.F2E6J2	0	0	0	0	0.159	0	0.478	0.046	0.544
F2CSY6_HORVV	F2CUU1_HORVV	112509.F2CSY6	112509.F2CUU1	0	0	0	0	0	0	0.52	0.127	0.563
F2CSY6_HORVV	F2CYS4_HORVV	112509.F2CSY6	112509.F2CYS4	0	0	0	0	0.159	0	0.478	0.128	0.583
F2CSY6_HORVV	F2DNM8_HORVV	112509.F2CSY6	112509.F2DNM8	0	0	0	0	0.107	0.569	0	0	0.598
F2CSY6_HORVV	F2E1A0_HORVV	112509.F2CSY6	112509.F2E1A0	0	0	0	0	0.184	0.298	0.374	0	0.61
F2CSY6_HORVV	F2E2Z7_HORVV	112509.F2CSY6	112509.F2E2Z7	0.073	0	0	0	0.083	0	0.481	0.226	0.612
F2CSY6_HORVV	F2EB28_HORVV	112509.F2CSY6	112509.F2EB28	0	0	0	0	0.064	0.609	0	0	0.618
F2CSY6_HORVV	F2D692_HORVV	112509.F2CSY6	112509.F2D692	0	0	0	0	0.088	0	0.521	0.282	0.658
F2CSY6_HORVV	F2DLH9_HORVV	112509.F2CSY6	112509.F2DLH9	0	0	0	0	0.058	0.684	0	0	0.689
F2CSY6_HORVV	F2D0E7_HORVV	112509.F2CSY6	112509.F2D0E7	0.142	0	0	0	0.343	0.1	0.662	0.119	0.821
F2CSY6_HORVV	M0YMY2_HORVV	112509.F2CSY6	112509.M0YMY2	0.142	0	0	0	0.343	0.1	0.662	0.119	0.821
F2CSY6_HORVV	F2EJQ4_HORVV	112509.F2CSY6	112509.F2EJQ4	0	0	0	0	0.612	0.586	0.331	0	0.883
F2CSY6_HORVV	F2D101_HORVV	112509.F2CSY6	112509.F2D101	0	0	0	0	0.648	0.733	0	0	0.901
F2CTB9_HORVV	F2DLH9_HORVV	112509.F2CTB9	112509.F2DLH9	0	0	0	0	0.331	0.756	0	0	0.829
F2CTD9_HORVV	F2D535_HORVV	112509.F2CTD9	112509.F2D535	0	0	0	0	0	0	0.514	0.157	0.572
F2CTD9_HORVV	F2E1A0_HORVV	112509.F2CTD9	112509.F2E1A0	0	0	0	0	0	0	0.611	0.046	0.613
F2CTX3_HORVV	PR-17d	112509.F2CTX3	112509.A7YA66	0	0	0	0	0	0.066	0.505	0.123	0.559
F2CTX3_HORVV	F2DS97_HORVV	112509.F2CTX3	112509.F2DS97	0	0	0	0	0	0.134	0.412	0.086	0.493
F2CTX3_HORVV	F2D465_HORVV	112509.F2CTX3	112509.F2D465	0	0	0	0	0	0.066	0.505	0.123	0.559
F2CTX3_HORVV	F2E1A0_HORVV	112509.F2CTX3	112509.F2E1A0	0	0	0	0	0.082	0.16	0.542	0.041	0.615
F2CUU1_HORVV	F2D449_HORVV	112509.F2CUU1	112509.F2D449	0	0	0	0	0	0	0	0.421	0.42
F2CUU1_HORVV	F2E6K4_HORVV	112509.F2CUU1	112509.F2E6K4	0.156	0	0	0	0	0	0	0.357	0.434
F2CUU1_HORVV	F2D5Z0_HORVV	112509.F2CUU1	112509.F2D5Z0	0	0	0	0	0	0	0.515	0.109	0.549
F2CUU1_HORVV	M0XA42_HORVV	112509.F2CUU1	112509.M0XA42	0	0	0	0	0.101	0	0.599	0	0.624
F2CV67_HORVV	F2E4A7_HORVV	112509.F2CV67	112509.F2E4A7	0	0	0	0	0	0.156	0.651	0.084	0.706
F2CV67_HORVV	F2D7T7_HORVV	112509.F2CV67	112509.F2D7T7	0	0	0	0	0	0	0.942	0.261	0.955
F2CWC9_HORVV	F2E4A7_HORVV	112509.F2CWC9	112509.F2E4A7	0	0	0	0	0	0.152	0.574	0.046	0.625
F2CWL4_HORVV	F2DQG9_HORVV	112509.F2CWL4	112509.F2DQG9	0	0	0	0	0.102	0	0.463	0.082	0.518
F2CWL4_HORVV	F2D1J5_HORVV	112509.F2CWL4	112509.F2D1J5	0	0	0	0	0	0	0.55	0.044	0.551
F2CWL4_HORVV	F2E6J2_HORVV	112509.F2CWL4	112509.F2E6J2	0	0	0	0	0.11	0.1	0.661	0.051	0.707
F2CWL4_HORVV	F2CYS4_HORVV	112509.F2CWL4	112509.F2CYS4	0	0	0	0	0.11	0.1	0.765	0.204	0.83
F2CWR0_HORVV	F2D1J5_HORVV	112509.F2CWR0	112509.F2D1J5	0	0	0	0	0	0	0.5	0.046	0.502
F2CWR0_HORVV	F2E8B4_HORVV	112509.F2CWR0	112509.F2E8B4	0	0	0	0	0	0.068	0.497	0.047	0.514
F2CWR0_HORVV	F2ELT5_HORVV	112509.F2CWR0	112509.F2ELT5	0	0	0	0	0	0	0.619	0.195	0.68
F2CWS1_HORVV	PR-17d	112509.F2CWS1	112509.A7YA66	0	0	0	0	0.066	0.186	0.061	0.284	0.42
F2CWS1_HORVV	F2D465_HORVV	112509.F2CWS1	112509.F2D465	0	0	0	0	0.066	0.186	0.061	0.284	0.42
F2CWS1_HORVV	M0UZ78_HORVV	112509.F2CWS1	112509.M0UZ78	0	0	0	0	0.653	0	0	0	0.653
F2CWS1_HORVV	F2DDU3_HORVV	112509.F2CWS1	112509.F2DDU3	0	0	0	0	0.653	0	0	0	0.653
F2CWS1_HORVV	F2DGW5_HORVV	112509.F2CWS1	112509.F2DGW5	0	0	0	0	0	0.688	0.068	0.139	0.727
F2CWV4_HORVV	F2D5Z0_HORVV	112509.F2CWV4	112509.F2D5Z0	0	0	0	0	0.046	0.153	0.325	0	0.406
F2CWV4_HORVV	M0XN74_HORVV	112509.F2CWV4	112509.M0XN74	0	0	0	0	0	0	0.44	0.047	0.443
F2CWV4_HORVV	F2EC22_HORVV	112509.F2CWV4	112509.F2EC22	0	0	0.444	0	0	0.048	0	0	0.448
F2CWV4_HORVV	F2EKW0_HORVV	112509.F2CWV4	112509.F2EKW0	0	0	0	0	0	0	0.513	0.042	0.513
F2CY41_HORVV	F2D5U3_HORVV	112509.F2CY41	112509.F2D5U3	0	0	0	0	0	0	0.569	0.355	0.71
F2CYS4_HORVV	F2DCF2_HORVV	112509.F2CYS4	112509.F2DCF2	0	0	0	0	0.075	0	0.381	0.047	0.406
F2CYS4_HORVV	F2E3X1_HORVV	112509.F2CYS4	112509.F2E3X1	0	0	0	0	0.046	0	0.454	0.041	0.456
F2CYS4_HORVV	F2D5Z0_HORVV	112509.F2CYS4	112509.F2D5Z0	0	0	0	0	0.159	0	0.478	0.046	0.544
F2CYS4_HORVV	F2DQG9_HORVV	112509.F2CYS4	112509.F2DQG9	0	0	0	0	0.059	0	0.612	0.096	0.641
F2CYS4_HORVV	M0YMY2_HORVV	112509.F2CYS4	112509.M0YMY2	0.166	0	0	0	0.647	0	0.192	0.207	0.786
F2CYS4_HORVV	F2D0E7_HORVV	112509.F2CYS4	112509.F2D0E7	0.166	0	0	0	0.647	0	0.192	0.207	0.786
F2CYS4_HORVV	F2E6J2_HORVV	112509.F2CYS4	112509.F2E6J2	0	0	0.225	0.59	0	0	0.706	0.193	0.8
F2CZ51_HORVV	F2EIG0_HORVV	112509.F2CZ51	112509.F2EIG0	0	0	0	0	0.063	0	0.492	0.049	0.507
F2CZ51_HORVV	F2D256_HORVV	112509.F2CZ51	112509.F2D256	0	0	0	0	0.127	0	0.491	0.047	0.539
F2CZ51_HORVV	F2E7J2_HORVV	112509.F2CZ51	112509.F2E7J2	0	0	0	0	0.735	0	0	0.289	0.803
F2CZ51_HORVV	M0XN74_HORVV	112509.F2CZ51	112509.M0XN74	0.053	0	0	0	0.076	0	0.759	0.198	0.808
F2CZ51_HORVV	F2D535_HORVV	112509.F2CZ51	112509.F2D535	0.174	0	0	0	0	0.214	0.793	0.234	0.883
F2D0E7_HORVV	F2E8B4_HORVV	112509.F2D0E7	112509.F2E8B4	0	0	0	0	0	0	0.492	0.09	0.517
F2D0E7_HORVV	F2DLH9_HORVV	112509.F2D0E7	112509.F2DLH9	0	0	0	0	0.052	0	0.518	0.152	0.578
F2D0E7_HORVV	M0WRX0_HORVV	112509.F2D0E7	112509.M0WRX0	0.171	0	0	0	0	0	0.525	0	0.589
F2D0E7_HORVV	F2E6J2_HORVV	112509.F2D0E7	112509.F2E6J2	0.166	0	0	0	0.647	0	0.192	0.207	0.786
F2D0E7_HORVV	F2DQG9_HORVV	112509.F2D0E7	112509.F2DQG9	0	0	0	0	0	0	0.766	0.216	0.808
F2D0E7_HORVV	F2D5Z0_HORVV	112509.F2D0E7	112509.F2D5Z0	0.142	0.104	0	0	0.343	0.1	0.815	0.204	0.917
F2D101_HORVV	M0XA42_HORVV	112509.F2D101	112509.M0XA42	0	0	0	0	0.061	0.573	0	0.137	0.623
F2D101_HORVV	F2DS97_HORVV	112509.F2D101	112509.F2DS97	0	0	0	0	0	0.68	0	0	0.68
F2D101_HORVV	F2D5Z0_HORVV	112509.F2D101	112509.F2D5Z0	0	0	0	0	0.245	0.69	0	0	0.755
F2D101_HORVV	F2EJQ4_HORVV	112509.F2D101	112509.F2EJQ4	0	0	0	0	0.736	0	0.399	0.056	0.837
F2D101_HORVV	F2DNM8_HORVV	112509.F2D101	112509.F2DNM8	0	0	0	0	0.318	0.855	0	0	0.896
F2D101_HORVV	F2EB28_HORVV	112509.F2D101	112509.F2EB28	0	0	0	0	0.551	0.874	0	0.041	0.941
F2D101_HORVV	F2E1A0_HORVV	112509.F2D101	112509.F2E1A0	0	0	0	0	0.753	0.848	0.672	0.283	0.989
F2D101_HORVV	F2DLH9_HORVV	112509.F2D101	112509.F2DLH9	0.184	0	0	0	0.842	0.867	0.668	0.373	0.995
F2D1J5_HORVV	F2EFF0_HORVV	112509.F2D1J5	112509.F2EFF0	0	0	0	0	0	0	0.522	0.084	0.543
F2D2Q2_HORVV	F2DLH9_HORVV	112509.F2D2Q2	112509.F2DLH9	0	0	0	0	0.331	0.756	0	0	0.829
F2D3C1_HORVV	F2DEK7_HORVV	112509.F2D3C1	112509.F2DEK7	0	0	0	0	0	0.634	0	0.289	0.728
F2D465_HORVV	F2DIB0_HORVV	112509.F2D465	112509.F2DIB0	0	0	0	0	0	0.135	0.538	0	0.583
F2D465_HORVV	F2EE47_HORVV	112509.F2D465	112509.F2EE47	0	0	0	0	0	0.135	0.538	0	0.583
F2D480_HORVV	F2E1A0_HORVV	112509.F2D480	112509.F2E1A0	0	0.001	0	0	0.063	0	0.821	0	0.825
F2D535_HORVV	F2DMF6_HORVV	112509.F2D535	112509.F2DMF6	0	0	0.251	0	0	0	0	0.263	0.424
F2D535_HORVV	F2E7J2_HORVV	112509.F2D535	112509.F2E7J2	0.149	0	0	0	0	0	0	0.435	0.498
F2D535_HORVV	F2D5Z0_HORVV	112509.F2D535	112509.F2D5Z0	0.141	0	0	0	0	0	0.41	0.093	0.5
F2D535_HORVV	M0YJI1_HORVV	112509.F2D535	112509.M0YJI1	0	0	0	0	0	0	0.369	0.265	0.516
F2D535_HORVV	F2ECH1_HORVV	112509.F2D535	112509.F2ECH1	0	0	0	0	0	0	0.514	0.157	0.572
F2D535_HORVV	F2E8B4_HORVV	112509.F2D535	112509.F2E8B4	0	0	0	0	0	0.103	0.631	0.097	0.675
F2D535_HORVV	F2E6K4_HORVV	112509.F2D535	112509.F2E6K4	0.044	0	0	0	0	0	0.636	0.359	0.757
F2D5U3_HORVV	F2DLH9_HORVV	112509.F2D5U3	112509.F2DLH9	0	0	0	0	0.738	0	0	0	0.738
F2D5X1_HORVV	F2DUF3_HORVV	112509.F2D5X1	112509.F2DUF3	0	0	0	0	0	0	0.496	0.164	0.56
F2D5X1_HORVV	F2EFF0_HORVV	112509.F2D5X1	112509.F2EFF0	0.134	0	0	0	0	0	0.521	0	0.567
F2D5X1_HORVV	F2EJL5_HORVV	112509.F2D5X1	112509.F2EJL5	0.173	0	0	0	0.048	0	0.562	0.209	0.69
F2D5Z0_HORVV	F2EB28_HORVV	112509.F2D5Z0	112509.F2EB28	0	0	0	0	0	0.476	0	0	0.476
F2D5Z0_HORVV	F2EJQ4_HORVV	112509.F2D5Z0	112509.F2EJQ4	0	0	0	0	0.072	0.442	0.175	0	0.535
F2D5Z0_HORVV	F2E6J2_HORVV	112509.F2D5Z0	112509.F2E6J2	0	0	0	0	0.159	0	0.478	0.125	0.582
F2D5Z0_HORVV	F2E1A0_HORVV	112509.F2D5Z0	112509.F2E1A0	0	0	0	0	0.184	0.298	0.374	0	0.61
F2D5Z0_HORVV	F2DLH9_HORVV	112509.F2D5Z0	112509.F2DLH9	0	0	0	0	0.058	0.641	0.052	0	0.651
F2D5Z0_HORVV	F2DQG9_HORVV	112509.F2D5Z0	112509.F2DQG9	0	0	0	0	0.056	0	0.942	0.196	0.952
F2D5Z0_HORVV	M0YMY2_HORVV	112509.F2D5Z0	112509.M0YMY2	0.142	0.098	0	0	0.343	0.1	0.942	0.204	0.973
F2D692_HORVV	F2DB60_HORVV	112509.F2D692	112509.F2DB60	0	0	0	0	0.05	0	0.508	0	0.512
F2D692_HORVV	F2E8A9_HORVV	112509.F2D692	112509.F2E8A9	0	0	0	0	0.05	0	0.514	0	0.518
F2D692_HORVV	F2EKW0_HORVV	112509.F2D692	112509.F2EKW0	0	0	0	0	0	0	0.65	0	0.65
F2D7T7_HORVV	F2DCF2_HORVV	112509.F2D7T7	112509.F2DCF2	0.137	0	0	0	0	0	0.607	0	0.646
F2D7T7_HORVV	F2E7J2_HORVV	112509.F2D7T7	112509.F2E7J2	0.178	0	0	0	0.118	0	0.942	0.322	0.967
F2DA15_HORVV	F2DBM9_HORVV	112509.F2DA15	112509.F2DBM9	0	0	0.417	0	0.053	0	0	0	0.424
F2DA15_HORVV	F2E1T8_HORVV	112509.F2DA15	112509.F2E1T8	0	0	0.466	0	0	0	0	0.041	0.466
F2DA15_HORVV	M0YYC4_HORVV	112509.F2DA15	112509.M0YYC4	0	0	0.484	0	0	0	0	0	0.484
F2DAW4_HORVV	F2EE47_HORVV	112509.F2DAW4	112509.F2EE47	0	0	0	0	0	0	0.443	0.047	0.446
F2DAW4_HORVV	F2DIB0_HORVV	112509.F2DAW4	112509.F2DIB0	0	0	0	0	0	0	0.443	0.047	0.446
F2DB60_HORVV	M0WRX0_HORVV	112509.F2DB60	112509.M0WRX0	0	0	0	0	0	0.065	0.537	0	0.548
F2DC79_HORVV	F2EAF6_HORVV	112509.F2DC79	112509.F2EAF6	0	0	0	0	0	0	0.512	0.047	0.515
F2DC79_HORVV	F2DG10_HORVV	112509.F2DC79	112509.F2DG10	0	0	0	0	0	0	0.543	0.092	0.567
F2DCF2_HORVV	F2E6J2_HORVV	112509.F2DCF2	112509.F2E6J2	0	0	0	0	0.075	0	0.381	0.047	0.406
F2DCF2_HORVV	M0XA42_HORVV	112509.F2DCF2	112509.M0XA42	0	0	0	0	0	0.161	0.344	0.046	0.429
F2DCF2_HORVV	F2DUF3_HORVV	112509.F2DCF2	112509.F2DUF3	0.069	0	0	0	0	0	0.454	0.043	0.471
F2DCF2_HORVV	F2DVF5_HORVV	112509.F2DCF2	112509.F2DVF5	0.152	0	0	0	0.045	0.149	0.522	0.197	0.687
F2DCF2_HORVV	F2EJL5_HORVV	112509.F2DCF2	112509.F2EJL5	0	0	0	0	0	0	0.88	0.229	0.903
F2DDU3_HORVV	F2E1A0_HORVV	112509.F2DDU3	112509.F2E1A0	0	0	0	0	0.174	0	0.419	0.049	0.503
F2DE93_HORVV	M0XA42_HORVV	112509.F2DE93	112509.M0XA42	0	0	0	0	0.064	0.219	0.595	0.049	0.68
F2DE93_HORVV	F2DS83_HORVV	112509.F2DE93	112509.F2DS83	0	0	0	0	0	0.755	0	0	0.755
F2DE93_HORVV	F2E1A0_HORVV	112509.F2DE93	112509.F2E1A0	0	0	0	0	0.265	0.733	0	0.12	0.812
F2DEK7_HORVV	F2E4A7_HORVV	112509.F2DEK7	112509.F2E4A7	0	0	0	0.64	0	0.153	0.579	0.248	0.708
F2DG10_HORVV	M0YW47_HORVV	112509.F2DG10	112509.M0YW47	0	0	0	0	0	0	0.543	0.092	0.567
F2DG10_HORVV	F2DGW5_HORVV	112509.F2DG10	112509.F2DGW5	0	0	0	0	0	0.263	0.573	0.047	0.673
F2DG10_HORVV	M0XA42_HORVV	112509.F2DG10	112509.M0XA42	0	0	0	0	0	0.158	0.644	0	0.687
F2DGR3_HORVV	F2E4A7_HORVV	112509.F2DGR3	112509.F2E4A7	0	0	0	0	0	0.139	0.624	0.092	0.68
F2DGW5_HORVV	F2EJL5_HORVV	112509.F2DGW5	112509.F2EJL5	0	0	0	0	0	0.046	0.393	0.084	0.423
F2DIB0_HORVV	PR-17d	112509.F2DIB0	112509.A7YA66	0	0	0	0	0	0.135	0.538	0	0.583
F2DIB0_HORVV	F2DLH9_HORVV	112509.F2DIB0	112509.F2DLH9	0	0	0	0	0.051	0.755	0	0.043	0.758
F2DLH9_HORVV	F2EBF9_HORVV	112509.F2DLH9	112509.F2EBF9	0	0	0	0	0	0.415	0	0	0.414
F2DLH9_HORVV	F2EFF0_HORVV	112509.F2DLH9	112509.F2EFF0	0	0	0	0	0.326	0	0	0.177	0.421
F2DLH9_HORVV	M0YMY2_HORVV	112509.F2DLH9	112509.M0YMY2	0	0	0	0	0.052	0	0.518	0.152	0.578
F2DLH9_HORVV	F2DS97_HORVV	112509.F2DLH9	112509.F2DS97	0	0	0	0	0	0.625	0	0	0.625
F2DLH9_HORVV	F2EE47_HORVV	112509.F2DLH9	112509.F2EE47	0	0	0	0	0.051	0.755	0	0.043	0.758
F2DLH9_HORVV	M0XA42_HORVV	112509.F2DLH9	112509.M0XA42	0	0	0	0	0.288	0.693	0	0.092	0.784
F2DLH9_HORVV	F2DUR5_HORVV	112509.F2DLH9	112509.F2DUR5	0	0	0	0	0.331	0.756	0	0	0.829
F2DLH9_HORVV	M0Y1W3_HORVV	112509.F2DLH9	112509.M0Y1W3	0	0	0	0	0.07	0.825	0	0.117	0.843
F2DLH9_HORVV	F2EB28_HORVV	112509.F2DLH9	112509.F2EB28	0	0	0	0	0	0.851	0	0	0.851
F2DLH9_HORVV	F2DNM8_HORVV	112509.F2DLH9	112509.F2DNM8	0	0	0	0	0.308	0.841	0	0	0.885
F2DLH9_HORVV	F2DUF5_HORVV	112509.F2DLH9	112509.F2DUF5	0	0	0	0	0.12	0.828	0	0.366	0.895
F2DLH9_HORVV	F2E7Y9_HORVV	112509.F2DLH9	112509.F2E7Y9	0	0	0	0	0.313	0.885	0	0.284	0.938
F2DLH9_HORVV	F2E1A0_HORVV	112509.F2DLH9	112509.F2E1A0	0.174	0	0	0	0.738	0.825	0.656	0.243	0.988
F2DMF6_HORVV	F2E8B4_HORVV	112509.F2DMF6	112509.F2E8B4	0	0	0	0	0.053	0	0.51	0.046	0.518
F2DMF6_HORVV	F2E2Z7_HORVV	112509.F2DMF6	112509.F2E2Z7	0	0	0	0	0	0	0.522	0.191	0.596
F2DNM8_HORVV	M0XGG9_HORVV	112509.F2DNM8	112509.M0XGG9	0	0	0	0	0	0.158	0.605	0.079	0.666
F2DNM8_HORVV	F2E1A0_HORVV	112509.F2DNM8	112509.F2E1A0	0	0	0	0	0.161	0.759	0	0	0.789
F2DQG1_HORVV	F2DS97_HORVV	112509.F2DQG1	112509.F2DS97	0	0	0	0	0	0	0.451	0.05	0.456
F2DQG9_HORVV	M0XGG9_HORVV	112509.F2DQG9	112509.M0XGG9	0	0	0	0	0	0	0.514	0.052	0.519
F2DQG9_HORVV	F2E6J2_HORVV	112509.F2DQG9	112509.F2E6J2	0	0	0	0	0.059	0	0.59	0.136	0.637
F2DQG9_HORVV	M0YMY2_HORVV	112509.F2DQG9	112509.M0YMY2	0	0	0	0	0	0	0.942	0.216	0.952
F2DS83_HORVV	M0XA42_HORVV	112509.F2DS83	112509.M0XA42	0	0	0	0	0	0.16	0.682	0	0.721
F2DS97_HORVV	F2E644_HORVV	112509.F2DS97	112509.F2E644	0	0	0	0	0.046	0	0.451	0	0.453
F2DS97_HORVV	F2E4A7_HORVV	112509.F2DS97	112509.F2E4A7	0	0	0	0	0.046	0.161	0.376	0.047	0.46
F2DUF3_HORVV	F2EFF0_HORVV	112509.F2DUF3	112509.F2EFF0	0.134	0	0	0	0	0	0.521	0	0.567
F2DUF3_HORVV	F2EJL5_HORVV	112509.F2DUF3	112509.F2EJL5	0.173	0	0	0	0	0	0.553	0.209	0.682
F2DUF5_HORVV	M0XA42_HORVV	112509.F2DUF5	112509.M0XA42	0	0	0	0	0.709	0.144	0	0	0.74
F2DUF5_HORVV	F2E1A0_HORVV	112509.F2DUF5	112509.F2E1A0	0	0	0	0	0.888	0.117	0	0.202	0.914
F2DVF5_HORVV	M0XGG9_HORVV	112509.F2DVF5	112509.M0XGG9	0	0	0	0	0	0.098	0.586	0	0.61
F2DVF5_HORVV	M0XA42_HORVV	112509.F2DVF5	112509.M0XA42	0	0	0	0	0.11	0	0.653	0	0.677
F2DXA5_HORVV	F2DYA5_HORVV	112509.F2DXA5	112509.F2DYA5	0	0	0	0	0	0.062	0.611	0	0.619
F2E1A0_HORVV	M0UZ78_HORVV	112509.F2E1A0	112509.M0UZ78	0	0	0	0	0.174	0	0.419	0.049	0.503
F2E1A0_HORVV	F2ECH1_HORVV	112509.F2E1A0	112509.F2ECH1	0	0	0	0	0	0	0.611	0.046	0.613
F2E1A0_HORVV	M0XA42_HORVV	112509.F2E1A0	112509.M0XA42	0	0	0	0	0.282	0.717	0.042	0.105	0.802
F2E1A0_HORVV	F2EFF0_HORVV	112509.F2E1A0	112509.F2EFF0	0.176	0	0	0	0.735	0	0	0.185	0.806
F2E1A0_HORVV	F2EB28_HORVV	112509.F2E1A0	112509.F2EB28	0	0	0	0	0.103	0.802	0	0.046	0.815
F2E1A0_HORVV	F2EJQ4_HORVV	112509.F2E1A0	112509.F2EJQ4	0	0	0	0	0.324	0.855	0.679	0	0.965
F2E1T8_HORVV	M0YYC4_HORVV	112509.F2E1T8	112509.M0YYC4	0	0	0.511	0	0	0	0	0.047	0.514
F2E2Z7_HORVV	M0WRX0_HORVV	112509.F2E2Z7	112509.M0WRX0	0	0	0	0	0	0	0.522	0.11	0.556
F2E3X1_HORVV	F2E4A7_HORVV	112509.F2E3X1	112509.F2E4A7	0	0	0	0	0.047	0.158	0.337	0	0.421
F2E3X1_HORVV	F2E6J2_HORVV	112509.F2E3X1	112509.F2E6J2	0	0	0	0	0.046	0	0.454	0.041	0.456
F2E3X1_HORVV	F2E6K4_HORVV	112509.F2E3X1	112509.F2E6K4	0	0	0	0	0.076	0	0.539	0.104	0.585
F2E3X1_HORVV	F2EFF0_HORVV	112509.F2E3X1	112509.F2EFF0	0.128	0	0	0	0.069	0	0.539	0.219	0.668
F2E3X1_HORVV	M0YYC4_HORVV	112509.F2E3X1	112509.M0YYC4	0	0	0	0	0.056	0.39	0.528	0.049	0.706
F2E4A7_HORVV	M0XGG9_HORVV	112509.F2E4A7	112509.M0XGG9	0	0	0	0	0.09	0.154	0.283	0.207	0.503
F2E4A7_HORVV	F2EJL5_HORVV	112509.F2E4A7	112509.F2EJL5	0	0	0	0	0.047	0.083	0.558	0.137	0.622
F2E6J2_HORVV	M0YMY2_HORVV	112509.F2E6J2	112509.M0YMY2	0.166	0	0	0	0.647	0	0.192	0.283	0.806
F2E6K4_HORVV	F2E8B4_HORVV	112509.F2E6K4	112509.F2E8B4	0	0	0	0	0.044	0	0.492	0.083	0.515
F2E6K4_HORVV	M0YJI1_HORVV	112509.F2E6K4	112509.M0YJI1	0.174	0	0	0	0	0	0.795	0.29	0.869
F2E7Y9_HORVV	M0Y1W3_HORVV	112509.F2E7Y9	112509.M0Y1W3	0	0	0	0	0	0.587	0	0	0.587
F2E8A9_HORVV	M0WRX0_HORVV	112509.F2E8A9	112509.M0WRX0	0	0	0	0	0	0.065	0.808	0.046	0.813
F2E8B4_HORVV	F2EIG0_HORVV	112509.F2E8B4	112509.F2EIG0	0	0	0	0	0.062	0.081	0.409	0	0.446
F2E8B4_HORVV	M0WRX0_HORVV	112509.F2E8B4	112509.M0WRX0	0	0	0	0	0	0.072	0.49	0.047	0.509
F2E8B4_HORVV	M0YMY2_HORVV	112509.F2E8B4	112509.M0YMY2	0	0	0	0	0	0	0.492	0.09	0.517
F2E8B4_HORVV	M0XN74_HORVV	112509.F2E8B4	112509.M0XN74	0	0	0	0	0	0	0.519	0.05	0.523
F2EAF6_HORVV	M0YW47_HORVV	112509.F2EAF6	112509.M0YW47	0	0	0	0	0	0	0.512	0.047	0.515
F2EC22_HORVV	M0YYC4_HORVV	112509.F2EC22	112509.M0YYC4	0	0	0.389	0	0	0	0	0.085	0.417
F2ED74_HORVV	F2EGD3_HORVV	112509.F2ED74	112509.F2EGD3	0	0	0.392	0	0	0.077	0	0	0.414
F2EE47_HORVV	PR-17d	112509.F2EE47	112509.A7YA66	0	0	0	0	0	0.135	0.538	0	0.583
F2EFF0_HORVV	M0YJI1_HORVV	112509.F2EFF0	112509.M0YJI1	0.181	0	0	0	0.091	0	0	0.287	0.422
F2EFF0_HORVV	M0XA42_HORVV	112509.F2EFF0	112509.M0XA42	0	0	0	0	0.237	0	0.479	0	0.585
F2EFF0_HORVV	F2EFW5_HORVV	112509.F2EFF0	112509.F2EFW5	0.163	0	0	0	0	0	0.793	0	0.819
F2EFF0_HORVV	F2EJL5_HORVV	112509.F2EFF0	112509.F2EJL5	0.167	0	0	0	0	0	0.797	0	0.823
F2EIG0_HORVV	F2EJL5_HORVV	112509.F2EIG0	112509.F2EJL5	0	0	0	0	0.07	0	0.548	0.046	0.563
F2EIG0_HORVV	M0XN74_HORVV	112509.F2EIG0	112509.M0XN74	0	0	0	0	0.061	0	0.651	0.115	0.684
F2ELT5_HORVV	M0XN74_HORVV	112509.F2ELT5	112509.M0XN74	0.15	0	0	0	0.091	0.155	0.792	0.213	0.873
M0WRX0_HORVV	M0YMY2_HORVV	112509.M0WRX0	112509.M0YMY2	0.171	0	0	0	0	0	0.525	0	0.589
M0WRX0_HORVV	M0XN74_HORVV	112509.M0WRX0	112509.M0XN74	0	0	0	0	0	0	0.776	0.201	0.813
M0XA42_HORVV	M0XGG9_HORVV	112509.M0XA42	112509.M0XGG9	0	0	0	0	0	0.15	0.399	0.048	0.471

## Sheet: D vs H
PPI networks information of DEPs in Dulihuang vs Heilaoya
node1	node2	node1_string_id	node2_string_id	neighborhood_on_chromosome	gene_fusion	phylogenetic_cooccurrence	homology	coexpression	experimentally_determined_interaction	database_annotated	automated_textmining	combined_score
A0A287GYZ2	A0A287WL23	112509.A0A287GYZ2	112509.A0A287WL23	0.157	0	0	0	0.199	0	0	0.223	0.429
A0A287GYZ2	F2DCF2_HORVV	112509.A0A287GYZ2	112509.F2DCF2	0.162	0	0	0	0	0.153	0.524	0.046	0.634
A0A287GYZ2	F2DUF5_HORVV	112509.A0A287GYZ2	112509.F2DUF5	0	0	0	0	0.738	0	0	0	0.738
A0A287GYZ2	M0WIE0_HORVV	112509.A0A287GYZ2	112509.M0WIE0	0	0	0	0	0.747	0	0	0	0.747
A0A287J912	F2DQW5_HORVV	112509.A0A287J912	112509.F2DQW5	0	0	0	0	0	0.068	0.495	0	0.509
A0A287J912	M0X7Z0_HORVV	112509.A0A287J912	112509.M0X7Z0	0	0	0	0	0.057	0	0.515	0.046	0.525
A0A287KUR3	M0YW47_HORVV	112509.A0A287KUR3	112509.M0YW47	0	0	0	0	0	0	0.541	0.043	0.541
A0A287KUR3	F2DC79_HORVV	112509.A0A287KUR3	112509.F2DC79	0	0	0	0	0	0	0.541	0.043	0.541
A0A287KUR3	F2E2M2_HORVV	112509.A0A287KUR3	112509.F2E2M2	0	0	0	0	0	0.096	0.511	0.047	0.541
A0A287KUR3	F2CXD7_HORVV	112509.A0A287KUR3	112509.F2CXD7	0	0	0	0	0.115	0	0.524	0	0.56
A0A287KUR3	F2CR56_HORVV	112509.A0A287KUR3	112509.F2CR56	0.166	0	0	0	0	0	0.535	0.212	0.667
A0A287KUR3	F2DQW5_HORVV	112509.A0A287KUR3	112509.F2DQW5	0	0	0	0	0.064	0.138	0.559	0.205	0.679
A0A287KUR3	F2ELT5_HORVV	112509.A0A287KUR3	112509.F2ELT5	0.17	0	0	0	0.206	0	0.63	0.213	0.782
A0A287KUR3	F2EBI3_HORVV	112509.A0A287KUR3	112509.F2EBI3	0	0	0	0	0	0	0.794	0.257	0.84
A0A287KUR3	F2E3L5_HORVV	112509.A0A287KUR3	112509.F2E3L5	0.153	0	0	0	0.212	0.096	0.727	0.184	0.841
A0A287KUR3	F2CR51_HORVV	112509.A0A287KUR3	112509.F2CR51	0.172	0	0	0	0.736	0.159	0.933	0.222	0.988
A0A287L5I7	F2CR56_HORVV	112509.A0A287L5I7	112509.F2CR56	0.163	0	0	0	0	0	0.793	0.196	0.848
A0A287MHI9	F2CRF5_HORVV	112509.A0A287MHI9	112509.F2CRF5	0	0	0	0	0	0.158	0.26	0.18	0.444
A0A287MHI9	F2D5X1_HORVV	112509.A0A287MHI9	112509.F2D5X1	0	0	0	0	0	0	0.511	0.047	0.514
A0A287MHI9	F2D101_HORVV	112509.A0A287MHI9	112509.F2D101	0	0	0	0	0	0.709	0	0	0.709
A0A287MHI9	F2EJL5_HORVV	112509.A0A287MHI9	112509.F2EJL5	0	0	0	0	0.085	0	0.688	0.196	0.75
A0A287MKB2	F2CRF5_HORVV	112509.A0A287MKB2	112509.F2CRF5	0	0	0	0	0	0.073	0.558	0.047	0.575
A0A287NQU3	F2D7Z2_HORVV	112509.A0A287NQU3	112509.F2D7Z2	0	0	0	0	0	0	0	0.435	0.435
A0A287NQU3	F2CV67_HORVV	112509.A0A287NQU3	112509.F2CV67	0	0	0	0	0	0.072	0.513	0	0.528
A0A287NQU3	F2DA67_HORVV	112509.A0A287NQU3	112509.F2DA67	0.041	0	0	0	0.045	0.16	0.443	0.417	0.704
A0A287PF84	F2DQG9_HORVV	112509.A0A287PF84	112509.F2DQG9	0	0	0	0	0.102	0	0.463	0.082	0.518
A0A287PF84	F2D1J5_HORVV	112509.A0A287PF84	112509.F2D1J5	0	0	0	0	0	0	0.55	0.044	0.551
A0A287PF84	F2E6J2_HORVV	112509.A0A287PF84	112509.F2E6J2	0	0	0	0	0.11	0.1	0.702	0.051	0.743
A0A287PF84	F2CWL4_HORVV	112509.A0A287PF84	112509.F2CWL4	0	0	0.063	0.955	0	0	0.789	0	0.793
A0A287PF84	F2CYS4_HORVV	112509.A0A287PF84	112509.F2CYS4	0	0	0	0	0.11	0.1	0.775	0.204	0.837
A0A287PF84	F2DWF5_HORVV	112509.A0A287PF84	112509.F2DWF5	0.101	0	0	0	0.082	0	0.942	0.084	0.95
A0A287S2W4	F2D959_HORVV	112509.A0A287S2W4	112509.F2D959	0	0	0.421	0	0	0	0	0	0.421
A0A287S2W4	F2E3L5_HORVV	112509.A0A287S2W4	112509.F2E3L5	0	0	0	0	0	0.05	0.602	0.044	0.606
A0A287SFZ8	A0A287WB06	112509.A0A287SFZ8	112509.A0A287WB06	0	0	0	0	0	0.145	0.271	0.149	0.423
A0A287SFZ8	F2CRK1_HORVV	112509.A0A287SFZ8	112509.F2CRK1	0	0	0	0	0.06	0.095	0	0.377	0.423
A0A287SFZ8	F2CPM8_HORVV	112509.A0A287SFZ8	112509.F2CPM8	0	0	0	0	0.056	0.055	0.511	0.05	0.53
A0A287SFZ8	F2CUU1_HORVV	112509.A0A287SFZ8	112509.F2CUU1	0.077	0	0	0	0	0	0.534	0.047	0.554
A0A287SFZ8	F2DVF5_HORVV	112509.A0A287SFZ8	112509.F2DVF5	0	0	0	0	0.183	0.153	0.509	0	0.63
A0A287T3E6	M0YW47_HORVV	112509.A0A287T3E6	112509.M0YW47	0	0	0.411	0	0	0	0	0	0.411
A0A287T3E6	F2DC79_HORVV	112509.A0A287T3E6	112509.F2DC79	0	0	0.429	0	0	0	0	0	0.429
A0A287TWK6	F2DHP7_HORVV	112509.A0A287TWK6	112509.F2DHP7	0	0	0	0	0	0	0.442	0.047	0.445
A0A287TWK6	F2DJR2_HORVV	112509.A0A287TWK6	112509.F2DJR2	0	0	0	0	0	0	0.442	0.047	0.445
A0A287U8S1	F2CRT3_HORVV	112509.A0A287U8S1	112509.F2CRT3	0.192	0	0	0	0	0.163	0	0.222	0.427
A0A287U8S1	F2EBI3_HORVV	112509.A0A287U8S1	112509.F2EBI3	0.177	0	0	0	0	0	0	0.497	0.568
A0A287U8S1	F2CUU1_HORVV	112509.A0A287U8S1	112509.F2CUU1	0.194	0	0	0	0.229	0	0	0.468	0.64
A0A287U8S1	F2DMF6_HORVV	112509.A0A287U8S1	112509.F2DMF6	0	0	0	0	0.74	0	0	0.454	0.851
A0A287VMP5	F2CRK1_HORVV	112509.A0A287VMP5	112509.F2CRK1	0	0	0	0	0	0.557	0	0.046	0.559
A0A287WL23	F2CPP1_HORVV	112509.A0A287WL23	112509.F2CPP1	0	0	0	0	0	0	0.541	0.183	0.608
A0A287WL23	F2DNM8_HORVV	112509.A0A287WL23	112509.F2DNM8	0	0	0	0	0.231	0.694	0	0	0.754
A0A287WL23	F2EBI3_HORVV	112509.A0A287WL23	112509.F2EBI3	0	0	0	0	0.054	0	0.699	0.24	0.764
A0A287WL23	F2D101_HORVV	112509.A0A287WL23	112509.F2D101	0	0	0	0	0.173	0.849	0	0.283	0.902
A0A287WL23	M0WIE0_HORVV	112509.A0A287WL23	112509.M0WIE0	0	0	0	0	0.721	0.756	0	0.26	0.945
A0A287WU39	F2CPV3_HORVV	112509.A0A287WU39	112509.F2CPV3	0	0	0	0	0.073	0.671	0	0.217	0.74
A0A287XD56	F2CWV4_HORVV	112509.A0A287XD56	112509.F2CWV4	0	0	0	0	0.046	0.153	0.325	0	0.406
A0A287XD56	F2D535_HORVV	112509.A0A287XD56	112509.F2D535	0.141	0	0	0	0	0	0.41	0.093	0.5
A0A287XD56	F2E6J2_HORVV	112509.A0A287XD56	112509.F2E6J2	0	0	0	0	0.159	0	0.478	0.046	0.544
A0A287XD56	F2CYS4_HORVV	112509.A0A287XD56	112509.F2CYS4	0	0	0	0	0.159	0	0.478	0.046	0.544
A0A287XD56	F2CUU1_HORVV	112509.A0A287XD56	112509.F2CUU1	0	0	0	0	0	0	0.52	0.127	0.563
A0A287XD56	F2DNM8_HORVV	112509.A0A287XD56	112509.F2DNM8	0	0	0	0	0.107	0.569	0	0	0.598
A0A287XD56	F2E2Z7_HORVV	112509.A0A287XD56	112509.F2E2Z7	0.073	0	0	0	0.083	0	0.519	0.181	0.62
A0A287XD56	F2CQH5_HORVV	112509.A0A287XD56	112509.F2CQH5	0.142	0	0	0	0.343	0.1	0.662	0.119	0.821
A0A287XD56	F2D101_HORVV	112509.A0A287XD56	112509.F2D101	0	0	0	0	0.648	0.733	0	0	0.901
CI-2	F2CRK1_HORVV	112509.A8V3P3	112509.F2CRK1	0	0	0	0	0	0.557	0	0.046	0.559
CslD2	F2D959_HORVV	112509.A0A0D5CPA7	112509.F2D959	0	0	0.438	0	0	0	0	0	0.438
CslD2	F2EJL5_HORVV	112509.A0A0D5CPA7	112509.F2EJL5	0	0	0	0	0.058	0.092	0.534	0.095	0.591
CslD2	F2CRK1_HORVV	112509.A0A0D5CPA7	112509.F2CRK1	0	0	0	0	0	0.693	0	0.178	0.736
F2CPM8_HORVV	F2E3L5_HORVV	112509.F2CPM8	112509.F2E3L5	0	0	0	0	0.056	0	0.514	0.167	0.584
F2CPM8_HORVV	F2CR51_HORVV	112509.F2CPM8	112509.F2CR51	0	0	0	0	0	0	0.517	0.182	0.588
F2CPM8_HORVV	F2CRT3_HORVV	112509.F2CPM8	112509.F2CRT3	0	0	0	0	0.058	0	0.615	0	0.621
F2CPM8_HORVV	F2E128_HORVV	112509.F2CPM8	112509.F2E128	0	0	0	0	0.104	0	0.547	0.203	0.648
F2CPM8_HORVV	F2CUU1_HORVV	112509.F2CPM8	112509.F2CUU1	0.143	0	0	0	0.049	0	0.615	0.285	0.745
F2CPM8_HORVV	F2E6K4_HORVV	112509.F2CPM8	112509.F2E6K4	0.177	0	0	0	0.611	0	0.794	0.272	0.945
F2CPP1_HORVV	F2D535_HORVV	112509.F2CPP1	112509.F2D535	0	0	0	0	0	0	0	0.417	0.416
F2CPP1_HORVV	F2DMF6_HORVV	112509.F2CPP1	112509.F2DMF6	0.151	0	0	0	0.047	0	0	0.352	0.429
F2CPP1_HORVV	F2CWV4_HORVV	112509.F2CPP1	112509.F2CWV4	0	0	0	0	0	0	0.478	0.045	0.48
F2CPP1_HORVV	F2E2M2_HORVV	112509.F2CPP1	112509.F2E2M2	0	0	0	0	0	0	0.516	0.047	0.519
F2CPP1_HORVV	F2CY41_HORVV	112509.F2CPP1	112509.F2CY41	0	0	0	0	0	0	0.538	0.05	0.542
F2CPP1_HORVV	F2D005_HORVV	112509.F2CPP1	112509.F2D005	0.093	0	0	0	0	0	0.518	0.047	0.546
F2CPP1_HORVV	F2E8B4_HORVV	112509.F2CPP1	112509.F2E8B4	0	0	0	0	0	0	0.567	0.051	0.571
F2CPP1_HORVV	F2D3N9_HORVV	112509.F2CPP1	112509.F2D3N9	0	0	0	0	0	0	0.567	0.051	0.571
F2CPP1_HORVV	F2CT31_HORVV	112509.F2CPP1	112509.F2CT31	0	0	0	0	0	0	0.567	0.101	0.594
F2CPP1_HORVV	F2EBI3_HORVV	112509.F2CPP1	112509.F2EBI3	0	0	0	0	0.046	0	0.533	0.282	0.652
F2CPP1_HORVV	F2E3L5_HORVV	112509.F2CPP1	112509.F2E3L5	0	0	0	0	0.054	0	0.744	0.159	0.778
F2CPP1_HORVV	F2CZ51_HORVV	112509.F2CPP1	112509.F2CZ51	0	0	0	0	0.11	0	0.791	0.204	0.839
F2CPV3_HORVV	M0YUI3_HORVV	112509.F2CPV3	112509.M0YUI3	0	0	0	0.623	0	0.26	0.446	0.179	0.634
F2CPV3_HORVV	M0YWT6_HORVV	112509.F2CPV3	112509.M0YWT6	0	0	0	0	0	0.698	0	0	0.698
F2CPV3_HORVV	F2DQW5_HORVV	112509.F2CPV3	112509.F2DQW5	0	0	0	0	0	0.724	0	0	0.724
F2CQ68_HORVV	F2DCF2_HORVV	112509.F2CQ68	112509.F2DCF2	0	0	0	0	0	0	0.454	0.085	0.479
F2CQ68_HORVV	F2D101_HORVV	112509.F2CQ68	112509.F2D101	0	0	0	0	0.074	0.072	0.538	0.047	0.571
F2CQ68_HORVV	F2CSU3_HORVV	112509.F2CQ68	112509.F2CSU3	0	0	0.45	0	0	0.222	0	0.082	0.572
F2CQ68_HORVV	F2DA67_HORVV	112509.F2CQ68	112509.F2DA67	0	0	0	0	0	0.622	0.063	0.05	0.634
F2CQ68_HORVV	F2CRT3_HORVV	112509.F2CQ68	112509.F2CRT3	0	0	0	0	0	0.755	0	0.284	0.817
F2CQH5_HORVV	F2E8B4_HORVV	112509.F2CQH5	112509.F2E8B4	0	0	0	0	0	0	0.492	0.09	0.517
F2CQH5_HORVV	F2CT31_HORVV	112509.F2CQH5	112509.F2CT31	0	0	0	0	0	0	0.492	0.09	0.517
F2CQH5_HORVV	F2D3N9_HORVV	112509.F2CQH5	112509.F2D3N9	0	0	0	0	0	0	0.492	0.09	0.517
F2CQH5_HORVV	F2E6J2_HORVV	112509.F2CQH5	112509.F2E6J2	0.166	0	0	0	0.647	0	0.192	0.207	0.786
F2CQH5_HORVV	F2CYS4_HORVV	112509.F2CQH5	112509.F2CYS4	0.166	0	0	0	0.647	0	0.192	0.207	0.786
F2CQH5_HORVV	F2DQG9_HORVV	112509.F2CQH5	112509.F2DQG9	0	0	0	0	0	0	0.766	0.216	0.808
F2CQH5_HORVV	F2CSY6_HORVV	112509.F2CQH5	112509.F2CSY6	0.142	0	0	0	0.343	0.1	0.662	0.119	0.821
F2CR51_HORVV	M0X7Z0_HORVV	112509.F2CR51	112509.M0X7Z0	0.179	0	0	0	0.07	0.071	0	0.29	0.428
F2CR51_HORVV	F2EIG0_HORVV	112509.F2CR51	112509.F2EIG0	0	0	0	0	0	0.052	0.496	0.097	0.53
F2CR51_HORVV	F2E2M2_HORVV	112509.F2CR51	112509.F2E2M2	0	0	0	0	0	0.082	0.511	0.044	0.533
F2CR51_HORVV	F2ELD1_HORVV	112509.F2CR51	112509.F2ELD1	0	0	0	0	0	0	0.522	0.256	0.629
F2CR51_HORVV	F2EBI3_HORVV	112509.F2CR51	112509.F2EBI3	0	0	0	0	0	0	0.641	0.091	0.659
F2CR51_HORVV	F2ELT5_HORVV	112509.F2CR51	112509.F2ELT5	0.057	0	0	0	0.205	0	0.578	0.206	0.715
F2CR51_HORVV	F2E3L5_HORVV	112509.F2CR51	112509.F2E3L5	0	0	0	0	0.109	0.073	0.701	0.207	0.777
F2CR51_HORVV	F2CXD7_HORVV	112509.F2CR51	112509.F2CXD7	0.136	0	0	0	0.06	0.048	0.771	0.083	0.808
F2CR51_HORVV	F2E6K4_HORVV	112509.F2CR51	112509.F2E6K4	0	0	0	0	0	0	0.794	0.208	0.829
F2CR56_HORVV	F2E3L5_HORVV	112509.F2CR56	112509.F2E3L5	0	0	0	0	0	0	0.514	0.167	0.577
F2CR56_HORVV	F2ELT5_HORVV	112509.F2CR56	112509.F2ELT5	0	0	0	0	0	0	0.791	0.206	0.826
F2CR92_HORVV	F2CRK1_HORVV	112509.F2CR92	112509.F2CRK1	0	0	0.505	0	0.086	0	0	0.461	0.734
F2CRF5_HORVV	PR-17d	112509.F2CRF5	112509.A7YA66	0	0	0	0	0	0.075	0.497	0	0.514
F2CRF5_HORVV	M0YYC4_HORVV	112509.F2CRF5	112509.M0YYC4	0	0	0	0	0	0.156	0.333	0.047	0.416
F2CRF5_HORVV	F2D465_HORVV	112509.F2CRF5	112509.F2D465	0	0	0	0	0	0.075	0.497	0	0.514
F2CRF5_HORVV	F2DVF5_HORVV	112509.F2CRF5	112509.F2DVF5	0	0	0	0	0	0	0.522	0.042	0.522
F2CRF5_HORVV	F2DQG1_HORVV	112509.F2CRF5	112509.F2DQG1	0	0	0	0	0	0	0.513	0.1	0.542
F2CRK1_HORVV	F2D535_HORVV	112509.F2CRK1	112509.F2D535	0	0	0	0	0.11	0	0	0.427	0.468
F2CRK1_HORVV	F2DMF6_HORVV	112509.F2CRK1	112509.F2DMF6	0	0	0.456	0	0	0	0	0.196	0.543
F2CRK1_HORVV	F2D2I3_HORVV	112509.F2CRK1	112509.F2D2I3	0	0	0	0	0	0.557	0	0.046	0.559
F2CRK1_HORVV	M0UGL3_HORVV	112509.F2CRK1	112509.M0UGL3	0	0	0	0	0	0.557	0	0.046	0.559
F2CRK1_HORVV	F2D3N9_HORVV	112509.F2CRK1	112509.F2D3N9	0	0	0	0	0	0.588	0	0.052	0.592
F2CRK1_HORVV	F2E8B4_HORVV	112509.F2CRK1	112509.F2E8B4	0	0	0	0	0	0.588	0	0.052	0.592
F2CRK1_HORVV	F2CT31_HORVV	112509.F2CRK1	112509.F2CT31	0	0	0	0	0	0.588	0	0.087	0.607
F2CRK1_HORVV	F2EBI3_HORVV	112509.F2CRK1	112509.F2EBI3	0	0	0.248	0	0.206	0	0	0.42	0.623
F2CRK1_HORVV	F2D7P5_HORVV	112509.F2CRK1	112509.F2D7P5	0	0	0	0	0.291	0	0	0.525	0.648
F2CRK1_HORVV	M0ZEP4_HORVV	112509.F2CRK1	112509.M0ZEP4	0	0	0	0	0.046	0.681	0	0.129	0.711
F2CRK1_HORVV	F2DQW5_HORVV	112509.F2CRK1	112509.F2DQW5	0	0	0	0	0.099	0	0.799	0.436	0.888
F2CRT3_HORVV	F2DCF2_HORVV	112509.F2CRT3	112509.F2DCF2	0.164	0	0	0	0	0	0.591	0	0.643
F2CRT3_HORVV	F2D5U3_HORVV	112509.F2CRT3	112509.F2D5U3	0.183	0	0	0	0	0	0.735	0	0.774
F2CRT3_HORVV	F2CUU1_HORVV	112509.F2CRT3	112509.F2CUU1	0.189	0	0	0	0.046	0.16	0.784	0	0.84
F2CSS7_HORVV	M0YW47_HORVV	112509.F2CSS7	112509.M0YW47	0	0	0	0	0	0	0.512	0.047	0.515
F2CSS7_HORVV	F2DC79_HORVV	112509.F2CSS7	112509.F2DC79	0	0	0	0	0	0	0.512	0.047	0.515
F2CSU3_HORVV	F2E4A7_HORVV	112509.F2CSU3	112509.F2E4A7	0	0	0	0	0.09	0.154	0.283	0.207	0.503
F2CSU3_HORVV	F2DQG9_HORVV	112509.F2CSU3	112509.F2DQG9	0	0	0	0	0	0	0.514	0.052	0.519
F2CSU3_HORVV	F2DA67_HORVV	112509.F2CSU3	112509.F2DA67	0	0	0	0	0	0.086	0.404	0.209	0.531
F2CSU3_HORVV	F2DVF5_HORVV	112509.F2CSU3	112509.F2DVF5	0	0	0	0	0	0.098	0.586	0	0.61
F2CSU3_HORVV	F2DNM8_HORVV	112509.F2CSU3	112509.F2DNM8	0	0	0	0	0	0.158	0.605	0.079	0.666
F2CSY6_HORVV	F2CWV4_HORVV	112509.F2CSY6	112509.F2CWV4	0	0	0	0	0.046	0.153	0.325	0	0.406
F2CSY6_HORVV	F2CY41_HORVV	112509.F2CSY6	112509.F2CY41	0	0	0	0	0	0	0.103	0.369	0.409
F2CSY6_HORVV	F2D535_HORVV	112509.F2CSY6	112509.F2D535	0.141	0	0	0	0	0	0.41	0.093	0.5
F2CSY6_HORVV	F2E6J2_HORVV	112509.F2CSY6	112509.F2E6J2	0	0	0	0	0.159	0	0.478	0.046	0.544
F2CSY6_HORVV	F2CUU1_HORVV	112509.F2CSY6	112509.F2CUU1	0	0	0	0	0	0	0.52	0.127	0.563
F2CSY6_HORVV	F2CYS4_HORVV	112509.F2CSY6	112509.F2CYS4	0	0	0	0	0.159	0	0.478	0.128	0.583
F2CSY6_HORVV	F2DNM8_HORVV	112509.F2CSY6	112509.F2DNM8	0	0	0	0	0.107	0.569	0	0	0.598
F2CSY6_HORVV	F2E2Z7_HORVV	112509.F2CSY6	112509.F2E2Z7	0.073	0	0	0	0.083	0	0.481	0.226	0.612
F2CSY6_HORVV	F2D692_HORVV	112509.F2CSY6	112509.F2D692	0	0	0	0	0.088	0	0.521	0.282	0.658
F2CSY6_HORVV	F2D101_HORVV	112509.F2CSY6	112509.F2D101	0	0	0	0	0.648	0.733	0	0	0.901
F2CT31_HORVV	F2EBI3_HORVV	112509.F2CT31	112509.F2EBI3	0.142	0	0	0	0.055	0.108	0.183	0.177	0.425
F2CT31_HORVV	F2EIG0_HORVV	112509.F2CT31	112509.F2EIG0	0	0	0	0	0.062	0.097	0.409	0.042	0.456
F2CT31_HORVV	F2D005_HORVV	112509.F2CT31	112509.F2D005	0	0	0	0	0.051	0.062	0.462	0.047	0.482
F2CT31_HORVV	F2E6K4_HORVV	112509.F2CT31	112509.F2E6K4	0	0	0	0	0.051	0	0.492	0.083	0.519
F2CT31_HORVV	M0X7Z0_HORVV	112509.F2CT31	112509.M0X7Z0	0	0	0	0	0	0	0.52	0.042	0.52
F2CT31_HORVV	F2CXD7_HORVV	112509.F2CT31	112509.F2CXD7	0	0	0	0	0.108	0.081	0.505	0.047	0.561
F2CT31_HORVV	F2E3L5_HORVV	112509.F2CT31	112509.F2E3L5	0	0	0	0	0.112	0.139	0.468	0.085	0.578
F2CT31_HORVV	F2D535_HORVV	112509.F2CT31	112509.F2D535	0	0	0	0	0	0.103	0.631	0.097	0.675
F2CTD9_HORVV	F2D535_HORVV	112509.F2CTD9	112509.F2D535	0	0	0	0	0	0	0.514	0.157	0.572
F2CUB4_HORVV	F2CWV4_HORVV	112509.F2CUB4	112509.F2CWV4	0	0	0.397	0	0	0.067	0	0	0.413
F2CUB4_HORVV	Ltp6	112509.F2CUB4	112509.Q5UNP2	0	0	0.439	0	0.054	0	0	0	0.446
F2CUU1_HORVV	F2D449_HORVV	112509.F2CUU1	112509.F2D449	0	0	0	0	0	0	0	0.421	0.42
F2CUU1_HORVV	F2E6K4_HORVV	112509.F2CUU1	112509.F2E6K4	0.156	0	0	0	0	0	0	0.357	0.434
F2CUU1_HORVV	F2DQW5_HORVV	112509.F2CUU1	112509.F2DQW5	0	0	0	0	0.055	0.16	0.399	0.282	0.611
F2CV67_HORVV	F2E4A7_HORVV	112509.F2CV67	112509.F2E4A7	0	0	0	0	0	0.156	0.651	0.084	0.706
F2CVD0_HORVV	F2EBF9_HORVV	112509.F2CVD0	112509.F2EBF9	0	0	0	0	0	0	0.52	0.097	0.548
F2CWL4_HORVV	F2DQG9_HORVV	112509.F2CWL4	112509.F2DQG9	0	0	0	0	0.102	0	0.463	0.082	0.518
F2CWL4_HORVV	F2D1J5_HORVV	112509.F2CWL4	112509.F2D1J5	0	0	0	0	0	0	0.55	0.044	0.551
F2CWL4_HORVV	F2E6J2_HORVV	112509.F2CWL4	112509.F2E6J2	0	0	0	0	0.11	0.1	0.661	0.051	0.707
F2CWL4_HORVV	F2CYS4_HORVV	112509.F2CWL4	112509.F2CYS4	0	0	0	0	0.11	0.1	0.765	0.204	0.83
F2CWL4_HORVV	F2DWF5_HORVV	112509.F2CWL4	112509.F2DWF5	0.101	0	0	0	0.082	0	0.942	0.084	0.95
F2CWV4_HORVV	F2DLQ0_HORVV	112509.F2CWV4	112509.F2DLQ0	0	0	0	0	0.058	0	0.402	0.05	0.418
F2CWV4_HORVV	F2EC22_HORVV	112509.F2CWV4	112509.F2EC22	0	0	0.444	0	0	0.048	0	0	0.448
F2CWX3_HORVV	F2D005_HORVV	112509.F2CWX3	112509.F2D005	0	0	0	0	0	0	0.524	0.048	0.527
F2CWX3_HORVV	M0Y1R9_HORVV	112509.F2CWX3	112509.M0Y1R9	0	0	0	0	0.052	0	0.51	0.085	0.537
F2CXD7_HORVV	F2EIG0_HORVV	112509.F2CXD7	112509.F2EIG0	0	0	0	0	0.094	0.144	0.405	0.084	0.52
F2CXD7_HORVV	F2E8B4_HORVV	112509.F2CXD7	112509.F2E8B4	0	0	0	0	0.108	0.075	0.505	0.047	0.558
F2CXD7_HORVV	F2D3N9_HORVV	112509.F2CXD7	112509.F2D3N9	0	0	0	0	0.108	0.075	0.505	0.047	0.558
F2CXD7_HORVV	F2E3L5_HORVV	112509.F2CXD7	112509.F2E3L5	0	0	0	0	0.107	0	0.652	0.12	0.702
F2CY41_HORVV	F2DMU6_HORVV	112509.F2CY41	112509.F2DMU6	0	0	0	0	0.05	0	0.469	0.047	0.477
F2CY41_HORVV	F2D5U3_HORVV	112509.F2CY41	112509.F2D5U3	0	0	0	0	0	0	0.569	0.355	0.71
F2CYS4_HORVV	F2DCF2_HORVV	112509.F2CYS4	112509.F2DCF2	0	0	0	0	0.075	0	0.381	0.047	0.406
F2CYS4_HORVV	F2DXD9_HORVV	112509.F2CYS4	112509.F2DXD9	0	0	0	0	0	0	0.505	0.046	0.507
F2CYS4_HORVV	F2DQG9_HORVV	112509.F2CYS4	112509.F2DQG9	0	0	0	0	0.059	0	0.612	0.096	0.641
F2CYS4_HORVV	F2E6J2_HORVV	112509.F2CYS4	112509.F2E6J2	0	0	0.225	0.59	0	0	0.706	0.193	0.8
F2CYS4_HORVV	F2DWF5_HORVV	112509.F2CYS4	112509.F2DWF5	0	0	0	0	0	0.101	0.942	0.42	0.967
F2CZ51_HORVV	F2EIG0_HORVV	112509.F2CZ51	112509.F2EIG0	0	0	0	0	0.063	0	0.492	0.049	0.507
F2CZ51_HORVV	F2D256_HORVV	112509.F2CZ51	112509.F2D256	0	0	0	0	0.127	0	0.491	0.047	0.539
F2CZ51_HORVV	M0X1N3_HORVV	112509.F2CZ51	112509.M0X1N3	0.137	0	0	0	0.05	0.068	0.514	0.046	0.581
F2CZ51_HORVV	F2DQW5_HORVV	112509.F2CZ51	112509.F2DQW5	0	0	0	0	0.046	0	0.568	0.201	0.641
F2CZ51_HORVV	F2E3L5_HORVV	112509.F2CZ51	112509.F2E3L5	0	0	0	0	0.094	0.05	0.643	0.103	0.687
F2CZ51_HORVV	F2EBI3_HORVV	112509.F2CZ51	112509.F2EBI3	0.161	0	0	0	0	0	0.619	0.286	0.751
F2CZ51_HORVV	F2D535_HORVV	112509.F2CZ51	112509.F2D535	0.174	0	0	0	0	0.214	0.793	0.234	0.883
F2CZC7_HORVV	F2D7P5_HORVV	112509.F2CZC7	112509.F2D7P5	0	0	0	0	0.045	0.634	0	0.044	0.636
F2CZM5_HORVV	F2D7P5_HORVV	112509.F2CZM5	112509.F2D7P5	0	0	0	0	0.045	0.634	0	0.044	0.636
F2CZT3_HORVV	F2E3L5_HORVV	112509.F2CZT3	112509.F2E3L5	0	0	0	0	0	0	0.5	0.046	0.502
F2D005_HORVV	F2D3N9_HORVV	112509.F2D005	112509.F2D3N9	0	0	0	0	0.057	0.048	0.501	0.047	0.515
F2D005_HORVV	F2E8B4_HORVV	112509.F2D005	112509.F2E8B4	0	0	0	0	0.057	0.048	0.501	0.047	0.515
F2D005_HORVV	F2E3L5_HORVV	112509.F2D005	112509.F2E3L5	0.137	0	0	0	0.109	0.101	0.852	0.428	0.93
F2D101_HORVV	M0WIE0_HORVV	112509.F2D101	112509.M0WIE0	0	0	0	0	0.075	0.888	0	0.044	0.892
F2D101_HORVV	F2DNM8_HORVV	112509.F2D101	112509.F2DNM8	0	0	0	0	0.318	0.855	0	0	0.896
F2D1J5_HORVV	F2E3L5_HORVV	112509.F2D1J5	112509.F2E3L5	0	0	0	0	0	0	0.581	0.047	0.583
F2D1J5_HORVV	F2DWF5_HORVV	112509.F2D1J5	112509.F2DWF5	0.136	0	0	0	0.118	0	0.597	0.085	0.681
F2D256_HORVV	F2DQW5_HORVV	112509.F2D256	112509.F2DQW5	0	0	0	0	0	0.544	0.075	0	0.56
F2D3C1_HORVV	F2DEK7_HORVV	112509.F2D3C1	112509.F2DEK7	0	0	0	0	0	0.634	0	0.289	0.728
F2D3C1_HORVV	M0ZEP4_HORVV	112509.F2D3C1	112509.M0ZEP4	0	0	0	0	0.048	0.685	0	0.197	0.738
F2D3N9_HORVV	F2EBI3_HORVV	112509.F2D3N9	112509.F2EBI3	0.142	0	0	0	0.055	0.108	0.183	0.177	0.425
F2D3N9_HORVV	F2EIG0_HORVV	112509.F2D3N9	112509.F2EIG0	0	0	0	0	0.062	0.081	0.409	0	0.446
F2D3N9_HORVV	M0X7Z0_HORVV	112509.F2D3N9	112509.M0X7Z0	0	0	0	0	0	0	0.511	0.042	0.511
F2D3N9_HORVV	F2E6K4_HORVV	112509.F2D3N9	112509.F2E6K4	0	0	0	0	0.044	0	0.492	0.083	0.515
F2D3N9_HORVV	F2DMF6_HORVV	112509.F2D3N9	112509.F2DMF6	0	0	0	0	0.053	0	0.51	0.046	0.518
F2D3N9_HORVV	F2DWC8_HORVV	112509.F2D3N9	112509.F2DWC8	0	0	0.544	0	0	0	0	0	0.544
F2D3N9_HORVV	F2E3L5_HORVV	112509.F2D3N9	112509.F2E3L5	0	0	0	0	0.112	0.139	0.509	0.094	0.614
F2D3N9_HORVV	F2D535_HORVV	112509.F2D3N9	112509.F2D535	0	0	0	0	0	0.103	0.631	0.097	0.675
F2D465_HORVV	F2EE47_HORVV	112509.F2D465	112509.F2EE47	0	0	0	0	0	0.135	0.538	0	0.583
F2D4G2_HORVV	F2E5J5_HORVV	112509.F2D4G2	112509.F2E5J5	0	0	0.381	0	0.063	0.076	0	0	0.417
F2D4G2_HORVV	M0WGN1_HORVV	112509.F2D4G2	112509.M0WGN1	0	0	0	0	0.163	0	0.533	0	0.592
F2D535_HORVV	F2DMF6_HORVV	112509.F2D535	112509.F2DMF6	0	0	0.251	0	0	0	0	0.263	0.424
F2D535_HORVV	F2DQW5_HORVV	112509.F2D535	112509.F2DQW5	0	0	0	0	0.188	0.156	0	0.283	0.465
F2D535_HORVV	F2ECH1_HORVV	112509.F2D535	112509.F2ECH1	0	0	0	0	0	0	0.514	0.157	0.572
F2D535_HORVV	F2DTJ0_HORVV	112509.F2D535	112509.F2DTJ0	0	0	0	0	0	0	0.514	0.157	0.572
F2D535_HORVV	F2E3L5_HORVV	112509.F2D535	112509.F2E3L5	0	0	0	0	0	0.075	0.523	0.175	0.604
F2D535_HORVV	F2E8B4_HORVV	112509.F2D535	112509.F2E8B4	0	0	0	0	0	0.103	0.631	0.097	0.675
F2D535_HORVV	F2E6K4_HORVV	112509.F2D535	112509.F2E6K4	0.044	0	0	0	0	0	0.636	0.359	0.757
F2D535_HORVV	F2EBI3_HORVV	112509.F2D535	112509.F2EBI3	0.187	0	0.485	0	0.213	0	0	0.454	0.796
F2D5U3_HORVV	F2DMU6_HORVV	112509.F2D5U3	112509.F2DMU6	0.043	0	0	0	0	0.104	0	0.461	0.497
F2D5U3_HORVV	F2E3L5_HORVV	112509.F2D5U3	112509.F2E3L5	0	0	0	0	0	0	0.529	0.208	0.611
F2D5X1_HORVV	F2EJL5_HORVV	112509.F2D5X1	112509.F2EJL5	0.173	0	0	0	0.048	0	0.562	0.209	0.69
F2D692_HORVV	F2E3L5_HORVV	112509.F2D692	112509.F2E3L5	0	0	0	0	0	0	0.5	0.047	0.503
F2D692_HORVV	F2DB60_HORVV	112509.F2D692	112509.F2DB60	0	0	0	0	0.05	0	0.508	0	0.512
F2D692_HORVV	F2E8A9_HORVV	112509.F2D692	112509.F2E8A9	0	0	0	0	0.05	0	0.514	0	0.518
F2D7L2_HORVV	M0ZEP4_HORVV	112509.F2D7L2	112509.M0ZEP4	0	0	0	0	0	0.074	0.046	0.432	0.454
F2D7P5_HORVV	F2DQW5_HORVV	112509.F2D7P5	112509.F2DQW5	0.188	0	0	0	0.135	0	0.466	0.433	0.758
F2DC79_HORVV	F2DJR4_HORVV	112509.F2DC79	112509.F2DJR4	0	0	0	0	0	0	0.512	0.047	0.515
F2DC79_HORVV	F2EAF6_HORVV	112509.F2DC79	112509.F2EAF6	0	0	0	0	0	0	0.512	0.047	0.515
F2DCF2_HORVV	F2E6J2_HORVV	112509.F2DCF2	112509.F2E6J2	0	0	0	0	0.075	0	0.381	0.047	0.406
F2DCF2_HORVV	F2DVF5_HORVV	112509.F2DCF2	112509.F2DVF5	0.152	0	0	0	0.045	0.149	0.522	0.197	0.687
F2DCF2_HORVV	F2EJL5_HORVV	112509.F2DCF2	112509.F2EJL5	0	0	0	0	0	0	0.88	0.229	0.903
F2DDP8_HORVV	F2ELT5_HORVV	112509.F2DDP8	112509.F2ELT5	0	0	0	0	0	0	0.496	0.042	0.496
F2DDV2_HORVV	F2DHP7_HORVV	112509.F2DDV2	112509.F2DHP7	0	0	0	0	0	0.075	0.518	0.049	0.538
F2DDV2_HORVV	F2DJR2_HORVV	112509.F2DDV2	112509.F2DJR2	0	0	0	0	0	0.075	0.518	0.049	0.538
F2DDX7_HORVV	M0YYC4_HORVV	112509.F2DDX7	112509.M0YYC4	0	0	0.415	0	0	0	0	0	0.415
F2DEK7_HORVV	F2E4A7_HORVV	112509.F2DEK7	112509.F2E4A7	0	0	0	0.64	0	0.153	0.579	0.248	0.708
F2DHP7_HORVV	Ltp6	112509.F2DHP7	112509.Q5UNP2	0	0	0.392	0	0	0	0.054	0	0.4
F2DJR4_HORVV	M0YW47_HORVV	112509.F2DJR4	112509.M0YW47	0	0	0	0	0	0	0.512	0.051	0.517
F2DMF6_HORVV	F2E8B4_HORVV	112509.F2DMF6	112509.F2E8B4	0	0	0	0	0.053	0	0.51	0.046	0.518
F2DMF6_HORVV	F2DQW5_HORVV	112509.F2DMF6	112509.F2DQW5	0	0	0	0	0	0	0.524	0.047	0.526
F2DMF6_HORVV	F2E2Z7_HORVV	112509.F2DMF6	112509.F2E2Z7	0	0	0	0	0	0	0.522	0.191	0.596
F2DMF6_HORVV	F2E3L5_HORVV	112509.F2DMF6	112509.F2E3L5	0	0	0	0	0	0	0.643	0.355	0.759
F2DMU6_HORVV	F2E3L5_HORVV	112509.F2DMU6	112509.F2E3L5	0	0	0	0	0.066	0	0.523	0.047	0.538
F2DMU6_HORVV	F2ELD1_HORVV	112509.F2DMU6	112509.F2ELD1	0	0	0	0	0.045	0	0.832	0	0.832
F2DMU6_HORVV	F2DWF5_HORVV	112509.F2DMU6	112509.F2DWF5	0	0	0	0	0	0.689	0.632	0.135	0.892
F2DQG9_HORVV	F2DWF5_HORVV	112509.F2DQG9	112509.F2DWF5	0	0	0	0	0	0	0.51	0.047	0.513
F2DQG9_HORVV	F2E6J2_HORVV	112509.F2DQG9	112509.F2E6J2	0	0	0	0	0.059	0	0.59	0.136	0.637
F2DQW5_HORVV	F2E2M2_HORVV	112509.F2DQW5	112509.F2E2M2	0	0	0	0	0	0.06	0.516	0	0.525
F2DQW5_HORVV	F2E3L5_HORVV	112509.F2DQW5	112509.F2E3L5	0	0	0	0	0	0.075	0.516	0.188	0.604
F2DQW5_HORVV	M0YWT6_HORVV	112509.F2DQW5	112509.M0YWT6	0	0	0	0	0	0.617	0	0	0.617
F2DQW5_HORVV	F2EBI3_HORVV	112509.F2DQW5	112509.F2EBI3	0.176	0	0	0	0.122	0	0.784	0.377	0.889
F2DRI5_HORVV	M0X794_HORVV	112509.F2DRI5	112509.M0X794	0	0	0	0	0	0.072	0.668	0.05	0.681
F2DUF5_HORVV	M0WIE0_HORVV	112509.F2DUF5	112509.M0WIE0	0	0	0	0	0.869	0.139	0	0.181	0.899
F2DWF5_HORVV	F2E6J2_HORVV	112509.F2DWF5	112509.F2E6J2	0	0	0	0	0	0.101	0.908	0.351	0.941
F2DXD9_HORVV	F2EBF8_HORVV	112509.F2DXD9	112509.F2EBF8	0	0	0	0	0.049	0	0.488	0	0.492
F2DXD9_HORVV	F2E644_HORVV	112509.F2DXD9	112509.F2E644	0	0	0	0	0	0	0.5	0.047	0.503
F2DXD9_HORVV	F2E6J2_HORVV	112509.F2DXD9	112509.F2E6J2	0	0	0	0	0	0	0.505	0.046	0.507
F2DXD9_HORVV	M0WGN1_HORVV	112509.F2DXD9	112509.M0WGN1	0	0	0	0	0.044	0	0.517	0.047	0.521
F2DXD9_HORVV	M0X1N3_HORVV	112509.F2DXD9	112509.M0X1N3	0	0	0	0	0	0	0.511	0.113	0.547
F2E128_HORVV	F2E6K4_HORVV	112509.F2E128	112509.F2E6K4	0	0	0	0	0.096	0	0.622	0.125	0.674
F2E1T8_HORVV	M0YYC4_HORVV	112509.F2E1T8	112509.M0YYC4	0	0	0.511	0	0	0	0	0.047	0.514
F2E2M2_HORVV	M0X7Z0_HORVV	112509.F2E2M2	112509.M0X7Z0	0	0	0	0	0	0	0.523	0.046	0.525
F2E2Z7_HORVV	F2E3L5_HORVV	112509.F2E2Z7	112509.F2E3L5	0	0	0	0	0.047	0	0.535	0.047	0.54
F2E3L5_HORVV	F2ELD1_HORVV	112509.F2E3L5	112509.F2ELD1	0	0	0	0	0.057	0	0.511	0.087	0.542
F2E3L5_HORVV	F2EIG0_HORVV	112509.F2E3L5	112509.F2EIG0	0	0	0	0	0.069	0.149	0.542	0.051	0.609
F2E3L5_HORVV	F2E8B4_HORVV	112509.F2E3L5	112509.F2E8B4	0	0	0	0	0.112	0.139	0.509	0.094	0.614
F2E3L5_HORVV	F2ELT5_HORVV	112509.F2E3L5	112509.F2ELT5	0	0	0	0	0.146	0	0.513	0.185	0.631
F2E3L5_HORVV	F2E6K4_HORVV	112509.F2E3L5	112509.F2E6K4	0	0	0	0	0.048	0.155	0.529	0.211	0.661
F2E4A7_HORVV	M0X1N3_HORVV	112509.F2E4A7	112509.M0X1N3	0	0	0	0	0	0.155	0.377	0.047	0.454
F2E4A7_HORVV	F2EJL5_HORVV	112509.F2E4A7	112509.F2EJL5	0	0	0	0	0.047	0.083	0.558	0.137	0.622
F2E644_HORVV	M0WGN1_HORVV	112509.F2E644	112509.M0WGN1	0	0	0	0	0	0	0.5	0.044	0.501
F2E6K4_HORVV	F2E8B4_HORVV	112509.F2E6K4	112509.F2E8B4	0	0	0	0	0.044	0	0.492	0.083	0.515
F2E8A9_HORVV	F2ELD1_HORVV	112509.F2E8A9	112509.F2ELD1	0	0	0	0	0	0.08	0	0.432	0.455
F2E8B4_HORVV	F2EBI3_HORVV	112509.F2E8B4	112509.F2EBI3	0.142	0	0	0	0.055	0.108	0.183	0.177	0.425
F2E8B4_HORVV	F2EIG0_HORVV	112509.F2E8B4	112509.F2EIG0	0	0	0	0	0.062	0.081	0.409	0	0.446
F2E8B4_HORVV	M0X7Z0_HORVV	112509.F2E8B4	112509.M0X7Z0	0	0	0	0	0	0	0.511	0.042	0.511
F2E8X4_HORVV	Ltp6	112509.F2E8X4	112509.Q5UNP2	0	0	0	0	0	0	0	0.412	0.412
F2E8X4_HORVV	F2EJ42_HORVV	112509.F2E8X4	112509.F2EJ42	0	0	0.439	0	0	0	0	0	0.439
F2EAF6_HORVV	M0YW47_HORVV	112509.F2EAF6	112509.M0YW47	0	0	0	0	0	0	0.512	0.047	0.515
F2EC22_HORVV	M0YYC4_HORVV	112509.F2EC22	112509.M0YYC4	0	0	0.389	0	0	0	0	0.085	0.417
F2EE47_HORVV	PR-17d	112509.F2EE47	112509.A7YA66	0	0	0	0	0	0.135	0.538	0	0.583
F2EIG0_HORVV	M0X7Z0_HORVV	112509.F2EIG0	112509.M0X7Z0	0	0	0	0	0.06	0	0.524	0.047	0.536
F2EIG0_HORVV	F2EJL5_HORVV	112509.F2EIG0	112509.F2EJL5	0	0	0	0	0.07	0	0.548	0.046	0.563
F2EJ42_HORVV	NAC019	112509.F2EJ42	112509.F6IAY3	0	0	0.516	0	0	0	0	0	0.516
F2EJL5_HORVV	M0ZEP4_HORVV	112509.F2EJL5	112509.M0ZEP4	0	0	0	0	0.058	0.092	0.534	0.085	0.586
F2EJL5_HORVV	F2ELD1_HORVV	112509.F2EJL5	112509.F2ELD1	0	0	0	0	0	0	0.794	0.084	0.803
Ltp6	M0YYC4_HORVV	112509.Q5UNP2	112509.M0YYC4	0	0	0.481	0	0	0	0	0	0.481

## Sheet: K vs H
PPI networks information of DEPs in Kunlun 14 vs Heilaoya
node1	node2	node1_string_id	node2_string_id	neighborhood_on_chromosome	gene_fusion	phylogenetic_cooccurrence	homology	coexpression	experimentally_determined_interaction	database_annotated	automated_textmining	combined_score
A0A287G590	A0A287MHI9	112509.A0A287G590	112509.A0A287MHI9	0	0	0	0	0.09	0	0.513	0	0.537
A0A287ILG2	F2D4N5_HORVV	112509.A0A287ILG2	112509.F2D4N5	0	0	0	0	0.07	0	0.398	0.082	0.441
A0A287ILG2	M0YTF7_HORVV	112509.A0A287ILG2	112509.M0YTF7	0	0	0	0	0.07	0	0.52	0	0.534
A0A287ILG2	F2ELD1_HORVV	112509.A0A287ILG2	112509.F2ELD1	0	0	0	0	0.048	0	0.519	0.134	0.568
A0A287ILG2	F2D0E7_HORVV	112509.A0A287ILG2	112509.F2D0E7	0	0	0	0	0	0	0.555	0.085	0.575
A0A287J912	M0X7Z0_HORVV	112509.A0A287J912	112509.M0X7Z0	0	0	0	0	0.057	0	0.515	0.046	0.525
A0A287K5X8	F2E6K4_HORVV	112509.A0A287K5X8	112509.F2E6K4	0.16	0	0	0	0.189	0	0	0.275	0.462
A0A287K5X8	F2D5U3_HORVV	112509.A0A287K5X8	112509.F2D5U3	0	0	0	0	0	0	0.615	0.19	0.674
A0A287L5I7	F2E9F1_HORVV	112509.A0A287L5I7	112509.F2E9F1	0.148	0	0	0	0.098	0	0.514	0.147	0.638
A0A287MHI9	F2D903_HORVV	112509.A0A287MHI9	112509.F2D903	0	0	0	0	0	0.073	0.524	0.047	0.542
A0A287MHI9	bcb	112509.A0A287MHI9	112509.Q70DK2	0	0	0	0	0	0.134	0.512	0.085	0.579
A0A287MHI9	F2DLH9_HORVV	112509.A0A287MHI9	112509.F2DLH9	0	0	0	0	0	0.68	0	0	0.68
A0A287MHI9	F2CUI5_HORVV	112509.A0A287MHI9	112509.F2CUI5	0	0	0	0	0	0.688	0	0	0.688
A0A287MHI9	F2EJL5_HORVV	112509.A0A287MHI9	112509.F2EJL5	0	0	0	0	0.085	0	0.688	0.196	0.75
A0A287NQU3	F2CV67_HORVV	112509.A0A287NQU3	112509.F2CV67	0	0	0	0	0	0.072	0.513	0	0.528
A0A287NQU3	F2CSA0_HORVV	112509.A0A287NQU3	112509.F2CSA0	0	0	0	0	0.265	0	0.398	0	0.538
A0A287NQU3	F2DLH9_HORVV	112509.A0A287NQU3	112509.F2DLH9	0	0	0	0	0.176	0.679	0	0.047	0.725
A0A287NQU3	F2DS83_HORVV	112509.A0A287NQU3	112509.F2DS83	0	0	0	0	0	0.184	0.764	0	0.799
A0A287PF84	F2CWL4_HORVV	112509.A0A287PF84	112509.F2CWL4	0	0	0.063	0.955	0	0	0.789	0	0.793
A0A287PF84	F2CYS4_HORVV	112509.A0A287PF84	112509.F2CYS4	0	0	0	0	0.11	0.1	0.775	0.204	0.837
A0A287PF84	F2DWF5_HORVV	112509.A0A287PF84	112509.F2DWF5	0.101	0	0	0	0.082	0	0.942	0.084	0.95
A0A287PU65	F2D465_HORVV	112509.A0A287PU65	112509.F2D465	0	0	0	0	0	0.066	0.505	0.123	0.559
A0A287PU65	PR-17d	112509.A0A287PU65	112509.A7YA66	0	0	0	0	0	0.066	0.505	0.123	0.559
A0A287PU65	F2CRR9_HORVV	112509.A0A287PU65	112509.F2CRR9	0	0	0	0	0	0	0.657	0.044	0.658
A0A287R7Z9	F2CPX3_HORVV	112509.A0A287R7Z9	112509.F2CPX3	0	0	0	0	0.056	0	0.517	0	0.524
A0A287R7Z9	M0VKT2_HORVV	112509.A0A287R7Z9	112509.M0VKT2	0	0	0	0	0	0	0.524	0.096	0.551
A0A287R7Z9	M0YTF7_HORVV	112509.A0A287R7Z9	112509.M0YTF7	0	0	0	0	0.052	0	0.523	0.196	0.604
A0A287S2W4	M0Z6X1_HORVV	112509.A0A287S2W4	112509.M0Z6X1	0	0	0	0	0	0.06	0.646	0.095	0.672
A0A287XD56	F2CWV4_HORVV	112509.A0A287XD56	112509.F2CWV4	0	0	0	0	0.046	0.153	0.325	0	0.406
A0A287XD56	F2CYS4_HORVV	112509.A0A287XD56	112509.F2CYS4	0	0	0	0	0.159	0	0.478	0.046	0.544
A0A287XD56	F2CUU1_HORVV	112509.A0A287XD56	112509.F2CUU1	0	0	0	0	0	0	0.52	0.127	0.563
A0A287XD56	F2DLH9_HORVV	112509.A0A287XD56	112509.F2DLH9	0	0	0	0	0.058	0.684	0	0	0.689
A0A287XD56	F2E1T0_HORVV	112509.A0A287XD56	112509.F2E1T0	0	0	0	0	0.102	0.73	0	0	0.747
A0A287XD56	F2D0E7_HORVV	112509.A0A287XD56	112509.F2D0E7	0.142	0	0	0	0.343	0.1	0.662	0.119	0.821
A0A287XD56	F2CUI5_HORVV	112509.A0A287XD56	112509.F2CUI5	0	0	0	0	0.608	0.69	0	0	0.873
CI-2	F2CRK1_HORVV	112509.A8V3P3	112509.F2CRK1	0	0	0	0	0	0.557	0	0.046	0.559
CslD2	F2EJL5_HORVV	112509.A0A0D5CPA7	112509.F2EJL5	0	0	0	0	0.058	0.092	0.534	0.095	0.591
CslD2	F2CRK1_HORVV	112509.A0A0D5CPA7	112509.F2CRK1	0	0	0	0	0	0.693	0	0.178	0.736
F2CPM8_HORVV	F2E7W9_HORVV	112509.F2CPM8	112509.F2E7W9	0	0	0	0	0.102	0.047	0.518	0.047	0.554
F2CPM8_HORVV	F2CUU1_HORVV	112509.F2CPM8	112509.F2CUU1	0.143	0	0	0	0.049	0	0.615	0.285	0.745
F2CPM8_HORVV	F2E6K4_HORVV	112509.F2CPM8	112509.F2E6K4	0.177	0	0	0	0.611	0	0.794	0.272	0.945
F2CPX3_HORVV	F2CYS4_HORVV	112509.F2CPX3	112509.F2CYS4	0	0	0	0	0	0	0.454	0.085	0.479
F2CPX3_HORVV	M0YTF7_HORVV	112509.F2CPX3	112509.M0YTF7	0	0	0	0	0	0.085	0.515	0	0.537
F2CPX3_HORVV	F2DXD9_HORVV	112509.F2CPX3	112509.F2DXD9	0	0	0	0	0	0.077	0.513	0.213	0.615
F2CQ08_HORVV	F2ELD1_HORVV	112509.F2CQ08	112509.F2ELD1	0	0	0	0	0	0.097	0	0.431	0.464
F2CQ08_HORVV	F2DMF6_HORVV	112509.F2CQ08	112509.F2DMF6	0	0	0	0	0	0	0.534	0.047	0.536
F2CQ08_HORVV	F2D3N9_HORVV	112509.F2CQ08	112509.F2D3N9	0	0	0	0	0.1	0	0.541	0.048	0.572
F2CQ08_HORVV	F2CRR9_HORVV	112509.F2CQ08	112509.F2CRR9	0	0	0	0	0.745	0	0	0.049	0.747
F2CR67_HORVV	F2E6K4_HORVV	112509.F2CR67	112509.F2E6K4	0.174	0	0	0	0	0	0.795	0.29	0.869
F2CR92_HORVV	F2CRK1_HORVV	112509.F2CR92	112509.F2CRK1	0	0	0.505	0	0.086	0	0	0.461	0.734
F2CRK1_HORVV	F2CWI6_HORVV	112509.F2CRK1	112509.F2CWI6	0	0	0	0	0.085	0	0.36	0.282	0.542
F2CRK1_HORVV	F2DMF6_HORVV	112509.F2CRK1	112509.F2DMF6	0	0	0.456	0	0	0	0	0.196	0.543
F2CRK1_HORVV	F2D2I3_HORVV	112509.F2CRK1	112509.F2D2I3	0	0	0	0	0	0.557	0	0.046	0.559
F2CRK1_HORVV	M0XBS5_HORVV	112509.F2CRK1	112509.M0XBS5	0	0	0	0	0	0.557	0	0.046	0.559
F2CRK1_HORVV	F2DR84_HORVV	112509.F2CRK1	112509.F2DR84	0	0	0	0	0	0.557	0	0.046	0.559
F2CRK1_HORVV	M0UGL3_HORVV	112509.F2CRK1	112509.M0UGL3	0	0	0	0	0	0.557	0	0.046	0.559
F2CRK1_HORVV	F2DXA5_HORVV	112509.F2CRK1	112509.F2DXA5	0	0	0	0	0	0.557	0	0.046	0.559
F2CRK1_HORVV	F2D3N9_HORVV	112509.F2CRK1	112509.F2D3N9	0	0	0	0	0	0.588	0	0.052	0.592
F2CRK1_HORVV	F2D7P5_HORVV	112509.F2CRK1	112509.F2D7P5	0	0	0	0	0.291	0	0	0.525	0.648
F2CRK1_HORVV	F2E9F1_HORVV	112509.F2CRK1	112509.F2E9F1	0	0	0	0	0.051	0.848	0.36	0.229	0.919
F2CRN3_HORVV	F2DC44_HORVV	112509.F2CRN3	112509.F2DC44	0	0	0.406	0	0	0	0	0	0.406
F2CRR9_HORVV	M0Y1R9_HORVV	112509.F2CRR9	112509.M0Y1R9	0	0	0	0	0	0.584	0	0	0.584
F2CRR9_HORVV	F2CSA0_HORVV	112509.F2CRR9	112509.F2CSA0	0	0	0	0	0.615	0	0	0	0.615
F2CRR9_HORVV	F2D473_HORVV	112509.F2CRR9	112509.F2D473	0	0	0	0	0.859	0.924	0	0	0.988
F2CSA0_HORVV	F2CWS1_HORVV	112509.F2CSA0	112509.F2CWS1	0	0	0	0	0.524	0	0	0	0.524
F2CSS7_HORVV	M0YW47_HORVV	112509.F2CSS7	112509.M0YW47	0	0	0	0	0	0	0.512	0.047	0.515
F2CSS7_HORVV	F2DC79_HORVV	112509.F2CSS7	112509.F2DC79	0	0	0	0	0	0	0.512	0.047	0.515
F2CSY6_HORVV	F2CWV4_HORVV	112509.F2CSY6	112509.F2CWV4	0	0	0	0	0.046	0.153	0.325	0	0.406
F2CSY6_HORVV	F2CY41_HORVV	112509.F2CSY6	112509.F2CY41	0	0	0	0	0	0	0.103	0.369	0.409
F2CSY6_HORVV	F2CUU1_HORVV	112509.F2CSY6	112509.F2CUU1	0	0	0	0	0	0	0.52	0.127	0.563
F2CSY6_HORVV	F2CYS4_HORVV	112509.F2CSY6	112509.F2CYS4	0	0	0	0	0.159	0	0.478	0.128	0.583
F2CSY6_HORVV	F2DLH9_HORVV	112509.F2CSY6	112509.F2DLH9	0	0	0	0	0.058	0.684	0	0	0.689
F2CSY6_HORVV	F2E1T0_HORVV	112509.F2CSY6	112509.F2E1T0	0	0	0	0	0.102	0.73	0	0	0.747
F2CSY6_HORVV	F2D0E7_HORVV	112509.F2CSY6	112509.F2D0E7	0.142	0	0	0	0.343	0.1	0.662	0.119	0.821
F2CSY6_HORVV	F2CUI5_HORVV	112509.F2CSY6	112509.F2CUI5	0	0	0	0	0.608	0.69	0	0	0.873
F2CUI5_HORVV	F2E1T0_HORVV	112509.F2CUI5	112509.F2E1T0	0	0	0	0	0.804	0.854	0.664	0.274	0.992
F2CUI5_HORVV	F2DLH9_HORVV	112509.F2CUI5	112509.F2DLH9	0	0	0	0	0.806	0.856	0.679	0.352	0.993
F2CUR6_HORVV	M0YTF7_HORVV	112509.F2CUR6	112509.M0YTF7	0	0	0	0	0	0	0	0.448	0.448
F2CUU1_HORVV	F2E6K4_HORVV	112509.F2CUU1	112509.F2E6K4	0.156	0	0	0	0	0	0	0.357	0.434
F2CV67_HORVV	F2D7T7_HORVV	112509.F2CV67	112509.F2D7T7	0	0	0	0	0	0	0.942	0.261	0.955
F2CWL4_HORVV	F2CYS4_HORVV	112509.F2CWL4	112509.F2CYS4	0	0	0	0	0.11	0.1	0.765	0.204	0.83
F2CWL4_HORVV	F2DWF5_HORVV	112509.F2CWL4	112509.F2DWF5	0.101	0	0	0	0.082	0	0.942	0.084	0.95
F2CWS1_HORVV	PR-17d	112509.F2CWS1	112509.A7YA66	0	0	0	0	0.066	0.186	0.061	0.284	0.42
F2CWS1_HORVV	F2D465_HORVV	112509.F2CWS1	112509.F2D465	0	0	0	0	0.066	0.186	0.061	0.284	0.42
F2CWV4_HORVV	F2DLQ0_HORVV	112509.F2CWV4	112509.F2DLQ0	0	0	0	0	0.058	0	0.402	0.05	0.418
F2CWV4_HORVV	M0XN74_HORVV	112509.F2CWV4	112509.M0XN74	0	0	0	0	0	0	0.44	0.047	0.443
F2CWV4_HORVV	F2EKW0_HORVV	112509.F2CWV4	112509.F2EKW0	0	0	0	0	0	0	0.513	0.042	0.513
F2CY41_HORVV	F2DMU6_HORVV	112509.F2CY41	112509.F2DMU6	0	0	0	0	0.05	0	0.469	0.047	0.477
F2CY41_HORVV	F2D5U3_HORVV	112509.F2CY41	112509.F2D5U3	0	0	0	0	0	0	0.569	0.355	0.71
F2CYS4_HORVV	F2DXD9_HORVV	112509.F2CYS4	112509.F2DXD9	0	0	0	0	0	0	0.505	0.046	0.507
F2CYS4_HORVV	M0YTF7_HORVV	112509.F2CYS4	112509.M0YTF7	0	0	0	0	0.045	0.088	0.511	0.104	0.567
F2CYS4_HORVV	F2D0E7_HORVV	112509.F2CYS4	112509.F2D0E7	0.166	0	0	0	0.647	0	0.192	0.207	0.786
F2CYS4_HORVV	F2DWF5_HORVV	112509.F2CYS4	112509.F2DWF5	0	0	0	0	0	0.101	0.942	0.42	0.967
F2CZC7_HORVV	F2D7P5_HORVV	112509.F2CZC7	112509.F2D7P5	0	0	0	0	0.045	0.634	0	0.044	0.636
F2D0E7_HORVV	M0VKT2_HORVV	112509.F2D0E7	112509.M0VKT2	0.154	0	0	0	0.184	0	0	0.217	0.412
F2D0E7_HORVV	F2D3N9_HORVV	112509.F2D0E7	112509.F2D3N9	0	0	0	0	0	0	0.492	0.09	0.517
F2D0E7_HORVV	F2DLH9_HORVV	112509.F2D0E7	112509.F2DLH9	0	0	0	0	0.052	0	0.518	0.152	0.578
F2D2S2_HORVV	M0YTF7_HORVV	112509.F2D2S2	112509.M0YTF7	0	0	0	0	0.066	0	0.538	0	0.55
F2D3C1_HORVV	F2DEK7_HORVV	112509.F2D3C1	112509.F2DEK7	0	0	0	0	0	0.634	0	0.289	0.728
F2D3N9_HORVV	M0X7Z0_HORVV	112509.F2D3N9	112509.M0X7Z0	0	0	0	0	0	0	0.511	0.042	0.511
F2D3N9_HORVV	F2E6K4_HORVV	112509.F2D3N9	112509.F2E6K4	0	0	0	0	0.044	0	0.492	0.083	0.515
F2D3N9_HORVV	F2DMF6_HORVV	112509.F2D3N9	112509.F2DMF6	0	0	0	0	0.053	0	0.51	0.046	0.518
F2D3N9_HORVV	M0XN74_HORVV	112509.F2D3N9	112509.M0XN74	0	0	0	0	0	0	0.519	0.05	0.523
F2D3N9_HORVV	F2DWC8_HORVV	112509.F2D3N9	112509.F2DWC8	0	0	0.544	0	0	0	0	0	0.544
F2D5U3_HORVV	F2DMU6_HORVV	112509.F2D5U3	112509.F2DMU6	0.043	0	0	0	0	0.104	0	0.461	0.497
F2D5U3_HORVV	F2DLH9_HORVV	112509.F2D5U3	112509.F2DLH9	0	0	0	0	0.738	0	0	0	0.738
F2D7P5_HORVV	F2EF72_HORVV	112509.F2D7P5	112509.F2EF72	0.173	0	0	0	0	0.698	0.536	0.195	0.894
F2DA15_HORVV	F2DBM9_HORVV	112509.F2DA15	112509.F2DBM9	0	0	0.417	0	0.053	0	0	0	0.424
F2DA15_HORVV	F2E1T8_HORVV	112509.F2DA15	112509.F2E1T8	0	0	0.466	0	0	0	0	0.041	0.466
F2DA15_HORVV	M0YYC4_HORVV	112509.F2DA15	112509.M0YYC4	0	0	0.484	0	0	0	0	0	0.484
F2DAA1_HORVV	F2E1T0_HORVV	112509.F2DAA1	112509.F2E1T0	0	0	0	0	0.115	0.684	0	0	0.708
F2DAA1_HORVV	F2DLH9_HORVV	112509.F2DAA1	112509.F2DLH9	0	0	0	0	0.096	0.75	0	0	0.764
F2DC79_HORVV	F2DJR4_HORVV	112509.F2DC79	112509.F2DJR4	0	0	0	0	0	0	0.512	0.047	0.515
F2DDX7_HORVV	M0YYC4_HORVV	112509.F2DDX7	112509.M0YYC4	0	0	0.415	0	0	0	0	0	0.415
F2DJR4_HORVV	M0YW47_HORVV	112509.F2DJR4	112509.M0YW47	0	0	0	0	0	0	0.512	0.051	0.517
F2DLH9_HORVV	F2EBF9_HORVV	112509.F2DLH9	112509.F2EBF9	0	0	0	0	0	0.415	0	0	0.414
F2DLH9_HORVV	M0Y1R9_HORVV	112509.F2DLH9	112509.M0Y1R9	0	0	0	0	0	0.689	0	0	0.689
F2DLH9_HORVV	M0Y1W3_HORVV	112509.F2DLH9	112509.M0Y1W3	0	0	0	0	0.07	0.825	0	0.117	0.843
F2DLH9_HORVV	M0WIE0_HORVV	112509.F2DLH9	112509.M0WIE0	0	0	0	0	0.241	0.856	0	0.283	0.914
F2DLH9_HORVV	F2E7Y9_HORVV	112509.F2DLH9	112509.F2E7Y9	0	0	0	0	0.313	0.885	0	0.284	0.938
F2DLH9_HORVV	F2E1T0_HORVV	112509.F2DLH9	112509.F2E1T0	0.179	0	0	0	0.777	0.941	0.653	0.454	0.997
F2DMU6_HORVV	F2ELD1_HORVV	112509.F2DMU6	112509.F2ELD1	0	0	0	0	0.045	0	0.832	0	0.832
F2DMU6_HORVV	F2DWF5_HORVV	112509.F2DMU6	112509.F2DWF5	0	0	0	0	0	0.689	0.632	0.135	0.892
F2DRI5_HORVV	M0UG52_HORVV	112509.F2DRI5	112509.M0UG52	0	0	0	0	0	0.072	0.668	0.05	0.681
F2DWF5_HORVV	M0YTF7_HORVV	112509.F2DWF5	112509.M0YTF7	0	0	0	0	0	0	0.514	0.05	0.518
F2DXD9_HORVV	F2EBF8_HORVV	112509.F2DXD9	112509.F2EBF8	0	0	0	0	0.049	0	0.488	0	0.492
F2E1T0_HORVV	M0Y1R9_HORVV	112509.F2E1T0	112509.M0Y1R9	0	0	0	0	0	0.584	0.043	0	0.584
F2E1T0_HORVV	F2EBF9_HORVV	112509.F2E1T0	112509.F2EBF9	0	0	0	0	0	0.613	0	0.042	0.613
F2E1T0_HORVV	M0Y1W3_HORVV	112509.F2E1T0	112509.M0Y1W3	0	0	0	0	0.055	0.848	0	0	0.85
F2E1T0_HORVV	M0WIE0_HORVV	112509.F2E1T0	112509.M0WIE0	0	0	0	0	0.089	0.848	0	0.082	0.861
F2E1T0_HORVV	F2E7Y9_HORVV	112509.F2E1T0	112509.F2E7Y9	0	0	0	0	0.352	0.872	0	0.264	0.933
F2E1T8_HORVV	M0YYC4_HORVV	112509.F2E1T8	112509.M0YYC4	0	0	0.511	0	0	0	0	0.047	0.514
F2E2M2_HORVV	M0X7Z0_HORVV	112509.F2E2M2	112509.M0X7Z0	0	0	0	0	0	0	0.523	0.046	0.525
F2E6K4_HORVV	M0YJI1_HORVV	112509.F2E6K4	112509.M0YJI1	0.174	0	0	0	0	0	0.795	0.29	0.869
F2E7Y9_HORVV	M0Y1W3_HORVV	112509.F2E7Y9	112509.M0Y1W3	0	0	0	0	0	0.587	0	0	0.587
F2E8A9_HORVV	F2ELD1_HORVV	112509.F2E8A9	112509.F2ELD1	0	0	0	0	0	0.08	0	0.432	0.455
F2ECM4_HORVV	F2EEP6_HORVV	112509.F2ECM4	112509.F2EEP6	0	0	0.362	0	0	0.101	0	0	0.401
F2ED74_HORVV	F2EGD3_HORVV	112509.F2ED74	112509.F2EGD3	0	0	0.392	0	0	0.077	0	0	0.414
F2EFK9_HORVV	HsfC2b	112509.F2EFK9	112509.F2CS33	0	0	0	0	0	0.154	0.662	0.189	0.747
F2EJL5_HORVV	F2ELD1_HORVV	112509.F2EJL5	112509.F2ELD1	0	0	0	0	0	0	0.794	0.084	0.803
M0UHV3_HORVV	M0YTF7_HORVV	112509.M0UHV3	112509.M0YTF7	0	0	0	0	0.045	0	0.518	0.096	0.547
