# Supplementary material for: Integrated Metabolomics and Proteomics Analyses of the Grain-Filling Process and Differences in the Quality of Tibetan Hulless Barleys
Source: Plants (Basel). 2025 Jun 25;14(13):1946. doi: 10.3390/plants14131946 (PMC12251650; doi:10.3390/plants14131946)
Supplement: Supplementary file 1 [file plants-14-01946-s001.zip › Supporting information/Supplementary Table/Table S8. Protein with shared expression patterns in three cultivars and protein with pairwise-shared expression profiles in Dulihuang Kunlun 14 and Heilaoya.xlsx]

## Sheet: KDH
Proteins with Shared Expression Patterns in Dulihuang, Kunlun 14 and Heilaoya
ID	D16	D20	D36	D42	K16	K20	K36	K42	H16	H20	H36	H42
Pro_577	65485.4	22097.3	9132.03	12690.1	50096.7	23102.7	14662	21215.1	69033.9	25896.1	16726.8	13321.7	Cluster1
Pro_576	14726.3	0.448387	3199.56	9246.27	12777.7	4866.36	0.448387	4271.82	15585.6	0.448387	3374.23	3928.78	Cluster1
Pro_489	58848.5	18916.4	19385.2	26573.7	80921.2	31171	16833.5	23692.7	76379.5	30477.3	27286.7	20213.6	Cluster1
Pro_852	6406.52	2456.39	963.393	852.291	20125.6	408.226	1698.08	2596.48	16631.8	5007.16	3620.11	4341.36	Cluster1
Pro_773	32040.7	12255.9	14638.5	16844.1	39732.5	10315.8	19170.3	8878	22235.5	16936.7	17833.5	12123.1	Cluster1
Pro_2210	33157.8	19022.4	13717.8	18911.3	51322.9	10292.2	13172.9	17462.1	73945.8	23938	19245.8	16241	Cluster1
Pro_855	243659	76414.6	45122.3	26796.7	908370	53803.8	15961.7	0.448387	117483	52473.7	34863.6	25118.7	Cluster1
Pro_3140	50954.7	12040.5	13035.2	0.448387	56890.1	17688.7	0.448387	0.448387	38571	16048.5	7177.42	4244.02	Cluster1
Pro_2394	28832.6	15512.5	13524.2	10387.4	25251.6	16906.1	12083.5	7529.42	34001	20626.6	16195.9	8254.11	Cluster1
Pro_778	65886.8	45808	50492.1	27627.4	60554.1	42529.8	28398.5	20472	53283	44880.6	35585	35285.3	Cluster1
Pro_3332	623924	251782	154847	72220.8	1.34308e+06	525755	203611	93184.3	1.08821e+06	228380	168810	107473	Cluster1
Pro_3041	62563.7	36185.6	30795.1	25599.2	39566.5	33917.7	20577.5	20022.7	44298.6	35240.4	27433.3	24134.7	Cluster1
Pro_2305	123241	45119.4	19118.3	0.448387	115622	99263.2	18516.5	9448.76	113024	50107.3	21346.7	6722.69	Cluster1
Pro_3902	40331	34854.6	20771	38239.7	38980.8	13181.6	22824.2	35976.7	52766.9	4226.96	20408.6	26371.7	Cluster1
Pro_2129	58687.6	22464.3	25645.8	22721	51533.7	19602.4	16641.3	21291.7	53653.5	27557.2	17322.2	10692.9	Cluster1
Pro_3043	75713	46093	51966.1	41235	92138	40426.4	53347.9	38196.2	69711.4	46623	54378.3	46949.8	Cluster1
Pro_3999	74999.4	57972.1	53846.2	72247.7	91567.3	70576.8	57729.2	69023.6	86525.9	75128.9	70465.3	72897.3	Cluster1
Pro_2397	22683.6	14679.7	12315.6	11847.9	21105.5	5423.41	12812.8	11454	21075.3	6159.98	6832.95	8823.95	Cluster1
Pro_3240	86258.5	51912.4	55789.9	44405.2	71773.6	55791.3	37962.3	28373.1	72658.5	48681.2	40235.8	35226.3	Cluster1
Pro_780	22446.3	20314	9568.5	10672.8	25072	20455.9	5294.43	6503.15	18331.3	14690.1	9041.28	9985.17	Cluster1
Pro_4092	21629.9	6254.11	0.448387	16343.6	36825.1	9025.52	6212.21	20023.2	49660.4	6431.17	10373.3	5442.59	Cluster1
Pro_4696	26243.6	14229.6	20002.6	16837	31485.2	19470.1	12759.3	14629	27606.3	12353.3	17249.2	14797.2	Cluster1
Pro_493	47734.2	16758.1	18713.4	14567.4	53346.8	32694.7	9733.38	5721.34	40365.7	18370.4	19307.6	0.448387	Cluster1
Pro_581	52303.9	17230.2	13944	12670.2	55311.7	14780.6	11413.6	12948.9	172974	24784	23697.9	21784.8	Cluster1
Pro_312	16318	0.448387	9677.56	6917.46	18377.3	0.448387	11728.8	5929.49	22274.9	0.448387	6588.27	0.448387	Cluster1
Pro_316	141437	38787.9	38919.6	14205	175339	68591.2	35344.5	16091.4	238478	44507.4	34688.6	22433.4	Cluster1
Pro_498	27322.2	0.448387	15567.8	0.448387	23546.5	14943.5	9784.92	0.448387	21563.9	0.448387	13426.6	3671.85	Cluster1
Pro_221	25251.3	5479.84	11726.7	4789.7	18994.8	10052	6899.19	4192.74	38963.2	10941.6	11253.4	8799.42	Cluster1
Pro_317	2.26733e+06	732057	352021	89191.7	2.41031e+06	1.25245e+06	409956	107170	3275909	1.05231e+06	420776	192640	Cluster1
Pro_764	189894	109830	61442.5	22283.4	273440	92841.3	40963.6	22860.8	228121	109120	76390.8	43244.4	Cluster1
Pro_765	1.4522e+06	209293	146790	593852	2.32689e+06	430464	169422	16268.1	3.11881e+06	424865	178229	106424	Cluster1
Pro_4175	1.05416e+06	589403	540303	643143	1.09206e+06	307241	567160	473089	987224	764601	672187	607572	Cluster1
Pro_3229	166604	63776.9	0.448387	0.448387	227316	99319.3	0.448387	0.448387	191482	57893.3	9719.77	0.448387	Cluster1
Pro_3987	105491	65990.1	83464.3	68407.2	69155.9	55623	60028.3	45020.6	67657.8	47539.1	69088.8	63222.2	Cluster1
Pro_3323	155485	85227.1	61971.6	66181.5	195154	94499	59877.1	25237.9	188090	63806.9	59937.5	49701.4	Cluster1
Pro_1453	74401.7	32123.2	30819.2	39288.8	172368	30613.3	52117.5	53027	203278	39056.9	51115.4	37716.2	Cluster1
Pro_3988	101697	44836.1	7948.42	0.448387	128845	19994.7	7744.48	0.448387	107376	25378.8	18795.1	0.448387	Cluster1
Pro_3233	95453.1	37268.8	57302.4	74488.9	160536	42664.2	64476.1	70845	173511	55251	91483.8	104192	Cluster1
Pro_2122	266293	61032.9	118000	62411	491963	67377	109160	70458.4	521923	54313.9	130407	113674	Cluster1
Pro_3136	255018	70751.8	85371.9	119951	1.50586e+06	82776.8	80947.5	20937.5	1.01597e+06	54332.7	97279.8	69048.6	Cluster1
Pro_3992	152972	46101.6	38681.6	51561.7	226299	72431.7	37835	29365.9	200261	44561.1	38589.7	38130	Cluster1
Pro_319	73616.6	37140	36866.9	35772.8	124830	28864.4	18434.6	33568.8	87571.4	24092.6	30346.3	32822.3	Cluster1
Pro_500	190524	106762	52690.9	30958.3	274398	97051.1	36538.6	21437.3	405940	95600.1	50580.8	41481.5	Cluster1
Pro_561	25870.7	34040.5	7903.96	0.448387	15925.4	0.448387	7606.3	8140.22	16596.6	9404.47	5305.96	5740.25	Cluster1
Pro_377	148986	72288.1	44665.2	55299.3	129923	68751.9	37344.4	41784.6	142058	61673.4	45872.7	53231.1	Cluster1
Pro_285	104141	78072.7	82745.4	92908.5	138412	80890.7	74493.8	86279.2	124896	80815.7	86988.5	97854.9	Cluster1
Pro_290	24761.5	13532.3	9278.73	4029.86	22467	10448.5	5656.82	4078.04	24418	13589	7826.46	6068.75	Cluster1
Pro_477	161568	108026	84368.8	99577.8	129954	111850	63113.3	67880.4	148352	110077	98618.9	101359	Cluster1
Pro_3156	72004	17637.4	33964.9	27998.8	71865	42411.6	26404.4	16102.4	36794.9	27905.9	24275.6	21694.8	Cluster1
Pro_2317	44401.3	22574.4	27030.3	0.448387	112939	13089.7	17301.9	0.448387	44375.2	14727.4	22286.7	0.448387	Cluster1
Pro_4197	156053	88487.5	68296.8	133068	310412	106183	48024.6	70793.7	368388	113686	89313.7	73036.5	Cluster1
Pro_3059	6.32981e+06	2.05611e+06	3.04091e+06	285566	3.9432e+06	2.61415e+06	2.4214e+06	380590	7.31603e+06	3.41262e+06	2.9632e+06	1.73802e+06	Cluster1
Pro_2141	570525	333948	145399	15182.2	736410	416896	119752	36571.9	781835	373466	169088	79512.7	Cluster1
Pro_1555	98882.2	61399.2	64778	32214.7	201992	39885.8	29158	41309.5	123645	54027	65936.4	36300.8	Cluster1
Pro_2961	1.9652e+07	9.86168e+06	9.53994e+06	10012230	2.1366e+07	7087097	1.00436e+07	9636230	20593134	9.32368e+06	1.00377e+07	9.77915e+06	Cluster1
Pro_4105	64289.5	34721.1	32748.4	33311.8	121752	77808.7	58645.7	26442.7	52238.7	28437.3	35774	8841.42	Cluster1
Pro_3061	40438	26415.5	25461.8	38602.1	38878.1	20149	19478.7	30100.2	37518	26283.8	24479.6	30744.8	Cluster1
Pro_2322	282615	183302	176478	217679	146606	63679.2	94642.5	52341.4	359740	104458	95555.2	117267	Cluster1
Pro_2878	27784.2	16069.6	19793.5	20851.3	29620	16364.4	16247.1	12065	53938.7	14375.5	25068.9	22404.6	Cluster1
Pro_1475	79681.3	30934.4	41886	40835.3	112840	29725.4	36360.4	42313.2	168406	27795.5	44852.7	48734.4	Cluster1
Pro_4710	172916	63246.3	133634	58421.9	141609	36537.5	74035.7	109159	214202	88963.6	132850	138606	Cluster1
Pro_2229	233565	57713.8	52431.7	64223.1	92610.2	5133.03	29944.6	20397.9	91108	54380.7	39907.8	33239.9	Cluster1
Pro_2879	356504	137666	51447.2	0.448387	425435	256825	55878	7840.69	606504	210780	75604.2	26628	Cluster1
Pro_4107	279280	160453	168853	223209	267939	176166	173178	177457	295810	191240	188100	172155	Cluster1
Pro_4716	118083	44801.3	45658.1	29467.9	105764	27320.9	16039.8	21879.8	91183.2	32401.1	36751.3	33661.8	Cluster1
Pro_4109	41900.8	0.448387	15546.9	0.448387	29428.5	22350.2	10442.7	0.448387	29409.6	9038.18	2807.29	0.448387	Cluster1
Pro_4807	62363.3	13247	45622.8	32549.1	55766.4	3355.68	8017.55	8568.79	85406	3246.4	13151.6	10284.2	Cluster1
Pro_2967	519757	260667	113650	11036.7	576231	388097	112016	13825.2	534584	244795	121649	79822.3	Cluster1
Pro_653	62902.2	19431.3	18393.3	0.448387	82170.8	17077.9	12733.5	0.448387	57470.7	21977.7	6162.24	0.448387	Cluster1
Pro_485	979133	689028	474978	395014	1.41067e+06	1.18754e+06	563227	444537	1.24216e+06	857940	560298	476547	Cluster1
Pro_781	39012.3	10860.1	18005.4	11905	28640	0.448387	12657.1	8602.7	38804.6	4987.4	20867.9	9269.84	Cluster1
Pro_3243	212855	82082.2	40617.6	53860.1	338437	64659.9	43238	31746.7	244928	71845.8	42527.9	41464.7	Cluster1
Pro_301	39674.7	13010.1	18529.9	25241.3	68322.2	10098.1	12729.2	23485	128730	0.448387	25189.8	18529.1	Cluster1
Pro_782	96478.2	47202.1	49855.9	63274.2	70277.8	62485.1	25837.3	32424	59812.2	41398	42829.7	37658.8	Cluster1
Pro_3244	1.63889e+06	442647	660394	656222	694366	220902	251387	512925	1.19308e+06	262205	415530	508093	Cluster1
Pro_2134	44075.7	10813.2	18715.9	16676.9	32568.6	12085.4	9528.49	11731	30369.1	10298.4	14197.8	16487.5	Cluster1
Pro_3149	153855	88626.2	45141.9	35968.8	343518	116671	46991.9	25076.1	219786	57730.8	53001.2	32943.3	Cluster1
Pro_2402	8339.94	7796.62	7401.38	8269.57	9844.29	0.448387	2682.26	6069.78	13719	4640.79	4260.68	6325.41	Cluster1
Pro_2136	24414.4	0.448387	6629.1	5077.24	50481.9	4658.9	14851.1	6622.86	62609.2	0.448387	3839.95	16225.4	Cluster1
Pro_3151	44621	13803.7	8142.64	0.448387	28534	12805	8555.08	0.448387	69988.8	15810.7	15299.6	11436.3	Cluster1
Pro_3249	875022	593444	522250	601320	739107	684352	529969	489652	688345	619461	512762	593928	Cluster1
Pro_3340	206298	69447.8	39103.7	0.448387	121837	55879.9	21634.5	0.448387	285806	61835.3	23055.2	0.448387	Cluster1
Pro_2137	386757	164843	118461	41973.6	482463	314112	55604.1	39850.7	269060	161278	71650.6	66650.9	Cluster1
Pro_785	205105	88903.1	96443.2	44654.2	86305.9	36628.7	10429	10129.6	202277	104841	89919.3	59243.1	Cluster1
Pro_2138	40025.8	17312.7	12366.8	18091.7	28761.9	13844	12776.2	18839.7	33055.8	8021.81	8271.83	17304.3	Cluster1
Pro_3816	106151	75264.5	55326.2	97194.1	100316	71118.6	58681.6	58819.7	111220	68372.4	65133.6	55633.8	Cluster1
Pro_1550	42610.6	16742.6	25520.4	25765	47555.9	28176.6	18066.8	21546.6	71892.1	16564.8	26151.8	27890.5	Cluster1
Pro_4097	98443.2	66561.2	77229.1	70722.2	88690.1	53858.7	50672.5	28476.4	99572.8	45844.2	53360	46210.7	Cluster1
Pro_1551	104398	61907.9	34640.9	26047	99134.4	46800.5	51413.9	21025.4	89517.6	43955.7	44147.3	35132.6	Cluster1
Pro_3057	38905.4	40561.5	34646.9	0.448387	41268.6	7276	35070.9	33667.5	74265.2	0.448387	29071.1	26618.7	Cluster1
Pro_361	174594	13144.1	7126.92	0.448387	35866.1	4651.52	2268.28	0.448387	39351.2	2706.74	1940.67	1036.07	Cluster1
Pro_546	53024.1	20677	18545.9	7237.25	27724.3	12284.5	15458.5	6476.36	32780.7	10483.9	9000.75	6293.74	Cluster1
Pro_1678	90142.5	62048.9	56191.9	81493.8	71846.2	55925	28402.6	35720.7	173952	43137.2	79189	48355.3	Cluster1
Pro_4349	212773	73781.6	88059	79625.2	372721	84930.3	75581.5	78267.5	296503	72060	77823	78133.1	Cluster1
Pro_2447	57995.9	10145.7	20936.3	0.448387	57273.5	41854.4	13994.5	12749.1	54258	23415.6	0.448387	28549.8	Cluster1
Pro_4242	23407.5	20729.3	20118.2	22040.8	27176.1	20079.2	15573.2	21553.2	38030.2	16710	23269.1	20408.2	Cluster1
Pro_992	286286	43553.4	30923.5	73416.8	410902	30662.3	0.448387	60520.6	166269	41277.9	40039.1	12325.6	Cluster1
Pro_2625	321103	102924	102690	24485.7	205020	16419.1	45596.2	20952.5	405002	77607.5	103837	104320	Cluster1
Pro_908	81080.3	33087.1	31285.1	48217.5	86534.8	44715.6	26586.6	50397.1	104119	35891.3	50421.7	44516.1	Cluster1
Pro_2628	103500	29377.6	44128.2	53970.8	118105	48287.2	47356.5	60322.3	162269	48104	50940.6	53922.3	Cluster1
Pro_4852	499807	197908	272001	265949	508116	239099	316631	505255	573703	425220	514043	565809	Cluster1
Pro_3394	202661	112121	84189.3	107878	140577	101746	67015.6	88693.2	277161	124494	51090.7	31916.9	Cluster1
Pro_2272	57691.1	25148.8	14920.5	0.448387	80916.5	43058	10008.8	0.448387	89840.4	34748	13907	0.448387	Cluster1
Pro_4153	79478.3	35986.2	3034.4	5205.32	137606	41450.6	38262.7	10302.8	82090.4	41776.9	0.448387	4237.88	Cluster1
Pro_1517	226540	130348	89563.1	116542	233397	190335	103518	87371.2	264798	130282	91890.1	96666.2	Cluster1
Pro_832	258836	152949	147774	127192	642990	170404	146393	141126	570512	143376	164833	204447	Cluster1
Pro_4355	132870	99254.2	89993.7	87064	116245	95144	64440.8	80156.4	132967	81535	82948.9	82034.4	Cluster1
Pro_2538	112494	37280.2	52059.3	85598.3	124916	19930.3	40373.8	54368.1	160696	24166.3	51365.4	63820.5	Cluster1
Pro_4248	129990	48202.3	102555	55918.1	155191	58629.5	39510.3	21138.3	312020	42176.6	102477	56461.4	Cluster1
Pro_1519	412411	168462	201224	0.448387	586351	364029	161794	31608.2	1.01263e+06	372509	194965	15015.3	Cluster1
Pro_3115	30661.8	11441.7	0.448387	0.448387	44974.3	15431.1	7904.1	0.448387	49711.9	11402.9	1485.95	0.448387	Cluster1
Pro_3398	90060	32160.9	48357.8	10434.6	273233	46933.6	50292.3	20196.9	248211	44500.7	71044.2	51714.3	Cluster1
Pro_1520	18036.4	9523.95	5566.72	0.448387	19133.6	11511	0.448387	0.448387	16074.1	1091.8	1427.53	0.448387	Cluster1
Pro_4060	250344	69588.8	87861.4	0.448387	271488	79721.3	65726.1	7006.35	596669	89459.5	84588.7	56132.8	Cluster1
Pro_3116	145273	73381.4	75827.9	69651.4	145044	78381.8	69301.7	52457.2	138088	98726	80538.8	65528.2	Cluster1
Pro_2276	143434	0.448387	14367.3	0.448387	610339	60671.7	89209.2	24278.9	662563	151364	132547	111616	Cluster1
Pro_4856	314431	141028	43466.6	112516	301751	261721	39450.1	89311.8	379232	192731	51984.6	102230	Cluster1
Pro_639	116081	55927.4	17719.9	0.448387	103443	45962.1	11813.4	0.448387	118360	44210.7	32918.8	9006.08	Cluster1
Pro_467	231471	66146.4	92679.2	39158.5	275419	70807.6	105675	102325	375967	56044	119359	83100	Cluster1
Pro_370	284140	117054	126067	140412	287386	88858	128953	99924.8	259155	156224	189830	147087	Cluster1
Pro_724	77373.4	48147.3	35086.3	25643.1	36185.9	18618.8	12076.3	12394.4	105112	25501.7	20658.4	11849.3	Cluster1
Pro_470	2.55333e+06	1.21172e+06	1.11424e+06	1.18729e+06	3.70418e+06	1.44661e+06	1103434	1.108e+06	3.73543e+06	1.64972e+06	1.12152e+06	1.23152e+06	Cluster1
Pro_553	175141	57092.3	73007.6	53128.8	203459	53724	53766.9	38185.2	179236	50374.5	57855	36319	Cluster1
Pro_1846	66502.4	25441.3	10849	0.448387	39617.4	32627.4	0.448387	4142.77	36214.5	17927.3	10331.9	0.448387	Cluster1
Pro_985	110699	35027.5	62743	35884.3	78678.3	58106.5	45474.9	15998.7	58439.2	0.448387	36886.5	34063.7	Cluster1
Pro_1759	50393.3	15234.2	11164.6	6650.44	68461.8	22872.9	10834.4	9323.88	76016.2	15313.9	22716.9	13752.3	Cluster1
Pro_2358	70602.2	26206.9	55012.1	36544.1	75731.7	21825.5	34187.8	19267.1	59621.7	35829.9	45110.7	44698.1	Cluster1
Pro_2529	19151.8	4756.34	10444.6	3063.21	13209.5	4884.85	7392.33	11608.2	13513.3	0.448387	5915.72	6685.58	Cluster1
Pro_3386	271561	78906.3	7764.3	0.448387	318765	88724.9	7812.02	0.448387	357908	62817.7	9131.77	12513.5	Cluster1
Pro_3289	368675	174940	124918	192179	710989	223437	151503	147507	2.07286e+06	370091	184398	212447	Cluster1
Pro_823	119427	48119.7	0.448387	0.448387	199834	60151.3	42266.5	0.448387	129710	50978.1	61416.1	0.448387	Cluster1
Pro_1589	6913.27	0.448387	4042.75	0.448387	7033.4	0.448387	2888.64	0.448387	6835.83	0.448387	3623.17	2763.62	Cluster1
Pro_2442	204014	85994.9	143514	114000	224016	116574	129947	107716	177052	93103.8	123770	102854	Cluster1
Pro_2531	66294.5	10943.7	19925.1	18464.4	40115.2	8686.38	13654.9	14882	51526.5	5869.32	2026.67	16256.8	Cluster1
Pro_4146	332544	91406.4	112553	45666.4	532634	123779	97734.2	46757.7	806430	82635.8	128262	90841.5	Cluster1
Pro_2620	161421	114469	104182	126011	294769	63613.2	115013	93615.1	344739	52970.9	59823.1	79127.3	Cluster1
Pro_2261	144974	47888.1	23914.7	51322.9	255814	99981.3	24999.9	33412	190225	61051.1	32322.8	50376.7	Cluster1
Pro_3483	24335.4	8927.72	3179.45	0.448387	26854.1	2681.66	1484.22	0.911353	29378.9	14475.4	0.448387	0.448387	Cluster1
Pro_824	86198.8	64138.1	38414.5	30034.9	59142.4	27077.3	22947.9	26053.5	125001	33652.3	30719.5	21378.9	Cluster1
Pro_4049	254837	65947.8	29270.9	0.448387	255542	193634	37593.3	14894.5	220637	119726	59191.1	38224.2	Cluster1
Pro_3482	170448	87756.1	120717	134430	299739	114459	150522	148725	291336	119909	149523	178820	Cluster1
Pro_3485	108358	34976.7	16298.7	13010	109511	46651	12362.7	18903.6	65950.2	26625.7	17011.8	30777.3	Cluster1
Pro_3484	253987	66191.7	39089.6	9328.74	332934	81103.6	36392.5	11766.2	228487	91893.3	33901.1	26501.4	Cluster1
Pro_3201	278560	110339	39990.9	39911.8	352842	25981.4	96801	11948.3	334701	47246.5	0.448387	0.448387	Cluster1
Pro_2265	61642.2	28236.1	35981.7	43126.7	79191.8	23375.3	33785.8	41391.5	95560.3	27428.3	37382.6	46654	Cluster1
Pro_4241	76273.5	43784.8	41639.7	50213.9	104143	74641	40990.3	51907.2	78566.6	54111.2	33662.3	43843.9	Cluster1
Pro_2266	30852.7	0.448387	15031.2	13628.9	42299.3	5878.5	8337.39	14901.1	53571.5	0.448387	16237.5	13826.1	Cluster1
Pro_3203	99241.5	54547.7	18239.6	14771.7	95376.1	70465.8	6391.93	10543.1	176786	38242.7	13459	15737.2	Cluster1
Pro_4054	360313	124494	206187	155826	650334	148084	190661	205383	628039	178790	188064	302400	Cluster1
Pro_704	90493.1	14418.7	37911.6	0.448387	67543.4	54909.7	0.448387	0.448387	60569.5	30286.4	0.448387	20488.6	Cluster1
Pro_445	40639.1	21546.6	17419.6	21941.8	42341.1	0.448387	12668.2	18041.5	40618.6	14876.7	18729	15788.9	Cluster1
Pro_4368	46947.7	12894	12576	16620.8	57136.7	26244.2	18380.7	15588.5	52693	0.448387	7929.58	7415.04	Cluster1
Pro_2553	169596	59010.6	78526.6	64694.8	241378	62057.9	60951.1	59327.6	234066	81209.8	68052	53762.4	Cluster1
Pro_4371	57613.6	25532	6101.24	0.448387	37885.5	27094.4	1189.13	19378.7	79725	22302.7	5491.95	0.448387	Cluster1
Pro_1528	38599.6	19426.8	20286.6	20757.7	28116.3	22249.1	18233.1	14000.7	23088.4	14086.4	20735.2	21082.2	Cluster1
Pro_2463	30095.8	12342.6	10513.3	24969.4	25519.1	1237.34	7697.67	10365.6	36735.7	14757.4	7658.85	12683.4	Cluster1
Pro_2555	47238.2	29994.1	34499.4	34855.7	47502.1	31490.9	34193.2	31310.2	50183.5	25160.3	29139.4	26607.1	Cluster1
Pro_3124	101020	91460	42547.6	69579.8	79127.2	55384.9	60163.3	62749.6	116105	39583.2	32780.3	73686.1	Cluster1
Pro_3977	262721	93509.2	98696.2	152793	386144	92033.8	64559	49464.6	380384	92693.8	88568.9	65428.7	Cluster1
Pro_1532	771931	425247	425202	465586	651310	528163	378183	407480	618049	457737	402541	417498	Cluster1
Pro_4768	252788	91758.3	102547	26048.2	474733	110087	108734	31911.3	649856	83868.6	163319	84862.9	Cluster1
Pro_3222	204735	43726.9	4258.59	0.448387	739830	74604.4	0.448387	0.448387	428275	31539.4	0.448387	0.448387	Cluster1
Pro_1695	90140	3807.94	22439.9	43012.1	180514	19179.7	0.448387	18020.6	65781.5	7327.93	0.448387	22647.4	Cluster1
Pro_1533	184079	72507.1	13017.3	15023.2	403644	147073	14553.1	7529.67	323262	78568	18652.1	21733.8	Cluster1
Pro_3225	61516.7	37070.1	24014.9	18323.3	80645.5	39420.3	14654.5	10570.5	68385	32013.7	17937.5	12334.6	Cluster1
Pro_2199	154501	22062.5	14120.5	26588.1	197502	40881.9	12667.1	4870.99	183111	32561.8	11092.4	37315	Cluster1
Pro_3128	73458	43701.7	44342	70025.9	98035.4	58185.8	54439.4	54837.1	138943	41552.9	47650.8	44847.9	Cluster1
Pro_3981	24216.3	27615.7	0.448387	29075.6	43300	9543.4	20751.4	0.448387	25033.8	15663	5819.03	5712.92	Cluster1
Pro_2383	29906.1	3447.29	0.448387	15799.1	14826.7	10256.7	5796.64	9380.24	17158.4	9480.48	8628.67	6100.96	Cluster1
Pro_4170	265258	76948	0.448387	0.448387	325261	163639	10716.5	0.448387	280511	127820	11835	0.448387	Cluster1
Pro_2291	54961.1	27388.5	16869.3	14148.3	64241.3	29809.4	11341.2	16725.7	46614.9	32697.7	18701.5	18437.3	Cluster1
Pro_3414	81428.3	25241.9	5577.13	0.448387	91994	57281.1	2460.64	2339.54	77243.1	44113.9	0.448387	8472.27	Cluster1
Pro_3226	104893	42415	78445.1	44717.8	404624	47025.3	52218.9	33387.9	181570	48197.5	64285.4	49672.5	Cluster1
Pro_3984	39470	11229.8	11321.5	12092.7	32197.5	6937.15	5107.22	10428.2	46109.1	5369.45	13247.1	12701.3	Cluster1
Pro_708	72077.4	34138.4	34735.5	41550.1	55114.4	38258.8	35317.8	36485.1	59432.5	32468.5	38848.5	40647.4	Cluster1
Pro_451	113743	59512.3	50430.1	75129.1	81998.8	31209.5	45726.7	61379.1	118431	40450.4	48215.9	70713.3	Cluster1
Pro_536	202772	38172.7	0.448387	187130	470816	41072.7	1716.74	0.448387	127616	5061.39	68763.9	0.448387	Cluster1
Pro_627	46876	5414.64	11338.5	5295.57	34015.9	19339	6725.61	0.448387	48224.2	9955.67	8010.82	4317.56	Cluster1
Pro_541	57201.2	41188.2	41934.5	47128	46893.5	33880	35435.9	35922.6	44819.6	23686.7	38248.1	37866.9	Cluster1
Pro_4360	2.92581e+07	16385181	13644055	16501919	3.21553e+07	1.45298e+07	1.52479e+07	1.59284e+07	33012022	1.66434e+07	15601040	15592059	Cluster1
Pro_3401	396809	152852	207510	0.448387	446973	240447	235487	104714	1.04591e+06	149641	282254	128133	Cluster1
Pro_754	13585.2	10130.9	6208.92	8741.91	12781.8	6455.45	3469.63	6261.27	10663.3	8329.5	6658.19	4094.97	Cluster1
Pro_4253	718304	335990	383415	372259	1.5218e+06	347704	377382	340618	1.01998e+06	381701	364263	332216	Cluster1
Pro_1688	1.09513e+06	456946	609958	379229	1.65265e+06	605514	647120	407700	2026025	432621	651319	441392	Cluster1
Pro_3122	89949.7	31224.5	21705.8	0.448387	84502.7	52841.1	12187.7	0.448387	80727.5	36952.2	20783.6	10170.5	Cluster1
Pro_2548	70925.9	13736.1	20197.5	41601.1	145211	15651.3	13143.5	22841.1	86236.4	9857.52	22263	27920.6	Cluster1
Pro_4064	50009.3	16668.5	23220.4	17487.4	41497.8	17077.7	13885.4	17061	53713.7	28677.6	17202.1	22928.1	Cluster1
Pro_3403	1.48746e+06	65544.6	50635.2	116633	1.68029e+06	45958.8	93976.9	95749.9	2.00478e+06	59659.2	145759	113191	Cluster1
Pro_1606	17166.9	9880.62	12052.4	8094.3	20532.9	13856.4	6072.98	13089.4	24383.5	0.448387	13308	13956.6	Cluster1
Pro_4256	88249.5	44908.5	55816.2	59716.9	103434	29579.6	25040.1	34000.9	88099.1	41863.5	50365.6	57061.2	Cluster1
Pro_3405	245243	89524.6	31539.4	0.448387	183394	115793	13185.5	0.448387	294464	68645.4	24386	9897.17	Cluster1
Pro_2192	34073	19784.9	16250.9	17885.6	47733.4	4299.07	12974.3	10841.7	55251.4	0.448387	14535.1	11468	Cluster1
Pro_4257	167456	52414.7	71105.2	72985.1	306629	65168.2	54047.9	64974.1	186478	54155	67085.7	71129	Cluster1
Pro_1525	45479.2	0.448387	8246.82	17284.7	40073.6	0.448387	9551.57	4883.9	54450.6	6736.92	12159.8	14927.6	Cluster1
Pro_3975	34470.6	15849.2	14936.2	13349.2	44944.3	8096.99	6510.97	8406.39	27101.4	13017.7	17679	9678.48	Cluster1
Pro_4164	402675	110910	46265.1	140163	390476	171771	37392.9	33820	351643	92434.6	55312.4	42673.1	Cluster1
Pro_2193	124482	36845.1	57599.2	65699.8	224841	40479.9	61905.8	49449.7	218948	51663.1	58805.8	62446.4	Cluster1
Pro_98	331095	144097	68774.9	14339.4	576778	285227	68052.6	7065.54	699795	206781	86456.1	45301.7	Cluster1
Pro_184	730971	126751	142332	285671	655222	60222.2	152744	153401	1.08784e+06	97034.2	274233	490037	Cluster1
Pro_2786	20414.6	0.448387	8160.96	0.448387	28528.8	6590.21	4857.26	0.448387	49402.3	0.448387	10282.3	9817.63	Cluster1
Pro_2505	96615.2	49828.2	21541.5	23377.3	133835	82019.3	20228.4	5169.05	176838	61108.2	28601	15329.4	Cluster1
Pro_2693	773395	259234	388840	3409.02	533718	475777	225923	28171.3	921710	405980	364495	179090	Cluster1
Pro_800	87862.6	35585.3	58813.1	36305.3	94882.2	39250	39307.1	23381.9	123089	24993.9	43597.8	17708	Cluster1
Pro_881	131585	39239.8	79093.4	60724.9	152038	47004.2	58356.8	51227.7	124363	42660.2	65499.8	64859.1	Cluster1
Pro_3646	54234.9	29782.8	33214	24330.1	37709.4	398.019	22312.4	31727.1	42114.6	16314.6	29641.2	17202.8	Cluster1
Pro_3361	338424	90378.2	73101.9	9590.17	402293	130780	101287	24105.4	687229	120576	106265	60638.1	Cluster1
Pro_1734	91869.9	54634.2	46257.6	35909.8	73253.9	63492.8	43899.3	38044.4	89096.5	54915.2	49743.4	53155.1	Cluster1
Pro_1652	120995	91905.1	69324.9	66008.6	160758	83928.6	93572.4	97488.2	165398	81466.4	96517.1	78288.9	Cluster1
Pro_1825	213868	151484	126430	92940.1	278881	168682	137341	122867	208089	152647	147596	152075	Cluster1
Pro_3267	50366.2	22773.6	3054.78	0.448387	46205.5	13292.4	13583.4	8749.31	52174.2	19506.2	15657.1	14773.5	Cluster1
Pro_2791	365813	193865	109067	87188.4	366847	191503	138771	75074.4	747933	126903	123153	54410.7	Cluster1
Pro_4315	111399	50405.7	39156.3	42131.5	121370	55326.2	43293	42731.7	194841	48091.3	43477.5	31788.5	Cluster1
Pro_1737	1.165e+06	402925	348466	349263	1445136	834507	488101	377539	1.43248e+06	780372	595348	639941	Cluster1
Pro_4410	8677.33	0.448387	5400.36	1687.76	12403.1	0.448387	3397.6	3518.91	11695.6	0.448387	4726.86	0.448387	Cluster1
Pro_3270	134955	39082.9	26381	0.448387	148779	56923.3	18822.4	0.448387	291153	42495.2	31387.6	20599.4	Cluster1
Pro_804	109301	29282.9	47978.6	79389	416529	35545.9	63386.1	77579.1	125629	27416.4	66988.5	61149.8	Cluster1
Pro_3365	129680	40240.9	18534.3	0.448387	115173	59598.7	8670.78	11994.3	143979	56706.3	13982.7	41886.1	Cluster1
Pro_2509	3963.52	1928.4	2440.97	865	4564.19	3281.29	2976.44	970.588	3841.08	2110.47	2048.52	1154.35	Cluster1
Pro_3273	186269	41986.5	62523.4	45454.3	238847	56093.4	59697.8	47675.9	381935	129502	55700.2	58504.1	Cluster1
Pro_280	873361	316136	127029	155249	1.06565e+06	853704	151736	121348	1.32204e+06	642084	201073	176053	Cluster1
Pro_191	56763.1	14117	21946.8	5076	83189.5	17170.7	19017.7	10323.1	99158.8	24914.3	19499.7	16397.3	Cluster1
Pro_105	43146	21672.9	25270.3	25651.2	43346.6	24878.5	19203.9	20351.2	54623.1	23632.6	37086.4	32632.9	Cluster1
Pro_104	16206.5	7418.75	7832.97	10796.4	17210.4	8991.7	6685.46	9957.6	40051.8	24433.8	10531	10638.3	Cluster1
Pro_189	236889	66071.2	92706.4	165464	327911	74127.4	115229	156781	290193	62714	98007.4	118168	Cluster1
Pro_284	155549	55340.1	47669.4	3265.97	82947.6	60902.5	27395	0.448387	342624	98823.5	56487.3	28331.5	Cluster1
Pro_1043	82491	63553.1	75152.1	67257.6	81605.2	64155.1	74187.8	65320.9	65479.7	51128.1	57030.5	49942.8	Cluster1
Pro_958	35760.8	15235.8	19470.1	21317.1	57742	11012	13897.1	10774.4	63124	13374.2	16447	11048	Cluster1
Pro_3538	57329.9	14310.7	6704.36	0.448387	68228.5	26795.3	4355.42	0.448387	100667	20181.6	10567.6	0.448387	Cluster1
Pro_3636	582370	205318	161708	121703	753351	270760	145913	162704	625836	213297	140562	115267	Cluster1
Pro_3537	32813.6	0.448387	13019.2	0.448387	13353.1	5840.37	6590.47	12262.5	88627.6	8698.94	22435.3	0.448387	Cluster1
Pro_961	73097.6	46982.9	11667.9	35561.2	64038.4	0.448387	17707.1	25045.8	153237	0.448387	14115.3	10403.8	Cluster1
Pro_1045	71693.7	39515.5	39344.5	38686.1	75096.7	56855.5	21408.4	32194.3	63109.4	43632.7	33807.5	31858.2	Cluster1
Pro_1727	41800.5	13640.2	9844.8	12716.3	98568	38836.9	12786.9	8272.79	73920.8	23436.2	10460.7	4852.99	Cluster1
Pro_1818	41940.1	24441.2	23380.1	37236.4	30117.5	19296.1	19251.3	24089.1	44645.8	20630.2	23835.1	27661.8	Cluster1
Pro_1819	137315	57407	79025.7	52977.1	185189	84122.2	73113.4	55380.9	177391	49566.9	66032.9	64207.1	Cluster1
Pro_4206	32813.1	23049.3	14443.3	15609.5	28575.5	23369.6	15132.5	11117.9	29855.5	16601.9	9215.9	11274.8	Cluster1
Pro_1820	780958	656325	671583	812391	926453	586515	708405	848686	1.07756e+06	736502	645814	808354	Cluster1
Pro_2502	38516.9	22151.8	8391.78	41077	52398	14064.3	20964.3	29159.7	29593.9	10750.7	20084	14811.4	Cluster1
Pro_2690	24788.1	0.448387	1767.15	17441.4	57422.6	0.448387	2237.29	16115.9	26620.2	0.448387	7465.47	18281	Cluster1
Pro_798	53024.7	24445.8	17533.6	21621.6	44181.7	8321.16	13296.9	20318.1	62252.7	9148.95	15122.6	23190.7	Cluster1
Pro_2689	381473	61177.8	0.448387	0.448387	306016	119402	38839.7	0.448387	353663	73992.3	17826.7	27660.7	Cluster1
Pro_3454	1.3585e+06	757278	423652	22838.1	1.6879e+06	1.14006e+06	395982	55289	2.17877e+06	935802	438815	223267	Cluster1
Pro_3641	57782.8	27875.7	26794.8	50948.1	44186.8	33625	21726	36017.3	42810.9	21173.8	28230.9	24288.5	Cluster1
Pro_2504	75123.8	51827.5	42763.7	69945.8	139804	59017.7	54672.2	60970.6	108245	42018.9	63165.8	68017.3	Cluster1
Pro_3456	270624	109852	18826.5	0.448387	273365	155555	17701.5	0.448387	259848	87169.8	28702.9	0.448387	Cluster1
Pro_4209	262435	98372.3	45272	0.448387	308923	177334	34904.1	0.448387	333088	102292	75858.9	30591.9	Cluster1
Pro_4312	107580	84999.7	69289.1	68501.1	108215	33826.8	80870.5	78607.1	151116	39019.9	87877.5	93352.8	Cluster1
Pro_86	72175.3	28625.5	27838.7	83403.2	122036	32025.6	36742.4	66305.4	62656.3	46435.6	19273.4	34127.2	Cluster1
Pro_262	25932.1	14390.7	8205.6	0.448387	35073.3	28350.7	5018.57	5482.02	43908.3	21046.1	9118.6	0.448387	Cluster1
Pro_166	163697	30769.2	46244.5	33314	271066	28129.4	25420.6	23506.3	151300	18690.3	25367.5	21800.7	Cluster1
Pro_2707	19557.3	10561.3	12271.4	7419.77	22190.7	11727.3	13563.7	8748.85	26619.1	8392.59	19717.5	17380.7	Cluster1
Pro_978	37831.3	29416.8	24071.4	24604.5	58906.4	10300	21989.6	12198.3	54283.5	31164.6	19607.1	21093	Cluster1
Pro_3472	39599.5	3076.65	11504.1	0.448387	44658.7	12982	0.448387	0.448387	85916.6	5433.79	11037.3	0.448387	Cluster1
Pro_2521	36278.8	12860.7	11702.5	10849.7	37679	24907.2	11460.3	27552.9	77405.6	10452.2	13129.1	9646.28	Cluster1
Pro_3564	161011	74504.6	70462.8	80018.6	253704	122420	72568.8	96290.3	239313	84877	87047.4	78270.7	Cluster1
Pro_2433	57823.4	36272.1	19537	0.448387	41968.4	27870.2	14555.8	5194.91	64680.4	29144.3	18726.5	16820.2	Cluster1
Pro_1498	288236	47040.6	27722.6	78176.6	266275	118155	12702.7	68207.7	350810	78635.3	17006.3	12269.6	Cluster1
Pro_1751	45060.3	21818.7	27815.2	33977.9	38476.9	26027.6	22901.9	24113.1	61021.3	17549	20032.7	22136.9	Cluster1
Pro_4136	147854	24708.4	5459.63	0.448387	160899	38878.4	2620.45	0.448387	122035	30263	3866.27	0.448387	Cluster1
Pro_4231	46703.2	20763.8	8770.8	0.448387	58711	26392.9	4398	0.448387	57400.5	23844.5	7192.74	3240.2	Cluster1
Pro_3189	71886.1	38872.1	21696.1	21204.4	64574.8	34831.8	15974.9	16543.6	43620.1	26427.7	30524	17471.6	Cluster1
Pro_2712	38062.6	0.448387	5982.33	22394.7	111052	7448.05	7356.07	4816.93	90924.6	8154.72	8919.42	12369.3	Cluster1
Pro_1582	17367.6	6310.23	3339.43	0.448387	12358.7	5483.76	6034.71	0.448387	18000.5	6724.6	4864.2	7342.04	Cluster1
Pro_3567	20192	16298.3	15298	11059.1	16428.9	4156.47	11306.2	14909.7	26485.9	0.448387	8998.6	7435.33	Cluster1
Pro_4233	156421	48967	47401.4	110526	141355	89011.1	52802.2	95943.1	148033	73782.2	71160.9	75318.2	Cluster1
Pro_1583	15400.7	0.448387	6564.18	5893.05	11113.8	7426.73	3474.57	5308.71	16418.1	0.448387	3336.86	5153.59	Cluster1
Pro_1584	274931	132850	77869.9	47185.4	286878	174497	80722.1	30299.2	475175	176130	113584	49520.9	Cluster1
Pro_4336	16476.9	5130.46	6397.72	6036.05	17224.5	3696.02	3454.06	5358.77	22773.5	1539.65	5322.76	4587.66	Cluster1
Pro_1755	77560	22708.3	12981.5	42991.5	58472.9	6136.23	14729.2	23679.3	69881.2	14056.7	17076.6	31876.2	Cluster1
Pro_3566	145851	80909.9	72373.3	10160.1	156722	123133	80087.3	16847	188000	107066	119393	61941.3	Cluster1
Pro_733	168626	55527.5	69472.1	155685	389557	136355	141005	195150	306637	48310.8	100536	173623	Cluster1
Pro_1756	39426.1	14996.5	12735.7	17130.4	48379.9	4953.82	12995.9	13949.8	94408.3	20235.8	18349.6	18320.7	Cluster1
Pro_900	1.97876e+06	457354	453375	326631	4.59645e+06	463872	380432	328867	5.39053e+06	507726	583142	525958	Cluster1
Pro_3382	48636.3	8338	5078.63	0.448387	64658.5	26644.8	0.448387	0.448387	61717.5	22781	0.448387	0.448387	Cluster1
Pro_3193	1.87749e+06	776354	944997	1.12749e+06	3.84262e+06	925831	1.05446e+06	1.09689e+06	5.43979e+06	798506	1.1815e+06	1.16295e+06	Cluster1
Pro_3287	333132	314867	220894	110820	292023	191050	209483	1539.59	256428	198488	178342	142551	Cluster1
Pro_4142	78383.9	34281.5	39236.4	23104.3	73282.1	26400.9	31420.3	25810.6	69547.7	31761.1	41495.2	30230.4	Cluster1
Pro_172	92429.2	63406.1	38173.8	36424.3	166583	43163.1	34018.5	22068.5	161150	49747.5	50735.5	44266.3	Cluster1
Pro_90	146186	71352.3	81279.6	46515.8	196735	56474.3	48923.3	47633.9	212839	47718.3	82134.8	63488.6	Cluster1
Pro_266	147318	56632.1	61673.4	138757	98378.5	34909.4	57934.2	64658	208526	72447.6	74175.7	105909	Cluster1
Pro_92	2.65484e+07	1.00189e+07	2.94489e+06	77175	3.41126e+07	1.97491e+07	2.69437e+06	225321	61166916	1.48175e+07	3.11036e+06	781263	Cluster1
Pro_271	13758	0.448387	5453.97	5407.21	37644.1	14901.1	13832.2	7543.53	35307.9	20824.9	11000.3	16007.3	Cluster1
Pro_1831	73465.3	40107.4	38174.2	36211.9	45961.5	29117.5	17223.9	16234.5	53543.9	41657.5	32751	31877.8	Cluster1
Pro_1057	48782	27308.1	16560.6	0.448387	31192.9	17851.6	0.448387	16309.1	86076.1	20589.1	14174.4	0.448387	Cluster1
Pro_2702	261418	105304	31451.1	0.448387	351286	110712	24644.6	0.448387	353804	97018	69877.7	0.448387	Cluster1
Pro_3467	35179.1	17332.1	0.448387	10648.8	31459.7	24977.2	0.448387	0.448387	28169.9	17743.1	14411.9	0.448387	Cluster1
Pro_4414	108663	91985	80289.2	84904.9	152331	99341	111836	121027	114762	95444.9	112371	114010	Cluster1
Pro_1834	63143	30359	0.448387	0.448387	76318.4	56178.8	16273.8	39726.9	61702.5	36474.6	33018.3	0.448387	Cluster1
Pro_4127	250653	42454.1	4986.62	20015.7	906784	387669	14026.2	0.448387	764490	84186.8	0.448387	0.448387	Cluster1
Pro_2706	208290	34455.8	48574.4	0.448387	294622	38591.6	33639.7	11178.5	489396	56676.5	41454.1	22533.4	Cluster1
Pro_3373	199138	148323	136916	123311	173309	117187	110972	94889.9	223778	103852	101768	108378	Cluster1
Pro_2344	1.33865e+06	744738	594902	668237	1784130	841964	494672	584634	1.93203e+06	878200	515081	597240	Cluster1
Pro_3659	262789	164527	164482	209466	586420	154137	190034	212169	429665	153243	198836	213415	Cluster1
Pro_894	60305.9	11947.6	42901.3	13709.2	44825.7	7010.32	35630.4	15048.4	64585.4	18637.3	52684.2	38862.6	Cluster1
Pro_1749	264097	89260.8	126224	85744.1	290255	117235	95243.7	78015.3	243388	89046	104505	93916.8	Cluster1
Pro_2347	58319.8	34556.2	5178.13	2700.37	61767.1	41486.7	1104.71	0.448387	61264.3	35635.5	4865.55	2315.23	Cluster1
Pro_4225	55295	30689.7	43955.8	32648.7	88459.6	23841.7	40569.7	27445.1	63548.5	33287.7	22553	22058.9	Cluster1
Pro_4331	48428.8	29920.6	22716.6	16404.7	49868.8	26096.2	16636.4	12639.6	41154	24799.1	19109.4	16712.4	Cluster1
Pro_4227	29316.6	6234.69	0.448387	23449.1	29389.7	6018.88	5215.48	0.448387	30016.9	0.448387	19936.1	10936.3	Cluster1
Pro_182	4.10702e+06	1.34944e+06	1.41307e+06	1.61464e+06	3.61387e+06	477664	1.21836e+06	1.32093e+06	3.67558e+06	1.75436e+06	1.66696e+06	1.46903e+06	Cluster1
Pro_433	52155.1	22668.7	38403.9	17038.2	61070.9	37859	36453.3	17533.8	64558.9	36605.8	27549.6	30450.6	Cluster1
Pro_336	64084.8	35894.2	39146	69181.3	66963.6	17268.9	30794.9	48349.9	107641	11606	50208.4	45412.5	Cluster1
Pro_2852	93239.7	81452.8	52248.5	45879.1	111189	87045.1	29660.6	23141.5	76551.9	57060	50954.2	36361	Cluster1
Pro_1193	53632.8	6915.32	6087.68	0.448387	46276.8	7657.81	1641.88	0.448387	106911	13731.6	4329.88	0.448387	Cluster1
Pro_1792	23048.7	9898.5	17667.4	12096.1	21568.5	8296.29	10810.5	7710.89	29679.9	18827.5	14699.1	11140.5	Cluster1
Pro_2050	173397	54954.5	59622.5	16881.6	249977	55826.4	37726.2	11743.4	255364	61606.9	52726.5	35417.5	Cluster1
Pro_3606	274215	184890	182018	105670	344894	262443	194678	144471	362173	212932	173398	131888	Cluster1
Pro_1962	18798.6	15963.6	0.448387	0.448387	11729.6	0.448387	0.448387	5389.45	18925.9	0.448387	10091.6	11066.1	Cluster1
Pro_2657	158062	51937.3	45714.6	21714.3	230978	71380.8	35698.1	24255.9	191972	77768.8	42598.9	34658.5	Cluster1
Pro_1109	83998.2	37494	34180	0.448387	104166	0.448387	23235.8	0.448387	140687	13666.1	47359.3	39716.9	Cluster1
Pro_3609	103336	69559.7	34867.4	12032.6	138728	108190	44350.4	16406.8	183735	68048.3	47655.6	35008.5	Cluster1
Pro_2052	86600.7	29563.7	40325.1	43273.9	86278.7	14594.2	29646.7	29946.8	78643.4	19005.8	34489.1	21057.3	Cluster1
Pro_1280	605287	141589	293326	45298.9	984108	160167	305124	74939.4	1.20412e+06	104547	309864	140155	Cluster1
Pro_2053	79242.1	45488.5	47084.8	44340.4	108286	43012.2	42488.6	36094.8	97584.1	41349.5	52448.1	53059.6	Cluster1
Pro_1796	85649.5	48026.6	44114.5	29983.7	98592.8	47871.4	41366.4	31575.2	87195.8	53967.4	27690.5	41877	Cluster1
Pro_942	118252	84445.1	59383	36395.7	152973	55043.1	76268.6	123497	158223	64639	101777	33164.3	Cluster1
Pro_1886	218216	149364	130730	112363	222605	171714	121432	92277.2	222073	171735	108716	118680	Cluster1
Pro_77	66411.6	24884.2	28147.1	0.448387	57041.5	33800.5	13821.1	10786	41062	31972.7	25185.2	20738.9	Cluster1
Pro_157	202099	80140.5	39988.7	71639.3	261770	112556	40287.6	23371.5	468010	151570	41524.5	11589.1	Cluster1
Pro_440	265736	107801	98696.1	11784.6	264765	161577	74809.8	12731.3	291916	146040	104840	63632.6	Cluster1
Pro_161	29033.5	0.448387	8291.88	11554.8	29886.6	11574.8	12546.7	9872.88	29060	0.448387	16812.3	3813.79	Cluster1
Pro_1271	41273.9	11423.2	17128.6	979.604	42169.1	18360.4	10792.9	8097.47	58678.7	19816.5	16144.9	16746.7	Cluster1
Pro_1099	115109	52850.9	23421.3	3187.29	112975	73723.3	14679.8	9171.02	124253	55175.7	23333.3	16328.2	Cluster1
Pro_2845	392030	47019.5	0.448387	0.448387	379403	98898.2	88284.8	0.448387	334364	35754.8	0.448387	52378.3	Cluster1
Pro_2846	103293	58263.4	51267.8	40537.7	89515.7	54039.8	23513.5	13194.9	104162	60711.4	26772.1	39078.2	Cluster1
Pro_2045	132436	42378	29170.3	19360.3	151347	63188.3	24973	17888.8	179428	62552.7	36776.3	37999.6	Cluster1
Pro_255	19029.7	24352	3932.36	4186.08	13129.3	0.448387	1352.32	4353.7	11811.6	0.448387	2598.95	6703.91	Cluster1
Pro_2046	109341	43623.8	17781.1	0.448387	141296	76007.8	6383.29	52338.7	171685	38032.2	14145.3	8404.35	Cluster1
Pro_2848	599381	309122	316800	211146	1.37903e+06	308905	249493	205739	1.14639e+06	309862	289751	215562	Cluster1
Pro_3601	294988	194402	199749	220789	232655	210435	165680	197718	202818	154612	190262	189042	Cluster1
Pro_2651	135734	70669.8	67774	81475.1	165015	44665.4	61642.5	69663	175776	60734.7	91341	46481.9	Cluster1
Pro_1958	172852	63012.3	49435.6	22638.2	261708	99750.5	55291.1	12235.6	458814	56851.8	76274	59429.2	Cluster1
Pro_3603	132484	44548.7	45988.5	26435	136313	50730.2	29496.5	23662.4	90911.8	51323	25218.7	25742.5	Cluster1
Pro_163	108903	64634.7	77557.3	54760.9	135422	66396.6	48103.3	23446	210745	87593.6	81333.4	63845	Cluster1
Pro_349	235824	94464.9	61876.7	0.448387	314393	166231	62629.3	13741	417323	123476	90331.4	38883	Cluster1
Pro_320	1.74757e+07	4.67141e+06	2.71531e+06	2.22253e+06	10774315	1.7869e+06	1.93068e+06	2.30721e+06	1.69884e+07	3.21906e+06	2.16197e+06	2.33236e+06	Cluster1
Pro_229	67374	10282.6	6508.79	4071.42	62643	23005.4	0.448387	0.448387	151984	16627	1575.76	2154.21	Cluster1
Pro_1035	33127.1	15654.8	12215.2	10913.3	25635.2	10166.4	4787.84	6821.34	21208.1	9927.44	10424.2	9958.96	Cluster1
Pro_2869	74817.2	13594.1	38543.9	38462.3	96791.5	12781.7	30238.9	25881.2	163580	13406.4	31877	31032.2	Cluster1
Pro_2770	24025	14397.1	14928	23387.7	24576.5	10538.7	9532.45	15246.4	20242.5	7617.74	15136.3	17493.7	Cluster1
Pro_1124	75932.2	37772.5	51323.6	35872.3	109127	54300.4	40925.7	40058.3	118447	35752.6	51089.6	40592.2	Cluster1
Pro_2491	87645	23464.7	19207.3	0.448387	103622	26521.6	14065.9	13840.1	85784.8	23027.2	8612.05	8761.2	Cluster1
Pro_1896	41769.3	30086	30769.1	32972.6	45989.1	20530.2	27060.4	26611	62637.2	28717.1	28887.2	28388.5	Cluster1
Pro_1039	195704	84998.3	55815.9	0.448387	276613	108018	52362.7	4429.56	436693	92763.4	81957.6	28780.2	Cluster1
Pro_866	1.15629e+06	32741.3	0.448387	60807.7	3.81131e+06	118249	63236.1	45880.9	1.1058e+06	45609.9	8009.56	0.448387	Cluster1
Pro_3345	211165	30322.1	31821.5	20071.9	257519	108574	34944.2	12419.8	276419	154210	135120	107588	Cluster1
Pro_3445	30006.1	8942.3	4488.17	0.448387	30155.2	19495.6	6205.49	0.448387	32943.5	14658.2	5986.03	0.448387	Cluster1
Pro_3629	110141	78613.4	53640.8	91754.3	147041	53567.2	44097.5	39915.8	125481	41686.5	46113.9	40545.4	Cluster1
Pro_954	104417	11980	8249.53	42608.7	62303.8	15830.3	10253.8	20702.3	122096	12130.4	24314.6	24880.2	Cluster1
Pro_1207	224146	49152.6	30653.8	0.448387	74245.2	34205.5	0.448387	24866.4	79361.3	16770	4800.01	0.448387	Cluster1
Pro_1898	74813	20345.7	11239.6	38965.4	156165	36570.5	6211.38	79206.9	62294.4	41199.9	17475.3	25437.8	Cluster1
Pro_1721	425187	291294	286808	179098	662522	357478	277016	225403	650156	332296	228022	265349	Cluster1
Pro_1040	375477	186201	105392	0.448387	722560	417839	84917.1	0.448387	1.63314e+06	283615	75980.5	48298.4	Cluster1
Pro_1640	131186	53771.6	16862.3	0.448387	187119	108622	19535.4	30903.5	290824	69620.8	19378.6	3740.12	Cluster1
Pro_1641	99001.7	38325.2	49017.9	51321.7	78051.6	45865	51236.9	49489.4	67472.5	37361.7	41281	41782.9	Cluster1
Pro_1642	189368	69947	78689.6	61449.7	225022	87631.5	64314.5	49170.8	166671	81945.6	82762.7	79833.6	Cluster1
Pro_420	93989.1	32917.9	53570.6	39397	97763.2	27205.5	67013.3	58936.9	210639	26311.3	65103	57748.7	Cluster1
Pro_3351	92235.4	58811.3	28347.8	23083.4	143531	27597.6	58005.1	61412.1	131549	20115.2	26466.6	12139.8	Cluster1
Pro_232	723908	332934	305258	172489	837245	569736	330849	224010	767036	372118	358560	317793	Cluster1
Pro_421	51021.3	12673.4	24864.2	7794.14	111235	3777.73	23389.9	18362	114970	3895.09	16530.3	28768.3	Cluster1
Pro_237	44133.5	18895.4	14699.3	0.448387	36490.2	23153.3	7998.39	12577.8	54100.7	15025.4	12819	16411.5	Cluster1
Pro_2859	83647.3	21491.1	41364.2	0.448387	56405.3	21783.2	22642.7	4839.44	118363	22790.7	28199.7	15114.6	Cluster1
Pro_1967	53048.5	4465.79	2172.02	0.448387	159347	12250.3	2629.96	2094.14	79262.2	4100.48	8790.88	2865.83	Cluster1
Pro_1968	75311.9	29675.2	29556.9	22740.6	60622.8	28617.4	20313.4	14670.8	56036.2	28918.6	28989.3	25315.2	Cluster1
Pro_2858	98209.9	15295.9	30407.5	98109.6	129041	14192.7	18121.5	36381.8	135697	39640.3	28468.4	27412.4	Cluster1
Pro_2860	34809.1	18243.5	8796.44	0.448387	47690	7311.17	0.448387	0.448387	49439.2	12741.5	3422.61	0.448387	Cluster1
Pro_2762	120560	62417.9	40498.8	45356.7	188557	102677	43397.8	26415.4	219535	52985.5	59731.9	41187.6	Cluster1
Pro_2480	174506	114475	155857	128117	293373	108289	161437	135943	229361	112949	166201	140843	Cluster1
Pro_946	26708.2	28951.8	16008.9	13356.8	39548.9	20703.5	12357.3	8367.35	28414.4	11419	9440.16	17663.6	Cluster1
Pro_1714	71186.5	32715.6	10140.8	0.448387	201296	53116.2	0.448387	0.448387	50106	19883.8	15635.9	0.448387	Cluster1
Pro_1802	530246	319053	327207	160053	595645	409556	274462	131226	608400	353685	364112	257231	Cluster1
Pro_1119	65148.7	16299.7	18409.9	5530.77	63924.9	13328.7	17134.3	8845.05	79107.3	17679.9	24105.6	16195.6	Cluster1
Pro_1803	87634.3	66798.5	40987.9	61765.7	75242.4	58297.5	28367.5	39557.2	64593.1	53934.2	39095.5	40796.2	Cluster1
Pro_3439	47019.5	21045	0.448387	0.448387	33533	12512.9	5255.8	0.448387	43864.3	14413.8	8753.35	0.448387	Cluster1
Pro_3528	12118.6	3997.07	3244.66	3967.06	10361.1	3595.19	3913.8	1214.26	11452.8	7361.37	3015.89	2984.78	Cluster1
Pro_2671	116702	51261.5	68132.9	62235.8	98038.5	63881.7	48464.7	62499.6	99638.9	38996	55237.9	57086.4	Cluster1
Pro_69	308368	71511.4	229090	57822.5	818881	56133.8	205121	75792.4	393562	68699.7	300904	376918	Cluster1
Pro_3529	1.23049e+06	592888	650316	744045	834076	535573	552978	607331	804803	655567	569072	623926	Cluster1
Pro_4497	287754	110054	239201	181178	470357	87797.5	228290	215344	571101	64623	249703	192862	Cluster1
Pro_4500	201004	81999.4	128161	117689	250536	84449.8	105319	92778.6	215971	61875.7	147374	124081	Cluster1
Pro_1328	654339	469974	394346	329716	651711	425033	317384	361694	655353	413241	307658	362525	Cluster1
Pro_2018	82485.8	21237.1	30602.1	0.448387	77185.5	0.448387	21370.8	0.448387	66034.2	0.448387	22453.7	10758.8	Cluster1
Pro_2098	111564	52512.8	78336.3	65591.6	145677	122923	83260.6	69926.2	130622	85983.7	68608	91129.4	Cluster1
Pro_1245	771580	351457	465837	539410	1.99353e+06	376550	453021	481512	1.89262e+06	346422	564950	571948	Cluster1
Pro_2820	35333.5	9699.21	16501.2	27853.5	40421.9	18042.4	17275.3	15417.3	33746.4	20305.9	21505.1	19301.7	Cluster1
Pro_1081	101872	48969.9	44476.7	41906.6	113604	61254.6	35162	24101.7	101287	47204.4	43689.3	31340.2	Cluster1
Pro_1169	22896.9	20396	16257.9	24266.9	45861.4	14712.6	20774.8	42059.2	29377.3	0.448387	19678.6	18293.5	Cluster1
Pro_1082	16399.4	7908.2	4353.27	6216.16	13547.3	3957.73	3607.66	3263.94	13429.3	8134.57	3786.75	2193.65	Cluster1
Pro_1856	174793	111544	103542	131205	203567	104856	109327	121895	147352	87430.7	107531	88577.4	Cluster1
Pro_1083	66983.2	23748.6	31726.1	38049.9	134309	47225.3	25564.1	31883.9	79930.1	24202.3	33962.2	25973.7	Cluster1
Pro_4491	133275	65561	56557.4	60020.7	127870	50829.5	60314.7	55929.7	116351	49517.3	58102.3	50206.2	Cluster1
Pro_4562	169394	6590.82	0.448387	0.448387	389447	24948.7	0.448387	0.448387	126629	8409.23	67439.3	0.448387	Cluster1
Pro_4564	65357.6	23284.7	13270.3	42133.3	36296	12675.3	17619.2	26872.5	75890.5	21857.7	17362.7	18551.3	Cluster1
Pro_1155	94771.5	61813.8	87875.8	68320	120331	73823.3	68063.1	56199.5	141396	65120.2	106450	97898.6	Cluster1
Pro_2013	86302.8	11967.5	9100.59	14587	50729	24139.3	5912.87	11207.8	82817.2	12716.9	8280.34	7469.94	Cluster1
Pro_1158	396988	77744.8	16437.9	99479.1	498225	245278	43698.7	281907	1.04399e+06	108399	25994.9	12047.1	Cluster1
Pro_2094	200714	113706	106919	151168	293374	122400	132314	181406	267131	82289.4	113045	137865	Cluster1
Pro_2817	2.6644e+06	1.24269e+06	1.15503e+06	1.1629e+06	3.42885e+06	1.2566e+06	1.11797e+06	1.03455e+06	2.78777e+06	1.53439e+06	1.215e+06	1.20359e+06	Cluster1
Pro_1074	449093	176785	148786	247840	921714	116619	135371	162641	607127	218652	140508	173202	Cluster1
Pro_2016	40870.9	25560.2	16906.4	22404.5	28271.2	19593.2	9723.57	16571.3	39961.2	17255	14918.2	10898.7	Cluster1
Pro_1243	427352	48897.5	60356	38484	232282	8039.39	16110.5	17008.5	177549	52171.6	17169.6	17785.1	Cluster1
Pro_2720	90891.3	0.448387	25653.2	0.448387	69191.8	27122.3	14123.8	0.448387	174671	0.448387	41210.9	45169.4	Cluster1
Pro_1075	1.65136e+06	650355	685893	433524	5.10577e+06	761696	748599	483379	4.81715e+06	693103	926744	761807	Cluster1
Pro_1162	41061	31203.3	38273.5	33658.7	31709.5	12681.5	25472.2	27078.8	47475.8	27318.5	33861.9	24368	Cluster1
Pro_1262	46445.2	22374.4	20723.2	0.448387	59861.3	27933.4	33478.3	33622	78426.2	19731.1	24542.6	39475.6	Cluster1
Pro_1179	90412.4	41416.6	77414.9	48386.5	82407.4	32566.5	58371.9	58950.2	86598.9	38343.1	77032.5	63437.3	Cluster1
Pro_2736	56924.9	46865.3	43077.1	46123.1	72400.4	44002.3	48512.3	50508.1	80950.2	30594.4	36752.3	46140	Cluster1
Pro_2640	64991.6	13173.7	24083.1	0.448387	69215.7	2687.09	9796.35	27626.7	110051	0.448387	9522.73	9442.4	Cluster1
Pro_2737	38992.7	16687.8	14301.8	10873.7	47833.6	20677.4	10778	10604.7	36112.6	17485.6	12227.4	14372.6	Cluster1
Pro_1093	97638.8	27728.7	15034.3	0.448387	139111	92960.2	36776.9	0.448387	200534	55057.4	28944.2	19607.6	Cluster1
Pro_1867	18689.7	9880.19	8289.25	16240.7	15965.8	13812.9	8112.42	6611.59	14605.1	6219.5	7683.24	11065	Cluster1
Pro_1781	34610	18408.1	0.448387	0.448387	36227	18048.7	15649.3	0.448387	47062.1	16318.5	0.448387	17130.5	Cluster1
Pro_1268	34792.2	9573.42	10072.4	10399.7	46618.1	6594.33	8902.61	7824.29	52781.7	12606.4	14053.6	8988.21	Cluster1
Pro_1184	110587	0.448387	0.448387	0.448387	69454.3	46616.8	15550.2	19449.8	96285.1	11478.9	39681	72640.4	Cluster1
Pro_1870	88098.6	40338.7	31525.9	42345.7	66606	46854.4	32103.6	35531.2	83976.3	43399.4	20325.6	28080.7	Cluster1
Pro_2840	55039.6	12905.7	21229.4	12388.6	40239.7	8794.38	12765.4	12755.5	58647.1	9834.69	24418.2	15064.2	Cluster1
Pro_3504	149427	36509.6	24034	14560.2	145406	32492.2	16351.7	0.448387	376858	33847.8	36506.8	15809.5	Cluster1
Pro_2039	166136	35686.9	32918.2	16633.1	86148.9	58993.5	26883.6	42874.5	110697	40811.8	16708.7	0.448387	Cluster1
Pro_2740	74396.4	21985.6	39455	57677.5	93057.3	28273	31616	48352.2	179074	25108.2	56976.1	62272.6	Cluster1
Pro_2742	43826.9	25731.7	7746.65	0.448387	42942.8	35532.3	1722.19	25842.1	36312.5	21887.9	0.448387	13343.9	Cluster1
Pro_3597	73257.4	34208.6	17878.8	0.448387	79873.2	19086.9	16428.2	0.448387	101211	39470	17199.1	0.448387	Cluster1
Pro_4505	1.4644e+06	80483.8	268944	0.448387	2.9583e+06	150924	10172.3	0.448387	794165	85535	0.448387	0.448387	Cluster1
Pro_1252	23569	7417.4	4532.98	13167.8	12923.2	5866.25	0.448387	4599.15	12108.6	0.448387	2232.03	3831.08	Cluster1
Pro_2107	93378.7	2673.92	7368.99	43670.5	128958	0.448387	4688.6	20795.9	94811.4	0.448387	7747.47	8259.99	Cluster1
Pro_2108	206668	80639.2	35384.3	7492.09	298094	124149	42732.1	20875.8	226733	91675.9	28651.3	37037.3	Cluster1
Pro_3583	305455	143842	54615.8	21681	322596	188504	49200.7	21561.9	610174	151948	80439.8	51524.3	Cluster1
Pro_2829	6.82951e+06	2694366	2.13314e+06	2.55777e+06	1.09501e+07	2.33767e+06	2.43074e+06	2312682	7.45307e+06	3.24031e+06	2.07713e+06	2.39123e+06	Cluster1
Pro_1086	167987	33793.2	76988	21998.3	121696	23650.7	48846.2	70016.5	270075	50288.9	117399	118017	Cluster1
Pro_2729	177822	25695.1	26351.5	17085.8	206291	61116.1	12444.7	25499.6	184556	26892.4	8535.08	0.448387	Cluster1
Pro_2636	622030	405557	327544	426640	757836	432276	283165	325228	868372	322901	272396	300248	Cluster1
Pro_2830	152760	51674.1	40187.6	40371.6	196491	42134.3	39764	32307.2	204889	52010.6	42303.4	46703.5	Cluster1
Pro_1000	17769.6	12610.7	10796.1	16624.3	16041.3	0.448387	7839.27	15192.8	23601.5	5326.08	15973.2	15921.3	Cluster1
Pro_2635	1.48783e+06	1.04413e+06	986853	1247581	1.83202e+06	1.22781e+06	853960	1.05735e+06	1.59582e+06	1.02385e+06	962126	1.03743e+06	Cluster1
Pro_1001	349219	150535	197106	149472	525003	116970	186586	180683	511529	152543	201676	158253	Cluster1
Pro_2832	121012	55063.5	18784.7	13197.4	709817	52798.4	36576.9	12424.9	425336	55088.6	38570.8	20802.7	Cluster1
Pro_3585	16374.3	3778.55	6289.76	0.448387	17446.1	10104	0.448387	0.448387	8662.02	1928.05	0.448387	0.448387	Cluster1
Pro_2731	257551	151518	137038	71179.4	284745	236524	66511.4	56105.6	306464	167956	134794	98204.2	Cluster1
Pro_2637	116521	67148.9	59938.9	116556	184335	58695.3	39817.4	55180.7	246259	50527.8	55223.6	63792.7	Cluster1
Pro_2834	103505	27775.6	49664.9	59931.8	130784	24370.4	53646.4	58231.7	197541	21799.5	69945.3	57174.8	Cluster1
Pro_3716	207567	128922	125064	52780	342184	136987	101912	22360.9	235330	64266.1	91387	59728.4	Cluster1
Pro_1216	759148	7962.65	4706.88	44752	1414660	27990.7	5374.66	15958.6	411199	11801.9	12230.8	0.448387	Cluster1
Pro_1991	617392	223818	240645	127702	772791	384207	205981	134754	822985	193538	160275	98987.4	Cluster1
Pro_141	137641	18580	10342.2	16272.4	89073.7	0.448387	9880.91	33757.3	56178.9	0.448387	53464.7	54560.1	Cluster1
Pro_1994	8085.82	1815.8	2599.1	3018.95	10710.9	6465.79	1452.82	0.448387	11230.1	2469.45	2394.96	6293.9	Cluster1
Pro_139	106709	49981.1	62121.3	68020.1	203267	42327.3	51536.6	48650.3	165358	47137.2	62839.2	59827.3	Cluster1
Pro_1293	55308.6	23251.6	21774.9	25310.8	75897.9	23662.5	16052.7	13761.6	52228	24316.5	28194.4	23855.7	Cluster1
Pro_4685	139023	94914.2	99626.9	85429.4	177985	138280	77833.6	91800.9	122023	67950.6	62671.8	58459.8	Cluster1
Pro_3800	123622	40673.4	55740.3	56708.2	160957	53825.4	45448.9	63865.2	141002	48923.3	53135.9	53486.3	Cluster1
Pro_3710	17323.5	8341.2	7889.34	3688.97	13680.3	1277.23	11278.1	8017.33	28121.1	0.448387	14190.9	0.448387	Cluster1
Pro_1383	1.45185e+06	479206	152726	132892	1.43296e+06	806180	209872	126854	1.57142e+06	606108	212372	180320	Cluster1
Pro_1209	120249	54232.4	51774.4	70998.5	159645	28774.3	57972.6	80886.1	165139	12649.8	71270.5	65963.4	Cluster1
Pro_1384	19590.9	8901.85	6221.39	11863.7	16023.7	5727.77	2805.55	6437.57	11344.4	4219.53	5648.3	3582.66	Cluster1
Pro_1387	102722	42105.4	43922.1	61706.7	104707	56329.8	39972.7	44560.8	114978	45996.5	59174.8	52052.5	Cluster1
Pro_1146	109456	62331.3	61014.6	28181	211857	46141.8	68139.1	43355.5	113003	35403.9	67792.7	89328.5	Cluster1
Pro_114	37890.7	622.59	4329.52	0.448387	28767.3	9594.84	2985.08	0.448387	28528.8	0.448387	3665.91	2605.85	Cluster1
Pro_3729	50411.2	0.448387	0.448387	17694.9	45831	11258.6	14243.6	17149.1	60453.7	0.448387	24164.3	12396.8	Cluster1
Pro_4557	104342	15518.7	3286.6	0.448387	54101.4	32081.5	2872.94	0.448387	54038.6	21274	3066.52	0.448387	Cluster1
Pro_3732	66416	41053.1	25827.5	11017.6	77973.1	57871.1	12692.8	15488.9	76510.1	48263	17256.2	23451.3	Cluster1
Pro_3735	123727	89675.6	92049.3	71115.9	242878	67367.7	108008	84792.2	227383	82164.1	115723	92514.4	Cluster1
Pro_3736	285303	88651.2	105882	115603	446345	71944	89707.1	92638.8	513508	117753	110138	149261	Cluster1
Pro_4561	113694	55959.9	46585	48584.4	222346	37011.5	52065.3	47502.8	165091	56415	58696	38462.4	Cluster1
Pro_1408	25294.2	14953.6	10075.8	12989.6	21659.3	13576.1	4061.71	5600.98	26647.9	11130.3	5423.51	10952.2	Cluster1
Pro_1316	49139.9	40170	32033.4	52946.7	61915.6	49058.8	28644.4	46015.3	59193.9	46219.6	29847.3	46683.5	Cluster1
Pro_1149	23979.1	3638.17	7625.87	0.448387	28899.1	0.448387	5389.06	0.448387	69031.4	7427.51	8853.37	6718.41	Cluster1
Pro_120	166789	61068.4	93087	103669	319470	70878.3	79911.7	103228	376043	53881.8	108994	103594	Cluster1
Pro_2005	409814	279155	181150	90776.2	672356	393092	161970	94869.6	515852	256512	197633	148975	Cluster1
Pro_2805	271197	68456.4	74367.2	24216.5	272868	125051	70444.8	25848.6	394037	111191	96489.2	79246.6	Cluster1
Pro_1153	31092	23712.2	22141.8	24910.2	37196.2	11186.7	15564.1	15857.8	37752.8	13698.9	14875.8	21502	Cluster1
Pro_122	197438	137713	132861	177493	227143	103027	88154.7	151442	256062	138765	124036	150857	Cluster1
Pro_121	129261	39980.8	86337.2	55207.1	157314	28548.5	54336.5	52396.3	196119	35480.6	71998.3	54732.8	Cluster1
Pro_125	134970	142151	93730.5	115174	218212	72246.1	114335	145346	580284	81247.1	74454.7	103312	Cluster1
Pro_3723	88948.7	42231	32431.8	22374.8	95832.4	31627.8	18620	24640.3	80067.7	30477.9	35373.9	24303.4	Cluster1
Pro_4620	182003	30733.5	12914.8	0.448387	199080	47277.5	11053.9	6082.29	152956	19801.7	8359.91	6012.13	Cluster1
Pro_4482	596320	127959	60736.7	0.448387	957541	234270	89198.1	87584.3	872842	129886	79782.6	0.448387	Cluster1
Pro_127	23628.9	4619.44	5366.44	9209.94	14945.6	0.448387	2946.57	2375.22	9347.19	0.448387	3779.93	5046.34	Cluster1
Pro_1310	381533	171609	252526	212380	362231	154105	211856	150225	378071	200371	299858	281784	Cluster1
Pro_1141	176501	62810.7	96788.5	80664.8	306609	47675.5	79336.9	85291.9	245640	61306.9	92024.8	92891.5	Cluster1
Pro_1311	57544.7	28621	40139.4	30058.4	71955.7	28360.8	29976.6	28774.2	70512.7	29862.8	25952.4	39351.7	Cluster1
Pro_1225	452161	188841	301623	234615	303002	152389	175221	121053	326727	175976	205337	236944	Cluster1
Pro_2082	737895	433677	407924	435316	1.02076e+06	537386	456738	412550	1.12996e+06	467453	524560	498335	Cluster1
Pro_1405	37796	8104.46	4160.64	0.448387	24314.5	6084.37	5344.79	2256.46	27741.7	11341.9	6353.24	16684.2	Cluster1
Pro_130	40408	7573.19	18187.5	14557.1	34182.8	6348.13	9458.96	5394.24	50746.5	0.448387	22422.2	10054.6	Cluster1
Pro_1314	53677.5	23966.7	20881.8	17053	59532.4	43018.2	18826.4	16369.7	45867.3	23110	25410.4	19588.5	Cluster1
Pro_1230	11079.9	8213.99	6114.77	11847.2	10606.4	0.448387	6372.49	8595.65	19242.2	0.448387	9185.49	10247.9	Cluster1
Pro_1354	466114	145610	71479.1	0.448387	504147	398622	80034.5	33487.6	1.05342e+06	304110	140023	84593.4	Cluster1
Pro_512	116289	26286.4	0.448387	0.448387	315019	43178	0.448387	42007.2	115181	14195.8	5993.24	0.448387	Cluster1
Pro_4660	76027.7	30433.3	7791.37	0.448387	108578	24749.7	5527.12	0.448387	100562	29654	6412.43	34558.2	Cluster1
Pro_4754	63842	43055.9	45133.6	69072	76858.8	34299.9	31924.6	48723	57356.5	34629.7	50610.9	45729.8	Cluster1
Pro_3870	117526	81596.7	67924.4	59747.1	84586.6	69510.6	53955.7	38903.6	81860.6	62588.9	55848.4	42322	Cluster1
Pro_3686	19570	4760.74	12923	8151.61	28033.3	4354.31	9425.64	9321.05	42954.8	2980.78	21146.2	13401.2	Cluster1
Pro_3011	56352.6	29503.1	35225.9	18932.5	95636.9	19779.3	18779.4	14144.3	70985.6	22415.5	21427.5	19494.6	Cluster1
Pro_4752	32318.7	12973.9	15694.7	19517.8	27972.3	20355	12092.8	11475.6	20177.4	11426.3	11946.9	9567.39	Cluster1
Pro_513	96595.3	56383.8	71112.2	82667.6	86394.2	65277.2	70157.7	68724.6	71670.8	50190.9	63912.9	68298.7	Cluster1
Pro_4664	59886.1	22344.3	38349.6	33079.9	73398.9	29711.2	28803.6	9433.27	80080.6	18468.9	38373.6	34914.8	Cluster1
Pro_61	805483	60856.1	6201.86	2562.78	2.65439e+06	144527	27154.9	23722.1	605101	68590.5	7688.02	3472.27	Cluster1
Pro_3012	71592.7	39211.3	39314.1	0.448387	54835.8	24658.9	21372.8	23278	47816.4	32111.9	30029.2	30908.8	Cluster1
Pro_3014	381106	54091.3	59019.7	77617.1	802520	33321.7	63481.2	46433.6	593912	32855.8	82035.5	67308.6	Cluster1
Pro_3013	21879.6	19951.9	19186.1	14092.3	28708.4	10952.2	21979.2	20116.1	27063.1	11088.9	10861.7	9707.8	Cluster1
Pro_59	212335	83849	15696.1	0.448387	263418	219884	10457.7	6913.46	274220	95130	14244.9	5855.65	Cluster1
Pro_4522	33995.5	6271.61	10126.6	13371.8	22394	6797	3090.12	7247.77	45536.2	5040.61	10961.9	8914.18	Cluster1
Pro_4589	370859	25331.2	0.448387	0.448387	824858	67740.8	8041.12	26491.8	245932	22047.8	0.448387	0.448387	Cluster1
Pro_3693	1.76154e+06	629610	804519	841878	5.33538e+06	743887	784129	734123	5127011	738191	1.05181e+06	1.04851e+06	Cluster1
Pro_1358	404057	154789	81188.4	115381	297560	54791.6	66194.7	58775.5	181167	54178.1	62432.4	18619.3	Cluster1
Pro_1359	276608	211719	70342.1	0.448387	323184	35943.6	0.448387	0.448387	221001	113925	0.448387	0.448387	Cluster1
Pro_696	64471.6	28013	36469.2	27619.7	126618	29535.4	30442	19319.8	78955	27853.9	33035.7	34403.7	Cluster1
Pro_614	20636.9	3288.07	5752.23	0.448387	15877.3	2963.79	5454.26	5225.95	24146.5	2091.1	9639.19	4850.34	Cluster1
Pro_613	87168.8	47810.6	57839	37128.3	87657.5	47903.2	45267.6	31439.2	67975.4	50029.3	49712	47035.3	Cluster1
Pro_698	1.44099e+06	68390.5	28610.4	25515.4	2.63446e+06	57850.5	10350.7	941152	3.44318e+06	70517.3	36796.6	48591	Cluster1
Pro_4846	198029	92857.3	94727.5	63846.3	122636	84464.9	86356.8	94679.5	276895	77875.9	79338.5	82659.9	Cluster1
Pro_3675	207189	150570	106049	58616.2	431588	216736	97931.5	44719.8	284513	160342	80228.6	80528.1	Cluster1
Pro_3107	1.02514e+06	21888	14002	18295.8	1.20909e+06	37068.2	6167.23	14793.3	1.64455e+06	26131	19190.6	16136.8	Cluster1
Pro_2176	160429	46811.7	58803.3	90046.8	243109	55412.9	34746.2	38301	235805	93768.7	146098	75221.1	Cluster1
Pro_56	119955	49715.7	27960.5	0.448387	81384.2	55584.1	16389.5	0.448387	244681	21728.1	33941.1	11916.4	Cluster1
Pro_4747	47200.4	14037.7	16001.1	6486.37	59315.4	14667.5	10788	12306.1	66059.4	9793.09	6307.6	0.448387	Cluster1
Pro_55	18954.9	11624.6	7427.49	0.448387	22850.2	12218.3	4755.33	0.448387	25804	9125.76	4054.38	1688.13	Cluster1
Pro_3773	61876	73763.8	36674.9	24934.6	63871	50883.1	23618.1	42027.9	70653.8	10413.4	4730.04	32461.1	Cluster1
Pro_52	106912	20221.3	20417.8	0.448387	164233	39654.5	12922.3	10402.1	171714	22303.7	27212.3	7371.84	Cluster1
Pro_3960	1.59058e+06	1.24024e+06	857148	840277	1.99636e+06	1.15865e+06	772152	933326	1.80903e+06	1.04671e+06	793459	925612	Cluster1
Pro_3683	388523	245325	250723	336823	317152	233990	246691	287774	375020	204611	256752	272680	Cluster1
Pro_50	160247	72827.9	47921.8	0.448387	150716	99717.7	43561.9	0.448387	337524	46294.7	71263.5	20757.3	Cluster1
Pro_2914	851774	319896	157939	133362	4536755	477796	197864	112929	2.23489e+06	272914	198186	156829	Cluster1
Pro_1285	326063	37822	26323.2	0.448387	293488	57738.1	16930.6	0.448387	416561	0.448387	16760.5	0.448387	Cluster1
Pro_3886	51512	12150.1	30010.5	24763.3	78639.3	9174.77	15181.9	29289.4	75412.7	18830.5	30290	32905.1	Cluster1
Pro_3699	88468.7	38257.6	40706.9	30283.9	44277.6	39976.6	24956.6	25822.5	57253.8	34223	31652.3	32159	Cluster1
Pro_3701	72880.7	42874.9	52268.3	35265.1	120575	16632.1	36391.3	20915.5	116282	32162.8	42476.9	36562.9	Cluster1
Pro_48	323029	134583	106300	7450.28	391261	141626	105007	18501.4	1.01066e+06	121865	138543	75768.8	Cluster1
Pro_3792	27715.8	0.448387	6494.04	0.448387	27800.3	7484.25	11153.5	5627.67	14525.3	4971.8	6041.27	0.448387	Cluster1
Pro_49	85400	41542	8335.03	0.448387	82459.8	33914	5231.25	0.448387	116937	8231.19	1487.83	0.448387	Cluster1
Pro_46	259319	53275.4	143963	0.448387	267424	76804.3	112469	0.448387	741453	66012.2	162204	82316.6	Cluster1
Pro_44	47140.1	8542.12	4953.48	0.448387	43559.1	9303.61	913.643	4451.84	65228.3	27827	6520.95	8317.47	Cluster1
Pro_4680	41122.8	0.448387	12003	0.448387	69880.6	0.448387	13407.1	8631.55	50890.5	13890.6	11271.9	10954.8	Cluster1
Pro_45	45890.3	3149.3	8070.15	0.448387	43790.4	9995.81	4311.02	0.448387	87838.6	2533.41	6975.79	3265.12	Cluster1
Pro_4538	10996.9	14422.4	3406.05	0.448387	8352.06	4971.39	945.632	0.448387	9812.44	5435.44	0.448387	0.448387	Cluster1
Pro_41	74454.7	38777.1	988.066	0.448387	43034.5	25376.6	4900.29	0.448387	75882.2	25360.2	13415.1	5656.87	Cluster1
Pro_1373	843236	89284.6	104150	117698	608094	34603.1	82051.4	325168	381339	20200.8	312866	477916	Cluster1
Pro_1289	67032.4	45017.7	27561.2	25098.7	57731.3	13030	22996.9	23803.5	57671.8	39097.9	28334.9	29650.3	Cluster1
Pro_1365	42188.6	13728.1	11828.7	0.448387	41094	27072.8	8093.93	0.448387	46377.3	17431.3	5323.21	0.448387	Cluster1
Pro_4765	153348	87451.8	93997	104132	190639	72688.6	77377.4	87487.3	137410	113800	110518	81568.9	Cluster1
Pro_38	1.98194e+07	4.40846e+06	3.10444e+06	39651	2.67632e+07	8.27683e+06	2.97406e+06	246231	4.83811e+07	5.43762e+06	3.11528e+06	903840	Cluster1
Pro_683	37784.8	14384.6	5127.96	4509.59	53979.8	39413.6	0.448387	0.448387	32180.5	5209.81	6632.7	6461.33	Cluster1
Pro_39	168239	34559.2	58726.1	0.448387	214377	39524.2	23118	0.448387	345856	32522.6	26557.2	0.448387	Cluster1
Pro_3021	51941.6	25899.3	27138.3	20370.1	54737	18800.4	34576	35444	47766.1	25448.8	26071.1	30203.7	Cluster1
Pro_4767	26715.3	14359.5	10598.7	14812.6	29256.1	17922	8216.09	13021.8	28301.6	14275.2	10881.3	6305.93	Cluster1
Pro_686	55371.9	31950.8	26686.6	33267.2	42459.8	18099	15603.4	26159	92266.2	0.448387	24199.6	27247.8	Cluster1
Pro_4528	486977	272890	98771.5	106085	526765	366909	65560.8	74250.5	558848	248632	102561	69338.5	Cluster1
Pro_4592	28924.8	0.448387	6570.06	0.448387	29307.1	15716.8	0.448387	0.448387	23218.6	17931.6	19585.7	20157.5	Cluster1
Pro_2930	8.35682e+06	1.96854e+06	855848	12355.2	9.07994e+06	4.04388e+06	795460	41911.2	1.12853e+07	2.60513e+06	786973	187210	Cluster1
Pro_3882	129848	113217	37486	14770.9	217340	125001	32538.5	11031	171226	103579	34872.4	20648.1	Cluster1
Pro_4449	1.32609e+07	2.82792e+06	3.16255e+06	3.35837e+06	1.57286e+07	5518648	2.77195e+06	1.52741e+06	1.91153e+07	3.41557e+06	4093841	1.48997e+06	Cluster1
Pro_3789	3.00452e+06	1870804	1.36553e+06	2.62218e+06	6573726	2.79766e+06	1.97134e+06	2796576	4.54589e+06	2.82713e+06	2.28252e+06	2.20481e+06	Cluster1
Pro_2932	167291	51731.2	24680.2	0.448387	116174	85762.9	15361.2	6715.6	202959	49295.9	28547.7	15965.9	Cluster1
Pro_4532	52226.7	77519.5	34720.9	0.448387	69061.7	32562.2	0.448387	0.448387	71982.3	41783.8	0.448387	0.448387	Cluster1
Pro_1369	519195	430070	263556	192809	703361	520738	282522	219883	608765	457699	296492	274176	Cluster1
Pro_1372	64257	32022.3	35271	62427.6	69406.7	26702.2	39976.3	65141	67580.4	19335	43969.4	47655.6	Cluster1
Pro_2239	91577.9	32928.1	46889.9	59599.6	87442.8	42737	40543.2	44289.7	91949	41153.8	38355.4	42744.2	Cluster1
Pro_4819	203048	44920.8	89101.4	89647.6	246981	24219.1	67647.6	82999.1	517277	25378.7	94696.2	90217.7	Cluster1
Pro_2889	189840	71676.5	107784	56043.9	208233	82475	114857	67752.2	193317	72522	109135	93145.8	Cluster1
Pro_4566	55794.7	0.448387	7085.53	0.448387	156131	3668.91	9672.71	7943.91	52323.1	415.856	5172.54	0.448387	Cluster1
Pro_664	13391.3	5269.67	5553.92	14796.2	12955.6	2261.33	8064	7854.59	30087.5	1228.84	9641.22	8175.99	Cluster1
Pro_4028	34741.1	7269.02	21470.7	2725.28	27232.7	2486.31	0.448387	0.448387	18932.8	0.448387	8287	20711.1	Cluster1
Pro_1486	1.03825e+06	537677	815613	596307	1.08511e+06	551985	558359	413224	986413	612952	674323	620340	Cluster1
Pro_3077	559097	390819	323271	468343	688033	545467	350953	395701	644821	450086	352687	338749	Cluster1
Pro_4723	920400	434280	333451	302172	636552	313056	283471	222114	636030	265543	307073	305387	Cluster1
Pro_4031	136425	74723.7	90494.4	59237.9	131395	63873.1	60320	64921.8	162804	86137.2	99765.7	102996	Cluster1
Pro_3176	1.09737e+06	476049	449899	569493	1.67798e+06	636306	525665	478643	1.63813e+06	484956	447678	398218	Cluster1
Pro_4030	965921	272662	340026	210412	1531047	519647	320535	219022	1.47466e+06	345713	376832	273942	Cluster1
Pro_4126	58653.8	53626.7	40121	33579	76980	64273	45085.6	38095.8	58640.7	50186.4	37672.4	40237.4	Cluster1
Pro_29	35951.8	0.448387	0.448387	17146.7	34939.8	20610.9	6546.27	12530.9	33660.2	8961.1	11532.2	0.448387	Cluster1
Pro_2980	45255.5	19348.7	30284.9	12992.3	55372.7	21939.5	14361.1	16059.6	51755.4	22869.5	15757.5	15416.6	Cluster1
Pro_3081	93806.3	30165.2	16606	37158.6	75975.3	24460.9	14596.9	32273.7	49995.2	22844.3	17108.6	24041.7	Cluster1
Pro_3177	439550	261290	29839.4	0.448387	542825	313348	17350.1	0.448387	546747	260072	16311.9	5434.91	Cluster1
Pro_4727	60801.3	30246.5	39104.4	49438.6	50688.5	9120.87	19510.3	16720.1	62012.9	21931.4	56420.6	55066	Cluster1
Pro_3844	236362	130758	97160.3	159265	438983	223662	146977	179141	467515	146060	165407	151983	Cluster1
Pro_2984	140503	61289.6	54590	0.448387	187259	56939.8	33925.6	0.448387	246549	55266.2	47533.1	0.448387	Cluster1
Pro_2893	21411.3	12880.5	9301.75	16018.4	22194.3	5692.76	6590.72	0.448387	36655.5	17798	10473.8	19276.3	Cluster1
Pro_3755	39087.9	19487.6	6389.13	4656.13	51796.9	37263.4	6731.87	4598.74	43047.6	18970	5268.24	2341.39	Cluster1
Pro_5	532484	119077	22752.9	0.448387	533837	177001	37526.9	0.448387	435416	78262.9	43895.4	0.448387	Cluster1
Pro_4	194667	119761	105182	25798.1	755960	162485	116054	71808.9	622835	171077	133103	130182	Cluster1
Pro_4019	180981	69837.5	92435.3	75350.5	366148	86373	39080.9	16135.1	381062	125276	61981.9	40285.6	Cluster1
Pro_26	3.08314e+06	2.21572e+06	2.15355e+06	2.86453e+06	4.08544e+06	2.49523e+06	2.7683e+06	2.87894e+06	4.42833e+06	2.52825e+06	2.54057e+06	2.55833e+06	Cluster1
Pro_3261	372879	97302.2	208656	85924.5	581115	85400.3	176233	119038	542360	18584.3	95346.2	76839.4	Cluster1
Pro_4020	704583	420163	398102	527137	1.01356e+06	625129	225083	241918	779899	513243	331210	371198	Cluster1
Pro_4625	2.12334e+06	1.34697e+06	735054	87256.1	2.65291e+06	2.1104e+06	719214	148538	3.62269e+06	1.93474e+06	928021	448936	Cluster1
Pro_3067	81195.5	46431	17619	0.448387	106462	80885	12415.1	0.448387	99247.8	39065.6	13552.1	9703.9	Cluster1
Pro_4812	94614	13755.3	23154.1	59803.6	146512	0.448387	43566.2	29550.3	104438	20784.9	0.448387	11837.2	Cluster1
Pro_2883	72285.9	36413.9	28339.9	0.448387	43380.1	23125.2	33336	22501.6	49304	23514.5	7158.23	0.448387	Cluster1
Pro_4114	227943	139978	141058	183745	242786	150797	161425	162814	276304	127344	162947	156756	Cluster1
Pro_4720	340033	107808	70399.5	152888	407436	81385.9	38552.5	60829	306469	93282.6	71006.4	97420.1	Cluster1
Pro_3740	188776	0.448387	33273.7	5422.31	224130	78123.6	25239	8048.46	240667	32849.8	37067.7	34232.9	Cluster1
Pro_4116	44393.1	26193.4	24322.5	11891.1	38752.4	28332.1	15915	12189.7	45081.7	30536.1	25279.4	24303.4	Cluster1
Pro_3930	192431	123511	84257.8	96358.6	231370	123661	100735	83511.9	262227	146530	101154	96720.1	Cluster1
Pro_3833	128120	49902	20692.4	16481.8	93261.5	24640.5	34381.3	17808.6	88791.6	41726	34986	28672.5	Cluster1
Pro_4721	23019.5	0.448387	8627.08	5339.8	24872.9	0.448387	7363.08	7584.27	12050	0.448387	4772.34	7392.26	Cluster1
Pro_3096	86868.2	32719.3	34092.1	29973.5	83674.6	12547.3	17137.1	11894.2	87876.2	33555.1	31845.8	29858.1	Cluster1
Pro_2995	146520	112062	93043	102942	174617	140389	91648.3	103118	138199	94920.9	87451.2	79975	Cluster1
Pro_2169	45917.7	14155.6	21828.2	18462.1	40125.1	18774.5	10979.7	21138	29886.6	18686.8	15931.8	17092.2	Cluster1
Pro_2996	85992.1	32909.7	14376.6	50847.1	93201.7	43945.1	22274.3	22269.9	89564.4	15508.1	20076.9	15124.4	Cluster1
Pro_2998	168579	48743.3	19732.8	0.448387	237192	101021	16425.8	2038.16	233401	87183.3	19480	5318.22	Cluster1
Pro_3858	126917	99482.9	83052.5	122268	131499	100668	78974.7	96354.6	134097	108591	98307.2	105255	Cluster1
Pro_4045	25947.7	13926.1	15054.1	9051.42	21220.9	7164.68	11051.9	10183.8	16660.9	3794.83	12288.3	8096.13	Cluster1
Pro_3857	42725.7	16332.6	21561.8	0.448387	36878.2	12278.7	14229.3	3972.77	55275.5	10235.7	20639.7	13061.7	Cluster1
Pro_2902	264497	95623	116951	106115	203302	44623.2	52203.8	53381.4	211139	66194.9	54949.4	43748.6	Cluster1
Pro_1490	202388	85459.4	56740.7	125958	501382	189197	54631.1	136550	458133	82370.4	71802.1	70642	Cluster1
Pro_2986	221997	78676.7	7304.88	0.448387	290387	116150	4701.54	0.448387	326427	80306.6	7003.77	0.448387	Cluster1
Pro_1494	164673	51144.4	132356	91762	222317	44629.5	116173	120131	239602	60494.4	114661	110863	Cluster1
Pro_2985	585483	299077	104438	59639.8	588005	180533	28979.5	23664.7	1.10021e+06	201065	85798.8	52465.8	Cluster1
Pro_1495	182973	39788	36181.5	31253.2	251722	83554	34846.6	32817	182813	43179.8	35144.6	30468.8	Cluster1
Pro_2249	159254	85442.6	119283	117226	193350	83755.5	104028	118614	256483	95333.7	144013	147100	Cluster1
Pro_3087	677933	101194	185565	744930	1.212e+06	137359	273941	698465	1.8657e+06	90835.9	271809	367193	Cluster1
Pro_3846	149671	6415.02	26219.8	57118.4	349211	13207.6	23386.1	54154.2	201418	5048.14	21961.9	40929.2	Cluster1
Pro_3849	65789.6	0.448387	0.448387	0.448387	71619.9	51040.9	15265.4	26101.7	62890.2	41297.7	41069.5	32649.2	Cluster1
Pro_3092	60481.4	11856.3	1860.27	0.448387	51620.8	35069.1	0.448387	0.448387	53334.9	10141.8	6989.31	17063.9	Cluster1
Pro_4572	11586.6	978.906	1323.08	1450.57	4766.36	2894.28	1438.44	2633.76	3759.06	1201.31	1112.75	1957.06	Cluster1
Pro_4642	17721.1	11713.9	12476.9	12128	20520.1	9721.89	4308.27	6334.79	15649.5	10471.5	11747.9	6627.8	Cluster1
Pro_3850	89887.9	21806.7	45404.3	22387.1	90869.7	29664.1	27654	17027	67443.3	10600	36300.9	17973.7	Cluster1
Pro_2166	98543.3	28066.6	33378.7	21602.3	60752	34666	18236.7	16057.8	95686.3	27083.6	27206.9	21912	Cluster1
Pro_4734	151473	68317.6	41586.8	8006.51	218898	144406	52190.3	12205.3	302522	86449.2	73401.6	38916.5	Cluster1
Pro_3945	316312	57569.5	66881.5	44859.9	2.31726e+06	66432.5	59629.2	11453.8	1.8058e+06	49330.1	80259.9	58146.9	Cluster1
Pro_206	19540.2	21056.4	5925.99	5675.53	0.448387	34851.3	3428.61	2805.84	0.448387	40334.2	2922.28	2983.81	Cluster2
Pro_575	31813.3	43040.6	22238.2	8528.29	12286.3	47652.5	17352.9	9714.88	12700.3	36164.5	15678.1	12834.7	Cluster2
Pro_579	53145.6	149984	66396	67380.7	26661.2	142416	50818.5	36804.5	18478.7	110113	49669.6	41927.9	Cluster2
Pro_774	14997.9	43417	20511.5	26144.1	13896.4	51811.8	27019.5	20406.4	18675.7	51760.1	24074.3	22350.9	Cluster2
Pro_400	23302.1	78070.8	38286.5	0.448387	39190.5	108262	42109.7	38661.3	31543.2	78330.1	40772.9	10828	Cluster2
Pro_1542	3.16569e+06	4.26087e+06	3.38807e+06	2.65232e+06	2.6168e+06	4.3634e+06	3.29314e+06	3.34886e+06	2.56309e+06	4.44127e+06	2.44052e+06	2.39802e+06	Cluster2
Pro_2949	23554.8	286955	123300	121051	14863.8	260465	139030	136300	28793.1	312566	144736	146325	Cluster2
Pro_4185	89263.2	201327	42385.8	16212.5	63333.2	251032	19522.9	21536.4	34344.1	209262	38433.7	26387.7	Cluster2
Pro_2128	33225.7	88999	21827	17605.6	21429.4	92862.1	12361.9	15176.1	11087.4	88166.7	12070.9	11484.8	Cluster2
Pro_3996	91065.1	319501	152035	124851	96333.7	411391	160134	99456.5	106114	328630	114347	126025	Cluster2
Pro_2476	23533.6	39438.6	7876.73	3083.9	16744.4	25301.7	10503.4	9226.77	11883.1	30565	7137.28	7219.04	Cluster2
Pro_3334	67756.4	127573	66257.2	58372.4	60681.7	109256	55991.6	32399.5	40162.6	93973	69421.8	51551.5	Cluster2
Pro_2307	83392.3	158064	33944.2	0.448387	60496.8	128586	35992.7	17581.8	51064.1	124459	30314	13536.7	Cluster2
Pro_2309	43472.6	108282	93857	58343.8	33604.3	123973	58291.1	51662.3	0.448387	117818	48418.8	61909.3	Cluster2
Pro_3145	16487.9	40231.6	5015.71	3340.78	22260.8	33226.7	12673	6523.3	21012	81031.9	7709.1	13660.3	Cluster2
Pro_4188	7640.63	10262.9	4462.06	0.448387	0.448387	17042.9	6038.82	0.448387	0.448387	10574.4	4416.92	6651.42	Cluster2
Pro_2310	14635.3	76589.5	35407	5583.58	16976	45026.5	9988.06	4597.91	9028.47	45442.4	15592.7	0.448387	Cluster2
Pro_2954	120956	490160	123672	59953.8	102366	534215	79885.1	51426.7	88389.7	363437	72450.5	73487.2	Cluster2
Pro_586	13191	14136.5	2965.49	1434.55	5140.02	24592.2	2815.07	0.448387	3448.67	12712.9	2132.16	0.448387	Cluster2
Pro_584	125863	266798	84837.5	94712.2	161425	347620	111531	110588	107903	226802	104679	82125.3	Cluster2
Pro_406	189162	199590	191089	126406	163614	222640	163517	158579	168363	182798	169588	156031	Cluster2
Pro_1698	77431.4	260110	16023	0.448387	0.448387	348826	0.448387	221168	0.448387	299016	55229.8	0.448387	Cluster2
Pro_1699	129360	270195	64900.5	43934.7	88093.1	340643	55028.7	33026	76118.5	264278	67814.7	33949.2	Cluster2
Pro_3132	60437.6	156529	87106.4	66270.8	43340.2	172903	76678.8	57289.9	37965.3	125493	56345.3	53813.2	Cluster2
Pro_2469	112547	969896	179539	43043.3	32832.2	364691	45743.3	21904.6	49494.8	466931	63316.4	29546.9	Cluster2
Pro_4174	435079	613681	339059	217301	367028	801754	317132	343136	291219	581774	319740	286200	Cluster2
Pro_767	10880	28681.4	0.448387	0.448387	6496.82	8399.47	0.448387	0.448387	3457.24	13834.3	2368.28	0.448387	Cluster2
Pro_3134	106146	167499	90804.2	84208	65636.6	148112	101784	94204.9	73239.8	139861	67008.6	71616.2	Cluster2
Pro_769	99769.1	142823	67687.4	46903.5	49835.2	173572	38078.9	37092.6	44190.5	100633	25943.8	36131.1	Cluster2
Pro_3986	213543	425459	202523	138899	128410	577258	207077	127425	118260	428462	133325	136284	Cluster2
Pro_4176	171625	264581	78608.4	70205.8	120493	317136	75794.5	72134.1	117700	280036	82413.5	84946.1	Cluster2
Pro_2472	749649	1.96456e+06	793757	803909	467273	1.58221e+06	565753	681620	449046	1.96662e+06	614851	630690	Cluster2
Pro_2299	35764.6	38953.9	14884	0.448387	37944.7	65114.9	11444.3	0.448387	17350.9	35559.1	16220.8	0.448387	Cluster2
Pro_4777	180458	1.52921e+06	476299	505131	113073	1.3209e+06	650708	518002	58794.8	1.54089e+06	397678	444814	Cluster2
Pro_772	155688	216778	95920.4	62164.6	227834	284872	84097.1	57496.3	157040	253512	95975.9	93659.4	Cluster2
Pro_3137	119739	200834	125653	93085.4	124478	164540	103152	86090.6	80704.3	162150	105276	102125	Cluster2
Pro_3991	96104.1	119793	46488.2	20485.1	96861.5	130747	54666.6	24903.7	80075.1	130478	63656.7	45166.5	Cluster2
Pro_409	218392	372912	165636	100759	240124	341928	135665	78973.9	123917	308409	208503	115578	Cluster2
Pro_560	57706.7	73817.3	9966.6	0.448387	53643.6	60082.5	4279.68	0.448387	35053.8	59913.2	17852.9	5795.84	Cluster2
Pro_788	32614.4	83120	17394.2	23357.8	27383.5	118921	19528.7	21818	24057.4	69145.5	25116.8	28116.6	Cluster2
Pro_1553	825671	2.85457e+06	1.23839e+06	419676	880017	2.8458e+06	1.23733e+06	596204	1.03058e+06	3379786	1.71507e+06	1.00635e+06	Cluster2
Pro_3158	152751	341990	217222	116084	189155	338130	141972	127394	143380	264583	151709	117996	Cluster2
Pro_790	100333	97513.2	47124.8	62065.5	85549.2	127350	34066.8	27115.9	68173.2	107339	34424.8	39430.8	Cluster2
Pro_1556	200691	458514	113769	106373	117127	391316	117840	95742.9	110502	436789	99136.8	88411.6	Cluster2
Pro_2324	1.03502e+06	1.13639e+06	902940	566268	770653	1.44784e+06	870373	613970	671168	1.21622e+06	548908	531241	Cluster2
Pro_3824	62679.5	118915	57155	59835.9	71373.1	136427	45537.7	65358.5	72893.9	114361	59264.5	52446.2	Cluster2
Pro_568	65251	105878	34628	32490.6	42924.4	115774	29357.9	26434.8	34784.1	83543.1	38496.5	38755.5	Cluster2
Pro_385	12168	42940.2	31412.5	8937.98	27282.6	68880.6	25676.8	12666.4	21296.8	66443	30954.9	17978.1	Cluster2
Pro_567	23917.2	40533.1	12162	0.448387	17959.6	56122	6929.84	0.448387	14575.9	45592.8	0.448387	0.448387	Cluster2
Pro_384	1.31649e+06	2.08985e+06	694134	392160	908667	1.71192e+06	866164	510274	638547	1.91156e+06	685607	509441	Cluster2
Pro_389	178935	273923	89914.4	79148.7	173917	348178	111686	94767.8	110571	373081	91824.1	88071.5	Cluster2
Pro_2311	148349	199953	142544	106995	132612	300717	128487	112851	137544	287645	145636	108503	Cluster2
Pro_4190	35351.3	52096.9	36410.3	30047.3	24928.1	34930.1	23992.1	12044.1	7392.18	22753.3	15093.3	8456.72	Cluster2
Pro_4003	48842.9	116065	40915.2	28003.2	27240.8	34878.3	27967.3	22946.7	30888.4	44214.2	30635.4	23185.8	Cluster2
Pro_1547	157703	643191	323075	182120	6482.16	846570	256798	176294	14714.5	904053	248835	232939	Cluster2
Pro_4192	25709.1	86964.1	38419.1	0.448387	0.448387	125374	53744.1	29349.3	10227.6	103323	46048.3	25877.8	Cluster2
Pro_3339	27232.3	127781	31946.3	0.448387	20906.8	107780	19647.5	0.448387	28621.1	104769	22838.2	16810.4	Cluster2
Pro_2135	69387	134350	104354	56493.7	32958.7	149213	34008.7	49388.8	41869.1	126076	19783.9	108097	Cluster2
Pro_2314	336188	316254	88821.1	88953.4	141815	499758	126572	125352	123514	241999	52621.5	108346	Cluster2
Pro_3150	108659	158312	69651.7	52342.8	140238	187283	77781.6	72980.3	112983	155451	63824.8	51395.5	Cluster2
Pro_4195	16218.7	79994.1	24195.5	6827.8	13819.3	87024	18189.3	12169.8	11913.8	63534.4	19117.5	8011.41	Cluster2
Pro_4008	64305.1	84330	28314.6	31117.8	40926.3	75662.7	39128.5	30844.6	46455.2	58091.9	42911.2	32015.2	Cluster2
Pro_3820	372082	671084	529401	406056	286974	979186	476179	406049	363534	705710	351195	334120	Cluster2
Pro_711	18574	21566.2	12795.1	0.448387	20397.9	19501.1	9529.75	22231.2	8228.52	20488.1	2354.55	0.448387	Cluster2
Pro_542	39681.1	57378.9	0.448387	0.448387	26462	35587.9	0.448387	15842.7	28223.9	47405.2	3833.76	0.448387	Cluster2
Pro_547	3.99562e+06	8.16306e+06	688504	39635.8	1.02663e+06	1.35126e+07	477790	58901.2	651867	7.28901e+06	66948	20155.5	Cluster2
Pro_364	37521.3	75791.5	54117.2	64148.9	41202.8	50901.1	29843.5	43823.8	38493.3	60625.3	29156	31591.7	Cluster2
Pro_715	278294	275145	131078	155731	234874	277577	142784	140035	208671	276722	120957	162323	Cluster2
Pro_368	2574817	4.20402e+06	2.24891e+06	1.28763e+06	3.61093e+06	5.48155e+06	2.07109e+06	1.65039e+06	3.29002e+06	4.60458e+06	2.00858e+06	1.69515e+06	Cluster2
Pro_366	217007	1.22945e+06	458993	333920	136605	857671	491276	407874	94600.9	1.20936e+06	430019	473963	Cluster2
Pro_548	12686.9	21724.3	8856.12	0.448387	2767.27	53479.7	8904.44	0.448387	1500.83	28185	4647.41	2581.13	Cluster2
Pro_2623	2.73477e+06	3.44312e+06	2.06193e+06	2.16544e+06	3.32931e+06	5.33929e+06	2.12272e+06	2.44227e+06	2.19147e+06	4091143	1.89291e+06	2.03471e+06	Cluster2
Pro_747	2.39918e+06	10068071	4.7562e+06	2.04383e+06	1.45189e+06	8326870	3.82453e+06	3.66909e+06	1.55828e+06	8.50257e+06	4.28216e+06	3.36626e+06	Cluster2
Pro_1514	214299	239572	142827	143108	204819	231408	110733	138144	212902	245991	139125	125782	Cluster2
Pro_4351	66093.9	199083	15775.8	27614.7	38576.2	137302	14487.5	10052.3	40068.9	155097	16201.7	8595.01	Cluster2
Pro_3296	161170	370803	83219.9	100077	121266	287227	60943.9	62707	80335.1	222153	94905.3	39042.5	Cluster2
Pro_2270	31532.8	54133.8	37165.4	33552.5	25608.4	44637.2	31956.5	29353.7	20283.6	54347.1	41286	42435.2	Cluster2
Pro_3295	46763.2	57495.4	5208.16	0.448387	14315.1	76125.2	0.448387	0.448387	21751.3	70779	0.448387	0.448387	Cluster2
Pro_4353	3529.38	41497.4	10004.6	12217.1	3779.18	58932.5	20666.8	16314	2118.33	41746.3	11465.6	12313.4	Cluster2
Pro_2630	7517.58	58749.4	16922.8	12537.9	0.448387	53449.7	19867.2	19669.3	0.448387	62576.4	21396.9	20074.6	Cluster2
Pro_3298	117520	172623	68614.4	31029.4	109750	200966	47108.1	24263.7	126406	206779	73771.9	63475.5	Cluster2
Pro_4352	32982.3	114876	55769.3	55351.6	10654.6	113607	29002.4	28067.2	0.448387	114462	38115.1	28086.2	Cluster2
Pro_1683	24942.2	325130	217008	28071.2	25887.6	237893	47197.4	48811.5	22144.1	459616	164977	133919	Cluster2
Pro_2450	12342	49729	6689.06	10384.4	6865.78	27056.3	7464.08	0.448387	0.448387	55875.4	6568.19	2644.63	Cluster2
Pro_3112	234315	318940	49406.2	22443.7	149794	319500	48483.1	28344.1	82744.7	280786	80635.8	17519.6	Cluster2
Pro_1684	78833.6	231397	40714.6	16468	79829.1	364519	69192.3	29491.7	60174.3	368101	54362.2	47606	Cluster2
Pro_912	308728	925673	323955	208165	93724.8	1.21279e+06	270323	196662	220388	1.26976e+06	334593	198830	Cluster2
Pro_3490	71891.8	89186	40449.8	49356.9	77946.9	93409.4	39304.3	32926.8	74690.3	83442.5	36664.7	43120.2	Cluster2
Pro_4357	97516.6	227902	59552.9	53573.8	76357.2	316652	107351	99138.6	59759.3	236051	62062.9	53226.3	Cluster2
Pro_3300	163309	283515	63293	33911.1	92468	320569	70742.1	57298.9	128593	244552	60027.8	64088	Cluster2
Pro_550	20004.3	45571.9	31434.2	33366.2	17572	52985.1	26532.2	31712.5	22725	43842.4	31081.4	33447.7	Cluster2
Pro_371	4.66015e+06	8.22926e+06	5.90904e+06	5.7734e+06	3.05191e+06	11398741	6.37797e+06	6.37812e+06	3.81666e+06	1.04344e+07	5.23647e+06	5.60151e+06	Cluster2
Pro_4144	241145	418315	283363	213415	201146	421214	256920	242146	199233	400808	269399	280350	Cluster2
Pro_4342	183968	256784	122361	108349	121584	246269	119754	93335	115712	232554	101627	81357.4	Cluster2
Pro_3479	138707	690179	171480	67228.3	76035.5	511421	103474	119707	46328.3	568208	173362	139494	Cluster2
Pro_2619	57022.2	192072	55792.4	20632.1	46149.1	265403	16767.8	12693.6	43216.9	203398	41304.6	20445.4	Cluster2
Pro_2259	135726	253283	120655	114708	116443	386087	112899	112544	113926	314043	118038	97107.2	Cluster2
Pro_3288	14550.9	40485.2	10573.1	7353.05	19496.6	40542.5	8959.54	7660.95	14341	32268.7	12959.1	8067.04	Cluster2
Pro_3290	49805.2	103565	38844.7	39281.4	42952.5	68653.6	31942.7	46711	32481.6	123389	48476.1	41863.1	Cluster2
Pro_1848	278901	469614	284370	188494	161369	505378	248002	209831	185162	388024	278662	176398	Cluster2
Pro_4343	82019.1	170348	120891	129631	84546.6	131443	103670	114550	90441.4	179144	121474	127087	Cluster2
Pro_2260	31113.1	73697.7	66546.2	56399.9	38208.2	73648.2	42617.6	39317.9	38393.7	53579.8	39405.6	26316.2	Cluster2
Pro_3481	149267	164273	114307	89947.7	151460	222885	87545	85123.4	101525	157374	84683.9	83240.8	Cluster2
Pro_1675	9078.31	8504.03	0.448387	0.448387	7429.32	13909.5	0.448387	0.448387	9163.6	57470.6	38828.8	25081.7	Cluster2
Pro_740	57944.3	178435	30599.1	43515.3	32645.9	252241	14558.3	0.448387	25228	103084	47287	22270.7	Cluster2
Pro_2621	2.2659e+06	4.4675e+06	2.73569e+06	2.19851e+06	916002	7.28237e+06	2785510	2.33138e+06	1.60326e+06	4.26367e+06	2.25193e+06	1.71497e+06	Cluster2
Pro_3291	17386.3	211417	24143	16591	17771.4	315193	16195.8	25989.8	36009.9	151134	16107.7	18066.5	Cluster2
Pro_4344	23688.7	30874	19593.8	15984.3	18281.5	28675.4	10798.4	11835.2	17214.8	26479.3	19810.1	15791	Cluster2
Pro_4345	393481	440786	199175	146857	296807	514830	186747	151010	218988	517081	127680	163000	Cluster2
Pro_4149	11740.2	19396.7	7819.03	0.448387	6622.66	20535	6255.44	0.448387	6686.11	23539.8	14463.7	0.448387	Cluster2
Pro_2268	41371.4	51930.5	9334.99	0.448387	19612.3	32116.5	14605.6	8612.57	7160.65	38216.5	11112.3	9676.18	Cluster2
Pro_4150	119101	317817	94392.9	36603.1	34531.2	373743	112129	51433.6	41448.5	269893	55671.1	56934.8	Cluster2
Pro_699	52861.7	113462	59284	63835	44887.3	118857	45354.4	52466.9	40369.8	89711.4	43070.2	46770.3	Cluster2
Pro_528	193816	266343	180409	169481	267628	334801	180720	168271	218636	284427	177749	179708	Cluster2
Pro_920	36149.4	52825.5	24099.9	27412.9	32224.8	56534.6	19223	21477.5	25435.6	59243.4	18756.9	19711.6	Cluster2
Pro_705	444954	459734	163705	156359	319548	745215	188489	164695	279946	439384	181386	144871	Cluster2
Pro_529	114460	156815	75176.8	57048.1	127460	123729	85347.8	39763.2	140486	159388	81872.2	72699.3	Cluster2
Pro_4369	117241	403265	157068	200769	53787.5	272538	155625	135013	74342.9	310334	128052	152486	Cluster2
Pro_1691	160520	244523	141105	93598.1	188081	268270	136266	124724	158476	251264	137965	132483	Cluster2
Pro_4166	98313.7	675673	280847	292005	103957	719946	244933	176974	95422.7	723838	263663	229665	Cluster2
Pro_4370	8252.81	37122.9	17955	7022	5572.73	29587.9	14101	12195.5	5711.68	42469	23023	19969.6	Cluster2
Pro_3314	242814	881882	418625	308168	152154	821237	407736	366087	122717	767181	287104	356481	Cluster2
Pro_760	30669.2	38132.8	6387.11	4519.48	23131.1	46038.2	3915.99	3719	12857.7	38313.1	5681.17	0.448387	Cluster2
Pro_2287	687244	929141	738750	794728	595632	1.09328e+06	808780	793835	670232	1.03985e+06	696784	812550	Cluster2
Pro_4769	60764.7	102625	0.448387	0.448387	45666.2	111029	35150	0.448387	49823.5	122213	0.448387	0.448387	Cluster2
Pro_2465	111550	182031	118018	65476.9	89934.2	249843	60376.8	46859.9	78616.2	189344	79864.7	67660.9	Cluster2
Pro_1531	44164	95651.5	21335.6	14048.3	30532.6	97996.8	16756.3	12932.5	23047.1	91691.8	23066.7	24889	Cluster2
Pro_927	144274	218967	106404	107559	92907.7	270349	76292.4	68412.2	74825.4	197677	89640.4	86532.4	Cluster2
Pro_4168	77225.6	114519	16526.9	0.448387	34316	189926	8467.92	0.448387	54235.5	104157	24998	0.448387	Cluster2
Pro_3318	90532.6	172674	70849.9	65889.6	76587	327437	71575.1	57939.4	50218.1	186850	69049	68142.6	Cluster2
Pro_4172	92979.2	107516	70393.3	56039.6	88741.2	99311.4	61775.4	59582.5	90921.2	132231	83104.7	72124.8	Cluster2
Pro_3982	10653.9	23559.9	9291.09	14749.6	15931.6	31893.1	6596.27	0.448387	20191.5	27758.4	14674.4	19460.4	Cluster2
Pro_533	63109.6	142816	40639	26210.1	63165.9	145988	47314.7	22277.1	32406.5	121109	36396.8	47186.4	Cluster2
Pro_537	128457	265376	156158	154636	54740.5	261090	139611	147819	103592	312488	145211	141054	Cluster2
Pro_709	632684	1.01326e+06	215797	0.448387	0.448387	2.22287e+06	146417	140397	0.448387	2.33509e+06	224753	91709.9	Cluster2
Pro_539	86053.6	92527.5	45208	53689.8	55788	79192.2	27900.6	43795.4	49323.6	95955.6	27209.9	36289.1	Cluster2
Pro_3304	996715	3.23594e+06	1.09847e+06	1.04574e+06	949944	2813131	1.00645e+06	959159	850385	3.20788e+06	908091	952003	Cluster2
Pro_753	27194	39094.3	33987	15670.7	24321.9	29387.5	22743.6	16779	17792.4	40326	2460.94	33187.2	Cluster2
Pro_1687	28416.2	44836.3	15853.6	8938.19	15084.8	66933.2	15687	0.448387	12597	47440.9	17141.2	0.448387	Cluster2
Pro_3494	50079.9	73712.2	30713.6	29328.3	47425.7	72624.1	31934.8	26450	37822.1	79551.1	33563.9	31282.1	Cluster2
Pro_4359	293022	429861	223019	210261	388287	614324	301843	193529	169697	568119	321633	229041	Cluster2
Pro_3306	100560	231859	50812.2	85441.8	71786.7	200682	84475.5	99113.7	79649.2	236978	44282.1	61316.4	Cluster2
Pro_3969	61141.6	88406.8	35673.5	22891	34806.6	63161.8	37439.1	28820.7	45361.5	65713.1	53387.9	29804.7	Cluster2
Pro_1522	73507.9	146482	135165	87792	74702.8	97196.7	49905.3	45054.1	56635.7	137190	75254.6	101034	Cluster2
Pro_3119	25602.2	80384	0.448387	0.448387	8259.03	91414.7	10267.2	7281.54	10381.4	91733.3	9122.37	0.448387	Cluster2
Pro_757	31070.8	91496.8	48200.1	46080.4	17985	62622.3	27196.6	60257.1	15214.8	50286.3	27996.3	26140.4	Cluster2
Pro_3498	377995	782574	294963	328850	89695	962383	255533	281311	137994	835606	270546	246995	Cluster2
Pro_919	23609.3	90806.4	7116	5725.7	11069.4	62071	11985.1	16000	10934.7	53627.3	8386.36	10615.6	Cluster2
Pro_2281	840527	2.20217e+06	723330	780579	549464	2.52777e+06	781157	772116	517845	2.46449e+06	646565	613310	Cluster2
Pro_3310	18956.7	20469	0.448387	0.448387	14400.8	29735.2	0.448387	0.448387	9191.69	20456.2	1692.26	0.448387	Cluster2
Pro_1689	83719	85510	65797.5	72242.4	60389.1	59692	48566.7	40155.4	53073.7	64154.2	44316.7	57790	Cluster2
Pro_3312	11653	18288.4	0.448387	4046.35	6038.17	54934.5	0.448387	0.448387	6837.8	40880.7	0.448387	0.448387	Cluster2
Pro_97	15108.2	51440.9	17005.4	6587.13	19268.4	38160.1	8685.87	9409.95	9759.07	43278.7	13009.7	6608.17	Cluster2
Pro_1051	259321	536442	118545	60374.8	284972	688778	116861	82322.6	162343	494541	143255	92379.7	Cluster2
Pro_880	61806.2	75238.9	45453	38000.1	42735	78068.8	38678.5	32789.2	44351.6	96330.7	49465.6	55334.4	Cluster2
Pro_1824	25995.1	154410	89896.5	70482	18569.9	177312	75334.1	69163.3	16765.5	159620	64492.1	69004.5	Cluster2
Pro_3459	175098	254970	144885	58223.7	107402	343547	113159	60837.5	125805	328572	141455	122706	Cluster2
Pro_3266	219948	399345	110254	79729.5	172616	434208	135268	101099	137714	549609	78404	97570.8	Cluster2
Pro_1053	61627.9	508923	244751	103629	72911.7	187573	72473.9	41577.1	0.448387	290156	128242	63383.3	Cluster2
Pro_4313	329044	879595	551978	403449	435344	955338	477725	452714	423998	1.01778e+06	415522	435150	Cluster2
Pro_3645	94062.6	136091	29612.6	30435	66279.7	233767	31655.8	27205.8	93003.6	181162	28853.9	19591.1	Cluster2
Pro_3458	36714.4	34528.7	9366.54	15449.9	33669.5	38171.7	9873.69	17904.8	24037.3	35836.4	13001.3	20050.7	Cluster2
Pro_3461	54602.6	858500	96833.4	102390	31402	1.16375e+06	112249	83550.6	47571.7	977278	129419	122049	Cluster2
Pro_883	86610.4	239940	32970.9	7581.09	52385.8	246060	19096.1	9711.85	36045.5	281369	38665	14674.2	Cluster2
Pro_2594	95243	154107	59219.5	42536.3	92360.4	243650	50039.2	70005.5	62743.8	102299	62071	54179	Cluster2
Pro_3460	107793	286182	102819	95698.8	84733.5	256048	119852	115476	74057.9	302148	86104.1	106310	Cluster2
Pro_884	26854.5	100235	29434.3	40167.7	29984.1	102413	21261.6	33482.7	40985	93101.8	29353.7	37279.4	Cluster2
Pro_4317	1.52256e+06	7727958	4.34399e+06	2.7991e+06	2.43732e+06	7.18946e+06	3.13414e+06	2.98798e+06	1.43364e+06	6.07499e+06	3.03488e+06	2895054	Cluster2
Pro_1829	4067.54	42002	14528.6	9102.79	4263.01	38459.7	7626.86	10810.7	4551.04	39200.6	5171.52	10986.6	Cluster2
Pro_3465	26488.2	129442	37457.4	34675	17842.8	115870	30743.3	28600.3	19981	119142	45641	42139.2	Cluster2
Pro_1656	81599.2	118686	70560.1	40031.5	72506.6	98151.6	57391.6	53183	46804.7	89722.5	54192	49785.5	Cluster2
Pro_2427	339899	347287	281677	297880	291958	488701	276996	277535	269213	392108	302211	281934	Cluster2
Pro_283	13199.1	62469.1	16086.4	0.448387	6083.73	30675.5	16723.5	16639	3668.69	52729.1	5129.89	0.448387	Cluster2
Pro_106	12054.7	12950.4	0.448387	0.448387	10334.6	19291.3	4337.09	2776.68	6572.52	31749.6	4272	4790	Cluster2
Pro_107	60967.6	62511	49761.8	45672.2	51509.7	69483.3	46659.7	47839.5	50857	60647.8	50131.3	54818.8	Cluster2
Pro_2777	53142.1	161282	48064.6	60028.2	21611	94252.9	57346	50345.2	20020.7	111511	63797.4	70375.9	Cluster2
Pro_1985	26862.7	61999.8	12658	24014.8	17981.9	78732.6	16139.3	0.448387	6689.58	61558.2	3917.14	26233.1	Cluster2
Pro_874	74506.7	98243.2	42579	0.448387	82142	161499	36490.8	0.448387	65547.6	140060	58582.1	46866.5	Cluster2
Pro_4305	555315	1.71559e+06	387174	264871	411327	1.31585e+06	385588	438919	333419	1.29406e+06	478441	421243	Cluster2
Pro_1644	127698	173325	75655.3	49768.7	149748	226056	59128.8	42983.3	89524	177672	57253.2	49617.2	Cluster2
Pro_1046	508372	1.08604e+06	382090	321467	432231	984001	360550	267047	351109	1.24414e+06	369469	331159	Cluster2
Pro_1645	43457.8	141572	59214	26140.3	46539.4	117538	53308.2	28584.9	30815.4	79639.5	55455.9	33385.3	Cluster2
Pro_4307	60475.5	212728	64946.1	32912.1	48564	192776	53666.7	53627.6	38268	153069	38505.8	39983.3	Cluster2
Pro_1048	23564.9	47456.2	16478.9	4189.11	26063.5	66433.8	15538.7	15511.6	13222.7	89265	14224	12586.2	Cluster2
Pro_3642	296904	792788	439510	289620	282121	560706	389818	314537	272927	595963	301456	314093	Cluster2
Pro_4309	103596	269042	110679	74441.2	77530.6	407901	83039.6	77352.4	0.448387	306007	48864.5	80094.1	Cluster2
Pro_4308	66049.9	161516	21833.7	0.448387	26459.3	126110	17209.5	19461.8	46311.5	180698	32653.4	25907	Cluster2
Pro_1649	86796.6	197072	161799	10554.9	107025	163778	100853	11153	62538.6	136029	121513	29618.1	Cluster2
Pro_4311	223733	569798	94909.8	28059.6	63947	236105	33318.2	18493.4	55973.4	107167	41968.3	37871.4	Cluster2
Pro_2420	36368.6	70486.1	37889.1	62650	37370.4	202362	75298.9	44099.3	29369.2	204446	70010.3	70205.6	Cluster2
Pro_87	893912	2.32359e+06	712014	711077	732081	2.80645e+06	742482	678910	928728	2.09079e+06	817725	684235	Cluster2
Pro_261	253868	431059	259839	206781	205813	487240	233489	177429	155450	478600	261108	244002	Cluster2
Pro_1839	78465.1	96761.3	90977.7	84186	76428.6	106817	67711	53978.7	50056.9	89238.6	65734.5	60745.5	Cluster2
Pro_1840	777508	1.11339e+06	844830	738898	796466	1.10848e+06	823870	823035	700699	1.19569e+06	626515	699982	Cluster2
Pro_1668	211175	361652	59157.8	779.164	167275	571243	39140.7	3551.92	213490	376117	74031.2	20331.8	Cluster2
Pro_1499	59685.2	175012	13218	0.448387	56051.8	250564	24382.3	16571.8	37915.3	170950	36537.4	23793.9	Cluster2
Pro_1669	11611.9	309334	209304	24126.8	0.448387	243041	86313.8	69515.4	0.448387	250208	139285	161966	Cluster2
Pro_1842	138422	224601	106823	108989	103887	279481	112650	102570	65782.9	199105	105659	85126.6	Cluster2
Pro_898	331403	5.86052e+06	1573163	387929	0.448387	5.0734e+06	401168	373433	31340.9	6.17085e+06	570829	475245	Cluster2
Pro_1068	105691	129771	29364.4	35073	59596.2	106241	45619.6	39353.2	43699.2	127575	23548.7	32201.4	Cluster2
Pro_3474	101916	105477	47366.8	63666.8	73826.4	140963	64124.9	45911.5	49000	135977	54582	58561.4	Cluster2
Pro_1502	41046.1	203924	63582.2	65425.7	0.448387	190945	39910.6	49334.1	15730.8	180990	52600.5	46971.9	Cluster2
Pro_2614	22468.4	43807.8	1485.54	0.448387	6617.26	67293.2	1689.32	14544	4142.39	16953.7	1964.98	0.448387	Cluster2
Pro_2436	16132.2	68083.6	22124.4	0.448387	15341.4	43775.8	13235	18139.9	19090.6	41960.3	16568.1	25296.4	Cluster2
Pro_1503	416636	405642	295238	303162	259187	524289	334882	244566	304483	703448	288005	229841	Cluster2
Pro_4139	73518.3	123636	53215.1	48697.1	58751.9	194636	52400.9	35922.7	39317.3	132650	44806.7	37661.2	Cluster2
Pro_2438	87381	174809	75252.2	0.448387	0.448387	251089	69655.7	51765.2	0.448387	214039	56974.2	30513.3	Cluster2
Pro_3286	145959	230867	141791	158805	167999	224773	126293	129517	116878	314397	121837	139346	Cluster2
Pro_1671	3435.2	159979	8313.03	0.448387	11926.3	51804.5	0.448387	0.448387	5952.81	311818	0.448387	0.448387	Cluster2
Pro_4341	96041.6	170461	65347.6	72705.5	108785	183835	65134.9	76350.4	73117.7	153988	65630.8	70256.9	Cluster2
Pro_264	64958.4	91062.2	36015.2	32102.8	39325	132999	44027.7	33763	26091.7	96056.6	36728.8	35749.8	Cluster2
Pro_4143	84199.3	277098	44550.3	3013.94	75207.3	410977	39993.1	40400	76445.2	471469	33934.1	17974.3	Cluster2
Pro_267	29641.2	89145.2	38065.3	50031.9	28434.1	72284.6	37047	31704.5	24838.3	96977.4	25974	31634.8	Cluster2
Pro_270	196304	239235	200788	156295	239270	281635	194119	181657	198582	229224	175776	171617	Cluster2
Pro_1830	13712	36802.8	10482.8	14625.8	9779.8	25784.3	10804.3	8346.54	6410.02	29959.1	6702.02	2946.1	Cluster2
Pro_1832	6437.51	54992.6	12826.1	6598.24	0.448387	43403.1	6524.89	8184.63	0.448387	48232.5	9125.26	8603.48	Cluster2
Pro_1659	148457	179472	69299.7	93002.9	115515	182763	50276.2	52317.6	73147.9	153250	36505.8	27707.2	Cluster2
Pro_3655	34716.5	58904.4	11478.3	234.647	20155.5	57569.6	12580.4	3054.06	18529.4	78874.1	18256.6	9819.8	Cluster2
Pro_4322	437008	726708	255022	169579	353211	954269	280688	205326	281965	885254	215653	193169	Cluster2
Pro_726	14433.3	28034.2	3326.03	3107.43	14341	87047.5	0.448387	0.448387	6199.16	26873.8	0.448387	0.448387	Cluster2
Pro_3468	109401	120766	47386.1	35580.6	68658.8	220959	93792	43094.8	68805.1	174418	47832.7	56817.1	Cluster2
Pro_2604	35171.4	105901	30093.3	22976.6	28096.9	119419	24942.2	18292.9	26373.3	106749	29219.2	22288.8	Cluster2
Pro_4326	37062.9	49755.4	14405.3	17861.5	33891	63152.8	10410.9	15843.3	18419.8	47869.6	12734.6	14039.5	Cluster2
Pro_3469	151277	344330	129330	49437.1	116248	484039	99040.1	86556.7	86473.1	320518	114660	73240.4	Cluster2
Pro_728	156970	216978	20233.4	0.448387	67072.6	534183	24373.4	0.448387	79321.5	224087	29831.8	9614.4	Cluster2
Pro_4328	25243.6	59522.9	29956.4	38470.2	22501.1	54926	26041.5	31013.3	28645.4	75649.4	31455.5	31119.2	Cluster2
Pro_892	131341	1.02422e+06	525346	481225	72061.8	666588	275389	283492	76428.3	1.03014e+06	381139	251219	Cluster2
Pro_3471	27264.8	41169.9	21212.6	0.448387	25988.3	59733.8	12189.8	0.448387	9363	63644.5	13895.2	40562.2	Cluster2
Pro_893	9489.96	12640.1	1273.61	0.448387	9648.22	14809.7	0.448387	0.448387	5317.79	12970	839.379	0.448387	Cluster2
Pro_4330	126914	232047	119252	104565	72517.6	247139	138326	105107	57009.3	239847	90590.2	90094.2	Cluster2
Pro_2607	386321	1.48721e+06	378158	211087	348595	1.12148e+06	320991	213298	319633	1.02529e+06	293441	253945	Cluster2
Pro_3276	903688	1.67393e+06	731820	370518	1.09388e+06	2.412e+06	818403	653868	778791	1.74367e+06	686114	586980	Cluster2
Pro_1665	35898.9	71687.3	33684.3	33148.3	28953.3	82729.2	21130.8	17482.5	26020.1	57216.1	21674.3	22973	Cluster2
Pro_276	180929	181729	56429	56951.9	88682.2	219711	52186	44108	76146.5	216050	52635.7	61359.3	Cluster2
Pro_96	193750	462520	131036	125089	185758	617341	131688	121555	153671	562522	138319	130494	Cluster2
Pro_242	564171	974881	425221	292939	633572	1.02682e+06	422037	305360	679107	1.0788e+06	396866	366190	Cluster2
Pro_1194	323226	711733	266451	103307	115833	700751	232772	124283	103301	550130	172781	172806	Cluster2
Pro_1960	113678	479765	59814.4	37372.9	120970	581718	59832.9	72672.1	88212	408252	63307.5	55569.8	Cluster2
Pro_3607	8045.58	42651.2	17183.9	15100.5	0.448387	29308.9	6097.72	5708.08	4096.98	19147.2	6776.52	0.448387	Cluster2
Pro_1195	26140.1	115966	20769	9585.76	29187.1	159842	16901.9	27157.5	15685.5	101131	25729.7	20381.5	Cluster2
Pro_2754	94164.5	121561	72686.3	52088.5	83228.2	182601	83114.5	59734.1	76907.1	135756	73788.8	74479.5	Cluster2
Pro_1961	20899.1	35948.4	23912.7	9541.09	11501.7	71244.4	17709.3	13311.1	14725.1	55289.3	22053.6	11782.5	Cluster2
Pro_2567	29600.2	1.56342e+06	268840	0.448387	0.448387	22058	4760.83	0.448387	55050	1.84096e+06	178357	45371.7	Cluster2
Pro_1964	55815.6	91857.7	34782.4	16416.9	63715.7	90608	49903.9	30705.5	41983.6	87863.2	39758.8	38523.1	Cluster2
Pro_3426	64527.8	64071.3	26149.8	30176.8	40549.4	155186	41614.7	25897.7	22287.3	162225	53539.7	20628.4	Cluster2
Pro_1795	65619.3	114183	71092.9	91314.2	47355.4	147722	81941.8	93536.4	60944.6	119168	74742	81600	Cluster2
Pro_2568	110579	253217	106142	115931	107208	557919	121738	114550	113305	290076	110802	108301	Cluster2
Pro_1966	27906	56639.4	8429.01	0.448387	43655.4	100797	4261.04	69237.7	40595.4	77105.7	20477.1	23910.6	Cluster2
Pro_2569	8491.42	23459.1	17560.5	24925.7	0.448387	41187.9	25676.6	18235.7	0.448387	26698.2	20863.6	12575.3	Cluster2
Pro_1953	118817	264280	113490	85581.7	122791	142810	65985.9	70363.3	154341	181992	84897.4	77583.5	Cluster2
Pro_3600	86866.9	171487	104997	100562	55671.5	185569	82567.9	62865.1	53775.5	105546	87044.8	77244	Cluster2
Pro_1787	251121	390044	164304	167739	214034	330222	156630	159687	169881	344136	149574	142761	Cluster2
Pro_1955	61793.7	76138.8	53328.5	27372.5	46651	115113	41977.4	30428.1	33702.5	93479.4	37153.3	51252.2	Cluster2
Pro_2746	34537.3	46873.9	0.448387	0.448387	18493.4	66857.5	12571.3	3633.65	25273.4	46122.8	0.448387	0.448387	Cluster2
Pro_2749	145898	161137	87728.1	83303.6	86804.1	235283	74141.7	91383.2	73726.3	171965	78999.2	66843	Cluster2
Pro_1788	101801	101292	18961.1	18497.8	58661	110239	19946.7	16919.5	33121.7	141752	16283.6	21866.2	Cluster2
Pro_1789	364266	537858	322886	308203	406130	786037	370421	356733	387155	758418	312291	333596	Cluster2
Pro_2121	27599.1	42690.1	13878.9	0.448387	18039.5	38951.6	8502.8	7030.69	19725.5	40727.6	10031.6	8527.1	Cluster2
Pro_1791	69046.4	204248	70965.3	71701.3	43638.6	228241	55201.2	36361.7	34681.5	209075	54072.4	42914	Cluster2
Pro_2750	2.24481e+06	7.91103e+06	1.76685e+06	1.79472e+06	2.55299e+06	4.76062e+06	1.21827e+06	1.58145e+06	2.06778e+06	7602631	1.70619e+06	1.52414e+06	Cluster2
Pro_83	69559.3	112813	97492.6	108544	58829.7	119416	40355.8	49493.2	74104.8	167642	68086.3	101298	Cluster2
Pro_224	32576.8	54469.4	0.448387	14775.1	22868.4	51002.6	6076.46	1458.7	13000.3	32162.1	11929.2	0.448387	Cluster2
Pro_1205	237312	480481	182424	205712	206215	651912	141760	149984	160760	509421	169727	177834	Cluster2
Pro_1807	11352.9	102220	27782.7	0.448387	12016.2	77861.5	25171.5	0.896774	19512	100571	33981.1	3770.95	Cluster2
Pro_3626	183923	532297	72727.7	24712.5	42833.8	365625	165815	35560.7	102957	565472	170800	54043.8	Cluster2
Pro_1976	597469	865234	401396	455950	713927	1.30151e+06	463270	443429	613315	1.02073e+06	444733	446664	Cluster2
Pro_2774	560191	851987	483756	2951.27	207566	1.20372e+06	168593	14473.1	569383	1.04295e+06	372580	127187	Cluster2
Pro_1808	192085	205801	52347.2	30658	107415	295926	36813.7	24294.8	72053.6	187301	31079.6	26486.7	Cluster2
Pro_865	31990.6	31523.3	17666.7	20701.3	21835.6	20935.9	13749	10836.9	12160.7	38871.2	23526.7	24290.1	Cluster2
Pro_2578	13854.7	24866.7	15453.7	16246	12843.7	37175.5	13246.1	11417.2	7129.67	20140.6	14898.3	6462.93	Cluster2
Pro_2773	216990	519659	135604	125118	131512	544279	178822	136043	81058.6	492578	137826	120840	Cluster2
Pro_867	28404.5	90008.2	16221.5	24832.9	10766.5	60995.7	19476	22162.4	13664.9	51668.3	14916.4	15298.2	Cluster2
Pro_4298	1.86645e+06	2.53696e+06	1.52846e+06	1.44725e+06	1.4875e+06	2.64973e+06	1.60541e+06	1.43008e+06	1.33368e+06	2.50705e+06	1.3965e+06	1.28525e+06	Cluster2
Pro_2775	38688.3	181561	72383	0.448387	36683	305540	29064.2	0.448387	87060.8	220244	54523.3	30218.1	Cluster2
Pro_1208	56133.1	156700	86884	43459.4	38781.9	143487	47023.7	37767.5	30335.7	110864	58972.8	27051.9	Cluster2
Pro_868	136181	178374	160861	159153	104588	184624	144867	127146	99636.9	144294	129751	131477	Cluster2
Pro_1811	167021	226936	143679	154082	156593	279103	123410	133548	170787	236641	145671	135191	Cluster2
Pro_3631	972962	1.1132e+06	658646	590880	769952	1.62783e+06	638964	648202	623584	1306042	525194	590458	Cluster2
Pro_3446	111492	142250	42749.5	49846.2	73649.9	208547	37630	50040.1	58386.7	121639	30785.8	33503.1	Cluster2
Pro_1813	94157.4	125978	131018	119795	51985.7	66015.6	58454.8	55104	70053.9	104292	93179.9	73683.9	Cluster2
Pro_4300	76670.2	100227	38321.1	19180.7	70593.1	67919.8	26952.6	15215.1	60722.9	75659.9	29486.6	23398.1	Cluster2
Pro_4299	72320.8	362925	80406.1	87784	34116.7	279504	104466	144107	38022.6	274042	88279.5	129595	Cluster2
Pro_418	67122.4	114408	29703.7	25601.9	42394.4	135446	55367.1	38021.7	47561.2	98876.9	36765.6	39561.9	Cluster2
Pro_422	1.88991e+06	4.41656e+06	2.02004e+06	2.1457e+06	2.75986e+06	4.12697e+06	1.85193e+06	1.69899e+06	1.92283e+06	3.23681e+06	1.52598e+06	1.43576e+06	Cluster2
Pro_1197	207329	233056	57555.7	0.448387	0.448387	560173	52235.7	15618.9	0.448387	563508	59896	13979.2	Cluster2
Pro_1198	27528.7	89545.3	20889.4	0.448387	18422.5	160408	11855	19836.3	22429.5	107048	20385.1	27677.9	Cluster2
Pro_4285	56788.8	72686.8	30198	24435	23016.9	83643.9	23972	19814.8	26890.9	83699.8	23184.7	16103.7	Cluster2
Pro_2572	247705	465200	245895	38637.9	143294	510895	145936	44145.9	192283	621523	271672	196493	Cluster2
Pro_1200	72562.4	174114	19697.1	2939.79	0.448387	311063	8879.15	7490.55	0.448387	239498	23757.1	14138.1	Cluster2
Pro_2571	91743.4	102215	0.448387	75561.7	66522.3	112914	41149.6	101399	9639.55	110756	95047.3	89241.9	Cluster2
Pro_2768	206875	1.08649e+06	99131.3	58082.3	182139	1.29316e+06	79024.5	76318.5	149920	1.01714e+06	104092	65111.2	Cluster2
Pro_1973	26092.6	112686	62143.5	75998.7	57726.8	122283	54561.2	53427.4	20209.2	69463.6	69598.8	68165.4	Cluster2
Pro_2576	784353	1.52909e+06	537629	558183	1.01687e+06	2.08759e+06	604504	564578	708969	1.59398e+06	585502	508180	Cluster2
Pro_2723	75956.2	183565	33886.7	1271.17	46157.1	213743	22760.7	5564.51	29034.5	165826	13362.7	11714.2	Cluster2
Pro_3577	796146	2.06191e+06	523401	290790	642209	2.53963e+06	373963	296757	544413	2.53944e+06	494908	425838	Cluster2
Pro_1334	93185.2	204615	37580.5	7594.35	117675	491190	53979.1	18158.6	67306.8	411033	53183.5	25500.9	Cluster2
Pro_1934	80416.3	99040	51251.3	31392.1	72788.6	156164	53102.2	33876.3	44861.7	102490	42900.4	21109.8	Cluster2
Pro_1935	59984.3	88748.8	70515.2	60130	46556.1	84744.8	65511.4	58375.9	19094.6	67486.4	60308	53655.7	Cluster2
Pro_3580	12520.3	17432.5	1164.92	0.448387	10036.7	21155.3	1482.88	0.448387	6822.31	16591.7	2476.13	0.448387	Cluster2
Pro_1157	114687	359127	82811.9	141306	85326.9	304758	72372.8	91162.8	27667.2	246484	99730.7	76006.8	Cluster2
Pro_1325	336009	486571	190781	125925	324512	655814	176563	182993	272043	456237	204897	146220	Cluster2
Pro_1928	494304	531716	328434	377465	446163	599973	312699	319787	373539	530774	345325	333297	Cluster2
Pro_1160	127658	374725	92599.5	56277.3	87490	387251	98731.1	64708.2	68029.2	402514	103652	71407.5	Cluster2
Pro_2095	45932.3	92780.4	30512.4	27466.4	37154	112769	16020.1	13889.7	23971	63726.6	29770.4	15406.6	Cluster2
Pro_1929	16948.2	26193.7	0.448387	0.448387	6891.82	36605.9	1644.55	0.448387	13280	27867.7	17807.7	0.448387	Cluster2
Pro_2722	128441	152608	34050.6	69504.9	119978	225526	23041	24756.8	87348.7	139333	31637	23266.2	Cluster2
Pro_3590	99664.3	125687	0.448387	0.448387	31053.1	258125	9027.27	0.448387	14580.7	142010	60994.8	0.448387	Cluster2
Pro_1947	50729.8	75724.7	73243.3	32762.3	45477.5	99958.7	34314.3	66147.8	24157.6	133546	59499.2	66851.9	Cluster2
Pro_3591	60869.1	215636	102286	87978.7	50568.2	147766	99618.2	84292.8	44948.8	131915	76850.6	72586.7	Cluster2
Pro_1779	282249	708323	87636.4	41597.3	236443	942450	46766.4	49119.1	4366.55	1.13595e+06	132450	122388	Cluster2
Pro_1183	65221.7	97047.7	50999.1	45074.5	41617.4	92393.1	42544.8	37727.7	31585	77343.8	55497.7	42850.5	Cluster2
Pro_1949	41540.7	69622.6	35991	0.448387	11878.3	71397.8	12455.3	10933.1	16819.6	78693.9	8727.87	2455.24	Cluster2
Pro_2739	33582.6	87095.3	2384.26	0.448387	26477.8	121797	0.448387	0.448387	10845.5	93385.5	2496.35	0.448387	Cluster2
Pro_1185	215407	528497	287336	213778	136046	551911	328636	265382	135174	487987	260867	262722	Cluster2
Pro_1951	59527.9	69984.5	21294.6	0.448387	35434.7	97756.5	33415.3	40553.7	26906.6	72415.3	0.448387	0.448387	Cluster2
Pro_4506	10696.8	11563.6	4764.36	4584.95	3678.2	12343	7195.12	1911.58	2334.05	17879.1	5076.79	3037.4	Cluster2
Pro_1938	10987.8	30511.3	9652.45	0.448387	8269.81	30954	4696.64	13929.4	5531.74	34743.9	6971.45	4960.97	Cluster2
Pro_1339	90950.3	106429	57421.5	51525.6	52834.3	173354	37162.1	35908	34378.7	109772	39813.7	42140.8	Cluster2
Pro_1172	13128.1	15525.1	8998.64	8925.44	11467.4	18758.7	1965.74	3262.19	11299.1	20274.3	3989.52	4093.77	Cluster2
Pro_1342	34952.3	54105.9	13099.1	12950.5	21507.9	71180	8086.31	17294.6	19432	42417.1	10938	12465.9	Cluster2
Pro_1942	29971.7	31552.6	13565.9	11653	7530.54	23013.8	11133.1	12151.2	10139	25195.1	6264.2	6747.89	Cluster2
Pro_2732	88921.7	172346	135263	115068	78218.3	145247	102327	107656	69043	201281	78803.4	110501	Cluster2
Pro_3806	184568	333309	244052	340713	216028	351206	213784	236451	163327	326537	236112	216670	Cluster2
Pro_3810	76162.8	319988	79647.5	50651.2	49603.8	295135	91287.8	70268	40872.3	157975	50750	51950.1	Cluster2
Pro_4611	23616.1	76541.5	29397.4	25570	3982.68	59141.8	21174.9	26465.5	0.448387	79898.8	27208.1	25008.9	Cluster2
Pro_4471	30653.9	44013.5	22427.9	12452.2	19251.1	53007.2	16726.6	15400.9	10599.4	35914.3	16366.9	12968	Cluster2
Pro_2074	63897.6	109482	15577.6	0.448387	13939.3	124056	14789.6	5440.83	7865.29	151512	22411.8	13065.9	Cluster2
Pro_2075	9995.35	79270	13173.7	14403.2	9750.62	62682.3	12011.2	15270.5	0.448387	45004.6	14918.6	13104.5	Cluster2
Pro_3797	152285	224322	38816.5	0.448387	152813	209062	13098.3	0.448387	113280	308935	11961.3	0.448387	Cluster2
Pro_4605	169224	411545	161588	123170	69125	382444	122178	143732	118622	429193	163644	138832	Cluster2
Pro_2942	455074	681294	552706	388291	484937	681608	438647	387700	475891	725625	441272	422441	Cluster2
Pro_2947	85104.7	108381	79011.1	54415.7	94561.4	124798	82856.9	68244	85246.6	129445	87240.2	72768	Cluster2
Pro_4606	89092.8	135316	23586	20588.7	60624.4	256215	36422.1	20304.1	40281.9	175683	22972	16074.1	Cluster2
Pro_4465	50502.7	317907	129211	64710.6	0.448387	266640	112579	133868	0.448387	300187	163907	105927	Cluster2
Pro_2070	38648.3	55572	23175.2	20120	30599.5	72271.9	14385.4	8659.12	30429.8	59339.5	18332.4	14751.5	Cluster2
Pro_4488	25233	118494	10302.4	0.448387	0.448387	61045.7	5961.15	5741.38	14984.2	193964	11600.9	5465.62	Cluster2
Pro_4485	545829	2.77029e+06	228875	100204	0.448387	5.25524e+06	95854.9	73449.7	9948.34	2314826	92635.1	81850.7	Cluster2
Pro_1150	266780	547969	54468.8	21182.2	34537.5	1.30491e+06	36640	43496	15980.8	459375	49782.8	34830.5	Cluster2
Pro_2088	20554.3	19208.8	11622.5	15058.7	13311.7	14961.5	6310.36	5975.96	18549.3	22617.6	11028.4	11742.6	Cluster2
Pro_2090	52034.4	116504	38129.9	29168.3	47944.5	149248	32030.3	30817.5	41981.6	128637	35087.3	33065.2	Cluster2
Pro_1924	155007	569818	184657	74640.3	143778	392302	133970	73679.9	81067.5	404472	149250	109564	Cluster2
Pro_4616	74808.2	146541	88581.8	22491.7	2821.16	286480	65050	42285.2	0.448387	369596	121365	112965	Cluster2
Pro_4617	53351.5	64514.5	19081.2	24895.5	29956.1	136944	13224.7	10553.1	33870.3	59672	13584.4	10549.7	Cluster2
Pro_4479	258067	368017	173231	58494.2	223889	397844	128285	91573.8	168861	314137	121817	79157.1	Cluster2
Pro_2079	49155.8	120939	45945.5	41317.3	34695.8	151953	26504.1	28476	40099	120626	37896	35386.8	Cluster2
Pro_1313	9456.32	45120.3	6556.84	0.448387	7785.25	70799.8	5447.74	0.448387	9523.89	39731.6	10797.4	2233.98	Cluster2
Pro_131	19064	84554.5	26978	29064.6	32250.2	220758	11543.3	0.448387	33847.6	94838.1	11917.2	16498.4	Cluster2
Pro_1144	0.448387	41912.6	21640.6	1099.89	0.448387	73967.2	10818.7	14766.9	0.448387	77372.5	23224.1	30523.9	Cluster2
Pro_2084	375752	526478	278508	258495	256725	911537	239005	247059	225511	650309	234173	204022	Cluster2
Pro_606	5.59548e+06	18512812	7.8399e+06	10724871	3.31477e+06	8.56817e+06	4.20006e+06	5484898	4.05665e+06	15147295	4.75281e+06	6.38628e+06	Cluster2
Pro_4442	55971.8	136300	59563.8	56051.9	47400.9	146610	58924.7	61587.1	50096.1	139072	46375.1	57406.5	Cluster2
Pro_3779	47274.1	97710	10238.7	0.448387	31148.3	103522	7219.97	3015.62	27034.5	101590	6866.87	18259.2	Cluster2
Pro_4588	290735	587091	100112	28570.3	208682	627228	82902.6	56189.6	165371	511906	123150	75661.4	Cluster2
Pro_611	55731.8	101788	19980.5	0.448387	35004	99356.5	12348.5	3031.56	23954.5	45167.4	15147.9	10395.6	Cluster2
Pro_4746	28758.4	59893.1	35307.4	39886.7	31686.4	55586.7	35201.3	36181.7	21182.4	70656.5	36326.7	34620.9	Cluster2
Pro_2908	486402	521558	229514	178903	185446	299067	207795	96735.9	273502	573626	148993	175125	Cluster2
Pro_3774	20098.2	35284.1	0.448387	0.448387	15647.5	41001.7	0.448387	0.448387	15908.9	46127.9	9885.08	0.448387	Cluster2
Pro_4749	777715	896048	381065	206700	800578	943185	286617	277098	645829	797175	319721	274887	Cluster2
Pro_4586	17471.6	128607	20165.6	0.448387	12639.8	71301.1	15456.3	10318	11093.5	89073.3	26602.4	18417.1	Cluster2
Pro_2933	171300	298183	91596.3	81765.1	95448.6	584175	103928	71284.8	90647.3	393210	106484	90884.7	Cluster2
Pro_4597	77183.7	189828	51815.9	24340.1	68171.1	205888	37785.5	29763.2	57652.9	169657	35349.6	27621.9	Cluster2
Pro_2934	15389.3	49929.8	31126	4391.29	9875.73	95214.9	28409.5	37051.7	7772.4	143335	75468.7	28958.6	Cluster2
Pro_4600	82960.1	158213	50552.5	0.448387	41300.2	128080	31361.2	24138.9	35315	111531	21462.2	25176.1	Cluster2
Pro_4459	198321	743649	15253.6	50787.2	26559.4	226167	6171.33	0.448387	16520.8	287159	3555.37	1259.39	Cluster2
Pro_2938	493642	685403	401006	197218	451031	923423	382525	231096	341632	722704	293191	252045	Cluster2
Pro_3795	360447	924278	238512	299962	494355	1.59909e+06	398782	349165	359009	990365	363336	336104	Cluster2
Pro_4458	6667.12	64366	2076.19	2405.69	5013.45	39554.3	2495.02	2576.63	0.448387	47010.3	3838.22	2256.89	Cluster2
Pro_3794	191329	330512	127678	86562	186846	398501	128819	81004.7	164037	353969	150626	104156	Cluster2
Pro_4460	139085	501568	229127	223748	59618.5	958384	268251	222295	51880	443420	270375	235083	Cluster2
Pro_2066	39965.9	56605.6	29191	21054.6	33569.9	46436.8	17547.6	18550.3	28049.6	47833.7	27515.9	26555	Cluster2
Pro_4761	31852.6	35771.2	20392.2	17440.1	17159.2	46043.9	13541	5336.79	21316.7	45359.3	12726.9	17068.4	Cluster2
Pro_4764	144664	354604	73739.8	71678.1	167300	495612	77808	94465	129070	311624	71617.2	85270.5	Cluster2
Pro_601	68280.9	105189	33433.2	19545	43214.4	133370	22719.7	32362.1	49116.7	107205	13344.8	17454.3	Cluster2
Pro_3788	95819.3	271936	52463.9	28190.2	64927.2	353842	38635.2	37750.5	39723.1	218115	42713.6	27786.4	Cluster2
Pro_4451	15299.9	20698	11337.3	0.448387	20701.8	43141.7	5300.15	0.448387	7403.08	15877.9	3561.23	6312.1	Cluster2
Pro_4452	125774	136691	124057	104616	109787	169832	113079	107850	84470	155199	106281	102394	Cluster2
Pro_1482	34722.2	40724.9	11067.9	5066.7	30959.9	32945	14710.8	7213.33	29573.4	39109.8	18944.4	7053.19	Cluster2
Pro_1483	306409	935546	226724	188838	251856	1.03244e+06	185984	147452	175318	1.10772e+06	233884	203903	Cluster2
Pro_2238	29319.2	46441.2	36248.7	39343.7	30619.4	68128.8	23596.5	17653.3	29154.4	53667.8	28020.2	30207.9	Cluster2
Pro_3076	33013.1	60103.7	10677.9	24319.7	25165.1	36928.1	15940.1	29202.8	24410	36012.2	29956.6	22372.8	Cluster2
Pro_4120	191632	277944	121020	115152	161553	297271	112169	93305.3	113309	235787	109904	108456	Cluster2
Pro_4122	238217	326998	183078	111181	192920	220156	146324	174865	178240	229018	204116	168832	Cluster2
Pro_3080	36019.5	105630	80180.4	31759.8	40243.3	85870.4	60831.9	47808	34448.2	81016.9	64917.3	57174.4	Cluster2
Pro_3748	17459.8	54026	12404.1	0.448387	30465	86348.5	16794.9	17631.1	16516.2	57901.3	17361.8	16540.3	Cluster2
Pro_3082	112513	101727	40805.9	59778.9	88086	239155	47864	54331.4	62568.6	109723	43597.4	48747.9	Cluster2
Pro_2245	179979	334472	96046.7	42942.9	210113	507666	91014.7	5534.88	142579	424283	88439.7	55895.7	Cluster2
Pro_2890	122217	296677	81210.4	62160.5	78969.1	266713	44275.9	50674.9	71474.9	280904	79819.5	69101.1	Cluster2
Pro_3084	218375	217172	170529	189098	176872	255835	180031	175716	162821	227022	147113	159801	Cluster2
Pro_4568	29770.5	74169.5	23615.1	5480.04	6722.42	72108.3	12426.7	4056.28	12229.1	81266.3	24198.9	11031.9	Cluster2
Pro_3083	28917.1	49194.3	15753.3	0.448387	12161.3	25091.9	0.448387	0.448387	11923.8	43496.9	8794.58	4941.22	Cluster2
Pro_3751	39384.4	97368	13472.7	25270	26987.8	123035	19782.9	7243.55	16746.3	81180.9	25562.8	20985.1	Cluster2
Pro_4569	54491.8	92931.2	44483.1	23700.8	16792.5	102379	10140.1	7828.21	13169.6	39290	14909.8	4385.09	Cluster2
Pro_2231	166660	2.05287e+06	533392	123848	0.448387	1.40475e+06	171664	336195	0.448387	1.47685e+06	390495	233750	Cluster2
Pro_3066	104758	145913	54704.2	33926.7	85274.6	178733	43982.9	51293	63218.1	143237	56099.3	45387.3	Cluster2
Pro_3259	113045	312465	187926	26721.6	42859.4	510954	113934	20989.9	36672.6	125557	59482.8	52079.4	Cluster2
Pro_4112	272739	467062	239819	184442	276237	638344	182972	156371	276718	512767	188957	200675	Cluster2
Pro_3262	305170	761234	462901	394314	272886	834715	393646	424394	220332	784194	375177	403197	Cluster2
Pro_3739	33929.5	78490.3	42162.7	37177.2	28126.8	56408.2	29373.3	26800.3	24340.9	60280.1	31500.5	26750.4	Cluster2
Pro_3928	22961.6	45133.7	22477.8	20480.4	21951.9	61843.7	12831.4	14728.9	21747.6	45235.5	19826.5	12779.9	Cluster2
Pro_2235	182513	266561	122138	115061	193540	279272	109393	110271	197893	368319	128436	138107	Cluster2
Pro_3263	11951.5	36597.1	0.448387	0.448387	8581.66	35071	11902	5170.97	12127.9	33620.7	10185.3	16835.5	Cluster2
Pro_3745	91771.5	215095	87907.8	42941.7	112996	301151	104134	93544.8	73693.6	206828	96028.3	70637.7	Cluster2
Pro_3949	27661.9	40857.8	6610.79	1088.47	28691.6	35727.7	2736.43	3541.68	24377.5	39269.7	5752.54	2934.92	Cluster2
Pro_4741	2757.8	10646.9	1793.33	2009.78	2117.91	2997	559.588	0.448387	1851.73	5180.06	1603.47	951.8	Cluster2
Pro_4739	541663	739724	529668	507369	663106	760899	513718	511740	611167	771921	446170	413735	Cluster2
Pro_3766	230486	715904	362906	185520	197930	646283	342247	226242	206956	837503	345349	320253	Cluster2
Pro_2257	56484.1	141511	14579.4	32038.3	64270.8	177331	4769.25	22016.4	63361	119466	16682.9	11745.7	Cluster2
Pro_3099	199103	249142	167635	94340.8	294448	313723	177323	119704	237697	276919	138347	127843	Cluster2
Pro_4577	105707	197369	110614	110076	108965	203431	108158	94273.2	67658.2	227173	94139.7	93580.5	Cluster2
Pro_4744	84607.2	519543	104100	77011.5	71250.5	463920	72198.9	90653.2	67420.9	396565	105783	74395.8	Cluster2
Pro_2905	386778	433904	292972	324131	354561	627800	283971	294403	339983	444597	306367	303196	Cluster2
Pro_3085	154674	411038	100451	40836.5	70134.6	307306	55709.6	22036.5	65086.9	301452	72550	63264.8	Cluster2
Pro_3940	551792	634309	157931	119852	347889	455476	107044	103258	226560	394585	105471	72223.2	Cluster2
Pro_4731	40054.6	58604.1	24517	10696.5	38305.9	56002.7	23175	14217	35252.1	68430	25953.3	17928.8	Cluster2
Pro_3090	16408.2	31061.9	18216.9	8552.67	12682.9	27108.6	8474.91	8463.47	7709.5	31520.4	14756.5	11400.3	Cluster2
Pro_3758	71399.4	140678	85326.2	82811.8	65109	106320	74422.4	86880.6	65206.6	103808	66664.5	83226.7	Cluster2
Pro_3941	59209.1	572428	96438	0.448387	56372.8	474950	134992	19921.9	67219.3	501681	108938	19712.3	Cluster2
Pro_1497	64937.4	96749.1	69980.1	82350.3	44337.6	99804.6	21275	46153.7	50358.9	71894	58511.6	66238.1	Cluster2
Pro_3946	71975.7	141600	48880.2	15854	48546.7	104775	13261.9	23809.2	49332.8	90115.5	43157	29005.5	Cluster2
Pro_490	308052	599166	128386	55306.4	273507	862806	108807	90315.3	179544	732284	119658	94036.2	Cluster2
Pro_4275	467260	485933	292814	385451	492532	608130	317829	308980	380040	540861	282337	252948	Cluster2
Pro_4086	56367.5	108846	32935.4	42059.5	29039	164091	24028.2	0.448387	23085	92350.5	36518.6	12350.6	Cluster2
Pro_1623	22741.3	25668.1	19254.6	12580.1	27341.7	34906.1	21105.3	17558.5	21958	34802.7	21137.2	16106.8	Cluster2
Pro_3237	70763.7	124087	70158.9	43790.9	62965.3	165945	50883.9	27686.3	49081.1	126576	54820	37495.2	Cluster2
Pro_1624	118599	113804	43945.5	61661.8	95348.3	209360	60513.9	54045.9	65751.1	150322	78810.5	75606.8	Cluster2
Pro_856	127256	147420	67072.9	38428.5	175832	173440	54683.3	58397.5	100858	143682	58977	49862.9	Cluster2
Pro_3903	27734.9	45581.4	15596.2	12706.5	18201.3	48669.9	13167.9	13030.8	14563.9	42279.3	16489.8	12497.6	Cluster2
Pro_2396	169137	201330	67186	46620.2	187754	225737	81837.1	43716.9	118638	158213	54528.6	54376	Cluster2
Pro_3238	109039	225657	48142	71661.3	103755	142970	53113.7	52473.3	69346.8	131864	48439.9	53377.3	Cluster2
Pro_3905	134287	231914	97626.6	48563.8	62155.6	276528	98204.6	72916.5	72593.7	235320	76127.5	57830.1	Cluster2
Pro_1460	34527	55563.1	18053.1	22972.6	28464.9	63728	23446.3	15657.3	25655.9	62338	21407.3	17580.4	Cluster2
Pro_1461	133787	274125	126510	106554	124608	241938	97547.6	93343	76082.4	304420	89407.1	82778.5	Cluster2
Pro_4284	20966.8	33881.8	14763.5	17818.6	17232.2	30925.8	13570.3	18292.8	12160.1	25998.8	11590	16065.3	Cluster2
Pro_3044	18376.4	29644	16127.5	16800.8	13032.1	21412.7	14607	22572	9647.7	30020.5	21708	12097.8	Cluster2
Pro_3242	18077.5	20396.7	4790.29	2150.18	9446.2	17044.1	4498.06	0.448387	8100.32	16596.2	3473.57	2617.52	Cluster2
Pro_3046	114272	136447	34668.8	62205.7	122364	157464	60047.8	60922.4	98059.9	149247	54986.5	35008.6	Cluster2
Pro_314	113926	699801	199958	87591.9	64753.8	441552	47650.6	61986.4	143134	529661	99812.9	102943	Cluster2
Pro_3228	277742	869394	256191	139601	225618	759090	281313	81430.2	288783	904394	392252	229305	Cluster2
Pro_4267	58936.4	197892	80907.5	43931.9	46165.7	144679	67861.2	33847.8	49228.8	164163	80362.2	77967.6	Cluster2
Pro_2387	67890.7	285148	43105.5	1122.8	38614.2	784006	33149.6	24873.2	11095.9	356798	48056.4	57644.7	Cluster2
Pro_3417	155898	161160	157481	118452	150369	210988	145417	119753	133162	167761	139947	116152	Cluster2
Pro_850	67915.6	66605	0.448387	0.448387	17572.1	70551.6	10823.8	0.448387	16049	42478.1	2557.12	0.448387	Cluster2
Pro_3231	262276	593976	126457	126083	118091	724350	135571	112511	144294	684940	113034	102610	Cluster2
Pro_1618	143416	229416	122007	133231	93466.1	244378	102970	108939	85664.3	193796	104950	135239	Cluster2
Pro_2388	0.448387	115337	40918.7	82758.7	0.448387	38574.6	15323.8	11512.5	0.448387	97832.9	21685.6	35701.1	Cluster2
Pro_3036	164704	472809	206198	202002	151018	661548	159624	133300	123321	467846	160023	118095	Cluster2
Pro_3234	201554	979546	325495	0.448387	22756.9	895719	187274	61438.6	44671.3	269420	118283	29093.8	Cluster2
Pro_3419	381560	629926	320636	345149	309980	827240	269315	272831	300361	670900	305422	286747	Cluster2
Pro_4083	1.12486e+06	2794789	998123	431005	1.04496e+06	2.26514e+06	1.13205e+06	714960	724344	2807429	968184	757190	Cluster2
Pro_2389	8542.04	38825.2	19242.7	0.448387	5230.82	31689.6	0.448387	0.448387	7673.42	32777.1	25597.3	0.448387	Cluster2
Pro_318	11814.4	27463.7	3827	5546.28	6361.47	34123	7034.33	4158.39	7850.65	27225.3	9456.11	5257.19	Cluster2
Pro_474	581312	993090	294627	207723	710689	1.12546e+06	256012	234075	509593	965752	298812	217050	Cluster2
Pro_289	81276.2	310948	50755.8	41504.2	62793.1	483047	76292	42223	45032.6	376263	74247.3	48209.1	Cluster2
Pro_2223	70215.2	167292	4869.74	0.448387	53763.4	232658	0.448387	0.448387	26067	150198	0.448387	0.448387	Cluster2
Pro_3917	472954	1.16588e+06	262917	251321	234604	1406675	410815	326756	233041	1.00525e+06	275007	268545	Cluster2
Pro_2224	25382.7	190580	41489.8	15635.6	0.448387	190548	26924.6	25956.3	0.448387	177382	41257.4	29075	Cluster2
Pro_2409	59619.1	112936	43299.6	39402.1	32452.8	84768.2	36340.6	25109.3	20656.9	95786.7	24494.5	31321.2	Cluster2
Pro_4708	344980	1.12384e+06	98649.9	78038.1	206816	1.09203e+06	171397	107066	214948	1.13713e+06	62802.4	115486	Cluster2
Pro_1471	14312.7	130125	63254.9	17230.3	44209.9	81941	23130.7	11404.4	4627.04	129639	41200.3	24230.1	Cluster2
Pro_4101	67184.5	131404	45300.9	33072.3	68232.7	124801	46310.5	25847.4	65518	130372	43526.3	36940.8	Cluster2
Pro_3254	41809.8	54900.7	22873.8	16626.7	38919.8	66914.3	22328.9	38751.4	26347.6	54937.8	21270.5	21346.4	Cluster2
Pro_2411	64149.8	416868	104324	40427.9	5617.58	434586	68948.4	77735.8	3171.21	352603	109403	84320.3	Cluster2
Pro_4103	22209.6	55588.6	11422.1	0.448387	20625.7	47480.1	14460.8	14185.3	18583.2	62909.8	15662.9	15742.8	Cluster2
Pro_2228	518.984	34791.2	24935.8	8140.09	0.448387	34035.2	12164.6	7876.46	4586.83	37959.6	17923.9	17380.9	Cluster2
Pro_4108	265348	455761	236993	194632	202690	564632	193604	174611	179964	413131	205823	192230	Cluster2
Pro_3063	1.70774e+06	3.65919e+06	614510	231487	875296	3.29131e+06	393436	379462	865444	2339813	547836	276238	Cluster2
Pro_297	202697	216498	104364	133971	115727	247938	111269	113494	102287	208424	107932	113593	Cluster2
Pro_295	10237.2	53305.6	17600.7	2873.66	25285.1	63676.6	7535.69	2649.1	0.448387	68681.9	5414.55	2191.6	Cluster2
Pro_299	98092.3	213051	91318.2	126531	70379.9	272247	66078	96312.4	53061.3	235519	75417.4	92970.6	Cluster2
Pro_483	236279	662869	46125.6	6603.99	215421	2312154	44635.7	30709	9691.22	110697	14708.5	0.448387	Cluster2
Pro_300	115192	156521	77367.2	84182.2	101202	171775	47848.5	55457.4	91509.3	122809	80319.6	69253.5	Cluster2
Pro_1463	0.448387	92491.7	34243.4	20549.6	0.448387	47206.9	21232.8	22072.9	0.448387	48370.7	32197.8	37157.4	Cluster2
Pro_2401	110780	130763	75659.2	31399	69502	177253	58199.4	40865.8	75644.8	129213	56491	52041.5	Cluster2
Pro_1630	0.448387	48447	22430.4	18522.1	0.448387	13105.8	5332.45	2222	0.448387	10972.8	10392.7	9379.59	Cluster2
Pro_3048	20375.4	41686	20572.7	33221.4	10610.2	30586.5	13740.3	14919.1	17857.5	32691.2	12154	16821	Cluster2
Pro_4093	131326	316166	170022	118275	175488	299336	133280	134180	140225	266369	157721	135671	Cluster2
Pro_3247	82418.9	125364	96666.5	87527.4	84615.7	93350.8	58588.8	65829.7	69642.3	78226.9	69346.7	57465.9	Cluster2
Pro_3246	20187.7	51082.2	19834.4	13098.6	12367.4	47943.6	15860.6	21636.6	12770.5	56020	11188.9	26881.7	Cluster2
Pro_2218	1760.03	13356.6	2335.01	989.191	2769.89	15145.1	0.448387	2673.59	0.448387	8079.59	2956.64	3549.93	Cluster2
Pro_3052	200901	582571	353080	210908	151679	649703	343592	239516	115883	650132	296245	345845	Cluster2
Pro_2405	443632	798640	315693	388792	442643	955739	348189	464961	275608	880407	427918	379679	Cluster2
Pro_3912	30181	35374.8	10403.7	8695.8	17635.6	28692	11481.8	10700.4	6388.24	32845.8	9809.52	8401.19	Cluster2
Pro_3051	65693.3	136358	70360.2	70703.9	75001.6	120080	67667	59007.2	70245.7	132713	75075.1	55994.1	Cluster2
Pro_4098	3.3334e+06	9.16614e+06	3.76744e+06	4.77631e+06	3.07288e+06	8.50517e+06	3.7556e+06	4.35393e+06	3.41361e+06	1.01565e+07	3.79249e+06	4.24225e+06	Cluster2
Pro_2406	61035.8	70920.6	59379	45479.3	47768.8	102314	56067.2	41679.2	43217.3	77173.6	40367.9	34378.6	Cluster2
Pro_4699	286287	318119	226546	232670	241373	415710	203895	197981	217802	355011	202726	219822	Cluster2
Pro_3915	65556.7	128269	32599.6	37893.3	71043.8	185109	30149.5	39313.6	59038.4	113252	27002.7	22800	Cluster2
Pro_4100	101613	332931	165472	152333	95412	238712	39120.1	74743.5	219566	535158	81974	44162.4	Cluster2
Pro_3250	13438.5	29279.6	5516.49	0.448387	22432.5	36322.5	13460.4	0.448387	20099.6	37787.3	9115.92	0.448387	Cluster2
Pro_3916	188588	272166	49140.2	75902.4	103138	320497	80232.2	121477	107788	190028	78965.4	52060.6	Cluster2
Pro_633	443473	1.15582e+06	377564	417953	719967	1.53904e+06	380593	454125	389750	1.06646e+06	343126	351323	Cluster2
Pro_462	67387.5	120115	92390	86697.8	20737.5	62263.5	33482.5	26374.7	32284.3	124781	57509	46458.1	Cluster2
Pro_636	142676	164769	82525.9	43944.7	135146	162903	65799	27229.1	112606	177782	63704.9	39029.2	Cluster2
Pro_463	131947	261056	39923	44486.3	110279	292139	29737.9	16420.8	89631.2	342842	52559.7	42794.6	Cluster2
Pro_988	188307	256497	24343	8031.67	288380	705771	27442.8	0.448387	74473.2	416473	63919.2	27100.4	Cluster2
Pro_2533	11704.6	38910.7	10785	17585.7	6772.28	10401.3	5385.6	3636.47	6317.96	12235.7	6459.24	5103.11	Cluster2
Pro_991	106647	179103	35359.3	0.448387	117753	161208	22884.7	9567.72	59430.9	119872	28316.9	13088.7	Cluster2
Pro_3393	503281	622630	415212	429632	662820	741422	506142	380042	556648	639535	443851	399284	Cluster2
Pro_993	218679	410770	232021	267382	229028	420626	259644	284077	143072	361387	231320	243499	Cluster2
Pro_4437	8893.33	201727	68040.3	25048.2	0.448387	109766	43347.5	40972	0.448387	247296	45209.8	50017.2	Cluster2
Pro_830	35198.9	149526	18723.7	9324.12	18190.5	96881.3	0.448387	0.448387	36811.9	144467	26502.6	11747.2	Cluster2
Pro_2535	45227.6	43873.5	20303	21765.2	31095.1	57826	9154.21	9170.87	24661.8	49070.5	17470.6	18168.1	Cluster2
Pro_1597	52397	101670	35148	25277.9	33463.2	96881.9	38312.9	33212.3	28395.8	98400.9	25563.1	28193.4	Cluster2
Pro_3396	28943.3	31234.5	0.448387	1803.79	11644.6	34696.9	0.448387	0.448387	11217.8	29821.1	0.448387	0.448387	Cluster2
Pro_3207	87927.4	508408	135453	123602	117435	848140	255949	168041	101262	704630	142988	153471	Cluster2
Pro_3209	21648.1	27076.4	7580.31	2804.34	26446.9	39967.3	6334.82	5209.14	17354.6	42772.7	5927.16	3722.19	Cluster2
Pro_1431	68546.4	145754	81506.2	35733.1	46463.6	112068	53882.4	57801.6	43765.7	122684	74740.6	56144.1	Cluster2
Pro_4853	224163	333657	208794	138479	131680	379001	168354	164493	168242	265796	197791	148880	Cluster2
Pro_2370	95675.9	159602	74635.9	40159.4	52521.3	205599	63973.7	39809.3	51960.2	135536	55730.3	52029.5	Cluster2
Pro_1434	85673.4	135844	92770.9	61945.7	72720.5	146846	79766.6	62272.4	43480.4	146470	67783.7	64079.3	Cluster2
Pro_4249	25937.4	52174.8	19345.9	15448.8	19345.4	54398.3	17010.1	13007.5	19854.1	43742.4	12762.6	12895.1	Cluster2
Pro_641	59738.8	272415	152325	98802.8	26179	237923	92746.8	83561.3	26073.2	141751	64162.9	28030.8	Cluster2
Pro_466	13849.7	129226	30869.7	13793.5	7964.16	125677	12054.3	21295.3	7246	72672	19065.1	12575.6	Cluster2
Pro_3570	37850.3	86737	43569.2	37172.9	45749	98548	22793.3	28913.7	35180.4	68788.1	31608.4	38027.8	Cluster2
Pro_984	30424.1	274621	56061.2	217130	42662	188197	49123.4	74706.7	37142.8	81148.3	57634.3	51686.5	Cluster2
Pro_2528	86485.6	134246	108574	70984.9	70681.5	129384	79311.6	58077	49193	108001	68457.9	41422.2	Cluster2
Pro_3572	74870.7	310893	45222.1	15191.1	36320.3	179180	51144.6	45455	37777.6	173190	37860.6	27206.3	Cluster2
Pro_822	238067	260069	180233	193237	230718	290352	177563	177393	237368	315155	195723	189507	Cluster2
Pro_3571	232097	392909	84331.8	8198.88	79035.9	590631	60353.5	17639.2	119021	274548	65764.6	19937.7	Cluster2
Pro_1761	143176	177626	41819.8	12405.4	0.448387	365462	26772.9	27083	6237.82	142396	62743.4	41494.3	Cluster2
Pro_3574	89151.2	305386	172540	143222	78525	247244	163510	144763	27435.1	335191	157793	137976	Cluster2
Pro_1590	19878.2	103142	25017.2	16921.7	9594	114818	20631.2	31526.9	14760.3	72994	16915.7	15660.8	Cluster2
Pro_3197	20248.3	130751	46207.2	24295.7	14526.1	69287.1	30120.4	31880.6	6799.78	63437.3	50533.2	37250.3	Cluster2
Pro_4047	41733.6	189910	71736.5	83565.3	19297	207724	86828.6	84391.5	15058	185537	62073.7	80160.7	Cluster2
Pro_3575	149399	616142	125539	74297.8	106571	715096	123059	138404	92368	645198	123036	95673.6	Cluster2
Pro_4434	594893	753376	358934	307169	0.448387	1.20345e+06	288365	203294	9497.9	613621	229488	210406	Cluster2
Pro_3199	36468.7	98774.1	21725.8	26428.2	22934.9	87522.9	16618.7	11983	26781	66703.5	21836.6	17971.4	Cluster2
Pro_3202	11356.8	106351	38926.9	38118.9	4698.66	75928.5	39060.3	37842.2	4794.16	91508.7	33572.4	36936.4	Cluster2
Pro_2362	39760.8	90926.4	20978	35823.4	13422.7	136546	6972.25	11812.8	16588.4	93623.6	20047.4	15770	Cluster2
Pro_4052	224357	852263	287408	284221	146368	838124	431526	348262	160282	839704	319811	350910	Cluster2
Pro_3391	15133.7	28327.3	17151.9	13116.6	12541.2	12678.7	11436.8	11682.3	12657.3	26832.2	11798.2	16970.6	Cluster2
Pro_441	43463.5	82287.1	25754	31297.3	26594.4	87682.4	27352.2	31700.4	29821.8	67439.3	32475.7	26462.4	Cluster2
Pro_842	1.61435e+06	2.42127e+06	255009	71324.2	46758.1	2.97644e+06	96087.5	88530.9	121728	931638	104677	82622.4	Cluster2
Pro_4258	91671.1	326037	98130.3	65420.8	64015	428865	115007	74349.1	61807.1	344659	96964	87956.6	Cluster2
Pro_2378	57032.1	81159	26189.3	29887.6	57356.6	116602	35734.8	25177.2	41022.3	95841.1	30879.3	22796.2	Cluster2
Pro_1611	4570.81	7078.5	0.448387	0.448387	4420.18	9016.11	0.448387	0.448387	2193	82322.1	1991.26	0.448387	Cluster2
Pro_4261	22726.2	55066.5	25245.5	12753.3	12599.4	72045.2	22409.9	7133.71	10062.7	62317.4	22223.5	15452.9	Cluster2
Pro_3412	123509	182295	104669	78450.6	112832	138314	77557.5	53640.2	85590.5	236511	78038.3	61973.7	Cluster2
Pro_3223	0.448387	64482.2	22118.7	0.448387	38100.6	62552.9	27778	5756.21	12907.2	69682.2	25395.6	24033.7	Cluster2
Pro_2382	504826	769476	375964	428044	694809	878685	405096	404401	597464	822799	432137	414399	Cluster2
Pro_3026	89268.5	166386	51592	54863.1	65965.7	217119	41805.8	37414.1	48313.4	167051	50670	50516.9	Cluster2
Pro_3028	507714	1.19048e+06	356428	124510	549014	1.20948e+06	320796	158297	403752	1.10442e+06	301625	217906	Cluster2
Pro_4078	164380	210682	49512.7	0.448387	169365	393186	40309.6	3985.38	176245	311583	52885.2	23959.2	Cluster2
Pro_3227	35107.1	39552.8	13050.6	10695.6	21615.9	65622.3	11906.3	10148.7	21402.1	33400.3	9466.53	6764.31	Cluster2
Pro_2201	29341.5	44538.5	24257.7	17224.1	19255.3	43539	14937.3	6754.14	20004.4	33617	23672.7	17986.3	Cluster2
Pro_4077	18107.8	23556.9	5073.68	0.448387	10310.5	26920.5	0.448387	0.448387	6063.13	23818.8	0.448387	0.448387	Cluster2
Pro_626	87097.3	152573	34057.8	0.448387	43143.2	176602	22301.5	0.448387	37043.2	145182	35138.9	19482.1	Cluster2
Pro_454	467163	615151	235530	277089	317340	891202	262290	278631	297011	603306	232268	252855	Cluster2
Pro_631	33678.7	38133.9	16563.2	17341.4	22176.5	35412.9	19128.7	16312.6	15537.3	45366.3	14378.9	14939.9	Cluster2
Pro_835	53149.1	105670	35480.9	26140.8	50597.2	131312	45457.2	36261	38759.9	103551	46368.1	38826.6	Cluster2
Pro_2543	19042.6	37911.4	10626.6	2470.35	17669.6	52894.9	8721.51	6089.24	15704.9	37775.8	17384	17765.8	Cluster2
Pro_837	38283.9	103797	48677.7	28569.9	35330.5	107079	32607.3	19608.6	35270.7	82848.5	36135.8	21400.8	Cluster2
Pro_1603	453864	697584	207006	141059	255923	1.18927e+06	204597	144016	80547.5	973282	158941	124844	Cluster2
Pro_2546	155952	226956	144408	70637.7	144730	353258	115394	52874.9	95766.8	198851	108299	78481	Cluster2
Pro_4860	38198.6	84758.4	21005.3	0.448387	25910.8	128919	46984.6	0.448387	40307.7	65091.2	60424.6	16032.7	Cluster2
Pro_2374	44581	82475	44729.3	38800.4	36314.7	68464.6	37474.8	37616.6	42794.4	78112.2	37056.9	37946.8	Cluster2
Pro_66	58160.9	122132	33509	0.448387	0.448387	95775.7	26631.4	0.448387	70354.7	200482	23303.7	13700.6	Cluster2
Pro_1438	258024	298700	111552	86543.5	134808	545299	144484	97802.4	131347	309796	106231	84831.4	Cluster2
Pro_64	107156	506496	164846	49620.7	0.448387	273654	47243.5	46884.6	0.448387	356762	144773	107013	Cluster2
Pro_1605	68968.1	329358	147090	96089.3	58639.8	423277	213944	128323	80783.7	385129	135975	106899	Cluster2
Pro_3404	163798	191929	136437	122419	229140	274488	136042	125488	126763	195316	149196	110866	Cluster2
Pro_839	154686	152945	15035.7	0.448387	18263.7	405055	9594.94	4531.7	29526.5	556026	31820.3	9823.62	Cluster2
Pro_840	81170.2	262745	87580.9	50950.9	46968.9	210914	65657.2	81249.7	42546.2	190391	57229	74759.2	Cluster2
Pro_4067	170063	282790	161118	74176.1	136001	361412	143003	87375.2	163425	415264	123515	117357	Cluster2
Pro_4863	750132	908676	726135	499995	558635	912346	628874	570383	419378	890414	619594	552991	Cluster2
Pro_1607	63491.8	86729.2	0.448387	0.448387	66989.7	171019	23000.9	15355	65172	102571	27374.6	35361	Cluster2
Pro_3407	17303.7	66533.1	40232.1	37486.8	15463.3	61137.8	24066.2	35811.5	13082.1	56915.9	30766.6	28408.5	Cluster2
Pro_62	167563	1.86982e+06	222716	175966	112501	1.7753e+06	348400	474106	13685.1	2.68807e+06	361865	470923	Cluster2
Pro_4070	210435	675900	185925	247845	178453	654910	134872	76678.4	206968	541365	175590	108514	Cluster2
Pro_185	43199.1	47171.5	27702.9	33100.3	49042.7	56881.3	28285.7	24685	39672.5	47997.5	29459.5	18774.1	Cluster2
Pro_2507	381002	1.24213e+06	606728	159529	0.448387	1.40796e+06	320090	237775	0.448387	2.48105e+06	467139	547182	Cluster2
Pro_801	26564.2	91183.1	29042.2	28889.2	15096.1	79979.7	16639.3	14645.1	17811.7	77556.1	17155.6	17246.5	Cluster2
Pro_1564	17665.5	814726	59708.4	0.448387	0.448387	227057	12125.4	0.448387	0.448387	198017	21516.1	0.448387	Cluster2
Pro_4213	61642.8	128808	40701.2	35575.6	55359.6	67375.9	40620.6	32782.1	35031.7	106680	26579.8	36967.7	Cluster2
Pro_1137	229753	1.18483e+06	501064	283813	0.448387	1.01027e+06	265459	178092	26454.3	1.31348e+06	304894	281686	Cluster2
Pro_1735	101333	310037	169182	168174	79612.7	320260	170234	176529	82170.6	324115	166094	174371	Cluster2
Pro_802	73157.4	230597	86547.3	48634.2	48587.9	162747	41001.1	35502.7	30561.3	213058	50361.2	56098.8	Cluster2
Pro_3362	383707	676174	299978	342546	303476	719975	251492	285657	298619	702855	261954	303463	Cluster2
Pro_3548	501391	3.82352e+06	816001	550749	390366	3.90004e+06	840452	575330	232334	2.0926e+06	428079	303716	Cluster2
Pro_3550	268075	534247	240931	217704	266953	510847	260036	237525	237567	502668	295688	247345	Cluster2
Pro_3553	258396	343046	82186	72158.5	229441	465875	88455.8	58504.7	158211	418248	110407	73623	Cluster2
Pro_186	54578.1	102946	21394.2	19579.4	27770.9	110608	21889.1	15331.8	22237.9	71144.3	35064.3	23476.7	Cluster2
Pro_1901	71934	126070	51810.9	8727.84	58336	86945.2	67983.9	57945	28416.4	170318	67137.6	60059.7	Cluster2
Pro_4405	108714	165579	83476.5	54518	77710.3	193993	36467	57961.6	78267.8	154657	64728.8	73071.1	Cluster2
Pro_2498	36130.4	91797.5	24178.3	21372.3	26325.4	87135.1	20843	15031.3	18337.1	67524	22911.6	17208.6	Cluster2
Pro_1904	48529.3	272134	8723.96	0.448387	0.448387	868877	1244.25	0.448387	0.448387	659140	25649.5	36523.1	Cluster2
Pro_1132	20367.7	44869	26240.9	5653.67	18506.7	54843.6	16908.4	28210.1	13785.4	62952.5	32509.7	38542.8	Cluster2
Pro_3540	1.28503e+06	2.49579e+06	1.51611e+06	1.26549e+06	1.09621e+06	2.46097e+06	1.09654e+06	984021	868442	2.21819e+06	816164	801137	Cluster2
Pro_2499	414178	1.97201e+06	616197	101764	357879	1.71177e+06	590935	341847	251690	1.30402e+06	346174	219937	Cluster2
Pro_964	2731.08	17927.9	1799.12	0.448387	2507.66	6549.77	0.448387	0.448387	676.512	11312.6	2674.95	0.448387	Cluster2
Pro_796	160093	301538	171174	41557.8	135218	381146	142435	41886.6	150548	369971	244162	121862	Cluster2
Pro_797	719321	3.9856e+06	2.84383e+06	1.72444e+06	833526	3.99731e+06	2.08781e+06	1.58302e+06	391272	2.19031e+06	1.38572e+06	1.34428e+06	Cluster2
Pro_3355	44370.5	120929	43222	27711.6	30566.2	108916	12925.4	27819.9	22424	106634	25958.9	16175.8	Cluster2
Pro_1730	66595.7	113926	28755.4	30956	72334.9	175189	30747.7	31764.1	30777.3	117478	33954.3	20923.7	Cluster2
Pro_196	60830.9	63881.4	32831.4	41182.6	40070.3	57094	22189.4	22197.8	32577.6	54185.5	21118.7	22620.3	Cluster2
Pro_1731	149596	237732	95864.7	109402	109370	294263	60370.7	60961.3	117826	199475	39809.6	47491	Cluster2
Pro_4207	40454	72762.4	14796.6	14242.7	22255.2	62224.7	16521.7	11298.6	26798.7	54119.4	18318.7	15233.5	Cluster2
Pro_3357	108432	139193	52862.1	14025.8	46690.8	138659	47963.7	23177.8	38958.6	124502	27436.7	28551.5	Cluster2
Pro_1732	325893	844454	99311.1	25608.1	23028.8	1.46144e+06	118686	223101	131338	901062	120679	153730	Cluster2
Pro_3359	54226.1	60217.5	31779.9	20284.8	50466.5	76170	20237	10982.2	33408.6	54134.8	23919.8	15177.7	Cluster2
Pro_3545	117665	162354	82448.5	48382.8	85410.1	197107	55774.9	27381.8	94047.7	150427	43971.4	32626	Cluster2
Pro_168	27774	42156.9	21893.1	17424.7	18331.9	46841.3	23165.3	14335.8	23917.7	58613.5	34006.7	25357.8	Cluster2
Pro_353	126477	456737	211854	110009	52067.4	585751	175420	136880	49903.7	288000	164788	86701.7	Cluster2
Pro_2709	62346.6	92220.7	42162.1	17490.2	67560.8	96005.4	30916.5	18367.5	44485.9	66379.3	38091.1	29157.2	Cluster2
Pro_1750	26381.4	60897	21330.8	32046.7	10704.9	24233.1	6327.71	9502.83	7809.23	38384.4	18322.7	20045.1	Cluster2
Pro_4229	31161.9	53633.6	35104.9	38066.5	32055.2	41234.3	32652.4	27232.5	21400.4	59613.4	27606.7	23147.4	Cluster2
Pro_1580	68518.1	88957.6	40848.6	35286	45025.5	100814	27016.2	31718.9	28420.6	85713.4	33509	39641.8	Cluster2
Pro_3565	106973	173694	86145.2	25162.7	0.448387	84621	0.448387	0.448387	53585.1	129671	81303.2	41773.6	Cluster2
Pro_1752	71162.7	120733	32601.6	17727.6	80239	110416	32672.4	16964.3	48079	99671.8	29425.6	22858.2	Cluster2
Pro_3188	130411	160745	131867	131847	188186	244463	208550	194586	153848	258183	189787	162722	Cluster2
Pro_982	34478.6	84181.1	54948.2	22536.5	37919.2	80804.5	35770.6	37556.4	60416.1	86874	57683.9	31837.5	Cluster2
Pro_815	6158.88	16948	6150.77	0.448387	5613.35	26085.5	7999.62	7527.73	5353.99	15400	6402.65	5890.77	Cluster2
Pro_4230	530806	1.34761e+06	261693	83173.8	545794	1.57053e+06	211342	137645	362794	1.39487e+06	189345	145097	Cluster2
Pro_4232	335902	682955	92498.8	20157.3	102326	870954	285360	35404.9	210041	1.07061e+06	122415	112136	Cluster2
Pro_4426	44787.6	75699.8	5717.47	0.448387	5630.53	131890	2742.24	0.448387	4786.73	114513	0.448387	0.448387	Cluster2
Pro_2713	14000.6	22724.9	9710.19	11054.3	15687.5	35977.9	7356.76	9765.58	9664.19	24005.5	9483.44	9006.95	Cluster2
Pro_817	121023	241568	92593.7	54200.1	60267.6	323242	108552	88581.9	72507	253661	95298.5	92367	Cluster2
Pro_3569	38337.8	43850.3	13425	15384.7	31883.1	41232.9	18147.1	20865.1	28815.9	42188.2	14898.4	17374.4	Cluster2
Pro_818	28883.8	51010	28083.8	21213.6	28050.3	66438.2	25745.7	25186.1	21193.5	40158.8	21377.1	20359.4	Cluster2
Pro_2715	172704	231450	89597	52191.4	84616.8	341318	107500	86796.6	65954.8	293541	88786.5	88736.1	Cluster2
Pro_3191	77244.8	108531	28898.5	38018.6	87532.5	124917	27820.2	22540	66891.7	105881	34890.7	28269.5	Cluster2
Pro_170	59517.9	68031.1	9060.6	0.448387	15922.3	18626.4	0.448387	0.448387	6377.91	44675.8	5023.07	0.448387	Cluster2
Pro_1915	193486	471430	179009	19091.8	279354	523903	122250	32201.9	183642	441641	126400	37967.2	Cluster2
Pro_806	72120.9	85885.7	36312.8	24641.2	69364.1	95944.2	34738.7	26952	67969.8	104140	34416.8	35795.4	Cluster2
Pro_1745	19693.9	257112	48683.8	26308	0.448387	104485	27374.1	15117	0.448387	70127	33019.5	11323.8	Cluster2
Pro_3368	58682	77120.9	24526.5	17719.8	27920.9	98906.3	19121.9	13306.9	33168.6	54792.5	19604.5	15902.1	Cluster2
Pro_3560	818487	1.76611e+06	787767	554513	490890	1.68367e+06	561436	396146	455671	1.85006e+06	673657	578953	Cluster2
Pro_2342	262987	953413	201709	405354	198285	825894	275138	363689	409332	1.08383e+06	308912	258612	Cluster2
Pro_2515	43866.8	140127	32765.1	28358.8	40360.2	129523	41417.7	47571.6	31168	150716	47837.7	37079.5	Cluster2
Pro_1919	454579	665579	381403	363562	544524	970685	510443	428910	391129	862143	409370	417012	Cluster2
Pro_1577	135083	346213	96553.6	109820	88298.5	294510	25755.3	6467.87	133587	338725	91077.2	39404.2	Cluster2
Pro_4223	27319.4	73022.1	8451.15	0.448387	17908.3	34245.8	0.448387	0.448387	9653.23	43159	0.448387	0.448387	Cluster2
Pro_977	36498.8	54815.6	6998.84	14002.2	30488.8	58788.6	11043.6	9189.16	20171.3	42359	11592	4584.69	Cluster2
Pro_3561	159244	228965	164188	104998	116718	265343	124473	142548	132437	213652	198797	192741	Cluster2
Pro_3374	65389.4	467581	197411	184460	44950.8	403721	206194	216260	28957.5	135519	53324.6	41357.4	Cluster2
Pro_3375	26005	47503.7	20074.7	6423.56	9719.62	64846.2	13450.2	0.448387	28224.4	47671.6	17182	8207.59	Cluster2
Pro_155	36570.2	142216	54396.7	69672.8	41700.8	209971	50180.4	50290.4	28566	100811	39963.8	38382	Cluster2
Pro_338	153771	284478	200503	152863	276414	320884	247163	230200	302080	445685	302201	252623	Cluster2
Pro_2048	8658.13	23341.9	6930.52	0.448387	10085.1	29476	7370.56	0.448387	6621.87	20003.4	11851.3	0.448387	Cluster2
Pro_2049	125213	325260	94935.9	84764.1	111423	401820	91946	84259.1	69061.3	365669	89620.7	68879.2	Cluster2
Pro_1705	36979.8	42497.3	18623.3	8081.56	14704.6	19551	11233.2	0.448387	11243.1	28061	12087.2	7595.79	Cluster2
Pro_1883	64161	195808	92389.4	76380.2	72687.4	109916	86055.2	77039.7	48783.2	137911	75460.3	74592.9	Cluster2
Pro_3516	10290	15770.9	5095.83	0.448387	3699.96	15966.7	2576.46	0.448387	2262.68	12323.8	4492.34	2589.36	Cluster2
Pro_2656	316693	930520	407526	174586	267508	705213	304644	181261	232723	1.2173e+06	775100	481098	Cluster2
Pro_2856	13978.4	49304.2	19944.5	0.448387	4587.14	67764.2	20863	0.448387	0.448387	53439.3	22642.9	8391.19	Cluster2
Pro_4386	123005	596957	147167	109148	126159	376492	123051	117807	134920	395029	126290	130020	Cluster2
Pro_3518	15070.5	36679.4	2895.29	0.448387	18851.9	30658.3	5730.07	0.448387	8199.53	16903.9	4870.01	773.306	Cluster2
Pro_2054	146265	451898	78899.6	70942	123079	622037	90665.4	64606.7	82155.3	448294	85870	92740.1	Cluster2
Pro_1112	56593	258625	81880	74532.3	32494.3	145366	38936.3	65262.5	27145.6	213454	90194.1	91644.7	Cluster2
Pro_341	25917.7	64405.4	21005	16693.1	14532.2	61938.5	25919.1	16636	14089.2	51629.9	31000.4	22793.3	Cluster2
Pro_344	135246	180837	120436	56676.5	160694	200452	119761	68970	132443	205744	126735	126680	Cluster2
Pro_2843	115610	172183	128938	130121	97470	170915	115884	131024	117589	146334	120423	105701	Cluster2
Pro_1872	58722.7	58924.1	4386.12	0.448387	19651.2	93312.3	4473.86	46255.4	12910	74522.6	8034.88	0.448387	Cluster2
Pro_1873	36333.1	107139	32809.3	16336.4	30409.9	157016	29254.2	16666.9	20608.6	114154	24642.9	17988.4	Cluster2
Pro_1273	136046	273860	179424	180171	134014	305453	163623	161909	111902	270399	132747	150855	Cluster2
Pro_1274	133683	166221	101906	85921.1	125007	193608	96419.8	79274.9	100053	200437	92623.4	99201.1	Cluster2
Pro_931	103903	115483	61432.7	67114.6	97463.2	143383	71605.6	78541.6	78885.8	141048	78861.8	70978.5	Cluster2
Pro_1275	30763.9	72940.1	43646.4	45086	34651.2	60194.8	36962.7	32810.3	29981.5	75725.1	53878.9	41344.6	Cluster2
Pro_1103	12461.2	44567.9	11926.7	0.448387	7748.02	58717.6	15783.8	8286.01	4280.83	36059.5	21991.8	0.448387	Cluster2
Pro_3510	74891.5	82530.8	45282.8	43778.4	70786.1	71929.3	46638	32630.7	59200.7	91911.2	58673.6	46605.5	Cluster2
Pro_2851	36074.3	42859.1	17085	17282.8	19052.8	28469.9	10821.8	10453.4	15830.3	40970.7	8470.04	11270.1	Cluster2
Pro_4381	102528	520622	210362	166263	28629.3	812767	255243	243875	54474	445411	180144	162534	Cluster2
Pro_3513	88208.4	240762	152714	221108	160500	162635	130036	148330	68577.4	180243	116228	120705	Cluster2
Pro_936	93025.8	141433	113832	86276.9	65128.4	105308	82508.6	74105.4	58727.7	147317	57720.9	48424.9	Cluster2
Pro_2652	245623	503853	67636.5	57526.5	27955.4	210227	30024.4	12526	56655.1	248403	27768.8	18187.3	Cluster2
Pro_350	2.42872e+06	5.32815e+06	2.63369e+06	1.87908e+06	1.86901e+06	5.55244e+06	1.97136e+06	1.9963e+06	2.45896e+06	4.78799e+06	1905263	2.01938e+06	Cluster2
Pro_144	26860.4	48850.8	38782.3	23995.3	21332.1	20352.1	20332.3	10543.7	12324.8	37993.2	31791.3	32620	Cluster2
Pro_325	3148.54	46791.5	12481.9	0.448387	9032.01	49227.5	6698.7	20966.4	0.448387	55044.7	5754.76	0.448387	Cluster2
Pro_143	111036	218487	65446.3	50011.4	108994	259681	56412.6	31595.1	67906	210383	63509.2	44681.9	Cluster2
Pro_323	2338.96	35932.2	5817.48	4155.25	232.68	12408.3	3618.17	3277.73	1025.76	6317.13	4487.16	5674.26	Cluster2
Pro_1123	99360	267181	93975.4	49641.8	61612.5	320793	79809.7	63790	46073.2	247793	102740	80705.5	Cluster2
Pro_2870	42913.9	176382	126171	69519.5	0.448387	441772	60320.6	83001.6	19659.4	265488	110772	83617.3	Cluster2
Pro_3531	87710.7	368305	127717	35996.1	81755.3	352517	97393.8	40107.4	86936.3	307934	81906	47734	Cluster2
Pro_953	153466	248590	73929.2	59678.6	115060	328033	85038.3	76969.1	109782	268608	72787.5	69588.4	Cluster2
Pro_3532	96880.9	374661	63150.2	0.448387	40952.2	486636	24820.9	0.448387	131831	574978	36916.3	22713.5	Cluster2
Pro_505	71094	133120	70134.8	0.448387	0.448387	108789	63918.1	0.448387	13871.5	101202	109221	73477.5	Cluster2
Pro_4400	27692.4	94894.2	27848.9	13793.4	8184.13	101116	27678.7	16127	15233.4	58543.2	12614	8979.4	Cluster2
Pro_146	49749.6	54197.3	27601.3	30439.8	42550.2	60523.2	33099.2	28081	39834.6	79906.8	27264.9	30487.9	Cluster2
Pro_332	23560.6	64354.2	19429.1	19357.2	14131.8	59142.6	20894.1	10356.6	9528.7	35268.7	12148.9	6791.33	Cluster2
Pro_148	34237.9	47992	33496.2	29076	23959.3	41297.9	24917.9	34029.7	32716.6	59405.2	25584.6	25478.2	Cluster2
Pro_509	37364.3	308131	105756	76749.7	53654.7	414995	101176	90636.9	24426.3	315706	68573.8	68443.5	Cluster2
Pro_150	7012.52	52611.9	24191.6	31117	10225.9	14675.1	13564.3	11368.7	2948.09	12421.1	13982.6	17114.2	Cluster2
Pro_2056	232663	404840	287745	149088	291398	426046	183945	251966	132598	671992	313853	302781	Cluster2
Pro_1887	1.03886e+06	1.68747e+06	577055	357314	865729	2.6957e+06	647746	367002	1.00646e+06	2106320	453246	466848	Cluster2
Pro_1114	221107	410672	261089	135691	136714	297376	188251	191499	262309	429364	206967	229896	Cluster2
Pro_2663	79260.5	76245.9	25658.2	23483.6	55312.2	98334.6	28601.8	19524.9	57317.7	83885.4	15970.3	19255.9	Cluster2
Pro_1889	67946.8	114500	39354	33750.6	72443	172336	42840.3	39282.5	56567.8	105535	45234.2	35781.4	Cluster2
Pro_1712	3711.94	10633	6697.23	8465.75	3796.77	13037.9	5506.87	6122.23	2920.45	27765.9	6191.63	6157.37	Cluster2
Pro_2058	0.448387	386147	306454	327103	0.448387	299051	77927.3	58005.2	19361.5	185392	79661.9	65917.9	Cluster2
Pro_1891	236756	459340	110684	101609	295753	575291	130525	108520	187071	463592	105029	85446.9	Cluster2
Pro_4392	26001.7	32083.2	20635.9	16032	22153	41618.5	20711.2	16857.9	17840.1	33770.9	20155	18392.8	Cluster2
Pro_1893	112234	283368	43244.1	14811.3	99053.7	316444	18233.1	7245.02	33522.3	217722	37595.7	38016.5	Cluster2
Pro_2865	1.657e+06	2.28781e+06	1.28028e+06	791383	960266	3.03585e+06	991341	905247	1.15895e+06	2299398	1.14862e+06	713502	Cluster2
Pro_948	46304.3	83149.8	22730.8	0.448387	28348.7	60007.1	10742.8	7427.6	32208.3	74065	12219.4	18815	Cluster2
Pro_2485	345560	930313	226511	190078	272184	1.38122e+06	250523	178225	222198	919007	255520	203174	Cluster2
Pro_4396	35239.4	63777.2	23945.1	29712.6	22602.3	71280.2	33510.2	36104.2	20760.5	73475.5	25668.5	35810.4	Cluster2
Pro_1078	15253.1	98539	82279.7	68032.1	0.448387	106291	44624.1	0.448387	8277.61	126169	76835.9	21240.4	Cluster2
Pro_1247	217135	272325	120771	28075.2	214257	316265	129924	40034.4	142330	213086	154453	62515	Cluster2
Pro_1424	76255.1	257455	55816.4	13296.8	10866.6	347102	0.448387	0.448387	0.448387	629449	57780.7	54347	Cluster2
Pro_2825	372467	623320	413556	348605	312821	675364	427148	365552	309368	583061	379253	349598	Cluster2
Pro_1857	1.5757e+06	12427869	4.96738e+06	3.47038e+06	261453	4113342	1.93793e+06	1.88565e+06	649445	5.50372e+06	1.95122e+06	2.72396e+06	Cluster2
Pro_4565	68580.4	130299	77881.5	25073.7	69080.5	164319	51750	30001.6	50239.2	109724	53567.3	38848.6	Cluster2
Pro_1415	12707.8	27408.4	4869.8	0.448387	7587.5	9342.25	2649.63	4931.08	3028.85	23101.8	4987.58	6186.95	Cluster2
Pro_2812	19423.8	80058.4	17194.3	0.448387	14751.4	54257.9	15590.8	0.448387	32696.9	48762.8	32869.5	8287.41	Cluster2
Pro_2012	64105.8	170462	38493.4	31805.4	51073.8	103501	3711.08	0.448387	35525.4	183280	19355.8	50217.2	Cluster2
Pro_2811	411366	566040	322007	274729	342614	748829	267062	251541	248278	619214	258072	251836	Cluster2
Pro_1241	23199.6	60581.3	28476.1	36719	23884.1	68183.8	36001.5	28958.8	27530.4	54182.2	28074.2	25629.1	Cluster2
Pro_1073	46937.8	62237.3	31915.9	15752.8	34565.6	51626.3	23979.2	23935.5	37571.3	50872.9	20139.5	20660	Cluster2
Pro_2017	54287.7	69763.9	14943.4	21187.3	31311.6	137872	7892.99	11857.4	21205.6	85301.8	8394.35	14979.1	Cluster2
Pro_2819	102020	135740	17702.2	0.448387	145119	268578	13997.2	0.448387	106487	190161	19103.6	6515.83	Cluster2
Pro_1863	24001.4	40057.2	3006.24	0.448387	24360.2	48797.5	0.448387	0.448387	12788.8	24386.5	0.448387	0.448387	Cluster2
Pro_2837	121840	389981	98369.5	21653	91714.1	340479	64039.5	57015.6	43046.6	331696	94516.9	66572	Cluster2
Pro_3503	14419.8	33150.4	0.448387	0.448387	9561.9	38403.5	5550.48	4057.17	19299.2	37828.9	0.448387	0.448387	Cluster2
Pro_2839	37849.3	115946	69180.8	76223.3	27179.7	102027	33916.4	17847.9	20719.6	88760.2	41523	30947.6	Cluster2
Pro_1871	240161	827238	104693	26445.1	143453	590334	55299.3	45218.2	65266.7	396580	85543.5	43882.4	Cluster2
Pro_2827	1.25988e+06	2.34212e+06	509631	15624.1	1.43267e+06	3.96609e+06	400542	38961.2	1.42664e+06	2.70811e+06	518854	260837	Cluster2
Pro_2029	513781	1.60721e+06	367348	54447.5	398718	2.12991e+06	344280	89400.7	326254	1.50255e+06	292591	85430.5	Cluster2
Pro_1260	88950.3	102178	42070.1	20907.1	18653.4	147004	22585.8	21031.9	30141.6	101611	31320.5	24377.9	Cluster2
Pro_1089	428766	547877	127542	113400	203903	695262	89994.5	137265	214714	378133	121394	50124.9	Cluster2
Pro_1862	498595	1.6206e+06	472408	349941	555368	1.68893e+06	397045	298780	384211	1.92397e+06	410931	303383	Cluster2
Pro_2833	256482	294153	24442.4	0.448387	197393	505621	19406.5	0.448387	165854	303803	27461.2	7048.94	Cluster2
Pro_2638	116121	148416	70628.4	65655.6	126287	172856	64658.8	50061.1	110056	216665	72935.7	71158.5	Cluster2
Pro_4543	299958	470924	285815	187052	221148	547242	286542	204973	230826	439924	271265	253970	Cluster2
Pro_3713	131584	207887	107723	103874	111023	267994	96142.4	81742.7	91473.9	217717	95021.6	99636.5	Cluster2
Pro_4546	953673	2.04625e+06	1.09372e+06	1.05131e+06	788319	2.13856e+06	990091	1010288	800154	2.11892e+06	966216	1.09412e+06	Cluster2
Pro_3717	203700	486504	175537	124877	125509	295231	136279	142490	106342	402359	131833	108573	Cluster2
Pro_4545	1.30203e+06	2.24552e+06	753396	587326	115527	3.70555e+06	688749	739202	542432	1.74891e+06	694095	588830	Cluster2
Pro_1395	34381.3	38434	28939.7	21805.6	37556.4	36740.9	24072.5	22352.4	22913.6	36528.5	26312.2	22681.1	Cluster2
Pro_4688	26311.6	46126.5	14937.1	8068.56	23859.5	54906	8285.15	15143.4	18317.7	43923.2	10900.6	7892.86	Cluster2
Pro_3708	93457.5	91568.5	55273.9	63028	67786.8	89177.5	45431.4	49653.1	54106	107971	51217.1	49105	Cluster2
Pro_3711	14007.6	66033.5	26712.1	32069.4	9951.88	109102	31194.1	33071.8	0.448387	62046.7	20101.3	0.448387	Cluster2
Pro_1385	166141	553133	364529	168403	128998	368548	243863	184290	174409	457104	251183	244649	Cluster2
Pro_1213	222748	773796	233872	125865	308954	637132	318350	178005	166379	466649	97046.6	57933.4	Cluster2
Pro_1389	55761.6	85467.8	17633.4	19415.5	34471.5	132206	21903.6	14386.4	30322.3	145879	20705.8	24557.3	Cluster2
Pro_2002	83285.5	198752	56580.4	67965.4	40569	307192	62696.4	58670.1	49962.6	350332	57187.8	78564.6	Cluster2
Pro_200	68294.2	158225	98690.2	59826.4	65984.6	91442.3	57438	38018.7	30960.1	125837	47678.5	58705.7	Cluster2
Pro_3728	42083.7	66364	28879.3	24463.6	18735.7	81504.3	23776.8	0.448387	32649.5	76907.1	28630.5	23025	Cluster2
Pro_2004	30490.9	277911	151118	95545.5	0.448387	181932	84724.1	78914	0.448387	360998	188876	163183	Cluster2
Pro_1233	33633.9	108657	25640.4	16189.5	15609.7	109377	15346.8	18042.1	14554.3	74899.3	28661.9	29413.8	Cluster2
Pro_203	96365.2	131455	76675.4	79243.7	131208	151320	77107.6	68396.2	97296.8	108033	80660	62868.2	Cluster2
Pro_2804	1.38459e+06	3.00955e+06	1.58794e+06	1.81513e+06	860451	3.66606e+06	1.66421e+06	2.03372e+06	916530	2.84815e+06	1.3131e+06	1.94798e+06	Cluster2
Pro_1235	37682.5	101134	35793.9	38709.2	34152.1	142028	32193.2	35312.1	41005.9	133829	49461.8	44768.2	Cluster2
Pro_2807	41954.6	51293.3	31722.5	28123.7	54307.4	81050.3	37292.5	27214.8	46951.2	69085.5	35676.9	31000.4	Cluster2
Pro_205	11656.1	24209.2	5051.23	0.448387	6355.69	20373.4	12756.8	4007.39	0.448387	25560.5	2456.03	21780.4	Cluster2
Pro_4552	39149.8	83782.7	19184.2	0.448387	9600.18	107855	15164.9	8288.57	24419.3	113891	18397.7	13156.2	Cluster2
Pro_4555	77651.8	287443	57636.7	0.448387	43744.3	333912	58324.8	24789.7	26994	281451	50943.9	33562	Cluster2
Pro_1223	44827.9	104981	28860.1	44544.9	19427.3	50483.8	16676.4	35632.9	11273.3	47972.1	33199.6	27228.4	Cluster2
Pro_1997	639199	1.19117e+06	763589	807219	876764	1.43018e+06	884271	1.03588e+06	819063	1.40814e+06	974410	1.04439e+06	Cluster2
Pro_1402	39282	62602.7	43113.2	38967.7	29724.7	89077.5	25534.7	23120.6	24317.4	42308.7	31851.2	31180.2	Cluster2
Pro_1226	1524233	3.08465e+06	1.53979e+06	774336	0.448387	3.22083e+06	990527	827761	27708.2	2.29973e+06	672364	538158	Cluster2
Pro_1404	397236	2.18597e+06	779769	230945	274788	2.67275e+06	887754	405271	189417	2.21511e+06	677809	584610	Cluster2
Pro_2796	77202.3	175353	34525.4	10370.1	70373	174854	44209.2	23050.6	46797.7	91690.4	41537.7	0.448387	Cluster2
Pro_1228	52333.4	53376.8	26173.9	35928.4	44240.4	54088.3	15337.9	20715.4	31273.3	50280.3	17720.6	27052.7	Cluster2
Pro_1356	163372	155690	67951.6	72563.8	167842	179456	70405.7	74943.9	127979	185418	64545.8	66375.9	Cluster2
Pro_2182	140847	171183	147436	142420	125933	167427	140603	151062	93776.9	135104	112309	123962	Cluster2
Pro_692	55207.2	115875	23244.6	0.448387	84594.9	126059	17901.4	28116.2	70561.6	537478	29837.3	0.448387	Cluster2
Pro_2183	103702	218727	70981.8	50288.9	55033.8	190957	67211.8	53696.4	93270.4	327937	65768.2	50490.5	Cluster2
Pro_2186	23265.1	58671.7	16533.9	1709.42	18377.2	76152.4	19855.7	14755.4	15758.5	58643	12566.5	8803.25	Cluster2
Pro_516	59921.7	76059.4	30390.3	19146.3	66556.7	70996.4	30844.4	27401.8	49893.6	76253.6	35669.2	33373.5	Cluster2
Pro_4518	0.448387	2.31445e+06	411341	57662.8	0.448387	456409	70777.3	114601	0.448387	1.05651e+06	137277	140778	Cluster2
Pro_3690	2.74733e+06	4.43469e+06	2.84005e+06	2.54462e+06	1.90535e+06	4666754	2.81763e+06	2.45379e+06	2.05785e+06	3.98891e+06	2.66304e+06	2.39602e+06	Cluster2
Pro_3691	119101	321460	77393.1	30160.3	78913.2	253968	52010.8	40924.8	62375.6	256699	75854.1	42601.3	Cluster2
Pro_1364	73201.1	176664	61150.7	57372.1	62383.6	206521	45497.2	49340.4	47613.1	204089	45986.1	46627.7	Cluster2
Pro_519	67081.3	86428.3	37882.3	27177.6	57020.7	92557.8	16374.6	10146.2	37610.6	96743.5	28203.5	19042.4	Cluster2
Pro_4654	32248.7	95820.5	31226	0.448387	17882	86870.7	21435.4	0.448387	33897.5	56957.3	17491	20907.1	Cluster2
Pro_4844	844949	2.25539e+06	744300	528927	963562	2.09971e+06	1.26811e+06	903527	691983	1.55639e+06	654103	609996	Cluster2
Pro_3001	768293	2.1513e+06	362947	312357	830288	2.33625e+06	539756	317019	620835	1.91058e+06	555485	257735	Cluster2
Pro_3003	18435.8	62923.8	14804.6	0.448387	11484	65271.2	10226.1	8899.9	8032.87	45873.9	18960.9	0.448387	Cluster2
Pro_3677	59891.6	88730.9	50309.4	52352.9	42392.7	64655.9	23065.3	26019.7	33437.5	62006.4	44659	41173.1	Cluster2
Pro_4514	5695.09	41347.2	12662.7	0.448387	9061.4	32477.4	8431.21	0.448387	8984.91	22275.3	2462.88	2551.77	Cluster2
Pro_4656	175937	616317	150253	100192	98489.7	617598	137730	64512.8	77743.9	662889	105260	117353	Cluster2
Pro_3681	556887	895208	426917	496468	624781	892326	424679	515481	527957	1.01409e+06	378997	434968	Cluster2
Pro_4658	169732	222622	63735.7	28276.3	229129	448420	66056.5	31273.9	152075	261733	58949.1	46283.7	Cluster2
Pro_1353	72566.5	89938.7	9179.54	21089.3	30788	103809	20812.9	16873.8	45462.6	83658.4	14543.4	0.448387	Cluster2
Pro_4534	40020.6	205747	22291.7	0.448387	28994.3	222732	8982	0.448387	21617.8	133154	28085.4	0.448387	Cluster2
Pro_3700	169655	554659	115078	39557.3	116652	494833	184976	79385.7	97730.9	486149	87013.7	80103	Cluster2
Pro_47	723661	2.07288e+06	706510	18943.2	807815	3.41316e+06	683093	61533.6	1.39629e+06	2.87616e+06	664792	366240	Cluster2
Pro_1366	30050.9	284143	50705.9	51484.4	25423.8	550181	79603.2	38245.1	16158.3	120953	15432	13128.5	Cluster2
Pro_680	60931	232091	49590.7	28333.4	40382.4	135248	31231.7	25682	35422.4	180475	50000.5	32259.1	Cluster2
Pro_679	10842.1	16953.9	6696.42	0.448387	6445.62	15293.9	912.457	6688.26	4250.41	13662.9	3265.97	2278.4	Cluster2
Pro_3880	35100	70480.2	32073.6	41333	12351.5	62987.6	20710.8	32847.8	13791.2	56380.2	29187	39345.7	Cluster2
Pro_3695	308542	750065	328433	313478	284898	962726	501029	396842	273536	1169666	512390	526833	Cluster2
Pro_4672	5990.54	93854.3	19408.8	46549.7	2876.41	95096.7	27413.3	20862.1	8682.89	62049.5	14857.3	23713	Cluster2
Pro_3023	28516.5	40777.4	16828.8	6653.36	33563.1	44528.2	8425.93	1711.42	28322.6	39410	20906.2	8696.14	Cluster2
Pro_4529	310022	426182	37424.4	11686.4	14549.8	2.15803e+06	94983.9	47281.8	57486.8	703130	36211.6	23364.5	Cluster2
Pro_4673	338740	581445	290842	269270	315498	670564	237409	239084	236372	588439	259949	241096	Cluster2
Pro_1367	36699.5	636401	104782	19845.4	0.448387	495613	19397.9	17440.4	0.448387	624664	32921.1	23007.7	Cluster2
Pro_1368	232207	648769	310024	445986	252587	439679	199417	223556	315835	697208	228040	281172	Cluster2
Pro_661	637788	1.17973e+06	544410	270855	486118	1.30306e+06	441728	303313	341681	1.34146e+06	456230	372288	Cluster2
Pro_2156	69211	118853	31426.1	0.448387	25420.2	149392	10661.4	64453.8	30104.5	122971	24991	9307.84	Cluster2
Pro_3837	188612	377313	224468	192723	130077	600177	269315	228560	128325	405399	228530	200380	Cluster2
Pro_2337	66016.3	72431.8	43768.3	30289.7	70508.2	162123	79765.7	56496.2	65663.1	89104.7	30659.1	37414.2	Cluster2
Pro_2977	176614	276082	156469	166166	162781	328538	158313	151680	166091	307425	161459	141825	Cluster2
Pro_3836	9310.96	11281.1	2590.21	3433.94	7143.58	13548.8	0.448387	0.448387	2052.86	16088.9	1633.79	1081.36	Cluster2
Pro_2339	59592.9	123342	27301.7	10978.2	43768.7	159223	17656.9	12503.9	33947.1	129971	29321.8	37949.2	Cluster2
Pro_2340	431574	1.50327e+06	288553	193944	406502	1.46987e+06	334944	305229	362799	1.59474e+06	342660	268043	Cluster2
Pro_4033	17690.3	55641.4	25562	0.448387	29123.4	51596.6	11947	11964.7	25020.6	84545.2	24523.3	20951.6	Cluster2
Pro_4821	251420	517558	171299	90076.3	135847	623465	164696	109431	130130	581335	213815	188454	Cluster2
Pro_2983	10487.7	46039	6537.4	2763.63	6140.2	34913.9	10471.8	2188.25	12462.3	60202.3	7768.99	8725.08	Cluster2
Pro_2161	13688.2	77511.2	12717.1	20082.1	10573.2	94654	9439.67	9791.79	11339.6	95766.3	11466.4	12231.4	Cluster2
Pro_4631	389138	973854	308694	266583	496697	1.17664e+06	360541	277044	488410	916265	371204	333924	Cluster2
Pro_2325	499335	698396	442505	401526	466295	909438	339745	331785	368086	880694	430885	399379	Cluster2
Pro_2326	72596.7	316977	34129.6	21262.7	57087.9	216076	41385.1	28556.1	46579.7	297778	35739.1	22515	Cluster2
Pro_2328	19214.2	37651.6	9515.82	20812.4	11039.4	24064	8198.75	7513.62	11371.6	17369.5	12868.8	9428.03	Cluster2
Pro_2151	10518.4	74158.9	28546.5	0.448387	0.448387	82293.2	14534.5	22207.9	0.448387	130562	36733	29523	Cluster2
Pro_24	21055.3	23424.1	17360.8	16121	42339	74251.7	47784.9	51259.8	26135	78647.3	58872.9	47794	Cluster2
Pro_3167	269731	379247	205433	194752	198712	359995	196792	212879	238080	366317	169469	189138	Cluster2
Pro_21	1955456	4.91221e+06	1.68795e+06	2.14278e+06	2.75021e+06	4.15521e+06	2.1224e+06	2.68677e+06	2.50617e+06	5352092	1.90819e+06	2.36124e+06	Cluster2
Pro_4021	268297	385675	129109	112866	226057	590207	103000	80632.1	224499	672167	193776	205198	Cluster2
Pro_2331	487507	748644	495750	463669	606419	969244	578727	504421	449537	827683	509004	457444	Cluster2
Pro_4022	254494	387427	109189	89575.9	250346	484224	113823	87206.9	209896	406059	113892	103720	Cluster2
Pro_4042	3928.32	26496	11683.7	0.448387	4549.03	15444.8	10937.5	6687.39	4650.41	71837.2	24666.8	18118.3	Cluster2
Pro_18	5.94068e+06	1.92642e+07	6.03857e+06	4.77892e+06	4.34033e+06	1.83682e+07	5.09321e+06	4.3358e+06	2.84119e+06	1.95627e+07	4358594	4.05749e+06	Cluster2
Pro_4840	1.76357e+06	2.8677e+06	1.73666e+06	1060282	1.47121e+06	2.28761e+06	1.42124e+06	1.63668e+06	1.13175e+06	2.01358e+06	1.20047e+06	1.09389e+06	Cluster2
Pro_3667	263699	602335	384211	351745	218301	764794	390020	339890	184534	538836	285562	277626	Cluster2
Pro_4646	148622	844524	59588	0.448387	57143.8	1.82604e+06	77213	40099.6	23703.8	231536	23044	7483.6	Cluster2
Pro_2171	114183	265235	80291.1	51652	105275	402299	74170.1	54190.9	78702.2	299880	77948.7	68718.9	Cluster2
Pro_3669	39243.2	82052.9	24984.6	0.448387	35335.6	80439	33544.3	0.448387	39483.9	61202.1	48201.1	9927.74	Cluster2
Pro_4647	21273	39048.8	1342.35	0.448387	29720.9	69805.6	0.448387	0.448387	12649.2	64332.8	1493.12	0.448387	Cluster2
Pro_4046	74871.3	143858	41019.8	37243.4	52462	125607	39421.8	46949.6	40897.3	94491.2	48380.3	40204.7	Cluster2
Pro_4512	42782.9	363016	35412	133981	15230.6	127889	21917.8	56314.3	20758.9	191957	34703	31259.4	Cluster2
Pro_4652	655775	1.19369e+06	518732	673488	689592	1549355	654041	759689	578497	1.30003e+06	443863	590222	Cluster2
Pro_3673	97536.1	351064	114275	63186.7	98888.2	527068	108287	78229.1	78572.1	359302	93576.8	92316.6	Cluster2
Pro_3859	6935.51	13304.7	0.448387	0.448387	3891.83	22978.7	3128.56	0.448387	3934.04	12361.7	4581.76	0.448387	Cluster2
Pro_13	1.30861e+06	1.88331e+06	1.20607e+06	1.39921e+06	1.47039e+06	1.83432e+06	1.18787e+06	1.11394e+06	1.22127e+06	1.96249e+06	1.11011e+06	1.09397e+06	Cluster2
Pro_4035	631466	2.78623e+06	863524	472342	627890	2.53124e+06	789263	617766	557496	2460089	745217	689229	Cluster2
Pro_3181	161502	199282	122065	76978.9	163945	255499	121437	94737.3	137200	196796	89898.2	76786.1	Cluster2
Pro_9	328261	528716	252323	188006	257347	905918	223342	207897	274825	549785	170647	191854	Cluster2
Pro_3182	21085.3	38825.2	19741	20189.3	8315.23	22308.1	10226.1	14219.7	14984.2	42735.4	15304.4	21007.1	Cluster2
Pro_3661	128407	241840	59625.6	42106.1	136736	512268	137689	92792.7	123726	332264	72799.5	74465.7	Cluster2
Pro_4039	70204.9	141117	16231.6	10828.7	55001.1	177967	19309.8	14239.8	23754.2	72024.6	19730	8489.25	Cluster2
Pro_4040	146128	231728	86095.6	93193.1	84752.8	330681	59650.3	61822.7	52692	161881	84103.3	58034.2	Cluster2
Pro_2165	122230	563069	185955	39853.7	45010.9	851873	67790.9	62187.3	4291.26	372296	81503.1	62561.6	Cluster2
Pro_2993	24708	50255.8	23730.4	6120.55	11197.9	52528.7	23590	22802.6	2247.67	47938	19498.9	13224.4	Cluster2
Pro_306	0.448387	216961	65792.7	1.87121e+06	34819.9	0.448387	159974	1.65964e+06	21975.9	0.448387	258930	533600	Cluster3
Pro_214	30503.2	83891.4	82453.1	102134	23430.5	54066.3	73571.6	86889.5	16359.6	59480.3	62086.8	95364.7	Cluster3
Pro_307	0.448387	0.448387	5138.77	43086.1	3702.48	0.448387	1934.19	28937.4	3950.6	0.448387	6645.36	10098.7	Cluster3
Pro_4183	141509	361870	221009	463683	87036.9	351190	252640	422311	108815	469065	397834	450814	Cluster3
Pro_4784	0.448387	1.8898e+06	1.80739e+06	3.26871e+06	0.448387	67231.9	1.30702e+06	2.01412e+06	0.448387	1.72315e+06	1.70822e+06	2.19033e+06	Cluster3
Pro_1541	5906.91	55308.1	227641	857721	113316	125884	287060	769494	97345	17022	374286	524432	Cluster3
Pro_4276	35161.1	17413.6	52369.5	88076.3	28302	0.448387	25859.8	71541.2	32528.8	0.448387	59039.3	74348.5	Cluster3
Pro_1622	1.04642e+06	1.61497e+06	2.24577e+06	2.59216e+06	766190	1.37244e+06	2.28017e+06	2.46583e+06	1.2156e+06	1419930	1.81306e+06	2.16989e+06	Cluster3
Pro_2475	216051	104040	268551	1.79281e+06	246891	193725	615134	1.62644e+06	169908	60123.1	458441	844197	Cluster3
Pro_4278	9445.3	7212.72	9962.91	17062.7	9060.01	4203.96	8575.97	14950.4	9382.73	4540.32	14400.3	13009.4	Cluster3
Pro_2127	24454.5	0.448387	35643.6	42142.1	8184.65	0.448387	15549.9	32200.8	17341.9	22696.2	31250.3	44386.9	Cluster3
Pro_2395	19869.7	51673	81903	194352	18972.7	15098.1	86806.5	151402	11001.2	40092.9	95473.1	121479	Cluster3
Pro_4283	812650	138567	531888	3.17899e+06	987449	827189	884656	2.5683e+06	884497	123471	1.22552e+06	1.62421e+06	Cluster3
Pro_4786	27000.7	15114	78755.3	348435	27093.1	15461.9	85283.9	322385	26856.1	11224.5	73418.6	151000	Cluster3
Pro_3904	8393.56	27071.2	89486.5	92034.1	0.448387	3956.06	83522	98434	4777.89	15224.1	87668.6	130208	Cluster3
Pro_3142	12940.3	59368.4	61602.6	115530	0.448387	34508.4	98707.8	114623	8222.69	59343.6	70669.4	100395	Cluster3
Pro_4695	12864.3	13964.3	115348	724483	11457.4	70991.2	181629	693685	43741.6	37320.4	218492	337921	Cluster3
Pro_4790	13145.2	155631	1.81809e+06	7.33339e+06	356231	18836	1.2447e+06	3.15226e+06	0.448387	71617.5	2.35169e+06	3.30902e+06	Cluster3
Pro_4000	42584	47995.5	55141.2	56583.4	30783.1	37893.4	42339.6	42218	29973.2	44926.8	52118.9	46749.3	Cluster3
Pro_2399	387672	380203	589081	583782	365909	289374	587271	544611	576932	603780	814640	854119	Cluster3
Pro_3047	32141.5	10302.2	41276.6	277555	2734.24	91930.8	60038.9	199612	15233.6	7853.19	75752.1	118826	Cluster3
Pro_2215	7387.8	11257	11778.6	18787.8	6930.19	5336.31	14643.7	15910.5	5008.66	5584.18	17121.4	20353.4	Cluster3
Pro_3146	14185.2	9497.96	9050.21	27790.1	10826.7	12838.7	12887.5	22788.9	7522.43	14537.4	10644.3	12722.4	Cluster3
Pro_4001	4478.63	11088.9	9460.96	19804	2935.07	5164.41	7595.16	12960.3	7310.81	3723.08	12514.1	14412.9	Cluster3
Pro_3907	91718.5	121257	149869	119867	52164	50013.4	97763.9	113203	36815.1	70348.7	113428	128562	Cluster3
Pro_583	0.448387	11397.7	80154.6	290170	24095.8	26942.6	130661	225816	111239	24536.7	147080	252291	Cluster3
Pro_492	13541.8	190107	77320.7	538390	1832.83	86730.1	122345	272210	0.448387	212985	221738	435016	Cluster3
Pro_404	12425.3	7954.07	3409.34	24679.3	2798.65	9856.46	8336.13	11930.3	8037.8	7811.18	12695.1	14665.4	Cluster3
Pro_766	55601.9	75387	122256	245037	70162.3	55462.8	148322	213734	115558	72169.1	166667	242032	Cluster3
Pro_4269	25597.8	69157	110157	377183	67386.3	14841.4	184824	375977	23455.2	38943.4	179826	258918	Cluster3
Pro_2295	122442	242736	321209	327408	53723.4	184937	352488	475323	64133.3	213080	347873	418466	Cluster3
Pro_4271	50443.6	51679.2	104902	118509	11276.1	26104	89075.7	108603	5971.9	103198	98105.6	173014	Cluster3
Pro_3420	30713.4	76754.6	71435.4	97759.1	33131.4	48071.2	63737.4	81506.3	32493.1	68215.8	72013	75001.1	Cluster3
Pro_3896	264629	611627	822700	917683	248642	666768	1.17595e+06	1252092	236790	420364	756890	815683	Cluster3
Pro_4272	23582.5	41267.5	51390.7	90831.3	22316.6	12189.9	32187.9	51286	34028.9	28023	44580	57528.4	Cluster3
Pro_4274	56500.9	65955.2	79189.2	101694	48350.7	30543.7	69105.1	82037.5	45445.6	43990	61111.3	72547	Cluster3
Pro_2390	23241.6	30127	33434.8	54452.2	17927.1	14200.1	35226.7	56265.9	24841	13400	48029.4	56087.1	Cluster3
Pro_4179	146290	296336	375916	366648	179913	268225	634321	593776	209332	182637	319164	370089	Cluster3
Pro_4778	151433	124522	282237	1.60931e+06	102509	66568.2	631688	2.16375e+06	116911	164093	912781	1.43193e+06	Cluster3
Pro_4085	11383.4	27849.1	128389	567661	0.448387	0.448387	180985	622528	0.448387	6587.41	383129	519470	Cluster3
Pro_2301	17274.1	39043	43933.4	45952.5	6275.44	12494.7	30463.9	43105	3907.51	15842	25401	27183.5	Cluster3
Pro_2124	97027.2	87912.7	147566	144069	84374.2	97726.7	163387	184030	73525.7	99300.1	128604	166780	Cluster3
Pro_4779	28162.8	31433.1	72275.4	231716	56102.7	12191.4	110874	218175	34653.5	16643.1	98573.8	123085	Cluster3
Pro_501	60823.5	84719.1	97302	160144	83784.8	56912.4	88717.6	138019	101491	92100.5	111255	127915	Cluster3
Pro_287	5116.49	0.448387	8825.49	32958.2	0.448387	0.448387	9573.97	15610.7	0.448387	0.448387	11058.3	15693.4	Cluster3
Pro_382	20787.8	291836	2.48296e+06	3.28878e+06	28185.3	49364.4	1.21259e+06	1.8305e+06	29244.6	172176	1.37115e+06	1.81882e+06	Cluster3
Pro_381	89538.7	64389.7	1.0296e+06	7968189	21085.2	58771.4	1.12753e+06	3.41147e+06	34719.4	40527.7	1.97863e+06	3.74798e+06	Cluster3
Pro_3253	51213.5	45090.3	33679.9	93847.3	28815.5	13068.3	42697.8	42701	26074.1	34274.2	38779.9	35467.2	Cluster3
Pro_1554	62760.5	60277.3	93402.8	104740	37779.9	38216.1	58562.4	82294.7	30984.1	43963.6	56602.3	63650.9	Cluster3
Pro_3157	167881	204827	239994	468931	113155	196190	220248	335562	139359	204085	303655	338223	Cluster3
Pro_4803	7132.78	1.71779e+07	2.82928e+07	5.5598e+07	0.448387	1.25263e+06	9978881	13258882	0.448387	2.1337e+06	2.93826e+06	3.72207e+06	Cluster3
Pro_2962	597260	505451	779524	1.26807e+06	427695	316869	790614	996838	597523	633353	892260	1.1885e+06	Cluster3
Pro_3255	43421.1	45435	70619.8	116688	33267.8	23451.9	83067.7	113605	27460.4	46384.9	100638	164933	Cluster3
Pro_4709	20059.1	13082.5	36437.3	82528	22731.8	7797.7	31092.9	55797.1	31660.5	5346.47	42353.2	53613.5	Cluster3
Pro_4804	0.448387	5.62003e+07	7.77839e+07	1.00821e+08	107619	1.23211e+07	7.69183e+07	8.61559e+07	74498.1	3.36396e+07	9.32253e+07	1.00808e+08	Cluster3
Pro_3162	27787.6	117430	617241	3.94723e+06	27181.6	12117	1.25364e+06	3.54157e+06	35545.9	68252.7	1.39172e+06	1.86671e+06	Cluster3
Pro_4623	39237.1	56960.6	74227.5	108849	32803.7	28297.1	60191.8	75868.1	38888.7	37691.2	68084	86647.8	Cluster3
Pro_387	28311.5	9334.35	25742.8	496843	0.448387	0.448387	69551.3	107730	23180.6	0.448387	236941	338951	Cluster3
Pro_390	66326.3	1450447	1.61767e+06	5644751	57601.2	69059.5	2.60442e+06	6187474	722669	828317	2.06062e+06	2.91803e+06	Cluster3
Pro_484	33161.7	27637	60854.3	99622.5	36008.7	10492.3	43303.9	63543.7	43944.8	12544	51941.3	60882	Cluster3
Pro_3336	461986	570881	567442	863425	442952	498228	511987	657343	571511	538161	524319	716957	Cluster3
Pro_4793	1.12355e+06	554418	752172	4.1755e+06	756854	428824	1923583	4.84824e+06	776877	975475	2587086	5.19476e+06	Cluster3
Pro_4794	337015	53239.8	84867.9	2.00687e+06	175868	38121.1	203072	1.50761e+06	181978	67110.7	372106	1.0483e+06	Cluster3
Pro_3909	0.448387	91346.3	194135	3.03167e+06	0.448387	0.448387	515395	4.00862e+06	0.448387	19837.6	288554	690694	Cluster3
Pro_1548	3783.95	127267	136075	213662	0.448387	9521.92	166422	439326	8909.83	156809	146785	347657	Cluster3
Pro_1634	493080	286341	666400	1.11967e+06	374602	241197	546493	556409	502541	254816	577653	808247	Cluster3
Pro_4095	9315.09	34279.7	82174.3	102833	5638.31	5990.21	58920.3	86580.1	10723.6	16128	71961.2	104793	Cluster3
Pro_1466	44904.5	43908	53469.8	80188.3	49602.5	25335.5	55356.6	73949.8	60980.6	41949.4	92781.2	82218	Cluster3
Pro_4701	69039.2	116425	142147	307230	72548.2	59501.3	193273	215023	87640.4	87619.5	182845	198882	Cluster3
Pro_3153	0.448387	16788.9	17459.9	27126.1	9595.35	18290.5	26482.2	97359.7	10966.7	5228.49	18717	62238.3	Cluster3
Pro_2957	22636.8	58004.3	85642.9	77831.9	9351.78	40232.8	65524.9	60479.3	14486.7	57652.5	68545.5	76991.5	Cluster3
Pro_4796	4.60492e+06	1.08361e+07	12186213	1.34265e+07	4.64247e+06	8.19376e+06	12795026	1.32092e+07	3.97589e+06	1.0333e+07	1.02155e+07	1.09197e+07	Cluster3
Pro_3152	31128.6	51143.1	0.448387	68754.6	11140	33592.7	34445.1	35467.9	10909.2	73971.3	42366.2	139891	Cluster3
Pro_4800	34244.4	9857.08	50651.3	304436	0.448387	0.448387	0.448387	0.448387	23338.9	5070.2	67819.4	109347	Cluster3
Pro_487	62880.1	111787	116342	200726	37389.4	95991.1	124112	181215	18313.1	149629	147855	200306	Cluster3
Pro_367	25589.1	14138.6	39942.1	98611.7	32769.5	9154.44	47496.9	84024.3	28256.2	13705.7	53005.2	59655.1	Cluster3
Pro_990	0.448387	13321.7	7795.85	41162.2	0.448387	0.448387	14523.1	35151.6	0.448387	9358.02	17331.8	29415	Cluster3
Pro_2534	0.448387	9556.53	25708.4	276860	0.448387	0.448387	21282.3	203857	0.448387	0.448387	23158.5	128990	Cluster3
Pro_1679	0.448387	249472	4.81023e+06	2.70907e+07	0.448387	24511.3	5.00076e+06	2.96489e+07	0.448387	70539.3	7.5768e+06	1.37692e+07	Cluster3
Pro_3294	29726	26908.9	37194.5	61282.1	16750.7	18295.1	35454.3	50874.9	30576.1	31601.5	49985.4	72032.9	Cluster3
Pro_4245	103133	444798	710046	1.50092e+06	66931.6	369128	746665	1.126e+06	102146	292103	704084	923713	Cluster3
Pro_1769	20845.4	390493	809735	2.38403e+06	15809.4	16617.3	753986	1.42871e+06	54809.5	160521	787650	1.04498e+06	Cluster3
Pro_2631	153027	343665	285221	427471	98368.9	269627	261639	297395	172167	375419	302709	324702	Cluster3
Pro_833	20146.3	24809	19222.3	39915.4	19147.9	21650.8	24430.2	36512.8	18326.4	26202.8	31970.4	23773.9	Cluster3
Pro_4855	161911	240755	432598	1.25672e+06	165099	164695	453608	1.1905e+06	150082	168883	428006	706352	Cluster3
Pro_4061	384681	647451	730555	882786	401560	687269	668610	814519	163348	559074	616890	761521	Cluster3
Pro_3118	121779	125396	160463	229420	102054	116479	163857	210514	152785	127285	169965	197040	Cluster3
Pro_718	0.448387	38044.6	39982.2	54066.8	2945.46	16253	36520.4	42923.2	2055.63	12333.9	18132.5	23334.3	Cluster3
Pro_721	92849.1	61856.6	215902	305685	96892.2	39253.8	198704	242519	123832	52522.1	163955	221223	Cluster3
Pro_640	44387.8	86051.1	114840	172265	31928.4	52053	106709	132891	55379.6	83398.5	104356	125954	Cluster3
Pro_471	110859	205980	212615	338026	61114	45816.8	180472	329937	98772.6	241760	413763	391151	Cluster3
Pro_644	248476	154025	445683	363882	155178	102875	223351	312917	251456	118806	351912	431231	Cluster3
Pro_554	4799.64	8050.37	6482.79	21970.3	4794.28	0.448387	5756.51	14550.6	6761.28	0.448387	8818.32	12740.5	Cluster3
Pro_373	0.448387	28631.3	152470	1.55569e+06	38238.8	0.448387	277702	1.40179e+06	0.448387	45903.3	179638	476121	Cluster3
Pro_557	63280.5	55995.3	176768	399034	51775.3	22278.1	160340	241982	61963.3	30163.7	141278	178277	Cluster3
Pro_2439	44413.7	64008.6	65179.7	80544	45539.4	47640.6	65964.3	82045.8	32530	45664.7	41655.9	50166.7	Cluster3
Pro_820	334828	815442	925578	1.29104e+06	350173	790684	1.17096e+06	1.22504e+06	274782	685519	1019490	999734	Cluster3
Pro_1672	605341	605990	588828	882857	578214	478374	1.01545e+06	752872	712998	667100	536523	674775	Cluster3
Pro_986	53945	91407.3	96023	124714	38768.1	52308.8	96249.4	131430	42447.2	53055.3	67918.1	137138	Cluster3
Pro_2359	76553.7	15069.3	37397	190064	42071.5	7322.09	74353	89938	66745.9	21692.1	232230	519348	Cluster3
Pro_987	48495	84721.9	108067	198362	37056	59586.5	106820	137471	30563.3	74755	96432.9	94020	Cluster3
Pro_1849	35078.1	197807	154904	219558	21606.4	129974	170889	225210	32425.9	119021	122975	159892	Cluster3
Pro_4147	222477	362836	429034	453980	232169	366470	478965	473736	249223	392367	428507	440716	Cluster3
Pro_3200	350106	385362	721801	1.14222e+06	680796	271633	891264	1.29273e+06	421967	233820	702014	822026	Cluster3
Pro_2264	36397.7	45562.2	45696.5	47993.5	22732.2	27298.8	20785.5	32011.8	0.448387	8761.9	13490	11711.3	Cluster3
Pro_1594	0.448387	623855	4.70298e+06	13684805	631613	6095.75	3.82657e+06	10406192	476149	121157	3.80435e+06	5808445	Cluster3
Pro_2364	258414	103154	142025	4.72007e+06	215760	65297.6	579440	3.89693e+06	126315	76146.9	917252	2.44121e+06	Cluster3
Pro_443	70180.6	60710.8	100716	139916	55081	58157.8	71137.2	98702	67772.9	50064.4	75074.5	98638	Cluster3
Pro_922	30686.3	1657011	5.67879e+06	3.9519e+07	10382.5	134470	11516288	3.67528e+07	30829	425367	1.29458e+07	18880982	Cluster3
Pro_3313	32766.7	121624	189618	191915	36185.7	50091.5	151243	193172	29640.5	50745.3	97227.8	111729	Cluster3
Pro_1527	1.16587e+06	6.42984e+06	7.02818e+06	9130872	805940	5.3432e+06	8.36529e+06	9.35193e+06	828073	6.86653e+06	6.76029e+06	8.96117e+06	Cluster3
Pro_1692	44165.2	43764.8	34573.5	137566	47191.5	17263.8	48846.4	134860	42020.9	35988.1	45160.9	56309.6	Cluster3
Pro_844	125962	176568	501365	736684	113152	86352.6	486994	644373	142133	123811	485859	609574	Cluster3
Pro_1613	77882.1	71970.3	67580.9	91057.4	69055.8	70329.5	74023.7	73860.8	68658.5	63774	60337	67679.5	Cluster3
Pro_4263	154409	175025	216720	209523	135771	130377	234126	190401	85459.4	174636	172901	202992	Cluster3
Pro_4374	62042.2	1.13797e+06	833814	1.37731e+06	52737.8	98994.3	581825	1.01743e+06	197307	536470	1.19869e+06	1.41062e+06	Cluster3
Pro_2198	99577.5	42896.4	129013	240238	56598	32747.2	91208.4	162528	33075	29620.7	164513	272094	Cluster3
Pro_4265	189326	207942	378330	413929	214032	244731	319413	411816	177334	228532	331503	357595	Cluster3
Pro_2467	13710.4	116850	182591	160766	4337.75	49169	114843	133201	25576.4	67352.3	104724	130195	Cluster3
Pro_3032	48442	48233.7	112485	152708	34973.8	22094.9	89625.6	128703	59108.7	28399.9	116211	113288	Cluster3
Pro_448	156914	121802	336813	845782	167244	68874.7	405135	573726	205778	79309.6	417401	587209	Cluster3
Pro_538	4254.82	19111.3	32139.3	60525.7	2568.75	8223.51	36652.7	60550.1	5486.33	11583.8	32792.1	45763.3	Cluster3
Pro_2455	152181	204386	328404	306562	134934	169745	267903	314661	163588	176647	234622	279119	Cluster3
Pro_3211	52008.6	52414	89241.9	286298	54070.9	61084.9	114826	266475	71285.8	57880.1	114889	136841	Cluster3
Pro_2372	61093.9	1.5218e+07	25655764	4.18046e+07	90931.7	390351	1.31287e+07	2.2341e+07	61746.6	6140541	1.93082e+07	28050576	Cluster3
Pro_1775	83183.1	156520	127889	163579	70394.5	55320.1	85412.1	92514.6	69734.3	92533.7	130072	132273	Cluster3
Pro_2375	7276.71	17277.4	23368.4	29721.6	5524.79	18812.4	22508.3	21209.2	5107.78	16231.1	23983.2	25937.7	Cluster3
Pro_4859	83378.6	67384.2	1.47794e+06	9.73709e+06	37677.5	47044.1	2.0251e+06	4.49825e+06	72556	42032.3	3.15787e+06	4.64178e+06	Cluster3
Pro_3121	699743	647227	583510	728205	588988	712865	925340	1.18212e+06	706601	719983	570118	807254	Cluster3
Pro_4366	9316.53	60471.2	44896.4	91272.1	14055	15679.4	55148.8	92781.2	14975.9	24270.8	45594.1	49207.7	Cluster3
Pro_1524	30993.7	13946.8	30683.5	61362.2	24015	0.448387	22794.5	41261.8	15708.1	10964.7	39737.8	38205.1	Cluster3
Pro_4864	0.448387	999287	9908256	41949672	0.448387	40219.2	1.33845e+07	2.68182e+07	0.448387	385970	1.09959e+07	2.31839e+07	Cluster3
Pro_3123	100850	157969	161344	247792	78059.6	129893	134355	173944	84069.1	117772	159100	146131	Cluster3
Pro_4862	4380.73	311974	316225	591498	0.448387	28249.4	394223	739122	37093.3	304909	478395	1.02498e+06	Cluster3
Pro_3976	39333.1	33341.7	55627.7	70371	32332.7	14154.8	43260.5	53535.6	42730.4	23818.5	67911.8	68658.7	Cluster3
Pro_710	0.448387	0.448387	38497.3	528620	1300.73	0.448387	104031	334286	0.448387	0.448387	59126.8	166750	Cluster3
Pro_1822	45043.2	54453.7	560118	1.05749e+07	22415.1	42247.9	817431	4.90079e+06	42001.3	81517.9	2.25497e+06	5.09061e+06	Cluster3
Pro_2591	28743.6	10663.5	35021.2	58887.7	20109.5	8651.87	27241.9	39147.7	25790.8	21715.9	41876.8	41848.8	Cluster3
Pro_4409	34515.4	40141.7	90270.1	87079.1	22634.6	20020.2	50422.8	65030.5	42132.6	0.448387	77172.1	74281.5	Cluster3
Pro_1823	0.448387	15808.7	31609.6	70539.5	0.448387	22038.8	37705.4	40255.7	0.448387	17663.2	28705.5	44793.2	Cluster3
Pro_969	30945.5	200250	420089	616996	21485.9	96354.5	322275	444845	86912.4	116419	296798	386816	Cluster3
Pro_1052	90764.8	87806.3	124273	211011	60100.6	50192	94836.6	190505	99725.4	51851.2	108738	166193	Cluster3
Pro_2789	36531.7	34667.9	39301.6	43668.6	33567.1	42496.7	49370.7	56099.3	29405.2	32204	37041	38500.5	Cluster3
Pro_4316	0.448387	18609.8	9782.91	76908.7	0.448387	0.448387	12485	47023.1	0.448387	52274.1	29895	43344.7	Cluster3
Pro_3549	4215.78	0.448387	12828.8	381663	21096.7	0.448387	40636.3	294932	15705	0.448387	24078.9	83596.9	Cluster3
Pro_4411	67271.9	61842.1	132224	134090	88979.7	51947.6	126271	166358	102648	65325.2	132150	193738	Cluster3
Pro_4214	93723.1	124435	499249	1.01539e+06	58091.4	76495.2	598566	900203	54884.1	115577	734174	1.0083e+06	Cluster3
Pro_1912	83596.7	123287	125809	179869	80029.4	124048	141258	126919	80992.6	106567	113540	138693	Cluster3
Pro_3551	27038.9	100401	262926	1.20632e+06	22264	55315.6	421813	1.26624e+06	17869	63853.5	419870	625120	Cluster3
Pro_1738	21118.2	22143.8	26249.5	39132.4	26271.7	6581.36	26756.1	45155.7	14951.8	14037.1	14510.7	18676.7	Cluster3
Pro_3462	66622.7	96840.8	111602	123892	68003.2	42620.5	79658.5	90263.5	76081.6	60870.8	94902.3	90558	Cluster3
Pro_1913	51333.1	40507.6	53091.1	94092.5	41113.7	37730	64665.6	90951.7	58180.2	36716.8	72763.2	77099.4	Cluster3
Pro_3464	13413.7	6208.25	91488.8	141443	0.448387	0.448387	82991.6	152626	0.448387	83916.5	101817	70607.2	Cluster3
Pro_2597	12637.1	74329	155572	238006	32903.2	14024.5	167632	192561	0.448387	35887.2	164615	175394	Cluster3
Pro_3367	64549.8	142310	430868	974179	20923.3	78398.9	491968	793596	40556.1	98739.6	408755	568832	Cluster3
Pro_3272	18617.9	73059.5	88240.3	173519	10081.4	38684.6	84746.8	122028	8925.88	29925.3	57303.4	74728.2	Cluster3
Pro_109	0.448387	0.448387	33028	446689	0.448387	0.448387	68488.9	379203	0.448387	179444	93036.4	318291	Cluster3
Pro_1983	25796.4	48733.2	50770.3	63186.5	35155.1	37866.7	40351.2	45987.1	34604.5	49115	44882.9	50138.2	Cluster3
Pro_2583	38665.7	34564.3	65699	76255	18325.9	8966.8	36209.4	54640.5	36818	34967.3	46022.9	55090.7	Cluster3
Pro_1044	0.448387	54162.5	141237	1.02298e+06	6034.75	7583.44	296015	1.04161e+06	2824.35	29619.2	279761	527766	Cluster3
Pro_873	60048.3	121623	163526	366086	12605.4	79218.3	341765	490733	145953	100162	355314	493758	Cluster3
Pro_1131	40653.4	148467	539620	1.98128e+06	16294.4	74507	678303	2.53087e+06	59032.6	312916	1.01441e+06	1.56782e+06	Cluster3
Pro_2584	2584.77	0.448387	48547.2	89779.6	4366.3	18915.1	68241.3	94434.3	37838.8	9363.25	63039.3	65885.5	Cluster3
Pro_1643	48607.6	64586	71408	81599.9	34319.6	41747.3	56269.8	65924.8	26365.9	46226.3	37983.5	56206.3	Cluster3
Pro_875	7425.51	11858.3	9817.07	56383.1	7066.02	6919.05	10610.9	37973.2	0.448387	24651.4	15011.8	20532.3	Cluster3
Pro_876	11018	6819.63	21676.4	119827	9050.72	7500.82	20180.3	87391.8	20992.2	11994.2	30263.4	52557.7	Cluster3
Pro_1646	50720	51326	71739.3	106571	73894.3	48133.2	87566.4	102079	69869	31844.7	96652.7	92521.6	Cluster3
Pro_3453	152943	222457	315381	578180	132696	117034	318037	556270	227656	135133	339009	440521	Cluster3
Pro_1134	22184.8	60249.6	65974.6	92198.2	15343.9	38095.5	66024.6	73286.9	0.448387	54018.5	61168.2	62080.3	Cluster3
Pro_2687	4764.46	95082.5	90858.2	1.02473e+06	0.448387	14864.7	127727	461995	9824.02	28549	216628	413219	Cluster3
Pro_3543	195856	138954	170198	244730	182214	148046	149518	233525	219536	205336	210969	299152	Cluster3
Pro_4210	203308	130223	184854	214921	129482	160999	212342	216695	121829	167303	189327	189660	Cluster3
Pro_113	9071.8	0.448387	18954	87282	12751.8	0.448387	23483.5	79612.1	5134.31	0.448387	19767.6	46298	Cluster3
Pro_813	0.448387	0.448387	24286	40880.3	8492.27	0.448387	37755.8	54193	5400.88	1561.88	57242.6	101163	Cluster3
Pro_1753	15115.7	27619.8	26528.7	29856.6	13826.1	15603.4	21234.5	24855.7	9028.9	26827.1	17910.1	26876.3	Cluster3
Pro_2435	11813.4	2.11593e+06	1.27526e+07	78420640	23888.2	37994.1	20659800	53512980	73111.2	113364	1.55029e+07	2.43392e+07	Cluster3
Pro_1843	143218	102256	134809	674262	6051.28	78465.8	142414	521964	18520.6	102664	227817	329265	Cluster3
Pro_3283	31307	39518.3	73616.8	157466	32704.3	24025	53717.3	100928	36275.3	32348.9	66316.7	78138	Cluster3
Pro_3380	31162.1	62497.5	110645	173135	40760.6	27590.5	105047	113839	40730.5	49046	108807	124674	Cluster3
Pro_358	58676.2	65616	108758	83888.8	23461.4	60287.8	101867	100453	24319	62385.2	91823.1	106870	Cluster3
Pro_2700	242275	302059	394184	601635	200604	290486	486997	699093	277389	243047	418494	596444	Cluster3
Pro_2512	29083.9	64469.3	66726.6	177379	35192.9	14821.2	59755.1	227351	42331.3	42700.9	90100.4	195243	Cluster3
Pro_1058	79819.3	66072.7	104767	180869	81051.5	54879.4	99898.3	133040	96889.5	44541.4	108845	125542	Cluster3
Pro_1660	72142.7	94564.6	83007.6	190030	53744.9	85714.3	85008.4	136517	100801	87941.1	108846	148378	Cluster3
Pro_2701	34807	35246.5	77811.5	113841	26588.6	21763	58453.3	82807.3	37526.6	26878.2	60960	71433.8	Cluster3
Pro_1661	1.39393e+06	1.6097e+06	1.8655e+06	2.04963e+06	1.03613e+06	1.63613e+06	1.74568e+06	1.76484e+06	921961	1.51008e+06	1.506e+06	1.62702e+06	Cluster3
Pro_3557	34558.5	53802.4	65307.7	70675.3	42572.5	52554	60442.6	72797.5	34000.8	37737	45229.9	55640.6	Cluster3
Pro_1061	8969.12	225017	386632	1.38853e+06	0.448387	18466.3	571698	1.39648e+06	24268	307805	747822	1.64173e+06	Cluster3
Pro_4418	1.48562e+06	955882	2.48619e+06	3.13662e+07	770025	559088	5.88052e+06	2.14271e+07	1.00738e+06	1.06242e+06	7.7678e+06	1.92766e+07	Cluster3
Pro_975	380926	952785	789111	945792	209250	772277	880777	924318	296169	782718	832206	1136469	Cluster3
Pro_1920	508820	399160	2.90608e+06	1.3439e+07	327743	517457	2.74157e+06	8.33666e+06	269833	567993	5.75804e+06	9.2422e+06	Cluster3
Pro_273	0.448387	2083.79	42867.1	93762.5	0.448387	0.448387	21350.4	54000.8	1066.52	0.448387	80364.8	123286	Cluster3
Pro_94	21340.4	0.448387	36880.3	81752.5	16011.4	0.448387	0.448387	95988.9	28586.3	0.448387	78269.1	62462.3	Cluster3
Pro_275	20611	19540.1	23035.8	45320.2	9687.04	5801.79	19872.7	23426.7	5663.51	10402.5	24897.4	34714.1	Cluster3
Pro_434	0.448387	50573.3	87928.4	1.64002e+06	0.448387	25260.8	235824	1.78774e+06	0.448387	0.448387	179806	594684	Cluster3
Pro_432	0.448387	5287.83	18201.1	41747.7	0.448387	8204.83	14448.9	25337.4	8096.33	5877.71	12521.6	32803.2	Cluster3
Pro_154	26827.4	31362.2	82772.3	262195	26616.7	12981.1	51240.9	140800	38614.7	11645.2	61388.1	80131.5	Cluster3
Pro_156	57715.2	105469	103006	137882	56476.7	88194.8	107381	133007	65498.2	86322.6	112922	136021	Cluster3
Pro_435	27073.4	47059.4	64930.7	64801.2	20407.7	32132.1	70332	53670.7	16444	46372.6	53655.6	58002.3	Cluster3
Pro_1279	0.448387	25997.3	67416.1	1.18189e+06	0.448387	2958	135680	700742	0.448387	10375.6	200366	465502	Cluster3
Pro_2855	139597	260854	384773	415264	117613	218809	372236	409941	117513	220904	311070	340820	Cluster3
Pro_1794	36047.5	47181	64103.5	83647	32603.9	20923.7	58212.7	69306.2	41362.6	55987.4	63499.5	75528.6	Cluster3
Pro_1963	17485.8	25762.8	45265.4	65487.5	15462.8	0.448387	57132.6	87335.6	19519.9	6376.37	40485.3	43211.3	Cluster3
Pro_3517	41258.5	21106.2	29605.3	460892	35138.4	18930.2	144513	252078	37541.9	35115.5	97708.5	150801	Cluster3
Pro_254	109681	66020.9	138701	229335	77471.1	35680.7	142117	203345	90381.8	60358	174519	250265	Cluster3
Pro_1269	331560	526740	930771	848699	312305	355817	1.01933e+06	918576	291123	412240	897525	922100	Cluster3
Pro_1098	97287.6	72066.4	261338	477409	98694.9	42302.7	210914	329433	137857	52616.1	242018	318744	Cluster3
Pro_1187	14367.7	22765.7	16177	45303.7	11887.8	0.448387	11077.7	21334.5	18741	14690.4	17983.2	26346.6	Cluster3
Pro_4378	37837.9	19679.2	33042.6	440211	8686.81	0.448387	87447.9	385465	25740.5	13613.1	123202	228372	Cluster3
Pro_2849	0.448387	15305.5	180228	1.00452e+06	0.448387	0.448387	186506	588402	0.448387	17851.3	283728	412928	Cluster3
Pro_932	3677.08	2221.23	9014.86	19424.1	1959.15	2145.21	10269.8	17817.6	0.448387	0.448387	9891.49	13156.7	Cluster3
Pro_1018	55419.7	46124	127286	240794	63930.9	33412.1	111917	179198	85087.3	34027.6	146837	186803	Cluster3
Pro_2650	24125.6	59245.1	167065	358569	20085.3	65996.2	185167	310811	38642	40926.6	175719	245848	Cluster3
Pro_1104	6761.29	6952.3	33881.8	88886.1	336.005	0.448387	68852.6	80144.7	0.448387	91.3776	61492.8	61225.1	Cluster3
Pro_935	31983.8	37175.2	116306	146101	21759.4	27391.7	81295.6	104470	40713.1	36316.7	95586.8	133161	Cluster3
Pro_84	4548	14027.3	102777	338282	0.448387	0.448387	137030	349591	28320.6	8306.85	146672	211171	Cluster3
Pro_2564	17749	82165.4	187629	262929	3291.91	32158.9	102483	158966	10165.2	50231.1	88008.1	130747	Cluster3
Pro_414	110415	116229	139276	282972	79649.2	100711	107422	121520	116826	111724	146091	159974	Cluster3
Pro_223	258047	1.4539e+06	2.79039e+06	2.76826e+06	186140	773678	2.30883e+06	2.64545e+06	221785	818847	1.79123e+06	2.43144e+06	Cluster3
Pro_324	108294	104443	171664	408019	114461	50820.8	210884	360410	106525	62827.1	220154	293888	Cluster3
Pro_1805	1946.01	0.448387	3483.06	16832.9	2647.2	0.448387	5758.64	14932	2667.68	511.798	7581.53	11522	Cluster3
Pro_950	81056.4	116245	453022	633807	77272.9	67785.4	349642	501857	122106	74114.3	358434	447376	Cluster3
Pro_951	149201	798466	688113	2.04691e+06	200163	867655	848216	1.79779e+06	273814	699980	928128	1.18259e+06	Cluster3
Pro_3530	47571.8	107901	167521	341661	57150.2	85566.6	186666	277081	61881	84927.8	143495	158038	Cluster3
Pro_1977	50247.6	56345.9	51276.9	69543.6	37542.5	34527.1	59538.7	84052.1	39131.4	48179.5	38686.8	53996.3	Cluster3
Pro_1125	231854	459093	453070	528955	218041	267373	405832	423232	165501	195280	297379	384855	Cluster3
Pro_2873	179022	143481	315264	489658	175253	133671	388847	569866	253111	135844	320276	425293	Cluster3
Pro_2674	311360	3.81207e+07	3.47092e+07	6.93071e+07	372580	4.86049e+06	3.49559e+07	4.28661e+07	0.448387	6.44447e+06	9.89123e+06	9494466	Cluster3
Pro_1809	17200.8	18807.5	26797.6	67568.5	0.448387	13638.5	21254.4	38636.3	13662.5	7512.98	29316.3	50600.6	Cluster3
Pro_1126	15449.8	22159.6	38046.9	653966	0.448387	0.448387	134941	651371	0.448387	0.448387	98579.1	162401	Cluster3
Pro_1719	252723	384813	502883	514391	257252	292306	444608	467684	237285	326025	432316	452572	Cluster3
Pro_3533	91662.4	180205	163464	531162	44484.7	75672.9	200760	362576	45870.4	244376	307836	525887	Cluster3
Pro_4398	36369.4	52291.9	59769	89977.2	24385.2	69918.9	88430.7	100646	25709.3	91685.9	62263.8	74263.9	Cluster3
Pro_4402	8358.97	32113.7	118521	512427	44616.8	41673.9	95623	347125	171130	33057.2	233075	385613	Cluster3
Pro_3346	6427.49	0.448387	11639.5	13843.3	4051.25	0.448387	17608.2	21904.2	1239.48	3908.81	10778.1	9209.22	Cluster3
Pro_233	542358	1.57039e+06	8.65155e+06	34283876	182645	130107	1.27376e+07	2.84503e+07	509156	467601	1.11034e+07	1.8738e+07	Cluster3
Pro_426	512390	424848	603350	827432	422297	455507	612361	779829	504205	405857	636735	695461	Cluster3
Pro_2570	13657.3	133359	753372	2.43598e+06	16248.4	11061.3	812143	1.58832e+06	22670.9	52195.7	919093	1.49044e+06	Cluster3
Pro_2665	195799	422296	798615	935870	233660	338135	837445	1.06153e+06	252005	355408	599501	804380	Cluster3
Pro_3522	0.448387	27756	56042	408414	0.448387	0.448387	80832.5	320976	0.448387	14904.1	145784	206349	Cluster3
Pro_2483	19312.7	23882.4	29061.6	124818	27956.1	0.448387	33883.2	99597.1	62733.7	61642.7	73405.9	175064	Cluster3
Pro_2482	41920.1	33166.8	79212.5	187184	50395.4	15199.1	74447.5	142602	58674.8	15369.4	76266	95869.6	Cluster3
Pro_3619	30643	236204	218532	369634	24976.5	124337	219368	200619	28739.4	167674	248901	251117	Cluster3
Pro_2669	72211.7	127943	291630	389130	66639.2	79585.3	262501	329469	127258	79396.1	198133	245323	Cluster3
Pro_2767	1.75255e+06	2724371	3.78895e+06	4317021	1.44647e+06	1.66603e+06	3.44086e+06	4.11975e+06	1.82515e+06	4.12027e+06	3.30408e+06	4.12011e+06	Cluster3
Pro_3436	4.44756e+06	1.475e+07	12365833	1.60423e+07	5.08017e+06	1.29825e+07	1.44374e+07	17092310	3.78162e+06	1.43103e+07	12017726	1.50465e+07	Cluster3
Pro_4395	32110.3	24957.8	48929.8	42893.8	27373.1	14009.6	52287.3	43210	22179.8	29826.8	45558.1	52720.8	Cluster3
Pro_430	91343.2	257018	666274	1.36332e+06	30500.1	102597	520666	996302	66818.4	335190	824709	1.28689e+06	Cluster3
Pro_863	73030.3	163483	260666	346966	65598.5	112802	226948	296804	65407.3	113528	215703	278594	Cluster3
Pro_4499	35071.9	19083.8	12589.3	110648	16627.8	0.448387	8407.93	131586	16347.6	0.448387	29473.2	37939.6	Cluster3
Pro_1077	88794.2	136094	181526	123563	81287	103255	110625	105641	59930.4	153088	163534	149283	Cluster3
Pro_1421	4.25162e+06	4.98535e+06	7.14419e+06	8.19561e+06	5.13887e+06	4.81223e+06	7.47343e+06	8.50452e+06	4.22649e+06	4.13349e+06	6.39891e+06	7.2617e+06	Cluster3
Pro_1336	35287.2	26817.4	23876	82188.9	16190.4	11929.1	16253	38066.5	9166.1	31105.9	15046.9	31696.7	Cluster3
Pro_2725	1978.76	1152.01	6792.31	8709.04	3244.38	0.448387	7407.96	8438.86	4977.12	0.448387	5322.94	8901.73	Cluster3
Pro_2023	225727	260887	283490	294697	195015	215322	287860	267779	177308	260382	273868	307419	Cluster3
Pro_2727	32389.1	24153	108032	87910.9	25148.2	55994.2	57882	69052.3	56479.4	20500	72339.9	91368.3	Cluster3
Pro_1170	57854	138261	139051	153684	29235.6	127741	131807	144554	19062.5	127445	109974	151683	Cluster3
Pro_4494	69444.3	43668.3	139964	215997	90187.7	35907.5	133528	166119	93015.8	35791.5	152123	175169	Cluster3
Pro_1324	45801.2	31116.8	120135	214376	42366.4	24797.1	82565.9	158686	80429.5	40478.5	116204	110609	Cluster3
Pro_2015	241380	1.99046e+06	5.83928e+06	1.57952e+07	696874	44007.8	3.80029e+06	8.80829e+06	63825	738545	4.93329e+06	6.46019e+06	Cluster3
Pro_1946	56550.4	60137.1	100476	81895.1	14545.8	10413.9	80820	126890	10939.2	30469.8	45550.3	29954.8	Cluster3
Pro_2735	16830.3	34145.8	61817.7	59432.9	10058.7	26075.4	37169	43754.3	15089.8	36414.3	32493.4	47323.7	Cluster3
Pro_1181	95307.7	79232.7	195232	290400	89108.5	52612.6	182880	270849	123569	69263.7	200402	238737	Cluster3
Pro_2641	30796.5	74722.1	40703.1	776149	22173.9	29258.2	40309.3	182228	21687.7	38389.4	115741	171763	Cluster3
Pro_1865	25455.1	25964.7	56576.7	92529.4	29426.9	17757.7	56036.2	77240.6	39991.7	27628.6	55968.2	69837.5	Cluster3
Pro_1094	51926.9	215727	266536	369405	22660.7	149534	201772	246713	33186	146947	224498	233067	Cluster3
Pro_3592	247069	942353	1.25004e+06	1.44206e+06	157274	537236	1.13541e+06	1.17748e+06	189783	823523	870378	999183	Cluster3
Pro_3594	33661.2	40308	35383.3	58209.9	18384.9	32630.7	21873.1	45973.9	38552.7	38912.9	34776.6	49288.8	Cluster3
Pro_3505	8587.7	38161	43021.9	124896	0.448387	30669.6	55944.4	70329.9	0.448387	25448.4	41854.6	60157.5	Cluster3
Pro_1012	79905.7	314035	346507	511936	25463.4	236456	450224	571969	31113.3	430279	516288	708281	Cluster3
Pro_2647	128041	309586	419733	581843	172763	265226	355722	519350	298288	200431	329377	444706	Cluster3
Pro_3581	336410	335951	546992	965080	228347	178146	490584	907383	381748	205567	625651	755420	Cluster3
Pro_1	17865.4	11628.7	38029.5	53859.7	15235.3	3781.98	32463.8	44419	19241.2	7355.41	30774	35635.8	Cluster3
Pro_4503	20228	707997	685478	1.07808e+06	7747.59	285620	758139	975909	9612.61	283450	562953	683909	Cluster3
Pro_1337	835089	614677	764956	4.00088e+06	570121	525104	1.88859e+06	4.66243e+06	729269	777764	2.94798e+06	5.46353e+06	Cluster3
Pro_2633	35217.3	45868.5	0.448387	185563	0.448387	0.448387	0.448387	0.448387	125382	31802.2	151521	230671	Cluster3
Pro_2110	0.448387	148625	234312	308679	1143.21	23932.7	199334	164998	0.448387	41584.4	212336	300024	Cluster3
Pro_1343	156934	104604	278752	282481	145586	72622.8	252942	267962	168693	86011.1	219720	259178	Cluster3
Pro_1090	21810.5	16223.3	48492.8	501708	0.448387	4772.71	76933.5	429053	0.448387	14678.7	137114	238008	Cluster3
Pro_2032	40175.1	71227.2	135898	254437	36262.8	34322.1	155062	230710	51379.3	50087.5	164652	219315	Cluster3
Pro_1004	6.33645e+06	9.43024e+06	12666746	1.44091e+07	6.80561e+06	7.67326e+06	1.32404e+07	15258875	6.22817e+06	7.70126e+06	9.25345e+06	1.24929e+07	Cluster3
Pro_2072	16120.5	24269	13206	132933	28532.7	7528.91	19855.9	83591.7	21646.3	0.448387	22655.2	51466.4	Cluster3
Pro_4609	0.448387	0.448387	8386.36	38298.1	0.448387	0.448387	10375.5	21555.4	6222.56	0.448387	10645.6	15172.1	Cluster3
Pro_4470	64187.7	95836	105159	204879	23525.8	13586.3	103014	161155	0.448387	43479.8	88681.9	102410	Cluster3
Pro_1394	42254.5	45787.5	82817.6	148458	56836.1	22942.4	68090.9	91636.9	69474	15173.1	88311	97261.2	Cluster3
Pro_2077	43444.8	17630.8	151069	108851	52554.6	9396.56	91261.3	120129	44084.7	8400.64	110182	137930	Cluster3
Pro_2943	77150.4	72971.2	144022	316376	112987	45560.2	151716	234301	128817	97229	129509	195119	Cluster3
Pro_4464	134562	117116	208608	258369	111815	91641.8	166405	208573	133499	92571.4	222453	223443	Cluster3
Pro_4687	0.448387	0.448387	25534.8	69647.1	13987.8	0.448387	21236.5	67488.3	0.448387	0.448387	31859	43160.6	Cluster3
Pro_116	29604.3	24189.7	83515.6	117317	30007.9	19470	72799.4	96596.5	41533.4	17613.3	59195.9	89400.7	Cluster3
Pro_201	1.55319e+06	1.09482e+06	1.63437e+06	4.15474e+06	932159	1.52763e+06	1.54312e+06	2.74262e+06	1.36303e+06	718302	1.79219e+06	1.87804e+06	Cluster3
Pro_1409	18186.9	22062.8	27962.4	28558.5	16515.8	10388.9	28530.5	30109.5	17756.4	21460.5	31722	36989	Cluster3
Pro_2006	37568.3	33499.7	61059.3	85788.5	51772.7	10722	61575.4	78805.8	55761.3	24454.8	65324.3	74504.4	Cluster3
Pro_2007	13459.3	40704.4	30082.9	45492.7	13252.7	26840.9	20669.1	35643.5	8822.43	22175.2	19559.1	26110.5	Cluster3
Pro_2008	31334.9	48714.2	190467	1.02264e+06	0.448387	0.448387	258300	805955	10546	13981.8	336044	456625	Cluster3
Pro_4481	28512.7	59298.9	138922	248465	18784.9	40789.2	134922	248375	39134.8	23806.2	180399	268426	Cluster3
Pro_4619	244747	73552	299906	2588839	70826.2	103421	519529	1.56014e+06	179006	21751.5	704196	879421	Cluster3
Pro_2792	18426.5	20174.6	24031.3	52501.5	11036.7	19448.4	23434.6	33872.9	14419.7	20509.2	17175.1	28035.9	Cluster3
Pro_511	32078.6	23537.2	41637	54455.9	32772.8	19574.1	31650.9	40812.2	24661.2	22522.8	28739.8	36397.8	Cluster3
Pro_2181	51215.4	5486.42	41354	101437	63980	0.448387	108402	174459	84825	0.448387	186595	287177	Cluster3
Pro_3777	3.64344e+06	6.47798e+06	6717560	8.09217e+06	3.48827e+06	6.08378e+06	8.61008e+06	1.18275e+07	3.99344e+06	8.49914e+06	9.31666e+06	9515341	Cluster3
Pro_4755	45270.3	100541	81173.8	105315	51970.2	71227.8	114375	146046	50535.5	62829.6	84545.1	69456	Cluster3
Pro_3010	1.23951e+06	1.06272e+06	1.51122e+06	2.32859e+06	858506	751861	1.44127e+06	2.38157e+06	1.28355e+06	725974	1.72452e+06	1.99964e+06	Cluster3
Pro_2184	41181.3	27194.5	104761	103744	29309.7	12017.3	77541	69459.4	33958.7	30243.3	55594.5	62620.5	Cluster3
Pro_3687	56675.4	26080.6	102238	108484	56478.7	33711.1	100718	123179	47168.4	33087.5	105396	134270	Cluster3
Pro_3876	48154.7	84991	139896	290652	16913.5	52590.7	147482	210288	32173.7	66192.1	171838	283075	Cluster3
Pro_2923	0.448387	91731.5	357518	1.71459e+06	0.448387	5663.16	766750	2.1152e+06	0.448387	22331.8	678780	1.0952e+06	Cluster3
Pro_3875	93795.6	85974.9	132396	171283	65908.7	42047.3	138858	167318	88601.8	82735.5	146362	223668	Cluster3
Pro_695	0.448387	14543.1	22909.2	34466.7	0.448387	0.448387	13224.9	14925.4	0.448387	15982.6	16662.8	22050.1	Cluster3
Pro_694	136383	123230	114184	269072	141590	73941.4	147564	204402	170407	108876	226052	222055	Cluster3
Pro_617	81733.4	92841.8	107583	141486	61492.8	81549.5	92583.4	109016	75789.6	107431	98607.7	104327	Cluster3
Pro_3106	80336.7	108374	103418	176568	71171.4	65195.9	101087	142346	66077.6	89135	84632.9	104866	Cluster3
Pro_4584	30548.6	285996	275414	813716	0.448387	47347.5	255349	392078	0.448387	343730	376944	675289	Cluster3
Pro_3002	902979	768018	739559	1025780	669333	713996	674562	957359	680151	683444	670563	791325	Cluster3
Pro_4655	20474	5446.24	48443	127162	25731.7	1941.14	29710.9	82458.4	27895.4	15437.4	39441.1	68908.9	Cluster3
Pro_3005	115665	174938	163750	216750	116514	165895	175373	183068	129807	169779	214404	267812	Cluster3
Pro_2178	53051.2	41449.7	77688.6	89655.5	42608.9	26294.4	55527	70550	45972.7	31409.9	67450.9	70063.7	Cluster3
Pro_4748	154979	175664	379460	312494	187176	86033.5	259240	265529	125603	128022	232661	269789	Cluster3
Pro_3108	247299	210964	397698	599896	235900	145309	531872	774315	408485	258295	511207	568664	Cluster3
Pro_4848	37171.5	63729	60802.6	91775.8	32106.7	80650.5	49153.8	93706.1	41057.4	0.448387	49601	69539.8	Cluster3
Pro_4582	164123	410843	574763	739308	240672	217976	426025	579966	178562	301330	456958	601731	Cluster3
Pro_2913	20800.4	48430.7	112287	744973	28470.8	535.016	64444.6	262470	2325.58	11719.9	173867	274910	Cluster3
Pro_4750	57600.4	350987	645685	5.54875e+06	20651.6	104788	651129	2.06704e+06	75965.9	217561	2.03935e+06	3.97999e+06	Cluster3
Pro_3868	33821.5	24184.1	59742.7	119956	29336.2	10922.9	71277.3	116017	45984.3	21402.6	74614.1	80298.9	Cluster3
Pro_1350	62077.3	71775.4	85634.1	144429	67507.9	22573.4	64325.3	110342	72643.1	61353.8	46000.7	98352.5	Cluster3
Pro_3793	113600	83483.9	106253	132877	57496.6	81742.5	96904.4	86788.4	0.448387	77859	106779	116951	Cluster3
Pro_4596	64006.7	0.448387	130823	474624	0.448387	0.448387	317400	414833	196393	0.448387	463929	918714	Cluster3
Pro_590	38883.8	40522.7	56688.6	104133	34864.1	16462.7	46247.4	81545.6	48583.6	34641.3	55176.7	76099.4	Cluster3
Pro_597	469910	1.36448e+06	2.4404e+06	2.78847e+06	298532	1.00036e+06	2186135	2924914	127445	1.14213e+06	1.58148e+06	2.12266e+06	Cluster3
Pro_4527	0.448387	19936.7	105059	1.51597e+06	0.448387	102798	222704	1.83585e+06	93716.6	452045	139323	434223	Cluster3
Pro_4763	24707.5	38245.3	52596.3	160573	13524.7	17468.8	76633.1	149674	27195.3	24725.8	49048	59084.6	Cluster3
Pro_3881	37496	56131.4	51989.5	78994.8	13369.6	43957.4	42202.4	62294.5	8166.34	42011.8	41223.1	43037.7	Cluster3
Pro_2929	134224	169829	178517	233106	159878	130279	159914	214067	167694	162488	158825	194282	Cluster3
Pro_4766	22315.4	43942	36111	73898	20751.3	0.448387	26451.3	46576.7	17141.1	7901.53	36378.8	43891.6	Cluster3
Pro_3791	52556.1	394277	1.37731e+06	2.14643e+06	13687.1	195212	1.47381e+06	2.06425e+06	23486.9	354354	1.40608e+06	1.95471e+06	Cluster3
Pro_4455	0.448387	8249.8	50097.8	121858	0.448387	0.448387	92908.5	278288	0.448387	0.448387	102389	144405	Cluster3
Pro_4531	41059.3	63950.2	142809	736466	0.448387	17890.6	255263	762136	38544.8	26887.7	237287	323388	Cluster3
Pro_2334	1762.55	34670.6	37256.7	92417	11560.8	17666.8	38533.6	59060.6	0.448387	23719.1	43623	30095	Cluster3
Pro_4119	11278	95327.1	46759.7	569753	8311.85	54606	89626.6	285852	58759.2	160570	277014	505876	Cluster3
Pro_4816	233269	2.0584e+06	1.09647e+07	2.95188e+07	73170.5	51780	9.62643e+06	21849194	297588	859184	1.07151e+07	1.43455e+07	Cluster3
Pro_2240	35051.8	27595.2	33578.5	267407	53431.9	21532.4	41367.9	199652	30990.5	28663.7	32058.5	62342.4	Cluster3
Pro_4629	5401.81	89105.3	572305	2.08159e+06	0.448387	0.448387	1.00106e+06	2.41441e+06	0.448387	6860.17	746877	1.3318e+06	Cluster3
Pro_2241	241296	126668	2.79121e+06	3.05233e+07	302174	14329	6.51216e+06	3.44496e+07	0.448387	21504.1	4.67015e+06	1.15083e+07	Cluster3
Pro_663	196167	181124	195546	217962	144687	151181	172660	241563	132713	127476	162778	185946	Cluster3
Pro_4823	0.448387	813710	750667	1.45877e+06	0.448387	61442.4	1.68567e+06	1.98804e+06	0.448387	212984	1.0601e+06	1.37617e+06	Cluster3
Pro_3840	4119.16	1250.16	8447.54	10877.8	3865.48	3473.75	6807.09	8511.37	2688.36	1136.51	9058.7	11288.5	Cluster3
Pro_4822	0.448387	14275.5	42353.3	281323	0.448387	0.448387	133256	345756	21338.8	0.448387	108061	183127	Cluster3
Pro_2982	229697	201786	294666	522784	117139	144150	290109	445096	264971	147590	305700	414081	Cluster3
Pro_4635	47.2201	152645	140515	1.26257e+06	0.448387	6510.71	245567	1.13536e+06	1113.09	47520.4	126906	350890	Cluster3
Pro_3753	58031.8	49662.6	139589	280411	67673.6	32075.5	164015	257603	114035	42850.2	179646	230773	Cluster3
Pro_1476	19183.2	29415.8	32441.5	40296.7	17187.8	11918.1	27831.7	38519.5	23932.8	0.448387	30888.3	35672.2	Cluster3
Pro_4111	73779	67595.9	143646	181882	75052.2	34948.5	117391	145431	80750.3	73125.8	124956	173975	Cluster3
Pro_1478	19248.1	21358	42119.9	194669	42210.5	13805.8	77776.7	171849	44714.4	31967.3	62569.3	118179	Cluster3
Pro_671	33440.6	40321.9	41470.5	64193.4	25887.2	15581	23858.7	40055.4	25990.3	45648.7	45185	39609.8	Cluster3
Pro_2969	44449.1	57780.4	102452	143492	32417.7	22298.2	84324.9	125332	25978.5	37211.3	84861.9	103816	Cluster3
Pro_3741	207985	445305	510356	653070	142332	294258	389619	434783	215330	368328	355090	441026	Cluster3
Pro_4117	709680	2.08422e+06	4644368	9.10948e+06	654009	1.122e+06	4.89145e+06	7073271	1.34287e+06	1.41632e+06	4627740	6.67291e+06	Cluster3
Pro_2154	134418	103053	187695	505199	100382	111192	226348	509503	127827	101274	235606	289902	Cluster3
Pro_4024	56120.7	38172.7	102467	144303	56276.4	27002.7	77656	119980	82227.1	29063.1	100893	108144	Cluster3
Pro_4627	43320.5	173586	260950	2.48134e+06	161779	52864.4	402739	1.12223e+06	27664.7	97292.1	211461	654157	Cluster3
Pro_2253	0.448387	415227	518901	1.05229e+06	0.448387	70966.2	174742	320495	0.448387	37582.7	42293.4	84279.4	Cluster3
Pro_4836	5119.36	133436	157479	872955	0.448387	123630	299708	254968	0.448387	76266.9	32048.1	92668.4	Cluster3
Pro_4509	36987.9	1.86446e+07	21688056	25606282	1970.17	3.81234e+06	1.75336e+07	2.64709e+07	3208.35	7.74843e+06	1.79599e+07	2.03376e+07	Cluster3
Pro_2900	258327	359278	485701	742984	57584.2	82785.4	420687	1.16727e+06	87830.5	533879	928100	1.11773e+06	Cluster3
Pro_3097	176961	123983	292007	537496	190105	95357.9	352669	564184	263587	106851	357365	444347	Cluster3
Pro_4510	56741.7	314189	344471	991368	0.448387	40033.8	830306	1.33126e+06	0.448387	283321	726002	1.10414e+06	Cluster3
Pro_17	948857	1118201	2.01018e+06	3.28892e+06	911894	691195	2.13478e+06	2.86098e+06	1.3028e+06	917508	2.18851e+06	2.70673e+06	Cluster3
Pro_4574	1905.14	196722	217502	448788	0.448387	36966.5	222092	296865	0.448387	0.448387	6373.6	10927.8	Cluster3
Pro_3769	80749.5	90706.4	203184	461461	68945.9	39120.4	266221	559262	112087	54209.4	297313	375859	Cluster3
Pro_3672	57023.7	70906.9	107740	241201	88878.6	45609.9	114329	174382	102472	56924.4	113058	155641	Cluster3
Pro_4842	220415	1.34773e+06	997839	2.65858e+06	10041.7	124734	1.51801e+06	2.10719e+06	13638.1	478341	1.16996e+06	1.59095e+06	Cluster3
Pro_15	135313	148584	167465	237477	148517	125726	164840	179352	123528	123883	133571	150015	Cluster3
Pro_11	46102.1	112985	403293	610401	33135.3	4.03734e+06	23167112	5.54921e+07	0.448387	4.73108e+06	17216047	3.09053e+07	Cluster3
Pro_4730	69876.7	51334.1	84141.7	120281	58669.5	47274	68861.5	92408.9	66972	47727.5	77765	99208.1	Cluster3
Pro_2896	19950.7	540303	1.28638e+06	8.1239e+06	52220	69712.9	1.88419e+06	6.80309e+06	13451.7	250422	2.14918e+06	3.01427e+06	Cluster3
Pro_4638	0.448387	2689330	5.32262e+06	6.78071e+06	0.448387	555333	4.91272e+06	4.91764e+06	0.448387	1.35834e+06	474334	1.97521e+06	Cluster3
Pro_4830	25305.2	228947	640620	839950	10952.2	67291.7	521355	588984	0.448387	90843.1	449127	553379	Cluster3
Pro_8	8057.43	33281.8	100859	1.08537e+06	2552.66	2169.57	555145	1.44062e+06	300490	4624.03	450535	692896	Cluster3
Pro_3187	15537.1	36839.2	58153.7	80685.6	0.448387	22306.2	46854.9	74212.4	0.448387	28039.5	54348.3	58132.3	Cluster3
Pro_4829	45165.8	110946	173086	303952	0.448387	60156.6	159079	190177	75258.9	122199	201967	246173	Cluster3
Pro_4637	0.448387	684897	574210	1.37087e+06	0.448387	436464	1.44138e+06	5.79284e+06	0.448387	1.15328e+06	1.58205e+06	2.93211e+06	Cluster3
Pro_4834	74327.9	245724	755066	2.06602e+06	0.448387	41122.1	888287	1.52101e+06	0.448387	141439	872313	1.22386e+06	Cluster3
Pro_3943	1773.96	20374.7	16597.6	25495.3	5610.41	8146.38	18001.6	24311.8	4621.89	15631.8	19477.5	20942.3	Cluster3
Pro_3666	25410.6	42605.4	57109.8	99456.6	30608.7	32575.9	36375.6	45466.1	29018.9	48870.5	52536.5	57921.6	Cluster3
Pro_3762	51553.1	37733	89663.7	171246	44577.5	20472.5	98895.1	158459	71054.2	28753	111853	162516	Cluster3

## Sheet: DK vs H
Proteins that exhibited similar expression patterns in Kunlun 14 and Dulihuang presented distinct expression profiles in Heilaoya
	D16	D20	D36	D42	K16	K20	K36	K42	H16	H20	H36	H42
Pro_1355	1.49497101574324	0.40801540550513	-0.225183	-1.77174	0.83870386030753	-0.347512	0.0377241372773259	-1.77174	0.301390095148639	0.907850976334413	0.574140157620325	-0.44662	Cluster1
Pro_305	0.760690479284862	-0.439148	-0.439303	-0.690077	0.00784167193833918	-0.862964	-0.656328	-0.810217	-0.191629	-0.319593	1.12718055064167	2.51354744489758	Cluster1
Pro_3965	2.05276287770155	1.16156278841054	0.328940432402891	-0.972336	-0.0449801	-0.878264	-0.726319	-0.950668	0.937286663291287	0.484745699682697	-0.914635	-0.478097	Cluster1
Pro_853	2.3239321745154	-0.00579458	-0.840439	-0.840439	1.50081533512944	0.192480693665534	-0.840439	-0.394636	0.201207263771993	0.0753181258515228	-0.531566	-0.840439	Cluster1
Pro_4520	1.78623170960954	0.663399251517389	-1.19913	-0.360042	1.33435902106778	-0.227197	-1.08027	-0.758169	0.898514849786061	0.46995194014629	-0.891808	-0.635841	Cluster1
Pro_2302	0.804014610789765	-0.557339	-0.68184	-0.862538	2.60844251379575	-0.660743	-0.862538	0.411136475541587	0.190767696331717	0.362219031793001	-0.71525	-0.0363321	Cluster1
Pro_4521	1.34114725610426	-0.0782073	-0.550918	-1.24978	1.53687872742026	-0.521098	-0.689436	-1.24978	1.3475945646862	0.784893513685655	-0.307966	-0.36332	Cluster1
Pro_4756	1.78142908202237	-0.564276	-0.637325	-0.801689	1.28834200668016	-0.505725	-0.378882	-1.08652	-0.0214287	-1.08652	0.92463257205463	1.08795357100401	Cluster1
Pro_1909	1.18236183195134	-0.384286	0.228857516187107	-2.24275	1.73185580239638	-0.519318	0.102623838046512	-0.431383	0.106571716347766	0.520793296069404	0.390952171698511	-0.68628	Cluster1
Pro_4519	2.01771082533706	0.530373330429007	-0.73671	-0.689423	1.31619503721305	0.208453875014012	-0.716986	-0.811676	0.7428315975763	0.175065030241113	-1.13201	-0.903825	Cluster1
Pro_3547	1.94997879769135	1.45002668607872	-0.0179842	-0.497322	0.135684287689276	-0.727603	-0.499404	-0.804908	-0.788494	1.26533468553826	-0.502552	-0.962758	Cluster1
Pro_2101	-0.0129148	-0.230106	-0.5699	-0.482504	-0.521637	-0.586662	-0.618586	-0.616658	0.273142164597834	-0.424211	1.00807078343765	2.78196479164321	Cluster1
Pro_2510	1.13517560319718	-0.95282	0.00617056540692331	-0.955093	2.18337126118986	0.543133671655385	-0.688387	-0.915627	0.445800829573447	-0.407849	-0.929832	0.535956122627989	Cluster1
Pro_3271	0.233527264716055	0.180653493805634	-0.32852	-0.197196	0.230309957192081	-1.02471	-0.484009	-0.844978	1.68470417232976	2.1153136729722	-1.08016	-0.484932	Cluster1
Pro_1250	1.32592727477716	-0.366738	-0.571223	-0.0670735	0.452295397815302	-1.16463	-0.813037	-0.685536	-0.551817	-0.500533	0.696289475375015	2.24607456968152	Cluster1
Pro_103	1.84722358251738	-0.211795	-0.457454	-1.13499	0.854939193922392	-0.999141	-0.0776518	-1.45629	1.25363392610187	0.689797398759263	0.0632258021871105	-0.371499	Cluster1
Pro_3000	2.56726932393326	1.08021409535577	0.106758291572867	-0.355732	-0.504624	-1.35669	-0.235904	-0.366555	-0.301913	-0.812096	-0.0721235	0.251397078883776	Cluster1
Pro_3956	2.44037475282366	0.274772436905783	0.537057538990931	0.063453510592681	0.184999075110826	-1.12812	-0.607898	-1.6215	0.233175167333107	0.297499343056592	-0.31392	-0.359899	Cluster1
Pro_3861	1.39776569698564	0.630009068242261	-0.366482	-1.28661	1.7061493389448	0.650425948340638	0.736270146511689	-0.58973	-0.337923	-0.425514	-0.827752	-1.28661	Cluster1
Pro_3864	1.78178630937754	-1.00899	0.583845168692574	-0.597646	0.525852832836952	-0.0927556	-0.513546	-1.36858	0.641469203880992	-1.30698	1.24735294939524	0.108183847301546	Cluster1
Pro_3319	1.13458649778192	-0.0949859	-0.180473	-1.26469	1.71532369167069	0.00417510466330094	-0.195424	-1.05067	0.867748438347914	1.05355057736267	-0.724452	-1.26469	Cluster1
Pro_1616	1.06838932168003	-0.434964	-0.925536	-0.668419	1.25895072708958	0.151642129352427	-0.626673	-0.99038	1.84529503639997	0.870170774917371	-0.666473	-0.882003	Cluster1
Pro_1700	1.04640687008263	0.0823759682552322	-0.45739	-1.00715	2.2838430941816	0.415923810316371	-0.745626	-0.864341	0.607173209069547	0.34114892368705	-1.00715	-0.695217	Cluster1
Pro_3634	1.46537544779284	1.0059766163692	-0.351641	-0.751536	2.0515908700659	-0.238347	-0.72847	-1.30782	-0.401929	0.129320255604487	-0.228397	-0.644121	Cluster1
Pro_4751	0.554579541497162	0.123014534828193	-0.588206	-0.98271	1.6812046506167	0.0425806022306043	-0.966264	-0.932517	1.53831800747069	1.07749776142901	-0.705599	-0.841899	Cluster1
Pro_1984	2.09845990096909	-0.486248	0.316378254318097	-1.45851	0.846560888709504	-0.290337	-0.339404	-0.466218	0.868310554759149	0.342389062038959	-1.45851	0.0271236867739137	Cluster1
Pro_2206	1.10305221946891	1.09041216135435	-0.66902	-0.868488	2.07037821114952	-0.173224	-0.75705	-0.876278	0.519288202000081	0.239062338766173	-0.832723	-0.845411	Cluster1
Pro_1724	1.73703776686034	0.302496085030663	-0.0656811	-1.51092	1.2322077070602	0.0386974348120429	-0.477559	-1.51092	0.702591551745191	0.626233139351875	-0.302038	-0.772152	Cluster1
Pro_3776	1.88497072158929	0.986850194307366	-0.929139	-0.324572	1.09561446367573	-0.68588	-0.829337	-1.14619	0.045776477393507	1.06158855842361	-0.456315	-0.70337	Cluster1
Pro_794	0.780396565192226	-0.504348	0.0766648150783247	-0.289133	2.74622296981504	-0.760326	-0.854278	-0.642194	0.209224752217149	-0.0121882	-0.854548	0.10450701797079	Cluster1
Pro_3353	0.399144323990711	0.128340692843669	-0.313344	-0.498126	0.354833659771117	-0.0269833	-0.408482	-0.514923	-0.680387	2.92069899175156	-0.680387	-0.680387	Cluster1
Pro_3637	1.14528201977281	0.334325374892075	-0.114674	-1.23217	-0.0438166	-0.398317	0.253541247748712	-1.23217	1.81359278487974	1.14229446041697	-0.435711	-1.23217	Cluster1
Pro_3899	1.9067054077304	0.134164627786404	0.538305384625267	0.581419799669346	1.11943055600885	-1.32723	-0.194223	-1.32723	-0.322723	-1.32723	0.0223765684448371	0.196242979456701	Cluster1
Pro_1729	0.17623299137154	-0.321105	-0.4102	-0.821977	0.456647022695642	-0.456344	-0.579701	0.278524066407059	0.00090562736573895	-0.392665	2.89165813908229	-0.821977	Cluster1
Pro_3901	0.768847249518492	0.351287169213437	-0.558834	-0.405531	0.260936615468029	-1.0825	-0.930888	-0.459437	0.24261840876995	-0.582039	-0.255546	2.65108542592988	Cluster1
Pro_1351	2.65871010799625	-0.814	-0.130402	-0.745412	1.14785027449494	-0.0309802	-0.602352	-0.30177	0.0994253295799512	-0.0151341	-0.396117	-0.869819	Cluster1
Pro_410	1.17535477229776	0.117860031600273	-0.0584205	-1.27915	2.15283926211846	0.364166983423218	-0.522115	-1.15023	0.547665104431019	0.104659983771619	-0.382742	-1.06989	Cluster1
Pro_4675	1.95761219282156	0.183409184051918	0.00261916812938899	-0.675837	2.12362564101451	-0.493546	-0.122181	-0.500388	-0.745006	-0.341601	-0.587854	-0.800853	Cluster1
Pro_673	0.5121017385994	0.0222475178400617	-0.453537	-0.537831	2.99491388755691	-0.120011	-0.591026	-0.774917	-0.175018	-0.296668	-0.186234	-0.394021	Cluster1
Pro_379	1.3484993358977	0.144927364460228	-0.598438	-0.555064	0.596217208072198	-0.181388	-1.04438	-0.873995	1.98851822808553	0.895330724959209	-0.770855	-0.949371	Cluster1
Pro_675	0.141482042023578	-0.558093	-1.39881	-1.29203	0.576860010901712	-0.465496	0.101428432449454	-0.297449	1.14920818890681	2.23705445729819	-0.25571	0.0615609794600567	Cluster1
Pro_3887	0.837460151514951	-0.400985	-0.553725	-0.439022	-0.111347	-0.62589	-0.400418	-0.503346	-0.65574	-0.801108	1.09472844697042	2.55939280947944	Cluster1
Pro_2960	0.919158494117943	0.0869008790931879	-0.907274	-0.972003	1.70138485177353	0.0277793594874516	-1.00026	-0.923937	1.36353751810098	0.965660258795984	-0.777564	-0.483385	Cluster1
Pro_3890	1.52646005688679	1.2403425113068	-0.215291	-0.936284	-0.248531	-0.936284	-0.936284	-0.936284	1.10944950595345	1.33527967499495	-0.486923	-0.51565	Cluster1
Pro_4013	1.18981392504584	0.462828046453231	-0.0241639	-1.39646	1.28896267236486	-0.411733	-0.85352	-1.45328	0.819543145192976	1.16786861136837	0.052548437352307	-0.842409	Cluster1
Pro_980	2.4322313022195	0.0265739035639689	-0.408212	-0.322487	1.59060731563929	-0.620635	-0.537794	-0.586456	-0.0735047	0.0567816109349216	-0.630868	-0.926237	Cluster1
Pro_3823	1.46891670597171	-0.538736	-0.458507	-0.649789	0.479730774105975	-0.857366	-0.618894	-0.785329	-0.0274218	-0.96775	0.90710155139325	2.04804279603198	Cluster1
Pro_2143	-0.193492	-0.622351	-0.459884	-0.569385	-0.225068	-0.372883	-0.426502	-0.794117	0.240718398773361	-0.330879	0.921873793344818	2.83196873948774	Cluster1
Pro_2520	2.25257643709987	0.592597523597109	0.165706052717426	-1.12145	0.199597626116275	-0.374484	-0.696364	-1.12145	0.914017150505051	0.491230070151094	-0.18053	-1.12145	Cluster1
Pro_1065	0.82175732371055	-0.147019	-0.565875	-1.02322	2.55561827784025	0.356100531403772	-0.688986	-0.916009	0.498831704747419	0.250330758532485	-0.547306	-0.594227	Cluster1
Pro_1581	0.928719156286418	-0.302614	-0.385906	-1.3341	1.10198116206507	-0.456106	-0.776925	-1.3341	1.68823981379612	1.14025650451432	0.114953384378267	-0.384394	Cluster1
Pro_2146	1.58187850908502	0.477831782704904	0.0832445266801077	0.266009053875524	0.729388467077736	-0.144718	0.632121816323321	0.709452683940831	-1.99509	-0.0152436	-1.32471	-1.00017	Cluster1
Pro_3501	2.00253821282298	0.697981891544794	-0.623935	0.331246170929081	0.774504318439295	-0.480315	-1.33417	-1.40447	0.653725394089318	0.408128625398732	-0.90061	-0.124632	Cluster1
Pro_2354	1.6626322486251	0.286934388485018	-0.488208	-0.405729	1.93340556636464	-0.315427	-0.507102	-1.44863	0.615398959204079	0.126818013962142	-0.949578	-0.510514	Cluster1
Pro_1011	2.16359854467086	0.0416216345487784	0.110169442505707	-0.737845	1.2747153338179	0.0508723507734448	-0.934627	-1.12753	0.638382963302637	0.156909443743972	-0.488453	-1.14782	Cluster1
Pro_4773	0.825316283426888	-0.311718	-0.0759662	-0.953776	0.49540218884541	-0.657069	-0.0804719	-0.953776	0.754085168365296	-0.953776	2.44032272062047	-0.528573	Cluster1
Pro_479	0.805288120741358	-1.01531	0.441143987347222	-1.01531	0.573558814919584	0.208291573376568	0.0117047570717031	-1.01531	1.61747217763882	1.41911206510535	-1.01531	-1.01531	Cluster1
Pro_658	0.089892504439933	-0.776316	-1.06045	-1.45331	0.879346617609505	-0.251877	0.175426911742679	0.396895295642691	1.13823397711836	-0.566065	2.03541363678407	-0.607191	Cluster1
Pro_1546	1.83829765753607	0.242297271238476	-0.75883	-0.832338	2.14189289857974	-0.832338	-0.310505	-0.832338	-0.0591733	0.0470835653422084	-0.249452	-0.394595	Cluster1
Pro_3147	0.959714621699186	0.204058121792448	-0.415415	-0.940179	2.4930345831804	0.114337229233008	0.0699002551464742	-0.940179	0.308374437887215	0.0267134017075724	-0.940179	-0.940179	Cluster1
Pro_3654	0.417766328030318	-0.484953	-0.276475	-0.734858	2.88714800679978	-0.142675	-0.983133	-0.422197	0.19162661826952	-0.18137	0.292784588402195	-0.563666	Cluster1
Pro_2602	2.14729146255902	0.886610829809764	0.0733969620269367	0.698904644103138	0.359632570859489	-1.48387	-0.00189862	-0.585727	-0.728471	-1.24795	-0.471227	0.353304765805249	Cluster1
Pro_3341	0.255811096810306	-0.865295	-0.423641	-0.521865	0.141976735106056	-0.481461	-0.481784	-0.547808	1.21630559784118	2.6506325899438	-0.465005	-0.477867	Cluster1
Pro_2601	1.32532914332725	-0.573865	-0.670752	-0.336418	0.333121819168693	-0.804493	-0.473391	-0.409155	-0.495849	-0.949813	0.695171846104034	2.36011338069412	Cluster1
Pro_1469	2.82692971012407	0.548405358226421	-0.563161	-0.821097	0.109352902472131	-0.482345	-0.439275	-0.821097	-0.230501	0.524583925617487	-0.147217	-0.504577	Cluster1
Pro_4130	2.19996852338147	0.824151152754012	-0.734291	-0.933959	1.14971933157794	0.0885224999134874	-0.752544	-0.93318	-0.0995812	0.576748704362339	-0.683397	-0.702158	Cluster1
Pro_4798	0.613966687877651	-0.430872	-0.230465	-0.269188	0.486500607478997	-1.57942	-0.463231	-1.21792	1.32460730214222	-0.512616	1.93593951431659	0.342695660109502	Cluster1
Pro_488	0.956088559852111	-0.405576	-0.281088	-1.10545	2.24726177213553	-0.253642	-0.797183	0.636311631350252	0.742401945158105	0.178896121826176	-0.812564	-1.10545	Cluster1
Pro_4027	0.790339346226991	-0.325818	-0.611363	-0.873044	2.59499566863424	0.429015394351527	-0.518187	-0.873044	-0.00191776	0.571434727754249	-0.309367	-0.873044	Cluster1
Pro_3747	1.66899019198867	1.0387616918438	1.00709256770469	0.876175470855655	0.075066105207995	-1.42073	-1.31684	-0.181732	-0.373599	0.269523900581178	-0.84215	-0.800565	Cluster1
Pro_1485	0.287028447288586	-0.31341	-0.625951	-0.681323	2.39559401693367	0.0720051674231893	-0.37031	-0.899313	0.497560284597794	1.28672332183677	-0.749292	-0.899313	Cluster1
Pro_3842	1.58303847469673	1.38415810893543	-0.0455688	-0.745482	0.764393249453164	-0.765552	-0.529207	-1.57855	-0.0834372	1.18041546256509	-0.583765	-0.580448	Cluster1
Pro_2853	1.57756360477266	-0.292424	-0.544699	-0.38556	2.2694868797521	0.280135357842614	-0.962809	-0.75827	0.209952560005127	0.138785094448563	-0.687639	-0.844522	Cluster1
Pro_2632	0.437009843750637	-0.278063	-0.408545	-0.548009	0.428061624678589	-0.389258	-0.781721	-0.909097	0.336137138063865	-0.617364	-0.0956168	2.8264655631758	Cluster1
Pro_2539	1.48556128833366	0.619347965083785	-0.482549	-1.08608	1.55228992085089	0.133411779182755	-1.08608	-1.08608	0.616057354029092	0.74073938829327	-0.320529	-1.08608	Cluster1
Pro_913	0.832271364803074	-0.372478	-0.622323	-0.818264	1.8062147127647	0.430819701436835	1.33886753427895	-1.37108	0.0879488509174567	-0.19623	0.255333218554191	-1.37108	Cluster1
Pro_4439	0.754637397424022	-0.278187	0.158667546054271	-1.42394	2.12856177989317	-0.23847	0.584592925587077	-1.42394	0.602522793920917	0.245160923810723	-0.945076	-0.164538	Cluster1
Pro_2275	1.41170893511511	-0.0332718	-0.90796	-0.340391	1.42751039016174	-0.4182	-0.993574	-0.0249842	0.869819997025952	1.1663811645736	-0.619292	-1.53775	Cluster1
Pro_4729	0.943845137876051	-0.810593	-0.488303	-0.702204	2.10696626112221	0.679823248917417	-0.0638698	-0.898559	0.695898934364817	-0.160286	-1.55941	0.256689489471582	Cluster1
Pro_137	0.279872086273688	-0.654423	-0.654423	-0.654423	2.06210877463167	-0.596971	-0.482019	-0.654423	0.104606547267079	2.01430944412923	-0.442059	-0.322158	Cluster1
Pro_1305	1.18600255166206	0.628277110267424	-0.243785	-1.60851	1.60318187763358	-0.061799	-0.135888	-1.44252	0.921622252114271	0.393435251640085	-0.390232	-0.849787	Cluster1
Pro_1218	1.18555601284182	0.684217872234931	-0.753733	-0.637394	1.85122458309047	0.290592864640057	-1.2177	-1.12172	0.835924620277799	0.325553053503416	-0.556638	-0.885884	Cluster1
Pro_1308	2.09094729723797	-0.290399	-0.420715	-1.04392	1.37760658893565	-0.262248	-0.764212	-0.780584	0.892741363376916	0.588510225647151	-0.620688	-0.767045	Cluster1
Pro_552	0.985899140627869	-0.337996	0.352810255501113	-2.33615	0.48632957278949	-0.476896	0.011640009373645	-0.574121	-0.316157	0.181314845872515	0.187588447834375	1.83574269654351	Cluster1
Pro_4684	2.44641269348418	-0.264354	-0.563969	-0.339912	0.860068111314404	-0.196172	-0.714327	-0.605103	0.929797624860764	0.368798471068356	-1.03427	-0.886966	Cluster1
Pro_4110	2.1131010004994	0.218497804474488	0.656608780260867	-1.20765	0.367166361535421	-0.58234	-0.991721	-1.56749	0.559439949957101	0.489952468353174	0.22565429465945	-0.281214	Cluster1
Pro_2232	1.65168670147258	0.446697168635471	-0.00165486	-0.765009	0.965423401631709	-0.990636	-1.083	-0.413881	1.11731270263944	1.0076878833678	-1.18451	-0.750116	Cluster1
Pro_1480	2.70049539124341	0.103609197503416	-0.71005	-0.71005	0.961135227134455	0.164587528342948	-0.66051	-0.71005	0.175056214878933	-0.102582	-0.50159	-0.71005	Cluster1
Pro_738	1.41495486731257	0.0936428210211727	-0.428977	-0.869152	0.703756218503216	-0.475156	-0.895178	-0.514743	1.82984486352269	1.04476104936268	-0.879975	-1.02378	Cluster1
Pro_4235	1.13826546440534	-0.0583747	-0.5133	-1.04973	1.86865458409552	0.449509148068134	-1.04593	-1.0243	1.00593810272804	0.665744686966053	-0.64212	-0.794364	Cluster1
Pro_3743	2.3105359438048	0.537962195800312	0.210468038060544	-1.44523	0.803441568710344	-0.713659	-0.45021	-1.06608	0.0626196411751381	-0.364758	0.60582766412922	-0.490921	Cluster1
Pro_4238	0.118402202974813	-0.23182	-0.445259	-1.0317	2.70984385051306	-0.0298871	-0.430395	-0.892276	0.839833914533376	0.356024813275672	-0.325652	-0.63712	Cluster1
Pro_1510	1.42713408079801	1.26258405941902	0.226873965120114	-0.00572519	1.80402074817712	-0.122988	-0.335206	-0.821372	-0.810458	-0.473855	-0.893524	-1.25749	Cluster1
Pro_4346	1.94236305858744	0.322390104679872	-0.470779	-1.49328	1.25163874840175	-0.163339	-0.449429	-1.16113	-0.369465	1.08976202256184	-0.0495722	-0.449162	Cluster1
Pro_2559	1.09437975928211	-0.234061	0.23337123655085	-1.21974	0.949382988062889	-0.139897	-0.822752	-1.21974	1.24465418486345	-0.818016	1.57677690243733	-0.644362	Cluster1
Pro_1019	1.40444	0.198388502932135	-0.811926	0.236516913941354	0.526892785467333	-0.756422	-1.00429	-1.015	1.22761960057009	1.59618487039236	-0.650056	-0.952356	Cluster1
Pro_1299	1.8360495817113	-0.51542	-0.847479	-0.663107	0.616517459753934	-0.166556	-0.763066	-0.734901	1.36677815762304	-0.316032	1.25327741946107	-1.06606	Cluster1
Pro_1388	0.620467365159574	-0.185762	-0.0884837	-1.14064	0.91285688258245	-1.14064	-0.762144	-1.14064	1.88188218197346	1.08093	0.502965964826507	-0.540778	Cluster1
Pro_142	0.21924910116781	-0.568358	-0.737409	-0.738071	1.09207892155496	-0.77437	-0.782455	0.718814893802903	1.33922	-0.846624	-0.789179	1.86710444804303	Cluster1
Pro_621	0.0445271104856893	0.0325953129575361	-0.508688	-0.372592	0.531199260265135	-0.63577	-1.02257	-1.0308	0.817295011546245	2.64615142668475	-0.317874	-0.183476	Cluster1
Pro_526	1.21598732499493	0.464996518203383	-0.128861	-1.1621	2.00341032228803	-1.42834	-0.0297192	0.604205038348026	-0.0542082	-0.674849	0.199503593891107	-1.01002	Cluster1
Pro_504	2.75325136463157	-0.629344	-0.0967453	-0.913236	0.593383859576543	-0.861622	0.0431462688370488	-0.624	-0.170594	-0.652596	0.483595840837972	0.0747608109191675	Cluster1
Pro_4259	2.47293094084728	1.45026427589474	0.263033017505624	-0.750476	-0.0726109	-0.24564	-0.105291	-0.933043	-0.48833	-0.430832	-0.351102	-0.808902	Cluster1
Pro_1693	0.894066503281048	0.691924041718226	-0.86742	-0.838426	2.44340027249781	0.399305336879186	-0.432945	-0.537753	-0.0558644	0.0754351988766384	-0.683464	-1.08826	Cluster1
Pro_1121	0.470940622241862	-0.0863089	-0.46773	-0.570067	2.2491316743181	0.162039275569852	-0.869742	-1.10939	0.944463951601609	-0.498973	-1.10939	0.88501725796305	Cluster1
Pro_3671	1.79336783296959	0.608078724250067	-0.46788	-1.05643	1.67046502252607	0.26174468910365	-0.790264	-1.05643	0.535427475819045	0.0401909155946489	-0.705298	-0.832965	Cluster1
Pro_2195	0.232758913468697	-0.685919	-0.961453	-1.03677	2.17185176251776	-1.03677	-0.663649	0.762464869559809	0.974441165139737	0.760815482143857	-0.256762	-0.261002	Cluster1
Pro_2903	0.673146686984962	0.125472538347561	-0.154487	-0.866601	2.26978643550241	-0.102417	-0.691607	-1.14516	0.892271591866038	0.722870101853026	-0.879038	-0.844234	Cluster1
Pro_3101	1.33411034726203	0.964288848352587	0.462252322113011	-0.704843	1.18666094888565	0.146981636180038	-1.05356	-0.954068	0.626330861565297	0.569288580518301	-1.503	-1.07444	Cluster1
Pro_4073	1.78722273794153	1.58329	0.264439075646757	-0.854347	0.412147403364422	-0.793455	-0.557442	-0.977834	0.539910897107394	0.526154610918971	-0.934314	-0.995774	Cluster1
Pro_4397	1.46713555605272	0.675205528689607	-0.672412	-0.243647	1.97058767685462	0.826563443285484	-0.212531	-0.222609	-0.897073	-0.897073	-0.897073	-0.897073	Cluster1
Pro_4650	0.645918557664766	-0.577065	-0.0229978	-1.48267	2.6312678647094	-0.042004	-0.16199	-0.241304	0.387636604695979	0.112226581661052	-0.402853	-0.846168	Cluster1
Pro_2557	2.58161162796535	1.03867451235687	-0.699895	-0.237784	0.452354168153367	-0.357661	-0.934617	-1.02999	-0.274533	0.162628249728316	-0.569183	-0.131604	Cluster1
Pro_3131	1.25855040265706	0.497869362648675	-0.268827	-0.916332	1.31855886055769	0.245908580047094	-0.863243	-1.05098	1.33867645944953	0.60908662354743	-0.87071	-1.29855	Cluster1
Pro_329	1.37466223511825	1.02652549529681	-0.424064	-0.40212	1.43287331737955	-1.30134	-0.897406	-0.495812	0.505247627583736	1.00199738159865	-0.891073	-0.929491	Cluster1
Pro_508	1.4423721951074	-0.456369	0.637554015676348	-1.68182	0.755421934836446	-0.631028	0.425202065455448	-0.338169	0.480724995827319	-1.68182	1.07332009885176	-0.0253871	Cluster1
Pro_452	1.15545527099142	-0.84255	-0.546891	-1.02924	0.683230157287699	-0.653577	-0.54365	-1.02924	-0.464885	0.102924008054313	1.3588127281972	1.80960665474569	Cluster1
Pro_335	0.615873094872321	-0.425411	0.365353495540421	-1.34067	0.866939053925811	0.218254318394312	0.31588539908995	-1.34067	0.666340035592943	1.83797766765733	-0.439211	-1.34067	Cluster1
Pro_12	-0.257166	-0.858124	-0.772752	-1.15412	1.33616603608028	-1.00519	0.803923769823851	-0.97418	0.870617600424857	0.758768545043296	1.56404574302094	-0.311987	Cluster1
Pro_3185	1.97468201264565	0.769965217822775	-0.253559	-0.403196	1.26964072174663	-0.0569148	-0.797193	-1.4768	0.362897203036671	0.378261265141726	-0.806629	-0.961154	Cluster1
Pro_4732	1.18688058180789	0.302820900221696	-0.534551	-0.602046	1.88903169275869	0.395299122905693	-0.902079	-0.991758	0.506174392998543	0.887876250210381	-1.0747	-1.06294	Cluster1
Pro_1602	-0.0915976	-0.327511	-0.583191	-0.684454	-0.0341572	-0.943156	-0.455666	-0.730503	-0.0891454	-0.156363	1.93873834376859	2.15700674528854	Cluster1
Pro_3663	0.682574673934963	0.119330923280985	-0.367036	-1.04682	1.97163924358718	-0.301074	-1.04682	-0.583199	1.18443594062144	1.01768727404273	-0.583902	-1.04682	Cluster1
Pro_2377	2.4746750419205	-0.672167	-0.93496	-0.293276	1.20495040962734	-0.260839	-0.649327	-0.93496	-0.165547	-0.424838	-0.00729937	0.663587665457462	Cluster1
Pro_3971	2.23326966525634	-0.297384	-0.530073	-0.314151	1.91901108716333	-0.467197	-0.618039	-0.637306	0.0767101769043631	-0.0669786	-0.686344	-0.611518	Cluster1
Pro_3615	1.25775775146313	0.297583770686223	-0.650552	-1.2372	1.26958362858819	0.156929264112403	-1.02515	-0.830022	1.5649139328804	0.665504379682822	-0.616503	-0.852853	Cluster1
Pro_3970	1.68099082257219	0.535456246683227	0.736759886035421	-1.45822	0.913492822436764	-1.04545	-0.352194	-1.45822	0.727793210190239	0.259677173532785	0.115643611350388	-0.655739	Cluster1
Pro_3216	1.15396607622679	-0.0151399	-0.12833	-1.04155	1.81635099384206	-0.119528	-0.999661	-0.731503	0.199542213822411	1.49594648054825	-0.577638	-1.05245	Cluster1
Pro_4066	1.64893071446126	0.407946913265884	-0.811088	-1.02944	1.65280322560653	0.245911561843324	-0.423027	-1.02944	0.6438066819304	0.514768502093453	-0.791721	-1.02944	Cluster1
Pro_861	2.62060997289453	-0.401315	-0.256073	0.262146594212851	0.568001212548853	-0.191102	-0.72659	-1.18639	-0.0688044	-0.649037	-0.732744	0.761293821599472	Cluster1
Pro_610	0.682833281053139	1.13145281615507	-0.37633	-0.415961	0.0141854131098799	2.11417609922756	-0.429392	-0.947748	0.592550133985864	0.0651218943263898	-1.02	-1.41088	Cluster2
Pro_609	0.590030237953417	0.741711710745124	-0.519823	-1.33964	0.529862744880964	1.61524109088915	-0.776801	-1.33964	0.785175242060879	1.03971967920595	-0.369127	-0.956711	Cluster2
Pro_3872	-0.22563	3.09391226675215	0.146066373849842	-0.639827	-0.205058	-0.00950217	-0.284164	-0.484756	-0.119578	-0.291941	-0.556646	-0.422876	Cluster2
Pro_2185	0.448069842516925	1.46485294192068	0.0499594495052505	-1.31664	-0.284434	-0.642062	-0.115452	-1.31664	1.57749014538855	1.16511715337752	-0.12738	-0.90289	Cluster2
Pro_967	0.637514762114791	1.4656042014564	-0.392522	-1.24386	0.170466690190018	1.72117507110951	-0.6765	-1.24386	-0.399397	0.0773562714592245	-0.945623	0.829635358061625	Cluster2
Pro_4757	0.593692890255839	1.3071714666429	-0.449154	-0.438965	0.840393733443209	1.85082142495349	-1.18429	-0.830759	0.0912400287253524	0.305023845838918	-0.893333	-1.19184	Cluster2
Pro_4089	0.129950088099388	1.13233504393277	-0.691089	-1.52859	-1.04258	0.939965427890947	-1.12239	-0.67555	1.24208753076546	0.945571779361597	-0.183787	0.854074781006772	Cluster2
Pro_3015	0.504938566449914	0.774724723274017	-1.0545	-1.12634	-0.452271	1.20642064586048	-0.968556	-1.12634	-0.154213	1.41346251423406	1.32590420020832	-0.343232	Cluster2
Pro_4760	-0.989299	1.84878596387418	-0.664516	-0.420998	0.213066110852051	0.665192946435759	-0.550746	-0.525274	0.952081153717629	0.441300183157352	0.808664591030577	-1.77826	Cluster2
Pro_4216	0.431828358711515	0.636847382971184	-0.917094	-1.085	0.747017635432784	1.87323660762015	-0.610072	-1.085	1.06687624043021	0.56140029991206	-0.748622	-0.871421	Cluster2
Pro_1166	-0.934883	2.16566853682463	0.732831815502229	1.23835864088492	-0.897576	-0.400016	-0.693479	-0.778627	-0.954735	0.109696572388487	-0.18332	0.596080205643247	Cluster2
Pro_102	-0.48595	1.20851899424387	-0.743793	-0.674699	0.519229917845959	1.93356983742925	-0.966566	-1.01103	1.17471739972627	0.332052746857711	-0.723602	-0.562454	Cluster2
Pro_215	0.319315304021787	1.36159781384071	-0.815223	-0.694187	0.501179388308584	1.71096366990789	-0.935912	-0.711142	1.36135060625682	-0.725942	-0.7752	-0.596801	Cluster2
Pro_1902	0.215069433196175	1.6461274591261	-0.547244	-1.78457	-0.190267	1.94187389905019	-0.228174	-0.160303	-0.586101	0.115628682047555	0.252154657336853	-0.674194	Cluster2
Pro_1816	-0.163253	2.64240211238531	-0.0576614	0.330559609742463	-0.473374	0.89376768731415	-0.859177	-0.676403	-0.0502699	-1.26518	-0.110771	-0.210635	Cluster2
Pro_2782	0.323555449917094	1.32664337854795	-0.0853991	-1.25906	-0.575977	1.71556630849098	-0.650573	-1.25906	0.687510036698236	0.973510103190787	-0.350419	-0.84629	Cluster2
Pro_3354	0.796962880238297	1.02921059625887	-0.785105	-1.09795	0.654160962433165	1.7022111225654	-0.830336	-1.22975	0.606844810410599	0.660004403095007	-0.657635	-0.848626	Cluster2
Pro_3327	0.691856069334206	1.6986646630029	-0.707037	-0.774097	0.0602463188324642	2.03140305536095	-0.774097	-0.774097	0.0980001392109076	-0.00264675	-0.774097	-0.774097	Cluster2
Pro_3038	0.772620386423149	1.48167642978645	-0.715736	-0.720045	-0.0824114	2.23906571728109	-0.572504	-0.891268	-0.298134	-0.508544	0.11604527606862	-0.820765	Cluster2
Pro_2719	-1.00491	1.53305449982382	0.621293441518601	-0.174039	-1.55085	1.6144938111487	-0.182202	-0.542535	-0.941216	-0.0256408	-0.30017	0.952723268647308	Cluster2
Pro_1076	1.29245553584028	1.61009281526298	-0.38724	0.857128465845062	-0.717932	-0.0377198	-0.846296	-1.39694	0.71048678339487	0.669869629000947	-0.579954	-1.17395	Cluster2
Pro_351	0.850358779634638	1.68570747459066	-0.666869	-0.365046	0.106758832053158	1.20056804174859	-0.610182	0.909882671958299	0.182781750118028	-0.504053	-1.283	-1.50691	Cluster2
Pro_1552	-0.266897	2.4813658388167	-0.401609	-0.923338	-0.485631	0.853364684493885	-0.424898	-0.923338	0.945795651462023	0.356417663230355	-0.657965	-0.553268	Cluster2
Pro_3889	0.643216501473637	1.59841002026501	-0.243472	-1.54726	-1.09702	1.01803643264313	-0.696288	-0.477847	0.727659607926498	1.07800560003661	-0.0380258	-0.96541	Cluster2
Pro_2939	0.250031068991545	1.89814864352563	-0.401372	-1.41457	0.357411197493206	1.17475641497643	-1.43379	-0.206598	-0.0514571	-0.0229802	-0.955646	0.80606587824729	Cluster2
Pro_3060	0.888845734753775	1.04820157003618	-0.236816	-1.22271	0.62070445697154	2.05348925890559	-0.433129	-1.22271	0.152797339681559	-0.0997098	-0.62875	-0.920208	Cluster2
Pro_3563	0.543205422829435	0.954118551208884	-0.533798	-1.1878	-0.132122	1.43492769289717	-0.792645	-1.1878	1.15430286876622	1.21587004482919	-0.516758	-0.951503	Cluster2
Pro_3918	-0.327076	2.4624	1.05787806651396	-0.00609628	-0.841912	0.268275427956198	-0.280086	-0.705552	-1.01633	-1.03527	-0.0699961	0.493770178841253	Cluster2
Pro_43	-0.21919	1.0956138752522	-0.285615	-1.07062	-0.573551	2.15574739725212	-0.752303	-1.05652	1.14499654295103	0.338985154417537	-0.126883	-0.650668	Cluster2
Pro_4201	0.219810522670653	0.888116170612811	-0.939192	0.00109879649910953	-0.670275	2.31894581954024	-1.00056	0.836570456368174	-0.82676	0.282981783557662	-0.98701	-0.12373	Cluster2
Pro_2144	-0.533414	0.924613927813996	-0.538506	-0.771872	0.137035409239725	2.79549875133093	-0.366683	-0.406925	0.0201277551552924	0.00636140921499524	-0.493435	-0.772802	Cluster2
Pro_3376	0.178487367815275	0.615909291140222	-0.686532	-0.906588	1.06166039646528	2.07089353377072	-0.851282	-0.906588	0.651063599701944	0.559552411671033	-0.879989	-0.906588	Cluster2
Pro_3473	0.561576373302561	1.21271260286124	-0.414831	-1.18018	0.512502835162725	1.70788580657007	-0.761285	-1.17031	0.500802442057665	0.808467497303405	-0.753685	-1.02366	Cluster2
Pro_4337	-0.0774097	2.1302588631445	0.237123935465745	-0.279208	-0.359482	1.86376230824723	0.0425639279272048	-0.425392	-0.544778	-0.791452	-0.90913	-0.886858	Cluster2
Pro_2835	0.816698089660708	0.855340918556796	-1.10623	-1.10623	0.900354973516491	1.24143458945865	-1.10623	0.670549806138289	0.781662061172244	0.2650940512511	-1.10623	-1.10623	Cluster2
Pro_2881	0.25308355192199	1.12886316709154	-0.73048	-0.442237	0.252277251246529	1.5789886352915	-1.46234	-0.493683	1.40302906868333	0.387344827661432	-0.695164	-1.17968	Cluster2
Pro_2353	0.936754610242578	1.25870479910354	-0.527576	-1.24639	0.498336530210451	1.84216875541851	-0.340504	-1.20814	-0.140676	0.415700068752203	-0.437085	-1.05129	Cluster2
Pro_4340	0.839396062113463	0.90624502763822	-0.768316	-1.0306	0.286534715840104	1.97926909071238	-0.856392	-1.0306	0.469991190595127	0.765634690718354	-0.760177	-0.800984	Cluster2
Pro_355	-0.432631	0.0804326705254627	-0.68653	-0.641708	-0.637447	3.01406224661744	0.152190959992652	-0.382334	-0.0828595	-0.283267	-0.342273	0.242363821586852	Cluster2
Pro_2038	-0.570134	1.98758061181409	0.608072032532565	1.50342991338443	-0.958807	-0.216947	-1.41122	-1.05458	0.0169243997537268	-0.0621568	0.141209584364992	0.0166251979755467	Cluster2
Pro_298	0.225151012277606	1.06091222856246	-0.780054	-1.34076	0.0479141795254688	1.77412504401718	-0.592158	0.7431657145944	0.314067116881654	0.799297483631092	-0.910905	-1.34076	Cluster2
Pro_3785	1.29082658577455	1.65060466876856	0.752792481477688	-0.336631	-0.584721	0.578608275167452	-1.13566	-1.43387	0.325898157434621	0.510209669567928	-0.468969	-1.14909	Cluster2
Pro_1059	0.315355773522424	0.493277118811322	-0.899991	-0.899991	0.871735606355814	2.34166603304463	-0.689011	-0.899991	0.421893946998816	0.427119584591304	-0.582074	-0.899991	Cluster2
Pro_1060	0.860729992999425	1.14538857867996	-0.804801	-0.462699	0.142793671622164	1.06313968988943	-0.7245	-0.735534	0.865886365427683	1.24368163596775	-1.61932	-0.974767	Cluster2
Pro_3818	-0.26791	0.137351769188073	-0.69347	-0.965479	-0.391284	0.708271339967717	-0.406963	0.355352054942984	-0.587353	-0.372482	-0.336133	2.82009780060903	Cluster2
Pro_2431	0.773191595108701	0.764202262728264	-0.436412	-1.40588	0.632708315134929	1.8350341933197	-1.13166	-1.48681	0.4529218555405	0.273132485011204	-0.330159	0.0597219298366069	Cluster2
Pro_1859	-1.13936	2.31643154483906	-0.062622	0.707149821509205	-0.948681	1.27069885373404	-0.460567	-0.733496	-0.659204	-0.0951557	0.131045039746127	-0.326238	Cluster2
Pro_2518	-0.358102	2.77321238955825	-0.394857	-0.334923	-0.434438	1.25094598851077	-0.412147	-0.510529	-0.133018	-0.575668	-0.413897	-0.456581	Cluster2
Pro_544	-0.124423	1.6386685526911	0.768233526871344	0.473467116715153	0.59728970507304	0.661185541207255	-0.20583	0.645283667473595	-1.27456	-1.91092	-0.909612	-0.358778	Cluster2
Pro_2242	0.820375413833182	0.9366012960169	-0.119391	-1.14215	0.473716969160972	1.37203278043141	-0.705796	-1.14215	0.960477287527824	0.830600174715508	-1.14215	-1.14215	Cluster2
Pro_369	1.85221037746648	1.87898214421188	-0.884634	-0.974492	-0.113995	0.584642957706342	-0.974492	-0.703431	0.123892587126661	-0.0207903	-0.0703654	-0.697528	Cluster2
Pro_1278	-0.172208	1.41942214096812	-0.0540972	-0.522755	-0.164492	2.46107	-0.432757	-0.610405	0.414115259026636	-0.863172	-0.611546	-0.863172	Cluster2
Pro_3206	0.255754078868748	0.566138950918092	-0.82112	-1.15675	0.402092890503798	1.64377658924534	-0.678127	-1.15675	1.3579210077937	1.02165695264609	-0.609141	-0.825445	Cluster2
Pro_910	0.586799875776226	0.890949868249009	-0.872871	-0.872871	0.353882164940964	2.27201416740954	-0.599495	-0.872871	0.296476056780627	0.563725358587315	-0.872871	-0.872871	Cluster2
Pro_1516	0.223800128381621	0.332090719939026	-0.601151	-0.376746	0.112199912601947	2.98339870671997	-0.554018	-0.391826	-0.224429	-0.178841	-0.622771	-0.701706	Cluster2
Pro_3210	0.274328070488005	1.07479770916068	-0.311668	-0.964669	0.26074562380511	2.4237224555753	-1.09202	-0.744303	0.404406445521994	-0.0011098	-0.74142	-0.582811	Cluster2
Pro_3302	1.05816840377593	1.0834067025284	-0.700328	-1.06964	-0.0939255	0.924685082452973	-0.938027	-1.06964	1.51451623138271	0.82328708161033	-0.628066	-0.904445	Cluster2
Pro_943	-0.618048	0.281076745640751	-0.301956	-0.721238	-0.26327	2.91463933758537	-0.148516	-0.47178	0.397732531098871	0.265433432550368	-0.661516	-0.672558	Cluster2
Pro_1587	0.598839345074149	0.767479849055735	-0.515764	-1.24815	0.327056546665956	1.7735208862631	-0.444701	-1.47985	0.749261135373119	0.906365903387873	-0.419319	-1.01474	Cluster2
Pro_4431	0.0280363899509119	1.35413547939153	-0.0909094	-1.1312	-0.300204	1.94911336018274	-0.336618	-1.1312	0.968982684051304	0.335388662093594	-0.514319	-1.1312	Cluster2
Pro_1270	-1.23562	0.737396923524955	0.496629516456911	-0.746388	-1.06892	1.35267515326951	-0.659774	-1.34372	1.11236861177268	1.28255181910345	0.15386504941315	-0.0810659	Cluster2
Pro_1676	-1.66037	1.98863349884512	-0.152684	0.922302613477584	-0.856461	0.641825545409999	-0.290058	-0.100887	-1.00316	0.625559832367435	0.563349322793793	-0.678048	Cluster2
Pro_2975	-0.491864	0.21854815813942	-0.0564973	-0.252678	-0.868555	0.53018878621003	-0.895815	-0.674549	2.86804860787931	-0.340704	0.044570129408219	-0.080694	Cluster2
Pro_1014	-0.661472	2.00210998485244	-0.718825	-1.84168	-0.308476	0.990862834842275	-0.861456	-0.0681123	0.215915461680172	0.51300401493118	0.715182864135345	0.0229453549394858	Cluster2
Pro_1592	0.123448284987388	0.644939691558696	-0.680244	-0.775491	0.963178819728869	2.1865115444774	-0.958226	-0.643822	0.97961096005056	-0.118628	-0.796082	-0.925197	Cluster2
Pro_1272	0.358683566631727	1.94311675249287	-0.337664	-1.1736	-0.0670453	0.748053208670142	-0.738618	-1.21004	1.48565247171261	-0.235026	0.0974438636063489	-0.870963	Cluster2
Pro_4815	0.84207493683646	1.98629323037374	0.0560726554093166	-1.53079	-0.0414155	0.0523803200682424	-0.295341	-1.48001	0.537834188530959	0.826032550001959	-0.0950242	-0.858107	Cluster2
Pro_1210	0.683507436476869	1.3421712412358	-1.36739	0.033685494612957	-0.362623	1.41851318403644	-1.30033	0.133612452815867	1.19118351918412	0.00791638985586352	-0.842706	-0.937539	Cluster2
Pro_4483	0.550722812406011	0.780889694532355	-0.696234	-1.05439	0.717870448998168	1.99315007107379	-0.879508	-1.05439	0.671262534515051	0.58424493741957	-0.698738	-0.914877	Cluster2
Pro_925	1.23063692657889	1.6087774176315	0.614872175032615	-0.125933	0.457634771037112	0.628441856384389	-0.241678	-1.59163	-1.01809	-0.202571	0.127361107891346	-1.48782	Cluster2
Pro_1806	-0.306845	0.339999241213988	-0.797002	-0.797002	-0.215504	-0.0567955	-0.409624	-0.797002	-0.407886	1.81537681643132	2.20772599541954	-0.575442	Cluster2
Pro_3978	-0.963879	1.63976266571141	-1.45975	-0.655672	-1.02975	0.129016039520668	-0.872001	-0.0333952	0.497529588053745	0.574645405827891	1.23343194572035	0.940057633103226	Cluster2
Pro_2872	-0.122665	0.402964013471856	-0.903686	-0.762343	0.661355846707322	2.37901219022962	-0.808781	-0.632042	0.731338939371238	0.664757857192086	-0.778537	-0.831374	Cluster2
Pro_4171	0.153322458535085	2.55941202803633	-0.930698	-0.930698	0.126076499672204	0.590586014422604	-0.405136	-0.185662	0.383317156201149	0.500878204648691	-0.930698	-0.930698	Cluster2
Pro_1129	-0.13005	0.09070400935885	-0.370532	-0.668473	0.849467466569188	2.60348645527422	-1.63753	-0.0809576	-0.113128	-0.0724227	-0.427834	-0.0427293	Cluster2
Pro_3534	0.804066458856343	1.1781401427813	-0.925841	-0.830934	0.218951749109484	2.0920563506988	-0.729083	-0.834608	0.257776480903436	0.477559615709449	-0.777332	-0.930754	Cluster2
Pro_2089	0.852422099689403	2.53162162936899	-0.145181	-0.202327	0.0444276155660289	0.74920377307842	-0.942545	-0.526869	-0.368092	-0.343214	-1.30398	-0.345471	Cluster2
Pro_3535	0.611864294487778	1.05972223999723	-0.373902	-0.895839	0.741654856228837	2.05160198037826	-0.807629	-1.01062	0.540498554246371	-0.052326	-0.716292	-1.14873	Cluster2
Pro_3721	0.465059524414183	0.524012166911383	-0.729197	-0.664736	0.284628479513236	2.18324331590807	-0.864045	-1.19652	0.848445959773862	0.719904123696371	-0.647723	-0.923074	Cluster2
Pro_3727	-0.223731	2.03919199041938	-0.245111	-1.00613	-0.45496	0.27942027281101	-0.267286	-1.00613	1.64501827029578	0.671500928404825	-0.425669	-1.00613	Cluster2
Pro_6	-0.488973	2.66262487531645	0.057931675515018	0.259846943581453	-0.617073	1.15192016559531	-0.282976	-0.115198	-0.837332	-0.73286	-0.500539	-0.557373	Cluster2
Pro_755	0.0581958722594138	0.336535463032165	-0.551558	-0.545096	-0.529911	0.317370725436011	-0.479394	-0.547551	-0.378909	0.0692056820323826	2.95431730195394	-0.703206	Cluster2
Pro_3091	0.432680744385375	2.10534982453092	-0.383613	-1.2322	0.143489223174441	0.641235626419537	-0.852466	-0.0409871	0.36455750410361	1.00226301251148	-0.948109	-1.2322	Cluster2
Pro_2899	0.953252320372782	1.9718154092187	-0.492904	-0.701828	0.0059741936211226	1.19506287169334	-1.10997	-1.37444	0.39670789008748	0.16563896293975	-0.16981	-0.839499	Cluster2
Pro_2992	0.480184819445686	0.781415819231495	-0.891227	-1.308	-0.52787	1.22466550186103	-0.197254	-1.308	0.782744228791369	0.647460592083899	-1.07569	1.39156362959554	Cluster2
Pro_3433	-0.121048	2.71811342693632	-0.853246	-0.853246	-0.104947	0.209779867488589	-0.853246	-0.125499	-0.22324	0.491994411828103	-0.853246	0.567828202475145	Cluster2
Pro_3973	-0.27648	0.419037282205583	-0.565701	-1.05827	0.035556738005019	0.84272929479198	-0.616374	-1.05827	1.60206834207686	1.91826451175631	-0.423335	-0.819227	Cluster2
Pro_2282	0.499296709460764	2.16657320680676	-0.0322397	-1.74634	-0.22956	0.520280790467469	-0.780139	-0.619476	0.66954103784235	0.729921213951547	-0.501116	-0.676745	Cluster2
Pro_2083	0.286883557762902	1.70646571805438	-0.0379016	-1.37917	0.303839899535148	0.970242337965742	-1.06469	-0.955388	0.633251444083638	0.755291747145647	0.199248012930017	-1.41808	Cluster2
Pro_303	-0.29267	-1.1175	-0.220716	1.75438369562653	-0.0731217	0.391451457584104	-0.664533	0.602135762858892	1.28549296755512	-1.94034	-0.108127	0.383544109751867	Cluster3
Pro_60	-0.72372	-0.697484	-0.656614	2.52286998917999	-0.722848	-0.438494	0.256756735053135	1.40892454692202	-0.181372	-0.558098	0.0704662036397271	-0.280388	Cluster3
Pro_1135	0.202354769312034	0.62166982759533	0.519499371711877	1.8700343035352	-0.855042	-1.08631	-0.498987	1.13061853233163	0.755547614890386	-1.03196	-1.26492	-0.36251	Cluster3
Pro_3781	-1.23544	-1.02252	0.509415257493845	1.11404945432737	-0.561814	-0.46451	0.488698833472064	1.26919225220669	-0.71049	-0.704398	1.81587778050028	-0.498062	Cluster3
Pro_1543	-1.19258	-1.53236	0.358409335746171	1.49251609350681	-1.4062	0.0342015791868661	-0.239733	0.893749986985803	0.950592608311546	0.923104185091032	0.207948984957694	-0.489655	Cluster3
Pro_2479	-0.382584	-1.05259	0.0412502784448363	1.93348266871196	-0.749797	-1.22577	-0.161101	1.13995173212723	0.521647422793799	-1.18867	0.17573455055888	0.948443710471255	Cluster3
Pro_1568	-0.56684	-0.188677	0.254139624550531	2.39931632498029	-0.406582	-1.16859	-0.724087	0.403286313725451	0.159564181336935	-0.697183	1.2549804815128	-0.719328	Cluster3
Pro_805	-0.544167	-1.09174	0.152272922765166	1.90724053695965	-0.416858	-1.32289	-0.206709	0.958647685032434	0.916627138110241	-1.28347	0.315902466907718	0.615141646677909	Cluster3
Pro_2103	-1.18676	0.684276695619406	1.15668122548325	2.07024249107406	-1.18676	0.19923429920448	-0.110621	0.294097033476742	-1.18676	0.223114915934588	-0.342582	-0.614173	Cluster3
Pro_1615	-0.406353	-0.0256923	0.221930118798689	1.67650633102266	-0.492503	0.163854037580001	0.450957229029142	1.87579809750636	-0.414969	-1.39952	-0.329634	-1.32038	Cluster3
Pro_768	-0.220621	-1.00032	0.276929150368865	2.12220823819127	-0.620013	-1.11698	0.147776394161376	1.32476170128017	0.136688937870992	-1.31892	-0.154769	0.42325926217642	Cluster3
Pro_3638	-0.320955	-0.643728	0.719710913776574	1.40722619327855	-0.433603	-1.42415	0.141379428997743	1.30714566812735	0.249609360545901	-1.8919	0.48014715303396	0.409116105560248	Cluster3
Pro_3900	-0.508799	-1.1484	-0.410809	2.15209248331023	-0.470773	-0.758269	-0.527996	1.13910957458564	0.375441575669494	-1.12192	0.518071561768011	0.762251196485261	Cluster3
Pro_167	-0.0717527	-0.152266	-0.544366	1.96399969709545	-0.871041	-0.871041	-0.566628	-0.29454	-0.219195	2.13405507456283	-0.538144	0.0309184500667445	Cluster3
Pro_562	-0.775877	-0.94999	-0.312676	1.80318520775259	-0.573426	-1.15991	0.28999852596474	1.56149186513699	0.637962252799465	-1.11832	0.0604913748493049	0.537066069491657	Cluster3
Pro_294	-0.281877	-0.925053	0.107284811930718	1.81899441663691	-0.859311	-1.25301	0.140777831108358	1.40081712150836	0.101389989597974	-1.29359	0.185742010364542	0.857829828185941	Cluster3
Pro_592	-0.312471	0.222643380719696	-0.569704	2.15364550327061	0.00960492922606659	-0.745618	-1.25865	1.35737089819645	0.74546802885367	-0.675644	0.0192707761536242	-0.945919	Cluster3
Pro_2227	-0.525352	0.406539969297182	1.55448502927193	1.34023412084819	-1.86994	0.278520596469722	-0.729888	0.0550883042744876	-1.11449	0.75040698553055	0.385591776048111	-0.531191	Cluster3
Pro_3796	-0.600271	-1.12772	-0.0715313	1.49361150836313	-0.752396	-1.21981	0.152534930386333	1.49015899145813	0.811989130248659	-1.23615	0.323233981615476	0.736341976342328	Cluster3
Pro_4621	-0.282815	-1.21477	-0.481015	2.10361799797498	-0.299247	-1.20469	0.332392121853435	0.634588376783433	0.552354811770614	-1.31752	0.587861925189586	0.589243840629199	Cluster3
Pro_2323	-0.282166	-0.989784	0.0349488336423971	1.92229065908705	-0.528248	-1.18677	-0.316785	0.664041165808046	1.17999990198866	-1.35186	-0.0368792	0.891205049308941	Cluster3
Pro_2434	0.257847860966714	-0.590489	-0.239812	2.06273341685803	-0.929499	-0.406377	-0.366598	1.9670672773185	-0.783814	0.0565251770254315	-0.730674	-0.296911	Cluster3
Pro_4622	-0.239253	-0.340006	-0.478226	2.81574445613566	-0.271678	-0.826981	-0.529082	0.89761441642906	-0.161021	-0.887505	-0.0700797	0.090474212292341	Cluster3
Pro_2147	0.0494531161307019	-0.22574	-0.485307	2.29738658675917	-0.31234	-1.03639	-0.522534	1.80382114218585	-0.142894	-0.375261	-0.420398	-0.6298	Cluster3
Pro_3065	-0.0159733	-0.0798355	-0.865059	2.78319809360426	-0.0300863	0.21038719503612	-0.871304	0.522500958718369	-0.00226741	0.0238330459388662	-0.744259	-0.931135	Cluster3
Pro_3826	-0.409586	-1.03382	-0.170982	2.02323652648767	-0.169179	-1.47596	-0.25836	0.652899366523645	0.914495109856533	-1.19314	0.39725835278871	0.723138555277784	Cluster3
Pro_2738	-1.08343	-0.1875	0.403980904826147	0.234773149829783	-1.56565	0.435727793822122	-0.0604546	0.695766103392358	-0.92286	2.08523425704704	-0.806252	0.770664693005352	Cluster3
Pro_3593	-0.649958	-0.319724	1.01246972546914	0.134991807912932	-1.33105	1.8060206000169	1.03949454810548	1.01539201227333	-0.634241	-0.201751	-0.72071	-1.15094	Cluster3
Pro_2063	-0.680511	-0.522097	0.0257436710363503	1.37583905387774	-0.0557078	-1.47308	0.987747673527723	1.08353643224844	-0.85686	1.52173485556657	-0.770862	-0.635481	Cluster3
Pro_269	-0.504931	-0.831173	0.83419728702872	1.54706036768546	-1.16166	-1.36	0.146539333715369	0.443218685105847	0.401320694402407	-1.31586	0.772017236759275	1.02926853499902	Cluster3
Pro_3877	-0.506457	-0.841287	0.515519650561138	2.00373667493574	-0.224528	-1.2739	0.0789420990614182	0.848250386873061	0.0980219426092327	-1.6421	0.152085304289195	0.791710553281904	Cluster3
Pro_3696	-0.50582	0.832010415492225	0.690673607664705	1.43640857495851	-2.03108	-0.453812	0.532133399788081	0.812785821922117	-0.239136	-1.23931	-0.478622	0.643766440809029	Cluster3
Pro_2599	-0.492705	-0.774867	-0.255544	2.43742123395502	0.034473812413301	-1.1897	-0.349857	1.12119224441758	0.164114396325014	-1.09961	0.0677650685812474	0.337317146767807	Cluster3
Pro_2931	-0.411852	-0.917426	0.0830809575603636	1.93876769663893	-0.0672326	-0.917426	-0.24485	2.06301328442212	0.0492968478865845	-0.917426	-0.317288	-0.340659	Cluster3
Pro_3697	-0.873815	-0.1097	-0.305728	1.49983084081005	-1.2241	-0.37181	-1.08065	0.0400399756298329	0.684674288762371	-0.0775641	2.12319322932446	-0.304374	Cluster3
Pro_602	-0.788403	-0.247095	0.400073474737463	0.352092805752217	-1.56006	-0.986593	1.08399595067416	1.78991110158024	-0.515623	-0.968395	0.778229780063787	0.661863293157388	Cluster3
Pro_973	-0.902473	-0.224209	-0.324749	0.844800204159409	-0.794321	-0.346282	-0.303869	-0.0355468	2.8580796005387	-0.366989	-0.410283	0.00584238493212501	Cluster3
Pro_3658	-0.55006	-1.12474	0.188523675788286	1.89442223126733	-0.324666	-1.21893	-0.0884987	1.16903191224677	0.682396983190372	-1.27327	-0.200079	0.845855045442292	Cluster3
Pro_2432	-0.272501	-1.50346	-1.14606	1.88838495723788	-0.365712	0.0266948634335059	-0.679937	1.62951229854463	-0.0769245	0.646127216294831	0.150253260550404	-0.296377	Cluster3
Pro_999	-0.641568	-1.13036	0.254165509644676	1.50355427290118	-0.218317	-1.35156	-0.355223	1.23304522982076	0.543694017243235	-1.22471	0.099218592772053	1.28805622600287	Cluster3
Pro_3279	-0.884832	-0.810557	0.717229375582165	1.62988844766069	-0.168946	-1.44415	-0.212035	0.278913137526195	1.64228962920646	-1.09816	0.48161350539463	-0.131253	Cluster3
Pro_72	-0.544164	-0.996049	0.383212463905166	1.90981945000147	-0.767469	-1.08642	-0.0491799	1.36373647511448	0.221976663237713	-1.3104	0.175920019585209	0.699017318232333	Cluster3
Pro_365	-0.193429	-0.484213	-0.452229	2.15407537578516	-0.723913	-1.44776	-0.221544	0.997914172017278	0.174007760914943	-1.03693	0.197665073941752	1.03635360975948	Cluster3
Pro_4547	-0.262114	-0.123871	1.18892430135194	1.14787286374682	-0.787248	-1.52931	1.24225287416844	1.44903011492207	-0.497861	-0.91245	-0.662694	-0.252531	Cluster3
Pro_4544	0.506426351214894	0.538416977500247	0.726852696316139	1.51096322877624	0.173250749529693	-0.419355	-0.456929	0.693087201318471	-0.358556	-0.706913	0.253402942026842	-2.46065	Cluster3
Pro_33	-0.241002	-1.13122	-0.764741	1.80527135336951	0.125682426530068	-1.13122	-0.507246	1.35278662543272	0.90766169403951	-1.13122	0.162259483065688	0.552990091308656	Cluster3
Pro_3174	-0.129666	0.0707789245344945	-0.311225	2.77251767034036	-0.381414	-0.922347	-0.661271	0.660212651956575	-0.799972	0.374126798405565	-0.735594	0.0638521895556641	Cluster3
Pro_1766	-0.406797	-0.41869	0.588893806143047	1.37039825792003	-0.834471	-2.47732	0.140296046352694	0.473385823497441	0.523522102538042	-0.116768	0.131831935604736	1.02571885096885	Cluster3
Pro_4728	-0.339416	-1.13829	0.040124629596856	1.73179341635165	-0.633735	-1.41999	0.162272249197466	1.02730919749913	0.467650113427502	-1.19171	0.0935352318020566	1.20045016136645	Cluster3
Pro_4549	0.182332983416492	0.391281853105659	1.16629	0.850705944131313	-2.58157	-0.84604	-0.298978	0.482177106535054	0.0311985932100506	0.844772377736562	-0.490745	0.268571263604746	Cluster3
Pro_3488	-0.310868	-0.773757	0.403178932445812	1.93172383206079	-0.0861407	-1.76221	-0.194708	1.10937137787924	0.514491760502202	-1.2879	0.201959346143395	0.254857443970702	Cluster3
Pro_4385	-0.0551	-0.784859	-0.73763	2.30276766839513	-0.784859	-0.784859	-0.672569	1.33065568428044	-0.147094	0.901220092777942	-0.488975	-0.0787	Cluster3
Pro_3301	-1.06981	0.766179583640833	0.842301900764468	2.19236028571828	-1.07845	-1.1254	0.012186152933654	0.83026869467573	-0.618564	-0.0457546	-0.348608	-0.35671	Cluster3
Pro_4156	0.0269496577457327	-0.750949	-0.0307261	1.76633770312564	-0.685217	-0.553178	-0.837784	0.666252639337205	1.91200852875038	-1.30807	-0.0518536	-0.153772	Cluster3
Pro_2755	-0.958915	0.687147698977081	1.36039869291827	1.52089975206914	-0.930927	-1.11529	-0.153995	0.440882142701978	1.24072907871243	-0.474448	-0.958042	-0.658436	Cluster3
Pro_136	-0.493503	-0.462875	0.172213016847264	2.84652076018366	-0.663374	-0.991467	-0.184197	0.28763441043016	-0.0118463	-0.871282	0.0418633414272329	0.330311676505257	Cluster3
Pro_439	-0.486932	-0.924854	0.892479195082671	2.08088248714469	-0.649571	-1.50127	0.113897476537486	0.679030995926601	0.630879678869414	-1.08694	0.225766345880869	0.0266366754749954	Cluster3
Pro_78	-0.796919	-1.24868	-0.773946	2.04406077731672	-0.626385	0.537612629999342	-0.0527601	0.871569752094373	-0.330683	1.10551045765321	0.337890142362826	-1.06727	Cluster3
Pro_4540	-1.30862	-0.269819	1.22746080285568	1.97573070238066	-1.05328	-1.06613	0.205775115681521	0.345371433458213	0.596951343235769	-0.981659	0.0568162806049006	0.271398361557441	Cluster3
Pro_3260	-0.864148	-0.438095	0.750367373426281	2.45626466436724	-0.864148	-0.864148	-0.452363	-0.338464	0.454386741896799	-0.837305	0.147302639551568	0.850349655925387	Cluster3
Pro_1562	-0.40476	-0.667431	-0.135426	0.781852137022566	-0.280022	-0.601415	0.897138116160632	2.67981848427701	-0.409415	-0.525479	-0.667431	-0.667431	Cluster3
Pro_1673	-0.962064	-0.812393	-0.0814702	0.679727920967113	-0.761725	-1.4231	-0.457629	-0.193165	2.0746673888258	0.0537711392878759	1.02200453638856	0.861377929313451	Cluster3
Pro_1588	-0.0422457	-0.853232	-0.853232	2.40165087722199	-0.314075	-0.853232	-0.853232	0.958428593425557	0.580465569401007	-0.853232	0.383285644439869	0.298648218599852	Cluster3
Pro_3071	-0.626149	-1.19425	-0.154392	1.90167889980967	-0.349112	-1.49432	0.348089371857494	1.42185151226038	0.21725912724871	-0.721132	-0.03875	0.689230090058901	Cluster3
Pro_3170	-0.711222	-0.580045	0.482722778726391	2.20310426099245	-0.646781	-1.05633	0.709700764796631	1.18796967116499	0.15733011244243	-1.19621	-0.36128	-0.188951	Cluster3
Pro_646	-0.907169	-0.748412	-0.359741	1.95477042198288	-0.917567	-0.955544	-0.0354937	1.55408854125114	0.197335543255865	-0.881326	0.355501912703578	0.743557665267185	Cluster3
Pro_1301	-0.163433	-0.154532	-0.139159	0.12080528830388	-1.44501	0.0388897342317958	-0.157498	-0.14772	2.83714359886994	-0.842797	0.121900256952349	-0.068589	Cluster3
Pro_162	-0.593419	-1.12077	0.208504796812973	2.02390795978028	-0.397267	-1.31717	0.147820765127969	1.21986561500292	0.13502945131248	-1.18129	0.274528474495081	0.60026238672707	Cluster3
Pro_703	-0.638544	-0.968203	1.13996388872409	1.15785213017162	-0.608362	-1.70062	0.408575599298095	0.538475621955087	0.428638441273353	-1.28168	0.369491919415428	1.15440759555958	Cluster3
Pro_3408	-0.797617	-0.899294	-0.233688	1.94423008500428	-0.14818	-1.10288	-0.193202	1.27559597029655	0.175036408589502	-1.28987	0.236841187754361	1.03303217645352	Cluster3
Pro_4165	-0.987049	-0.987049	0.760662900529613	0.592739068699754	-0.987049	-0.987049	-0.07326	0.898553638511526	2.01449353536223	-0.987049	0.209089566781827	0.532967057967867	Cluster3
Pro_1443	-1.0201	-0.797793	-0.406589	1.85694278368333	-0.517533	-0.618139	-0.0932627	2.00628494744248	0.33441711358248	-0.891	-0.160135	0.30690936210678	Cluster3
Pro_3768	-0.492507	-0.882465	-0.244626	2.03300393655726	-0.01332	-1.41504	-0.221072	1.29655531122562	0.770100333413874	-1.11554	-0.153541	0.438452032715893	Cluster3
Pro_3317	-0.547623	-0.636099	0.220702976406973	1.85930958353334	-0.738282	-1.34469	-0.241879	1.06009257593692	0.686598969668048	-1.40334	0.20749539671699	0.87770784621233	Cluster3
Pro_2673	-0.478862	-0.722722	-0.411286	2.70784329043512	-0.299303	-0.722722	-0.722722	0.984339315017021	0.243218491303361	-0.722722	-0.088228	0.233165565826544	Cluster3
Pro_1978	-0.264534	-0.874596	-0.17859	2.83267884169052	-0.478753	-0.878825	-0.389425	0.580866575020828	0.153174468946159	-0.725194	-0.0371756	0.260372126257168	Cluster3
Pro_3129	-0.113561	-0.611285	0.690224719489219	2.09156519866079	-0.505169	-1.18335	0.346269375945924	1.34960616686938	-0.214474	-1.18335	-0.831807	0.165320477445915	Cluster3
Pro_955	-0.617087	-0.810281	0.7633441129974	1.08240016675766	-0.613424	-0.978755	1.18580572077622	1.71872625253336	-0.762578	-1.11696	0.654820617200777	-0.506016	Cluster3
Pro_1921	0.553167537451446	0.422326569633364	-0.0126296	1.96429775904521	0.104365923006215	-0.472204	-1.06842	1.42181830321956	-0.700922	0.0555677972302056	-1.4461	-0.821271	Cluster3
Pro_2803	-0.761915	-0.9337	0.561384626139487	1.97244696782286	-0.486718	-1.35995	0.0708534402694262	1.04593323454659	0.249560809389675	-1.25471	0.205571273386918	0.691237804199925	Cluster3
Pro_2580	-0.23204	-0.958373	0.126524405444918	2.48480054296114	-0.249802	-1.21245	-0.231714	0.732251364879197	0.240374711457413	-1.23079	0.239157422577714	0.292059425743639	Cluster3
Pro_202	-0.901889	-0.465278	0.064021581153911	2.49242998528151	-0.936928	-0.865907	0.100922499521582	1.1077655431157	0.0949469630038196	-0.918669	0.0444575947851869	0.184127122469876	Cluster3
Pro_126	-1.02653	-0.277191	1.00581022434703	1.12429758485744	-1.58925	0.364701048086305	0.303567856237586	0.903654365665104	-1.34244	-1.01204	0.826161830958377	0.719255372893645	Cluster3
Pro_4553	-0.688993	-0.393431	-0.513726	0.0365526620098199	-0.499755	-0.436701	1.60556786572828	2.47873985078341	-0.688993	-0.542681	0.0562295554794288	-0.41281	Cluster3
Pro_540	-0.57533	-1.14245	0.309574799432663	1.83489474590232	-0.630723	-1.27566	-0.0897986	0.956885792095977	0.553450593529066	-1.24583	0.304337916451311	1.00064709378857	Cluster3
Pro_2373	-0.609375	-0.759972	-0.215095	2.47611148069725	-0.759972	-0.759972	-0.147713	1.44909421480187	-0.00728792	-0.759972	0.133268338682414	-0.0391138	Cluster3
Pro_4480	-1.05868	-0.56844	0.841384838738634	0.997186812934844	-1.9079	-1.09442	0.0501871125935059	1.25426002578756	0.468429396168823	-0.370911	0.450773228076759	0.938119994503566	Cluster3
Pro_3662	-0.372786	0.360882539987958	0.328742280270629	1.93755772345077	0.179765517290663	0.221828880634444	-0.424383	0.578549546003044	1.02357707570015	-1.71304	-1.20416	-0.916539	Cluster3
Pro_3761	-0.561428	-1.01569	-0.494392	2.10602534653903	-0.272171	-1.0471	-0.254331	1.46126093715348	0.238109981646566	-1.02076	0.171325989021078	0.689154155233117	Cluster3
Pro_2898	-0.178759	-0.794491	-0.554667	1.52414737585962	-0.08882	-1.03228	-0.262825	2.30016134329018	-0.0298741	-1.03228	-0.237498	0.38719417665984	Cluster3
Pro_3093	-0.0484842	-1.09399	-0.0128643	2.29342209036358	-0.417788	-1.29951	-0.275102	1.10033565608445	0.266407189427521	-1.04327	0.0522275089856961	0.47861786532768	Cluster3
Pro_4391	-0.958798	-0.797469	-0.257325	1.97244274901417	-0.341921	-1.22946	-0.176153	1.39625031163525	0.387706145640587	-1.07069	0.582550756466576	0.492866755056618	Cluster3
Pro_1970	-1.146	-0.92984	-0.257602	-0.105729	-0.850602	-0.810573	-0.0506446	0.69302773854433	2.24109594019201	-0.538847	0.761683631163643	0.994033675018167	Cluster3
Pro_3311	-0.739002	0.358152630310905	1.80220003595492	0.159742086833055	-1.34124	-1.58691	-1.00185	0.164115737215029	0.275633770441079	0.949077448703167	0.845236529249011	0.114837535325357	Cluster3
Pro_1033	0.630618398811135	0.347820816435015	-0.128671	2.23712899507578	-0.0178373	0.491086942895637	-1.22632	0.763339417484279	-0.408452	-0.49889	-1.49405	-0.695778	Cluster3
Pro_2795	-0.343982	-1.11848	-0.0923468	2.13095044478019	-0.143713	-1.17376	-0.215855	1.08024872329773	1.03492329689158	-1.17384	-0.0926053	0.108459086932558	Cluster3
Pro_2794	-1.02324	-1.02324	0.877537221401463	1.71285927292257	-1.02324	-1.02324	0.139893603225947	1.28055693162524	0.0891427081189734	-0.827332	-0.0478981	0.868219980481197	Cluster3
Pro_241	-0.746031	-1.01366	-0.52325	1.32233372815418	0.00332597991107984	-1.15979	-0.26476	1.65896263640113	1.38903603770929	-1.08769	0.0993023949038459	0.322226884179241	Cluster3
Pro_132	-0.26171	0.273419708918675	1.82478172983344	1.19728709737535	-0.133911	0.353305280129924	0.400268786379127	0.0207290491022364	-1.33011	0.251004096128319	-0.754095	-1.84097	Cluster3
Pro_2000	-0.650484	-0.649421	-0.352265	2.37660119318585	-0.826483	-1.03	-0.294537	0.977403980146428	0.633312998710734	-0.854576	-0.0116249	0.682075797834171	Cluster3
Pro_2798	-0.333107	0.00667908695568824	-0.448145	1.80998482021018	-0.47331	-0.388301	-0.628081	2.36859941243398	-0.46069	-0.209463	-0.586853	-0.657313	Cluster3

## Sheet: HD vs K
Proteins that exhibited similar expression patterns in Heilaoya and Dulihuang presented distinct expression profiles in Kunlun 14
	H16	H20	H36	H42	D16	D20	D36	D42	K16	K20	K36	K42
Pro_687	2.60921482413326	0.0181356723362628	-0.265975	-0.574044	1.38283262513187	-0.143393	-0.259456	-0.828222	-0.337113	-0.284967	-0.511487	-0.805527	Cluster1
Pro_854	1.86763689003988	0.0796048952905402	-0.168708	-0.916693	1.02837788436763	0.0208279546400205	-0.341354	-1.78054	0.520590272421604	0.728968685096801	0.169883193505905	-1.2086	Cluster1
Pro_2691	1.63625447458407	0.292856800649906	-0.362465	-0.963357	1.16167794605967	-0.149468	-0.535659	-1.27875	1.0951154131044	0.929378220911756	-0.635212	-1.19038	Cluster1
Pro_2787	0.248448486323824	-0.139869	-0.455605	-0.342461	0.00847296040215854	-0.405495	-0.688061	-0.911144	1.61442656352431	2.37107462186185	-0.48764	-0.812149	Cluster1
Pro_3546	1.3622179424155	-0.651023	-0.161622	-1.09068	1.27669587191558	-0.0268807	-0.149519	1.56982288957446	-0.57308	-1.49196	-0.676586	0.612619210562946	Cluster1
Pro_2692	1.22329497842162	-0.388935	-0.728669	-0.835491	2.46881912871902	-0.629272	-0.740858	0.505023521924333	-0.265931	0.110450553567492	-0.852833	0.13440000851297	Cluster1
Pro_3143	0.414648695527555	-0.0466215	-0.267913	-0.480029	0.655919333661145	-0.487818	-0.462549	-0.798469	-0.382863	2.87768650538617	-0.346542	-0.675449	Cluster1
Pro_3783	1.91178962216885	-0.321881	-0.813886	-0.773757	0.533621808814656	0.015582559063305	-0.232245	-0.929524	1.21844664151199	1.25090057940609	-0.929524	-0.929524	Cluster1
Pro_4665	0.407212826723607	-0.231643	-0.716738	-1.23599	0.260006887050951	0.154312582460364	-0.522219	-0.348984	1.41220347140932	2.25027551126807	-0.418465	-1.00997	Cluster1
Pro_58	2.54828409342612	-0.354406	-0.246968	-0.810531	0.341964128039077	-0.461423	-0.810531	-0.810531	0.786745652236595	0.836383394644571	-0.208457	-0.810531	Cluster1
Pro_1567	1.05550012650905	-0.122439	-1.07505	-1.07505	1.96674168423176	0.919295022867248	-0.00486019	-1.07505	0.356021645173401	0.51196919135801	-0.382037	-1.07505	Cluster1
Pro_885	2.80774725942868	-0.761554	0.0533709519678071	-0.0661745	-0.225376	-0.227383	-0.857815	-0.112164	0.694434608631936	-0.367176	-1.02642	0.0885139692239448	Cluster1
Pro_2724	1.12253706726732	0.138734147551272	-0.69771	-0.907609	0.800590949155919	-0.239541	-0.740635	-0.907609	1.5298118626841	1.59786354015091	-0.788825	-0.907609	Cluster1
Pro_1570	0.0501639673858075	-0.817306	-0.329897	-0.15679	1.31892221856297	1.49166561918758	-0.0822574	0.864622065649585	0.340284110280739	-0.910839	-2.10243	0.33386589825945	Cluster1
Pro_1936	1.71567725370562	0.520702101513683	0.552488678489388	-0.923957	-0.143842	0.0360941782019355	-0.410827	-1.49238	1.02544822844361	0.915500924436693	-0.302523	-1.49238	Cluster1
Pro_3103	1.41746245933863	0.00948027803607592	-0.665631	-0.905482	1.9234717814776	-0.00316271	-0.905482	-0.794344	0.700558115918813	0.857452495703491	-0.728841	-0.905482	Cluster1
Pro_697	1.6495293384953	0.0760185010843632	-0.603758	-0.974046	0.795910948130169	0.796043466782626	-1.0778	-1.0778	-0.0631876	1.60897009071437	-0.82802	-0.301857	Cluster1
Pro_3862	-0.00263312	-0.583063	-0.56241	-0.582259	1.70119984936312	-0.293378	-0.377088	2.32605879526717	-0.397944	-0.321736	-1.08537	0.178620605162153	Cluster1
Pro_3415	1.93572964415776	-0.195299	-0.993884	-1.13908	1.55572043930761	0.49872709980503	-0.0735198	-1.13339	0.178399224574724	0.286512020946041	0.00559995793100005	-0.925511	Cluster1
Pro_2384	-0.038373	-0.318855	-0.626921	-0.478297	0.627108964240804	-0.420587	-0.565486	-0.545844	-0.312474	0.458855381414889	2.8870702570444	-0.666197	Cluster1
Pro_4581	1.33228989706126	-0.455583	-0.19045	1.18504532274252	0.856638741031464	0.202402558038679	-0.48314	-1.85193	0.724930349096141	0.632549718477931	-0.58477	-1.36798	Cluster1
Pro_4847	1.64731336397936	-0.595356	0.640489280872539	0.68931433832782	1.06292017156051	-0.885682	-0.42268	-0.689959	-1.23323	-1.39425	0.193516792514423	0.987602989853389	Cluster1
Pro_2681	2.39887152091563	0.182371397183145	-0.137896	-0.553386	0.573680950523944	1.04971750808009	0.0235267785973188	-1.1552	-0.214723	-0.674492	-0.243211	-1.24926	Cluster1
Pro_770	1.23445882215067	0.0376925439055166	-0.594251	-0.989492	0.845020354393651	0.503335218175708	-0.768802	-0.989492	1.36309151521427	1.33742229359664	-0.989492	-0.989492	Cluster1
Pro_1903	0.657686775188319	-0.214643	-0.572606	-0.78575	1.81571287191278	-0.289776	-0.568627	-0.311331	1.08065622854199	1.42058558066441	-1.33783	-0.894076	Cluster1
Pro_3635	2.08060270847041	0.321998149703964	-0.608639	-0.902688	0.446815905142769	0.0593034171872769	-0.705719	-0.967269	1.00958373362528	1.04489437096146	-0.72814	-1.05074	Cluster1
Pro_51	1.90934253249448	0.373010381508795	-0.606123	-0.94081	0.653195141161057	0.181389078995021	-0.672627	-1.13767	0.983835868475643	1.04297804199969	-0.664224	-1.1223	Cluster1
Pro_3451	1.46622660058014	-0.506976	0.500230468052744	-1.22312	0.434302631966213	0.245517524190315	-0.556049	-1.22312	0.778521968887723	-1.22312	-0.304284	1.61186275457863	Cluster1
Pro_3539	1.27282360511221	-0.89541	0.932610161494378	-0.694466	0.799246604208547	0.375491593377192	-1.10367	1.36699246675234	-0.631427	-0.903037	-1.26223	0.74307771249413	Cluster1
Pro_2417	1.68603333419938	0.117175915406627	-0.47403	-0.803253	0.992386948785729	0.173673910455279	-0.474885	-1.09381	1.02427323549277	1.10057820977593	-0.967184	-1.28096	Cluster1
Pro_2125	1.56062416785506	0.466621457047774	-0.750374	-0.91305	1.35485447754613	0.183794011964787	-0.819703	-1.00979	1.01990821226091	0.772594236840962	-0.855688	-1.00979	Cluster1
Pro_877	0.384107563573122	-1.46335	-0.243938	-1.15133	2.30604322166208	0.119159431333118	0.809511120950597	0.0230487264259124	-0.144908	0.464173019006382	-1.04819	-0.0543194	Cluster1
Pro_198	-0.14345	-0.260041	-0.449211	-0.280334	0.0128255964688476	-0.476829	-0.418536	-0.476829	-0.0908841	3.1243561565444	-0.476829	-0.0642378	Cluster1
Pro_354	1.58211288386956	0.333698123939224	-0.602763	-0.780663	0.391760636763877	0.212318506558988	-0.797308	-1.12391	1.17578168693279	1.46860319040506	-0.77651	-1.08313	Cluster1
Pro_478	2.51364493916529	-0.305248	-0.838256	-1.02859	1.12110457986219	0.187917561922341	-0.45302	-0.695005	-0.496248	0.561722137045675	-0.0348398	-0.533178	Cluster1
Pro_3252	1.60768823581888	-0.00201939	-0.489661	-0.934934	1.30544366974279	1.15217744756735	-0.579749	-1.05266	0.497580259610879	0.601468326122173	-1.05266	-1.05266	Cluster1
Pro_789	2.59752162024588	-0.119385	-0.406794	-0.571365	1.27906637105204	-0.00421958	0.0399785087835625	-0.775853	-0.547362	0.0601178862522886	-0.775853	-0.775853	Cluster1
Pro_4198	1.45356066870962	-0.311841	-0.949563	-0.608767	2.20007236162759	-0.124	-0.541994	-0.0864731	-0.0316187	0.822049841371338	-1.02287	-0.798557	Cluster1
Pro_2142	2.40415004974459	-0.512286	-0.44296	-0.430285	1.83404808108743	-0.331401	-0.453531	-0.412724	-0.560443	-0.280729	-0.443002	-0.370837	Cluster1
Pro_2321	1.75434883499011	-0.28357	-0.878642	-0.817684	0.495914196120307	-0.127896	-0.460864	-1.31122	1.21036635057299	-0.0729956	-0.897506	1.38975091644297	Cluster1
Pro_1579	1.35784050816992	0.354838343839917	-0.512866	-0.785245	0.742704278004812	0.172900967781095	-0.653302	-1.27659	1.07085814838629	1.53432280295657	-1.02402	-0.98144	Cluster1
Pro_42	1.45233482101481	0.508305086017602	-0.373298	-0.759043	0.694426069782155	-0.233513	-0.751345	-1.18011	1.06644	1.51972628147682	-0.763811	-1.18011	Cluster1
Pro_2612	1.68614485397177	0.560501935138966	-0.617404	-0.830505	0.558344808701564	0.0670197797394696	-0.820593	-1.03469	1.1299720016893	1.24277664082528	-0.918552	-1.02302	Cluster1
Pro_4018	1.19807152998515	0.27626565083232	-0.741281	-1.01052	0.859103975511622	1.38614135955712	-0.719122	-1.33822	0.961796937865748	0.711370480834987	-0.427641	-1.15596	Cluster1
Pro_3925	2.09417	-0.728499	-0.425533	-0.832805	1.65112836032916	0.311100054687161	-0.042774	-0.832805	-0.832805	0.545929919618526	-0.0743041	-0.832805	Cluster1
Pro_4017	0.649053899702731	-1.30365	-0.392138	-0.298244	2.53238022721595	-0.31147	0.667489513997823	0.214825843782304	-0.730399	-0.494579	-0.864375	0.331099286557658	Cluster1
Pro_4713	0.692068048595983	-0.479694	-1.09588	-0.66953	1.61618	-0.364484	-0.549548	-0.406212	0.948225230682934	0.897465219999266	-1.62696	1.03837953731772	Cluster1
Pro_1092	1.67951128938285	0.220676003537219	-0.594558	-1.0636	0.792647954899411	0.0982408790278182	-0.466932	-1.0636	1.18034031690778	1.16383692563109	-0.882966	-1.0636	Cluster1
Pro_3383	1.46640732325018	0.477491648218395	-0.818341	-0.894108	1.35221212286493	0.676949796587987	-0.638421	-1.00356	0.847610015195713	0.670536905292039	-1.07597	-1.06081	Cluster1
Pro_1868	0.122355733430781	-0.361742	-0.770041	-0.650388	0.373828775032663	-0.0196834	-0.50351	-1.23255	0.475705962950168	0.0927513024966242	-0.285193	2.75846551965928	Cluster1
Pro_1378	2.64938023749676	-0.372809	-0.250807	-0.45765	1.12753388092623	-0.237022	-0.927274	-0.0490908	-0.0227977	-0.574152	-1.01608	0.130769525816713	Cluster1
Pro_3016	0.874119645599205	-0.264302	-1.61777	-1.89865	0.37708900845279	0.326310077301847	0.125331624101019	-0.064464	0.931318483147194	1.51447476787652	-0.635687	0.332230829757749	Cluster1
Pro_2925	0.0087121148364482	-0.498276	-0.531664	-0.531664	0.21560065229911	-0.499413	-0.531664	0.274548111268609	0.116862392325589	-0.490607	-0.531664	2.99922589074063	Cluster1
Pro_603	0.39615644111781	-0.384258	-0.873887	-0.873887	-0.203771	0.0472815371719356	-0.774196	-0.873887	1.28999788942665	-0.522248	0.391241143758795	2.38145510896331	Cluster1
Pro_1633	1.4228715138744	-0.956256	-1.13982	-1.41533	1.43985243600914	0.263766754810885	-0.572327	1.41412296060548	0.0696865186710186	-0.291851	-0.409785	0.175071707841642	Cluster1
Pro_889	2.93411616579514	-0.547403	-0.302384	-0.28715	0.746559869191708	-0.506231	-0.50703	-0.356719	0.0569258479276607	-0.555838	-0.637062	-0.0377852	Cluster1
Pro_2404	1.81304	0.740992299122334	-0.288194	0.0635773971839415	0.968512266946904	0.23334342763032	-0.500953	-1.54979	0.317375469010108	0.57444063132189	-0.880598	-1.49174	Cluster1
Pro_2428	2.28666172560911	-0.20985	-0.69573	-0.389879	0.995208065167005	-0.0967051	-0.40263	-1.47015	0.396284635923438	-0.670348	-0.622564	0.879698271528627	Cluster1
Pro_4595	1.11013093338332	-0.0709534	-0.7795	-0.7795	1.71044270447641	-0.482337	-0.7795	-0.7795	0.570874617935016	1.68708405371645	-0.7795	-0.627741	Cluster1
Pro_4698	0.321008762912538	-0.538686	-1.10351	-0.33775	1.64175269713464	0.875020654275745	-0.840533	-1.10351	0.881068189234272	1.37524279459392	-1.10351	-0.066606	Cluster1
Pro_1744	1.24362985369006	0.387897234820508	-0.531158	-0.822327	0.696200438934257	0.311442436286492	-0.716658	-1.33076	1.04652522759016	1.57491487887558	-0.635294	-1.22441	Cluster1
Pro_3369	1.59749268368588	-0.759857	-0.845674	-0.601485	0.861525416750802	-0.262316	-0.786739	-0.525944	0.354107397067579	-0.364331	-0.736993	2.07021400996535	Cluster1
Pro_4323	0.503407207505379	-0.0847618	-0.559688	-0.822683	2.84225210555484	-0.15719	-0.104433	-0.822683	0.239018065864992	0.212854634017818	-0.423412	-0.822683	Cluster1
Pro_1253	0.172956270182748	-0.666461	-0.421374	-0.404834	0.322161723347822	-0.682059	-0.289481	-0.656679	1.37158228595073	-0.595345	-0.680599	2.5301308792235	Cluster1
Pro_976	0.579782414426679	-0.493967	-0.0592304	-0.516099	1.84418025402912	1.2387631329536	-0.420126	0.50959756340067	-1.869	0.451488480728575	-1.00729	-0.258097	Cluster1
Pro_809	-0.113086	-0.731475	-0.700887	-0.789551	1.61397714593155	1.73049538722213	1.11415571876458	-0.26044	-0.0262317	-0.388796	-1.50778	0.0596213143960592	Cluster1
Pro_2828	1.59282034638089	-0.882196	0.648385133466146	0.934249437833139	0.605884548707956	-0.809325	-1.12835	0.263687751284639	0.958724204388914	-0.759724	-1.58276	0.158604663623296	Cluster1
Pro_4228	1.72984772168774	0.0151590904025858	-0.426475	-0.70576	0.697256608534583	0.46435624308855	-0.674923	-1.28857	1.04162606884167	1.15515036035765	-0.810224	-1.19744	Cluster1
Pro_573	0.832362696211461	-0.150097	0.0574995322745205	0.297125597348918	2.08049841561251	1.02213786455893	-0.692256	-1.35081	-0.122662	0.193430756038302	-0.843821	-1.32341	Cluster1
Pro_245	2.09415653648405	0.0939646252374119	-0.546968	-0.877579	0.71333789768369	0.136333059622957	-0.877579	-0.877579	0.694657274981669	1.20241254207111	-0.877579	-0.877579	Cluster1
Pro_3714	1.42067228835563	0.11435883026127	-0.720505	-1.07928	0.755225697103871	0.331290438974971	-0.280448	-0.600465	0.695708755649981	1.7055713134223	-1.04953	-1.2926	Cluster1
Pro_4820	1.86797275890465	0.0928830555662544	0.403735384144711	-0.439494	0.967338626907651	1.03503433007608	-0.0374213	-1.82924	-1.01764	0.101003765363759	-0.785361	-0.358808	Cluster1
Pro_1765	0.183253083994919	-0.16471	-0.539963	-0.576007	2.74706109355664	-0.881072	-0.420122	-0.509438	0.502776057738726	0.799708126339673	-0.488673	-0.652812	Cluster1
Pro_2243	1.37167754455417	-0.66513	-0.670576	-0.627896	0.362896143473644	-0.665909	-0.632674	-0.474371	1.45195828396057	-0.611197	-0.737681	1.89890160237031	Cluster1
Pro_3079	0.560475550949184	-0.968513	-0.349801	-0.906371	2.2999587992251	-0.388959	0.256178935063175	-0.738047	0.94323309035602	0.795559869753919	-0.528971	-0.974744	Cluster1
Pro_1595	0.346025116449327	-0.367085	-0.774701	-0.855516	1.78990803472838	0.103875967991389	-0.516673	-0.640064	0.464034410466593	2.01869132911867	-0.754926	-0.813571	Cluster1
Pro_4350	1.29382538443328	-0.0770112	-0.551385	-1.33171	0.562896268685459	0.650630600815795	-0.391926	-1.21857	0.935721031263204	1.53388582124511	-0.134576	-1.27179	Cluster1
Pro_2854	1.11074342207604	-1.00415	0.0380864458852115	-0.164811	0.704892248588815	1.15690335327174	-0.74662	-1.92664	0.99841584320401	0.950742310030803	-0.335817	-0.781745	Cluster1
Pro_2653	0.378880625079899	-0.135735	-0.721075	-0.194521	0.909087242863137	-0.278749	-0.720509	-0.882605	0.825694264636282	2.45864024782586	-0.756503	-0.882605	Cluster1
Pro_4058	0.601583495474445	-0.848673	-0.594013	-0.938532	1.39855069780751	0.865800937696297	-0.640651	-0.826769	0.781765605682761	1.6612845802991	-0.257262	-1.20309	Cluster1
Pro_940	2.22232311013645	0.740726716913723	-0.920643	-0.673369	0.943905231593202	-0.306741	-0.655019	-0.920643	0.451222551636535	0.689504641681169	-0.650623	-0.920643	Cluster1
Pro_2760	2.16232683223731	0.645312143897734	-0.36974	-0.713405	1.0711967145946	-0.0193638	-0.144149	-1.30546	0.231737277725742	0.4315798190501	-0.704041	-1.28599	Cluster1
Pro_82	2.27489354097693	-1.06026	-0.275418	-0.406367	1.38104920419405	-0.503286	-0.642121	0.323436820221999	0.125909350158272	-1.2408	0.34800762728678	-0.325048	Cluster1
Pro_4603	1.82963098626192	0.203618331986853	-0.496662	-0.758662	0.368822640032694	-0.276206	-0.903604	-0.932306	0.833182136482824	1.70992840972684	-0.670442	-0.9073	Cluster1
Pro_3704	1.63446020166289	-0.233579	-0.216343	-0.7337	1.12725549175043	-0.813717	-0.600491	1.54926099450641	0.21266908837459	-0.316374	-1.68641	0.076967243989053	Cluster1
Pro_1560	1.07880863198902	-0.0252829	0.260397206053322	-1.12164	1.81557339418802	0.021397974103765	-1.12164	-1.12164	0.673187435470201	0.950124568590324	-0.287648	-1.12164	Cluster1
Pro_3802	0.698487320130657	-0.000155342	-0.646448	-0.964552	1.23611509271675	0.86594111213202	-0.868529	-0.964552	1.08507696537834	1.47746164269822	-0.964552	-0.954295	Cluster1
Pro_3068	1.86592198183483	0.755707378125673	-0.498093	-0.884305	0.309956921038264	0.279139291871741	-0.607154	-1.22468	0.526619353209154	1.31952998258377	-0.639784	-1.20286	Cluster1
Pro_3801	0.704649547888652	-0.982703	-0.805226	0.0827893245990293	1.75236596742738	0.838976528661834	-0.379503	0.755913582138724	0.401658946569894	-1.44167	-1.39174	0.46448622178807	Cluster1
Pro_2884	2.64174240876867	0.0211488651262575	-0.56133	-0.776875	0.656662948660585	-0.19594	-0.434891	-0.863672	0.257664486322965	0.722168617852187	-0.603008	-0.863672	Cluster1
Pro_4430	-0.123017	-1.63857	-1.0343	-1.63857	1.02603422179606	0.165335388533222	0.416258792920609	0.130619261531601	0.560483709922785	1.68251843273797	0.343120164094694	0.110085320343735	Cluster1
Pro_2357	1.3659168468701	0.499225599483839	0.174174178690132	-0.677672	0.815890982471935	0.390866352581433	-0.293593	-1.79148	-0.0842807	1.4226894258999	-0.367315	-1.45442	Cluster1
Pro_2330	0.512383308112602	-0.213234	-0.95599	-1.20857	1.23276936293061	0.894660487730173	-0.647081	-0.95337	1.06540864655146	1.61225665392771	-0.808238	-0.530997	Cluster1
Pro_2441	1.77245163520831	-1.9513	-0.843806	0.410257360309741	0.79906142373535	0.451702054813381	0.255216881643752	0.763445457441104	-0.888026	-0.621043	-0.571362	0.423401304606172	Cluster1
Pro_4626	0.436210593178835	-0.946251	-1.08722	-0.376297	1.7797444559867	-0.484038	-0.423822	-0.541019	0.805431614760481	0.0295862846454501	-0.963789	1.77146413252941	Cluster1
Pro_2262	1.54590702443422	0.487907829810831	-0.908701	-0.0496487	1.48947549620063	-0.398992	-0.599581	-1.17669	0.502060426949228	1.0800695323603	-1.15833	-0.813483	Cluster1
Pro_2118	1.56188567348249	0.348623982282584	-0.762536	-0.723918	0.634479183221435	0.109399775078979	-0.932976	-1.13389	1.37428444983416	1.20280132057227	-0.740884	-0.937271	Cluster1
Pro_928	0.483012452529896	-0.289108	-0.0949544	-1.12059	1.85837478052792	-0.556874	-0.145797	-1.12059	0.902924805243355	1.56027821817642	-0.601032	-0.875651	Cluster1
Pro_1100	0.0645289450828282	-0.523069	-1.15979	-1.43393	1.37072455415065	1.17721929842229	0.374107667291114	-0.399312	1.1167932860087	1.03852549476876	-0.578958	-1.04684	Cluster1
Pro_2747	1.63638925797858	0.0643621346378892	-0.549153	-1.19263	0.871701608201645	0.706123637353375	-0.588175	-1.22037	0.919967931191317	1.07810782408312	-0.892076	-0.83425	Cluster1
Pro_3390	1.33594364649169	0.172490617231175	-0.721944	-0.816071	1.39336057583621	-0.0441327	-0.680306	-0.855637	-0.143799	1.90559461975605	-0.689862	-0.855637	Cluster1
Pro_558	0.517625861993111	-0.252111	-0.953889	-0.962707	2.27889095641539	0.536308373907812	-0.578029	-0.436638	0.865536336057884	0.732761069169711	-0.794348	-0.9534	Cluster1
Pro_2254	2.07921223854374	0.482287909666936	-0.67677	-0.808708	0.998210041076139	-0.109556	-0.882419	-1.12196	0.613444220420258	0.897067973112668	-0.6266	-0.844205	Cluster1
Pro_3856	1.51735805074933	-0.165498	-1.03681	-0.641779	0.437476854042719	-0.2996	-1.04549	-0.0530217	1.5726705847216	1.37031064540961	-0.621902	-1.03371	Cluster1
Pro_2194	0.664775504071077	0.0467215513132613	-0.648673	-0.816769	2.20128101155996	-0.441971	-0.972498	-0.338734	0.977233813052797	1.00015056368511	-0.751317	-0.9202	Cluster1
Pro_2172	2.28631858174019	-0.988199	0.0727690304754145	-0.339518	0.735270765694599	-0.819664	-0.223772	-0.900981	0.602237316163302	1.02456740707199	-0.460831	-0.988199	Cluster1
Pro_4169	1.53592180683345	-0.748451	-0.610247	-0.258251	1.05226655212257	-1.05016	-0.918394	1.53256173312371	0.303059243799423	-0.934099	-0.7491	0.844891566965289	Cluster1
Pro_2556	2.37619728713844	0.335211535023207	-0.359746	-0.744262	0.598868509937525	0.114506230204283	-0.18097	-0.702246	-1.1267	1.13285927912879	-0.541114	-0.902608	Cluster1
Pro_3444	1.7750839928261	0.309357240272244	-0.407222	-0.942086	0.616513086120838	0.0374480926558142	-0.598297	-1.26923	1.00727360641603	1.24181769555891	-0.549698	-1.22096	Cluster1
Pro_1041	1.5807733890555	-1.26576	0.0363154316921324	-0.296195	1.71532640630129	-0.343873	-0.0756304	-0.0591208	0.304369369370156	0.20266099317967	-1.89655	0.0976832719472234	Cluster1
Pro_3347	1.3220470616278	-0.246692	-0.0552996	-0.281743	0.440258644676506	0.940287177565134	-0.105913	-1.72527	0.846615150314581	-0.471077	1.06205010741285	-1.72527	Cluster1
Pro_1042	2.45597376710852	-0.372354	-0.391089	-0.622675	1.34833255937045	-0.147182	-0.198569	-1.06474	0.257418682467562	0.195377968537634	-0.500957	-0.959534	Cluster1
Pro_1722	2.44464	0.60275183049051	-0.470499	0.209798212298366	1.14646751754495	-0.418971	-0.676068	-1.01253	-0.301719	0.0408338344599118	-0.552187	-1.01253	Cluster1
Pro_330	1.20869437445468	0.237578965938601	-0.856462	-0.83368	1.4432691354905	0.170148578833971	-0.655289	-1.18875	1.03600903584422	1.20057026035443	-0.753773	-1.00832	Cluster1
Pro_707	0.398597031703997	-0.341549	-0.740492	-0.607945	1.27814043943648	-0.673686	-0.890389	1.3985094119209	0.46554577485637	1.67945098394997	-0.973177	-0.993006	Cluster1
Pro_4614	1.99319510878675	-1.55818	0.787481603435004	0.312621166822174	0.159473583537705	-0.964183	-0.998081	0.541759384216835	-0.105039	-0.882754	-0.187051	0.900757392365419	Cluster1
Pro_4554	1.05785488368592	-0.746896	-0.799664	0.455006153340206	1.15759496536305	-1.04833	-0.789977	-1.0117	0.27475769111753	1.9645849657191	-0.658599	0.145368926977531	Cluster1
Pro_2250	0.387409007803023	-0.80812	-0.925055	-0.376589	1.06922044752804	1.06988187259953	0.467557500648208	-1.33122	1.18238778590495	-1.33122	1.18472906559654	-0.588979	Cluster1
Pro_4063	0.815502704772409	-0.378937	-0.475628	-0.707942	2.39276137853137	-0.340027	-1.8159	0.176793957759199	-0.0711751	-0.0277458	-0.0960968	0.528396214146438	Cluster1
Pro_1113	1.47941903001692	0.0220140860536735	-0.297599	-0.549265	0.340649479704455	0.987753254905339	-0.524866	-1.432	1.33084923561652	-0.800259	-1.38204	0.825337192216142	Cluster1
Pro_3664	-0.0591336	-0.482809	-0.681669	-0.405382	2.14095458686152	0.217099744821195	-0.431215	-1.06196	1.09585053151147	1.25802909990739	-0.527802	-1.06196	Cluster1
Pro_1029	0.778556175114368	-1.20252	-0.454581	-0.413547	2.09544223654957	-1.03474	-0.788553	1.12603625885752	0.565255605039416	-0.378283	-0.743709	0.45064238090439	Cluster1
Pro_1888	0.489789724997573	-0.784082	-0.970807	-0.550707	2.46485593861333	-0.360615	-0.924682	0.467120418636549	0.613099774797092	0.229173316989391	-1.03149	0.358339233651727	Cluster1
Pro_3307	0.645022058291556	0.0911900816618589	-0.406199	-0.737674	2.06537550783401	1.20973036561542	-0.482345	-1.17327	-0.0280274	0.753227940303939	-0.763764	-1.17327	Cluster1
Pro_2459	-0.335373	-0.694276	-0.400245	-0.382053	1.86266385928617	-0.0527168	-0.42254	-0.678337	1.3096659393098	1.61440448304979	-0.845522	-0.975671	Cluster1
Pro_4641	1.72014284923441	-0.252729	-0.762331	-0.765934	1.71866332843868	-0.223849	-0.73162	-0.754304	0.430794257567482	1.15638998507463	-0.76684	-0.768384	Cluster1
Pro_945	1.0790562699301	-0.839674	-0.504021	-0.45241	0.571043101285251	-0.299289	-0.644868	-0.536223	0.178131855760068	-0.500338	-0.664643	2.61323538376455	Cluster1
Pro_3432	0.994797728415795	-1.2486	-0.632686	0.109650833869741	1.04411834096702	0.543270598333781	0.308680593474133	1.31828842436773	-0.377989	-1.95634	-0.701627	0.598438908264638	Cluster1
Pro_841	0.992929459406839	-0.30511	-0.665283	-1.25548	1.3634009803264	1.5394366614277	0.79599036129655	-1.08469	0.27238567755474	0.190691401614276	-0.760798	-1.08348	Cluster1
Pro_2766	1.28826460631198	0.323912473273021	-0.763564	-0.863804	0.986972589797121	0.00843969979105859	-0.862998	-1.19277	1.15961382948065	1.46478747539534	-0.967855	-0.580995	Cluster1
Pro_2668	1.87963524549347	0.102830190167755	-0.918464	-0.783322	1.01126390478244	0.378037706180362	-0.597887	-1.00623	0.470187608126942	1.26900014865989	-0.862843	-0.942206	Cluster1
Pro_1804	0.014670300520691	-0.54241	-0.198747	-0.490509	0.395298967315384	0.178421383989365	-0.362002	-0.928773	1.48936384293113	2.30223227041537	-0.928773	-0.928773	Cluster1
Pro_2670	1.82738241416108	0.509061137976232	-0.188919	-1.24265	0.208867680007594	0.50697291771435	-0.289778	-1.24265	0.708303366486338	1.1577760109531	-0.711712	-1.24265	Cluster1
Pro_304	-0.941122	1.67853580456271	-0.818577	-1.26736	-0.223942	1.91682487420308	-0.204331	-0.00971544	0.159702203599374	-0.933155	0.5965551932385	0.0465815426019699	Cluster2
Pro_4496	-1.15563	1.63153268337219	0.039079651071109	0.040000856289587	-1.30966	1.62809475790364	0.6334060023618	-0.371259	-1.38923	0.140110016194638	0.319945713857235	-0.20639	Cluster2
Pro_398	-1.10222	1.62168008548651	0.267097587642688	-1.04542	-0.192448	0.865533190234754	-0.325318	-1.35965	-0.976927	1.28234531456374	0.178001839586101	0.787324127659247	Cluster2
Pro_211	-1.11347	0.630971380566316	-1.07179	-0.897657	-0.244254	0.621178850422293	0.929804339521136	0.2257019464543	-0.835936	0.218268490079888	-0.666437	2.20362389409988	Cluster2
Pro_510	-1.60047	0.45440575826187	-0.905861	-0.708317	0.782526715551066	0.842762343453022	0.705357668442905	-0.349525	-1.54483	1.4943555353911	0.371743972637711	0.457850865522084	Cluster2
Pro_688	-1.00405	1.04584891977751	-0.136359	-0.178493	-0.71809	2.60744741990955	0.296596328808025	-0.545949	-1.00405	0.091797968998264	-0.110619	-0.344086	Cluster2
Pro_4661	-1.76047	1.21956779763787	0.606100123938987	0.393840119706926	-1.28473	0.959734637445916	0.574606414045572	-0.192804	-1.56577	0.323252151500663	0.620050060752784	0.106623875042117	Cluster2
Pro_4758	-1.07376	1.1890074930822	-0.081585	-0.114232	-1.09625	1.81623644322548	-0.477144	0.22989154523731	-1.50227	1.16137578906762	-0.138956	0.087683156083987	Cluster2
Pro_4662	0.235899257533757	2.51102539433507	-0.717698	0.392749118291729	-0.342632	1.09625730888278	-1.15414	-0.522955	0.154118814627858	-0.306848	-0.568971	-0.776806	Cluster2
Pro_2478	-1.48502	1.63912979823561	0.804240642750583	0.251336693543369	-0.7039	1.19404772662924	1.00545143345409	-0.661734	-1.36938	-0.206818	-0.253097	-0.214254	Cluster2
Pro_1164	-0.175419	1.78278242950016	-0.481272	0.990238827302866	-0.378585	0.544889674013335	-0.318605	-0.500457	0.854449124371591	-0.0378488	-0.032067	-2.24811	Cluster2
Pro_1168	-0.489244	2.51268439635326	-0.486135	-0.153334	-0.710219	1.62303757602174	-0.368284	-0.520312	-0.647284	-0.313437	-0.335233	-0.112239	Cluster2
Pro_1249	-0.946543	0.105774528505389	0.26612476792435	-0.565468	0.57327486005389	1.52882185278485	0.965332209624024	-0.862488	1.11232950671648	-1.29505	0.573123181995559	-1.45523	Cluster2
Pro_3579	-0.437013	-0.332753	-0.479814	-0.719976	-0.518564	3.02605581288468	0.509030432600992	-0.244505	-0.380287	-0.128624	-0.164707	-0.128843	Cluster2
Pro_309	-0.826456	1.49615714243831	-0.176752	-0.665017	-0.162741	2.29867961634423	0.641402044920467	-1.06553	-0.660332	-0.167208	-0.233173	-0.479033	Cluster2
Pro_2024	-0.827158	2.34144591444212	-0.214013	-0.446904	-0.464056	1.69796133518053	0.259540023016863	-0.36073	-0.120239	-0.355145	-0.827158	-0.683542	Cluster2
Pro_3102	-1.15598	2.41617501720164	-0.631442	0.530108407267863	-0.218774	0.58150088617139	-0.127056	-0.581182	-1.41791	0.320708354875455	-0.213424	0.497274106192754	Cluster2
Pro_1451	-1.44221	2.04115413115826	0.712542920925774	0.351193943165851	-0.918724	0.676507764759091	0.878251528287484	-0.672377	-1.2209	0.0189269222294877	-0.303043	-0.121313	Cluster2
Pro_2778	-0.857727	1.89743390258179	-0.648724	-0.476643	-1.1156	1.06127454831863	1.38090933032984	-0.599424	-1.11638	0.07381374754532	0.353405284832696	0.0476657328542442	Cluster2
Pro_3867	0.193146131556057	0.956099609601957	-0.592629	-0.918382	-0.0536435	2.5575922008737	0.431031062670996	-0.0983088	-0.923304	-0.424245	-0.0912463	-1.03611	Cluster2
Pro_4659	0.178120366006931	1.72358686216824	-0.656892	-0.515653	0.0301367900832401	1.70337494019998	-1.03214	-1.03214	0.938517444413229	0.218112862660953	-1.03214	-0.522898	Cluster2
Pro_2497	0.309580304846549	0.373370198344626	0.335351779163597	0.289810691660091	-1.60012	1.44359937275237	0.737213920085441	0.322595099801839	-1.74393	-1.3549	0.496443902696532	0.39098925188978	Cluster2
Pro_2683	-1.17205	0.707293573264427	0.315522007374727	-0.200572	-0.979731	2.36071665332984	-0.267428	-0.511934	-1.15494	0.858315388737454	-0.132851	0.177657254953072	Cluster2
Pro_963	0.440832668209984	1.1246459358744	-1.01568	-0.469638	0.345354976443677	2.24521934460994	-0.826159	-1.01568	0.442157603479758	0.150290883963242	-0.405675	-1.01568	Cluster2
Pro_3542	-0.506546	2.50984885817138	0.181612956287898	-0.651276	-0.327463	1.18161446568724	0.14999685825429	-1.25379	0.157477627594397	-0.154976	-0.56376	-0.722742	Cluster2
Pro_1156	-0.949159	2.30430537936017	-0.335343	0.141686117542051	-0.687306	1.70673916994406	-0.154003	-0.26375	-0.949159	-0.380674	-0.355245	-0.0780899	Cluster2
Pro_1159	0.114536378197934	1.0106598827559	-0.488112	0.739324143193431	-0.00775634	1.71286763384399	0.233703336215709	-1.98071	0.0258256498519901	-0.188111	0.292998628903535	-1.46523	Cluster2
Pro_1327	-0.0324217	1.83160257256069	1.34447655851005	0.235580589555727	-0.642142	0.222138244725838	-0.0637121	-1.54424	0.770359274224903	-0.479616	-0.204965	-1.43706	Cluster2
Pro_85	-0.24216	1.71235583436674	-1.04151	-0.708568	-0.134717	1.19177274544496	0.118390237001129	-1.04151	1.46042702285468	-0.826049	0.44522844534105	-0.933665	Cluster2
Pro_3251	0.97784612187979	2.6300744794021	-0.0666345	-0.708599	-0.844054	0.1335047678986	0.125922545791488	-0.134139	-0.00856541	-0.810981	-0.222684	-1.07169	Cluster2
Pro_1472	-0.897764	0.934366829675602	-0.325242	-0.17235	-1.3379	2.35032599084726	0.558363705318177	0.580775309434979	-1.00246	-0.0301618	-0.337037	-0.32092	Cluster2
Pro_2610	0.285365308299168	0.831399860164509	-0.0796792	-0.811443	-0.144062	0.271015856374187	-0.729953	-0.904214	2.47426370349353	0.60795040765116	-0.849475	-0.951169	Cluster2
Pro_2112	-1.64288	0.882389266373214	0.0788207796309718	0.0841112676323125	-0.998842	0.960867329094239	1.18867787904356	0.0880088537362968	-1.86787	0.621016877506352	0.0690006673973104	0.536696071437283	Cluster2
Pro_1345	-1.14193	1.44647349178218	-0.650487	-0.478485	-0.443511	0.173508884063014	-0.825857	-1.25266	-0.230186	1.56322595578311	1.2970099864842	0.542894707415504	Cluster2
Pro_4536	-0.850229	0.792326825645121	-0.600972	-0.989235	-0.718265	1.37833686508753	0.124535592934459	-1.13122	1.85960272995574	0.914637206459651	-0.380163	-0.399356	Cluster2
Pro_4135	-0.240965	1.29455963733444	0.0762297114349987	-1.48698	0.24704764789454	0.306891783166013	0.363053466957503	-1.48698	1.31525205915419	0.605484617570566	0.49337587962962	-1.48698	Cluster2
Pro_731	-0.9317	0.188838269519778	-0.602841	-0.562134	-0.9317	2.08567421878855	0.459029672032866	-0.9317	-0.9317	1.40177585446508	0.357758234039385	0.398697382472616	Cluster2
Pro_2413	-1.23022	0.598080786786663	-0.921629	-0.636645	-0.93282	1.6030200593585	0.542777994596712	-0.271505	-1.18944	1.33591988874087	0.910985032192583	0.191470532979614	Cluster2
Pro_4422	-0.825237	2.23456679870085	-0.664343	-0.734076	-0.486474	1.65110060585486	0.146541032788872	-0.47549	0.350770659504072	0.191110949858499	-0.7705	-0.61797	Cluster2
Pro_1501	-0.654696	2.27265250519477	-1.27195	0.0614768106728166	-0.238433	1.03394047826376	0.699738250633958	-0.352222	-1.41203	0.0313196748421379	0.0492421377328958	-0.219039	Cluster2
Pro_2523	-0.391074	3.03842330871443	-0.20173	-0.574356	-0.187747	0.534036306168401	-0.514009	-0.286519	-0.291218	-0.525806	-0.165014	-0.434987	Cluster2
Pro_1091	-1.47849	1.55778391111085	0.874080926628514	-0.121321	-0.0204247	0.964360797391433	1.13410027426021	-0.782259	-1.58733	-0.155846	0.0924774256073716	-0.477128	Cluster2
Pro_3164	-1.62323	0.421296824404392	0.0152474964625825	-0.161858	-1.01555	0.602078480371293	0.805375568153795	0.216090162825939	-1.75025	1.56996439353006	0.705249885780719	0.215591358671781	Cluster2
Pro_1864	-0.18816	1.06693507272837	-0.723309	-1.03834	0.412335914760346	0.90500635391206	0.956939641776256	-1.20844	1.43659185825556	0.353533856843955	-0.384689	-1.58841	Cluster2
Pro_2034	-0.270956	0.725089965988958	-0.693814	0.522741429553328	0.121151960345175	2.47797282987073	0.437926310574852	-0.0455448	-0.625145	-1.30548	-0.285231	-1.05871	Cluster2
Pro_1844	-0.580296	1.38142760692738	1.20958923895916	0.353593695957527	-1.37131	1.37476817899385	0.761520885984601	-0.293452	-1.03461	-1.01969	0.00589545951990768	-0.787442	Cluster2
Pro_2882	-0.604427	0.203785457671645	-0.42165	-0.741497	-0.32791	0.270249850036641	-0.560766	-0.318828	-0.525333	1.39996155179941	2.50293856504633	-0.876524	Cluster2
Pro_1783	-0.331981	0.0326825428177559	-0.467833	-0.824826	-0.363359	1.91921903353125	-0.366088	0.168173131939041	2.00300010066092	-1.31824	0.0578502060038296	-0.508601	Cluster2
Pro_3596	0.440066360322658	1.24014306067661	-1.13077	-0.732976	1.00450974792879	2.02325097188923	-0.620245	0.180099124415989	-0.402443	-1.17037	-0.248973	-0.5823	Cluster2
Pro_3017	-0.624466	0.897007808560466	0.200408795712757	-0.450765	0.299639505294004	1.40921116621143	1.48440088726087	0.17743415041383	-0.659329	-1.97183	0.184182520569435	-0.94589	Cluster2
Pro_4667	-1.01083	1.29645456309073	0.439026914889802	0.323181106308984	-1.09502	0.150049664951161	-0.80916	-0.817658	-1.09502	0.427438666171247	2.01014287747495	0.181393703130453	Cluster2
Pro_4593	-1.17549	1.41680539853632	-0.240424	-0.656131	-1.17549	1.67049642539072	1.11017609058397	-0.0608564	-1.17549	0.495434140749912	0.0757148256899602	-0.284746	Cluster2
Pro_2400	-1.49894	1.2862761371383	0.30514917059343	-0.0179741	-1.33332	1.45786312544816	0.402569105617341	-0.243851	-1.45385	0.636034666370907	0.588188513395278	-0.128148	Cluster2
Pro_2956	0.542525631278357	1.26742912488748	-0.446885	0.171695017569337	0.193555028900749	2.04238741649549	-0.576762	-1.01414	0.210806872026073	-1.72969	-0.481252	-0.17967	Cluster2
Pro_4669	0.0493492019035413	2.57683436409863	-0.385643	0.329774390088714	-0.208863	0.918499102246479	-0.333255	-0.707868	-0.81669	-1.38199	0.0869840078114684	-0.127128	Cluster2
Pro_1916	-0.412671	-0.104878	-0.289982	-0.472449	0.591049772932672	2.96390304701893	-0.290239	-0.604987	0.227649079223131	-0.571865	-0.440045	-0.595486	Cluster2
Pro_808	-0.78495	1.4550832611466	-0.374415	0.47870880658109	-0.749692	1.63750915130534	0.688760312371961	0.677402336229787	-1.33975	-1.10989	-0.802336	0.22356454612642	Cluster2
Pro_4099	0.500068450157292	1.13647828839404	-0.579677	-0.301817	-0.274499	2.38325255312259	-0.474927	-0.201663	0.246014821974601	-1.42719	-0.953752	-0.0522928	Cluster2
Pro_1576	-1.01814	1.03620265554942	-0.494537	-0.0307757	-1.24479	2.04063079611759	0.396221502366982	0.361153986970311	-1.42329	0.70725946729362	-0.341977	0.0120402990953096	Cluster2
Pro_3275	-0.685059	2.46348121565848	-0.642466	-0.644522	-0.466137	0.960574073483863	0.161517019527357	-1.04043	0.617533806267602	0.376148384294291	-0.192079	-0.908561	Cluster2
Pro_4224	-1.50713	1.15806774450331	0.127035350169377	-0.173497	-1.51174	1.82098181021694	0.462336515025419	0.597739515955521	-0.897377	-0.408901	0.43182293897073	-0.0993414	Cluster2
Pro_2345	-1.18073	2.13084783838624	-0.45038	0.0665339558787579	-1.18073	1.33386409308056	-0.0898506	0.275154112224525	-1.18073	0.34896491767316	0.166525203580281	-0.239459	Cluster2
Pro_4799	-1.58735	0.94019077184663	0.0262858625258082	0.223933590993504	-1.28187	1.54740121904709	0.748326043292647	0.332253446301145	-1.61979	0.188719018101364	0.417089859704877	0.0648105925331214	Cluster2
Pro_2031	-1.05557	0.249242692088185	-0.0311607	-1.35354	0.716275801050183	1.83629277600673	1.21576310701476	0.941036007940774	-0.580219	-0.948231	-0.584989	-0.404896	Cluster2
Pro_2831	-0.518566	0.132566470588758	-0.674845	-0.93417	-0.719404	2.14414337884172	0.606972986914658	-0.783561	1.26087443922673	0.777872992295775	-0.286237	-1.00565	Cluster2
Pro_95	-0.725199	1.7837288500474	0.437923918199633	0.0935696309247477	-0.788623	-0.606859	-1.14298	-1.14298	-0.39225	0.581610768667876	1.72168936141002	0.180359686287849	Cluster2
Pro_1215	0.362935255404762	1.11800980123888	-0.906173	-1.13876	0.283085103437696	1.60777712409085	-0.483384	-0.863584	1.15482772951264	0.760690955535466	-0.676336	-1.21909	Cluster2
Pro_3933	0.296157906610097	2.03550746645241	-0.414973	-0.845628	-0.011788	1.69850849142361	-1.09177	-0.593129	0.525842718196536	-0.0959547	-0.613554	-0.889224	Cluster2
Pro_4472	-1.19173	0.40156917415169	-0.394166	-0.578365	-1.05695	0.291863816049517	0.458506920218114	-0.609336	-1.12304	2.10891938874032	0.887579463562538	0.805143202226479	Cluster2
Pro_4124	-0.626512	1.71765384845393	-1.37365	-1.14866	0.155838622245991	1.57131786629042	0.0305832734780901	-0.583534	0.833732703509857	0.411333437407529	-0.131037	-0.857066	Cluster2
Pro_4244	-1.60376	0.94157321871706	-0.23583	0.129080001113347	-1.33563	1.74292882814326	0.451860940865701	0.3271889715072	-1.37137	0.0567074129940245	0.290828040630028	0.606417128373789	Cluster2
Pro_4438	-1.4342	0.779099959715691	-0.0585754	0.278110993212411	-1.4342	1.41388979642083	1.13088547544957	0.522021348353948	-1.4342	-0.521033	0.252444446777372	0.505744182616807	Cluster2
Pro_1106	-1.23364	2.07766868462791	0.217331865750032	1.22907679256748	-1.07681	0.801501662529653	-0.404563	-0.0778393	-1.26637	-0.130572	-0.0989366	-0.0368404	Cluster2
Pro_2452	-0.540974	0.878539807973242	0.317445161013777	0.504747104015165	-1.01486	0.697132189926034	-0.705443	-0.512677	-0.621267	-1.52408	0.419303508884283	2.10213079000206	Cluster2
Pro_133	-1.70785	1.51563210693585	-0.161728	0.0365655161481997	-1.16743	1.48037247397709	0.210605406752363	-0.135781	-1.12019	0.622142548035059	0.66554389021995	-0.23788	Cluster2
Pro_2051	-1.07019	1.52851487233871	-0.148597	0.619372061184231	-0.65941	0.346512319585012	-0.706695	-0.908298	-1.55029	1.46884138734353	0.329230090823386	0.751013443459994	Cluster2
Pro_1110	-1.13754	1.63021938504556	-0.686506	-1.13754	-0.542955	1.46474885409407	0.169210845533865	-1.13754	-0.478436	0.792781425990603	0.311292822785442	0.752256552476444	Cluster2
Pro_2371	-0.600754	0.246150124969927	-0.498469	-0.435241	-0.666105	0.562917430534423	-0.55693	-0.229335	-0.650724	0.440550291267493	-0.471654	2.85959398274478	Cluster2
Pro_2759	-0.304142	0.041231203657829	-1.33319	-0.727107	0.138945033743084	2.43909887799579	1.06984623908819	0.493842237273109	-0.595295	-0.608366	0.0983072204987365	-0.713175	Cluster2
Pro_3926	-1.38448	1.47421634478531	0.451744201618347	0.293255374919324	-0.828126	1.07259826216321	0.507347768672929	0.157893340943258	-1.38232	-1.34078	0.0931696848492522	0.885476829673241	Cluster2
Pro_4718	0.633868523253811	2.17051392872232	-0.783787	-0.775575	0.691549219282702	1.32553596082365	-0.803776	-0.287219	0.0862903136339319	-0.774978	-0.758222	-0.724202	Cluster2
Pro_3384	-1.83449	0.208101125999034	-0.29682	-0.428908	-1.21168	1.43373083988633	1.46936456941493	0.496288863337023	-0.967367	0.475270838027032	0.408954772607877	0.247548632640703	Cluster2
Pro_1850	-1.09707	2.01477329410849	0.256103345888801	0.380268709010379	-0.946379	1.53388233382705	-0.878245	-0.311789	-1.1062	0.0233805639574775	-0.23198	0.363248802075483	Cluster2
Pro_3744	-0.303279	0.950786955049842	-0.688796	-0.688796	0.00817662569642842	0.569112130777498	-0.688796	-0.688796	-0.202567	-0.261269	2.68301676694743	-0.688796	Cluster2
Pro_4239	-0.360403	0.112754951228648	-0.732757	-0.415835	0.0469606426895325	2.40768338663129	-0.173467	-1.49394	0.0251868138958771	-0.947858	0.850623526674042	0.681049470858165	Cluster2
Pro_4377	-1.44413	0.812592112170113	0.0346578055017867	-0.18982	-1.06875	2.07802657689876	0.259051684887838	0.133185385885852	-1.42753	-0.213944	0.338614629300148	0.688046919755893	Cluster2
Pro_825	-0.131711	1.32168163414438	-0.811081	-0.787528	-0.407475	2.28440628324291	-0.524887	0.483512094832661	-1.298	-0.0253682	0.380141903706954	-0.483687	Cluster2
Pro_2648	-0.645133	0.921519091271689	0.563223558688986	-0.576018	-0.817481	1.22931468503505	-0.579273	-0.634306	-1.0153	-0.459975	2.21063334964946	-0.197206	Cluster2
Pro_1874	-0.271455	0.907124045008034	0.479095229417512	-0.889433	0.0711224061193751	1.47547620259928	-0.746712	-0.961969	1.99164482691261	-0.702611	-0.529313	-0.82297	Cluster2
Pro_1593	-0.678935	3.08360200193659	-0.236678	-0.0886807	-0.332402	0.164372662972347	-0.185033	-0.281551	-0.678935	-0.398711	-0.302398	-0.0646509	Cluster2
Pro_1790	-0.925008	2.0744846169596	0.193939198633794	0.793006882215058	0.799426475506998	0.811222218928099	0.484524106617029	-0.642397	-0.925008	-0.925008	-0.814175	-0.925008	Cluster2
Pro_258	-0.630099	1.27558841193466	-0.0700661	-1.17322	-0.516973	2.08272838947743	-0.12353	-1.17322	-0.808035	0.666314795335725	0.676952018552078	-0.206444	Cluster2
Pro_326	-0.154246	0.187265404102084	-0.500207	-0.0647009	-1.37403	2.31122903661163	0.365780731681148	0.339987776515618	-1.686	0.571069705024981	-0.137504	0.141359808650485	Cluster2
Pro_620	-1.66119	0.949987486235392	-0.264515	-0.0235073	-1.13022	1.76597832340222	0.460386904978754	-0.0772535	-1.2603	0.96799767990921	0.34952618018355	-0.0768928	Cluster2
Pro_3734	-0.729975	0.79760734683631	-0.903384	-0.129076	-0.125941	2.38305772699912	-0.731237	-0.548028	-1.14479	0.823325375439947	0.619164293014926	-0.31072	Cluster2
Pro_3098	-1.13757	0.573106781727075	-0.460382	-0.649263	-1.11722	2.51685160121907	0.569812029666334	0.113287563933002	-0.823192	-0.0684748	0.352734076997159	0.130314024548607	Cluster2
Pro_3767	0.0679285656241185	2.26109719544805	-0.819653	-0.309335	0.449960740889086	1.56555811702685	-0.830565	-0.465986	-1.10423	-0.0883328	-0.541956	-0.184481	Cluster2
Pro_16	-1.89383	1.32726142795768	0.00181366326247148	-0.0337973	-1.43581	1.12949984047269	0.181648737489438	-0.0741204	-0.925672	0.722118919010353	0.945197634864308	0.0556895785615174	Cluster2
Pro_3410	-0.0983985	1.96362206466148	-0.919128	-0.885931	0.270536196313456	1.53411602245595	-0.343169	-1.16315	0.648294002731818	0.408851273921431	-0.802635	-0.613003	Cluster2
Pro_3221	-0.0515613	1.07246732271589	-0.20903	-1.25237	-0.15798	1.98200037779281	0.342595122896807	-1.25237	-0.308473	0.956768312315319	0.130312082145236	-1.25237	Cluster2
Pro_1445	-1.1897	2.00578549351897	-0.813135	-0.781666	-0.677397	1.39212230260886	0.638916826748621	-0.235077	-1.02526	0.302353675039786	-0.134787	0.517842200259131	Cluster2
Pro_2200	-0.803588	2.7378116382267	-0.176766	0.70508760057352	-0.80833	0.688592009773488	-0.310317	-0.489693	-0.80833	-0.359886	-0.105085	-0.269496	Cluster2
Pro_1639	-0.0331222	1.28937251118517	-1.1283	-0.789872	0.821291925086964	2.07321837883089	-1.23034	-0.642634	0.39834553223141	-0.45951	0.101408507279158	-0.399862	Cluster2
Pro_1900	-1.05336	0.363547382044849	-0.191056	0.0223002540416883	-0.430138	2.3232122164266	1.5062902478321	-0.181894	-0.991531	-0.409258	-0.141919	-0.816199	Cluster2
Pro_328	-1.50505	1.66204892411051	-0.231313	0.844401124099534	-0.365373	1.5438041419792	0.0764667381158791	-0.391664	-1.50505	0.214273666967705	0.111635952746752	-0.454185	Cluster2
Pro_2809	-0.428575	1.80959198117495	0.0229020140493603	-0.524041	0.592271887981752	1.17106625131108	0.398600804122753	-1.54278	0.565974455881694	0.0291225562404745	-0.55136	-1.54278	Cluster2
Pro_628	-0.0515039	0.604315151763646	-0.621121	-0.719431	0.263074222464428	2.65491219555355	-0.643906	-1.01164	0.496677009174655	0.309840917976609	-0.571579	-0.709636	Cluster2
Pro_151	-0.690018	0.357489003343109	-0.690018	-0.555217	-0.28909	0.507654859847222	-0.561269	-0.690018	-0.410902	0.603499219448921	-0.375844	2.79373254072439	Cluster2
Pro_4476	-0.161092	0.764055652121086	-0.486813	-1.00965	-0.0156137	1.77104308661389	-0.165358	-0.887903	1.66241457029385	0.495450388487785	-0.637856	-1.32867	Cluster2
Pro_3400	-1.23676	1.29901635970602	-0.390472	-0.506497	-0.965939	1.76495261658026	1.33114158777283	-0.464872	-0.915749	-0.0622027	0.565886065154286	-0.418508	Cluster2
Pro_4163	-0.386537	1.67527188843675	0.418485257078137	1.05004412856092	-0.351437	1.0325964346482	0.123725845083804	-1.58103	-0.687443	-0.0113805	0.298733984994348	-1.58103	Cluster2
Pro_1890	-0.923668	0.589637831320939	-0.287033	0.00558048684082622	-0.919425	2.73033211756066	-0.297224	0.302174202202356	-0.912923	-0.506648	-0.138285	0.357482660592785	Cluster2
Pro_3435	0.852381001254624	2.13338680232891	0.865339380075964	1.1409407358056	-0.715095	-0.163288	-0.530418	-0.972947	-0.940436	-0.6028	-0.323228	-0.743837	Cluster2
Pro_1971	-0.876599	1.54526227148635	1.65236202479886	-0.577216	-0.0101943	0.643158978343172	0.435184928986456	-1.92606	-0.632393	-0.164205	0.0905075459317627	-0.179807	Cluster2
Pro_3966	-1.48218	0.261774091126806	-0.126411	0.697713273446812	-1.41718	1.01763663573009	0.12960213524706	1.49723951885943	-1.5369	0.555487930178996	-0.0962531	0.49946141959753	Cluster3
Pro_612	-0.873925	0.347797319278423	0.00783745061962376	1.02616331279484	-0.353541	-1.0459	-0.81163	1.39527788204921	-1.54079	1.4873172741485	-0.36074	0.722138037476219	Cluster3
Pro_4824	-1.1589	-0.676427	0.667647738295446	0.3551328931781	-1.16675	0.703623712651709	-0.202979	1.04975946237218	-1.16675	-0.976119	1.34431445735454	1.22745027438629	Cluster3
Pro_3045	-1.2763	-0.851915	0.0908343120751972	0.19928748260647	-0.847811	0.277361004913698	0.207291384389437	1.71811677630333	1.17880634179062	-1.41307	-0.403868	1.12127175363528	Cluster3
Pro_4789	-1.10553	-0.29818	0.0528469965672948	0.173199282915942	-1.12716	0.343703212738977	0.763111041092777	2.18616777888475	-1.13554	-0.986447	0.550417043418927	0.583398556515629	Cluster3
Pro_2596	-1.06529	-0.675433	0.278855595738678	0.0273120939688508	-1.04791	-0.285561	-0.505673	-0.287896	0.743558333030654	-0.774576	2.11716511163978	1.47544973362481	Cluster3
Pro_4440	-1.70132	-1.17718	0.61791961432348	0.0243230560098463	-0.550499	0.358832245847122	1.07142437823322	1.8068079042853	0.804386704079505	-0.862354	-0.0835139	-0.308834	Cluster3
Pro_4383	-1.22478	-0.336555	-0.217413	0.0641168073300551	-1.22946	0.791874464445953	0.074599819409148	2.38637163368755	0.468097177437228	-1.04975	-0.126231	0.399118083071093	Cluster3
Pro_886	-0.222896	-0.887766	0.491678375689015	2.60003168016234	-0.244914	-0.802017	-0.88469	-0.00419898	0.525247130691075	-0.749828	-0.550698	0.730050436538214	Cluster3
Pro_3611	-0.706389	-0.454123	-0.307457	1.10515059244592	1.07562401800211	-1.21906	-0.439534	2.12042134398699	0.164681618711044	-1.02135	-0.671622	0.353664584387139	Cluster3
Pro_616	-0.290746	-0.883794	-0.0575768	1.09622291892282	-0.812109	-0.328404	-0.181935	0.946915714389155	2.35351237487697	-1.21602	-0.409262	-0.216798	Cluster3
Pro_4270	-0.551916	-0.591634	0.576363043439271	0.964907518371829	0.377027024670897	0.948500376632347	0.666885743954682	1.66955071621439	-0.360139	-1.02763	-1.49857	-1.17334	Cluster3
Pro_2912	-0.687208	-0.687208	-0.404691	-0.326933	-0.687208	-0.687208	-0.444107	1.47816282899329	1.54751296574086	-0.687208	-0.28705	1.87314577691434	Cluster3
Pro_3168	-0.719779	-0.570977	0.230481434806675	-0.235316	-0.0866892	0.381580707722188	0.460653091959013	2.72064801399902	-0.988941	0.000431041755062311	-0.052164	-1.13993	Cluster3
Pro_3074	0.0549530700059775	-0.746948	1.6322266861965	2.13836723943799	-0.52271	-0.988061	-0.539677	-0.0929315	0.182673060615194	-1.20188	-0.250814	0.334803916020415	Cluster3
Pro_3834	-1.24735	-1.55417	0.332604885455946	0.730495169306392	0.552071664506449	-0.642272	-0.250994	1.27895263700998	1.43201440384288	-0.957282	-0.525601	0.851528794212498	Cluster3
Pro_4050	-0.513099	-0.478415	-0.0125533	-0.246399	1.45569192765633	-0.679837	-0.135699	2.34852802283508	-0.277876	-0.548051	-1.33309	0.420796331120549	Cluster3
Pro_226	-0.799409	-0.907076	0.3268792791426	0.343972898169576	-0.0808815	-0.907076	-0.196107	2.62380297537562	0.117972228454178	-0.907076	-0.37761	0.762607315120961	Cluster3
Pro_322	-0.579951	0.124567833325794	-0.0396156	0.0861074279766238	-0.764961	-0.102263	-0.873719	2.52261520833685	-1.07558	0.604116484079327	-0.784285	0.882966625503533	Cluster3
Pro_503	-1.29975	0.183374174029173	1.21272970236895	0.143343304923337	-1.28406	-0.169478	0.183800838234683	1.07469082513741	-1.29869	-0.881072	1.36526500652993	0.769844347368391	Cluster3
Pro_787	-0.843598	1.31209605540221	0.311426382364296	1.52377974568149	-1.7676	-0.345932	-0.8425	0.966585242820045	-0.240909	0.311697091798854	0.525237118905798	-0.91028	Cluster3
Pro_2167	-0.438655	-0.541306	0.73281151371436	0.0809807404002564	-1.03758	0.926210014357324	-0.633171	1.61985019412023	-0.628501	-1.60741	1.42195769312741	0.104815511791232	Cluster3
Pro_2608	-0.379989	0.474007460556724	0.688032351587989	2.13154391954448	0.0875324295390432	-0.730728	-0.959116	0.264197327551701	0.669851134149968	-1.81181	-0.575523	0.141996469241225	Cluster3
Pro_1120	-0.721188	-1.01813	1.47395276189984	1.0941673486332	-1.01813	-1.01813	1.03385453525419	1.36949360629917	0.0169217488327917	-1.01813	-0.106266	-0.0883999	Cluster3
Pro_2868	-0.697057	0.0743665337875162	0.461463513496848	0.344061540253604	-0.671436	-0.562493	-0.179719	2.85962521069409	-0.752259	-0.100433	-0.79	0.0138813325264054	Cluster3
Pro_4601	-0.808998	-0.465104	1.5367570018323	0.61153382547709	-0.858594	-0.724797	0.553247894326741	2.13467486064828	-0.0764258	-0.472168	-0.623534	-0.806593	Cluster3
Pro_2966	-0.825054	-0.690863	-0.558021	-0.0773394	-0.320543	-0.286314	-0.221505	2.63515643477733	0.0126103087211584	1.31834328521657	-0.740256	-0.246215	Cluster3
Pro_2351	-0.862742	-0.862742	-0.00279225	0.383446070208395	-0.862742	-0.777403	-0.380399	1.98058719611554	-0.862742	1.22966126810381	-0.257156	1.27502368119348	Cluster3
Pro_2801	-1.15034	-0.89133	0.678651942813267	1.30739019996933	-0.756885	-0.411105	-0.0195109	2.06138886129221	0.132112361330779	-0.994989	-0.574508	0.61912250888644	Cluster3
Pro_2355	-0.538342	-0.758179	-0.429106	0.173212424980501	-0.473874	-0.731158	-0.245735	0.128861708515956	-0.412955	2.9646403152106	-0.0302685	0.352901725550928	Cluster3
Pro_3337	-0.881156	-0.386326	0.0482362384288167	-0.0013906	-0.791173	0.329509917326226	1.23481857515261	2.5441069189444	-0.719056	-0.815592	-0.275609	-0.28637	Cluster3
Pro_392	-1.50699	-0.441288	0.396267522217072	1.6315337916589	-1.07416	-0.467698	0.42679421277253	1.29268371950278	-0.900442	0.722592327255505	-0.799084	0.71979072954461	Cluster3
Pro_4036	-0.343251	0.0239683781016875	0.944757346231348	0.769514880902772	-0.766074	-0.623741	-0.931117	-0.518319	-0.892527	-0.98167	1.56183714631984	1.75662035376707	Cluster3
Pro_2460	-0.843689	-0.843689	-0.0722519	0.681254386070228	-0.843689	-0.843689	-0.31278	2.21219509641765	0.692441252486836	-0.794362	-0.261707	1.22996501131329	Cluster3
Pro_759	-0.671201	-0.615701	1.02184275931594	1.56001504373817	-0.685691	-0.676908	-0.731796	1.74188505184851	-0.655988	-0.528835	0.974173418403041	-0.731796	Cluster3
Pro_2283	-0.54193	-0.21818	0.0453357718535233	0.328219593078024	-0.00573243	-0.350256	-0.620174	3.02567353265762	-0.163905	-0.446001	-0.757456	-0.295595	Cluster3
Pro_2080	-1.75442	-0.197824	-0.989112	0.0583459060401723	-0.336957	1.30515216792698	0.477226128674668	1.95987953595974	0.289168106103793	-0.903445	-0.189845	0.281829228408753	Cluster3
Pro_128	-1.23707	-0.649475	0.616906365557516	0.595111718292371	-1.18677	0.991899957434983	0.472449904549833	1.31722098509199	-1.1905	-0.950174	1.28016940792446	-0.059764	Cluster3
Pro_179	-0.564617	-0.938032	0.564234951844414	1.24416635054035	-0.6866	-0.938032	-0.610897	-0.143641	1.24134568640674	-0.838665	-0.29376	1.96449706533605	Cluster3

## Sheet: KH vs D
Proteins that exhibited similar expression patterns in Heilaoya and Kunlun14 presented distinct expression profiles in Dulihuang
	K16	K20	K36	K42	H16	H20	H36	H42	D16	D20	D36	D42
Pro_302	1.88397370731636	-1.12374	-1.06323	-1.10875	0.231351982661524	-0.401521	-0.0168241	-0.339504	-0.0837782	1.84843325116526	0.258518362024317	-0.0849259	Cluster1
Pro_210	1.4484224060863	-0.189072	-1.17941	-0.869666	1.30020799173775	-0.813856	-0.800935	-0.665638	0.618854009931101	-0.22326	-0.288604	1.66295326775108	Cluster1
Pro_3908	1.35591474010564	-0.999496	0.191090979330768	-0.731122	2.2876765432062	-0.926262	0.125654090624153	-0.0969363	0.170063101950607	-0.929712	0.267331269216213	-0.714202	Cluster1
Pro_401	1.39574166772642	0.962851915724434	-0.770449	-1.11112	1.08131251927337	-0.807407	-1.10512	-0.91501	0.25593264866128	1.49297688422791	-0.1789	-0.300814	Cluster1
Pro_2391	1.04238136422234	-0.0456937	0.230354830454617	-1.0096	1.79516119531503	-1.0096	-1.0096	-1.0096	1.01233841741161	0.48672515961051	0.526748214334038	-1.0096	Cluster1
Pro_1620	0.489912223701229	0.0633216315716575	-0.650644	-0.842674	2.57645735677317	-1.27828	-0.377917	-0.726833	0.300541499584801	0.734128227599939	-0.0786324	-0.209378	Cluster1
Pro_4780	0.0192186957096263	-1.11804	-0.527788	-1.01919	2.01234848740615	-0.717209	-0.0261832	0.40688002047172	-0.000645781	-0.961885	0.291824496067203	1.64066107283881	Cluster1
Pro_2473	1.96061798734902	-0.444781	-0.593353	-0.855352	1.54915349112169	-0.178692	-0.674993	-0.509453	-0.258661	1.31334159193915	-0.453282	-0.854548	Cluster1
Pro_3037	2.3896146989732	-0.731749	-0.594917	-0.399713	1.2505770200602	0.0532629509855447	-0.557791	-0.723761	0.286692365986227	-1.29842	0.0694337315222788	0.256773181581708	Cluster1
Pro_3919	1.24711439317901	-0.0476209	-0.642908	-0.100228	1.22551376648599	-0.855556	-1.12085	-0.806829	1.69418240741965	-1.27347	0.0625741151706006	0.618079393649698	Cluster1
Pro_1861	-0.325251	-0.514952	-0.654281	-0.75103	0.298860970531137	-0.307219	-0.603925	-0.412204	-0.424153	2.89045854124489	0.22727875489586	0.57641645604171	Cluster1
Pro_1303	1.62284176276058	-1.29981	-1.01484	-0.421052	2.08310726130056	-0.337241	0.390653742764193	-0.28594	-0.00813995	-0.204889	0.28654513133162	-0.811238	Cluster1
Pro_1515	-0.331196	-0.356992	-0.581594	-0.450597	3.03589053245816	-0.43236	-0.315462	-0.571403	0.421628899475968	-0.214324	0.169831109172152	-0.373423	Cluster1
Pro_135	1.68183181333975	-0.890237	0.420023248094317	-0.233498	1.83309276718091	-1.32163	0.038609713823018	-0.425288	0.347430776756707	-1.2794	0.12251757391113	-0.29346	Cluster1
Pro_739	0.957540921956649	0.243501537616122	-0.673948	-0.507756	0.868750541812831	-0.54799	-0.997276	-0.997276	0.957089118349505	-0.361229	2.0558685954831	-0.997276	Cluster1
Pro_826	0.737286327053271	-0.665366	-0.247525	-0.368389	0.0120143173813995	-0.665366	-0.457388	-0.38513	-0.159305	2.92315017684514	-0.665366	-0.0586165	Cluster1
Pro_1677	1.22383791824746	0.751532519809657	-0.30328	-1.66169	1.32121160771031	-0.2037	-0.409811	-1.04191	0.79807671070799	0.288269063894216	0.626911419366741	-1.38946	Cluster1
Pro_3292	1.55300329830325	-1.60566	-0.336667	-1.03519	1.00512	-0.976828	0.0223515970737451	-0.578143	1.08623680014672	-0.554163	0.833998384641205	0.585940505208833	Cluster1
Pro_618	-0.0608264	-0.972278	-0.557871	-0.84945	0.835508716143532	-1.22661	-0.0377137	-0.909057	0.976382749039079	1.33874239935492	-0.310463	1.77363715563303	Cluster1
Pro_2464	1.09574385266841	0.701988469546179	-1.25796	-1.062	1.81921214205093	0.338982164313509	-0.633199	0.239737394357193	0.365256802483807	-0.0399904	0.0375260373703138	-1.60529	Cluster1
Pro_2286	0.804437453178905	-1.23999	-0.999176	-0.782382	1.73042964955992	-0.853843	-0.211772	-0.669675	0.8987445332066	-0.492913	0.528481224235351	1.2876629346517	Cluster1
Pro_4373	2.37710817462249	-1.81154	-0.162995	-0.383132	0.928638758937106	-0.450444	-0.121214	0.133067473704609	0.00867671022292754	-0.753933	-0.198643	0.434408362037753	Cluster1
Pro_4372	1.63436034133462	-0.702626	-0.374038	-0.597689	1.64617923685817	-0.860258	-0.855892	-0.90359	1.01015568967453	-0.899641	0.226177930518335	0.676862667323326	Cluster1
Pro_2380	1.52928445922326	-1.43753	0.670106023518958	-0.440579	1.27955728630361	-0.892493	-0.390408	-0.309706	1.18947055577504	-1.34566	0.202269459989473	-0.0543141	Cluster1
Pro_2290	0.883763425771623	-0.296824	-0.857512	-0.774567	0.123693021205077	-0.396888	-0.626795	-0.838592	1.34494453650338	2.30722381300778	-0.527473	-0.340974	Cluster1
Pro_1925	1.41866684235242	-0.506088	-1.14341	-0.292149	1.80372719288996	-0.0964441	-0.725223	-0.281123	0.00598815579320991	-0.445282	-1.1418	1.40313647149838	Cluster1
Pro_2277	1.19556656156413	-1.27946	-0.408333	-0.814336	1.91029031395817	-1.26488	0.718557909785171	-0.172155	0.373170068854776	-0.276657	0.748261453818427	-0.73002	Cluster1
Pro_1439	1.92492330433149	0.293675204227821	-0.956989	-1.14821	1.21453902042277	-0.234205	-0.655697	-0.915604	-0.0069727	1.25923243873895	-0.768264	-0.00642867	Cluster1
Pro_1440	0.225979131598082	-0.446249	-0.301855	-0.348367	1.34019875420141	-0.881174	-1.01172	-0.275964	1.72871590147052	-1.45206	0.0963035012643022	1.32618953157911	Cluster1
Pro_2280	0.310356157015591	-0.644823	-0.393318	-0.520541	0.121719276434911	-0.323414	-0.553774	-0.522847	0.268047467924887	3.00206449237302	-0.404592	-0.33888	Cluster1
Pro_1397	-0.23006	-0.39535	-0.535925	-0.434412	0.728990729270347	-0.618636	-0.401209	-0.314038	-0.204048	2.98650749615207	-0.365054	-0.216766	Cluster1
Pro_1400	1.79376267944161	-1.44184	-0.44152	-0.425276	1.58977847234196	-0.934007	-0.508642	0.158912394525613	0.128407837349325	-0.678121	-0.284035	1.04257853448709	Cluster1
Pro_183	0.925529597421137	0.0261209933671854	-0.0214923	-0.453544	1.52377083080893	-1.69261	-0.0463761	-0.432527	1.19877965750967	-1.69261	0.195691114910081	0.469268028193986	Cluster1
Pro_514	0.0520247826590921	-0.348972	-0.553138	-0.698582	0.773333668575136	-0.336031	-0.491795	-0.578796	0.112941224530511	-0.317582	-0.514356	2.90095292522161	Cluster1
Pro_2785	0.394892066331309	-0.80634	0.0220679214915969	-1.16064	0.553749219682912	-1.16064	0.0284822933360748	-0.138422	0.202661605188581	2.62059774211198	-0.0445292	-0.511879	Cluster1
Pro_968	1.82168798525705	-0.784583	-0.45297	-0.634837	1.23827177258012	-1.12267	-0.286199	-0.752735	-0.375781	1.59975988193001	-0.501651	0.251707682204446	Cluster1
Pro_4524	1.20725953355596	0.437953701649523	-1.00806	-0.7661	0.82079005721289	-0.353726	-0.822968	-0.982801	0.614468800408706	2.04713437233312	-0.707745	-0.486203	Cluster1
Pro_3268	2.17840749471809	-0.609451	-0.31092	-0.0346527	1.78032154801005	-0.964625	0.112439873476723	-0.292919	0.0510513682809861	-1.13221	-0.384549	-0.392896	Cluster1
Pro_4215	2.4621070815915	-0.901186	-0.69862	-0.378656	0.981271158013387	-1.36639	-0.629816	-0.170421	0.241343946777464	-0.112583	0.243083130100364	0.32986446679619	Cluster1
Pro_1138	-0.145921	-0.332631	-0.331542	-0.384283	3.16369519133187	-0.0897361	-0.284335	-0.269733	-0.341903	-0.343658	-0.326279	-0.313673	Cluster1
Pro_4318	1.90143825243884	-0.841978	-0.123051	-0.841978	1.35540617797771	-0.753493	-0.610975	-0.412745	0.476007473053476	-0.841978	1.30248074321159	-0.609136	Cluster1
Pro_4320	-0.00909903	-0.203846	-0.958612	-0.35381	0.136597870768989	-0.637312	-0.303028	-0.546586	-0.200252	0.248170481138912	-0.167091	2.99486711757251	Cluster1
Pro_1360	0.464800341012612	-0.804643	-0.21563	-0.569737	1.62108985185413	-1.81407	0.345641405449572	-0.378708	1.31806269837159	-0.929943	-0.0272718	0.990410449382421	Cluster1
Pro_2173	0.776862324920771	-0.658692	-0.583627	-0.781083	2.6139365107395	0.31432952965583	0.422740382771125	-0.564497	-0.193255	-0.890153	0.34142092483248	-0.797984	Cluster1
Pro_1130	0.592821531126623	-0.995591	-0.689471	-0.589425	1.44364447652497	-1.23718	0.0874050310677742	-0.771445	1.19108862696826	-0.978939	0.558512013606852	1.38857486254882	Cluster1
Pro_3775	-0.123139	-0.704784	-0.259943	-0.637498	1.80518810327854	-1.45263	-0.243984	-1.16416	0.839669287083152	-0.04966	0.475342751505774	1.51559933433556	Cluster1
Pro_53	0.697810267706126	-0.471508	-0.586564	-0.865284	2.53472069391385	-0.754948	0.755835244271491	-0.865284	0.354918325162419	-0.0236554	0.0892435591154673	-0.865284	Cluster1
Pro_3449	0.725690647509395	-0.233556	-0.949718	-0.127341	1.86228787013751	-0.329332	-0.493642	-0.949718	0.295402432293968	-0.718907	-0.910293	1.82912549246346	Cluster1
Pro_4408	0.83079208527805	0.24306111868592	-1.1464	-0.946264	0.808821681968304	-0.80426	-0.812185	-0.523068	1.50790212173428	-0.340708	1.75691709092744	-0.574606	Cluster1
Pro_3457	1.14038247613207	-0.175446	-0.182703	-0.807766	2.52433917426027	-0.477286	-0.478815	-1.0731	-0.812056	0.446284869584836	0.210746215636994	-0.314579	Cluster1
Pro_4598	1.27088048859309	-1.13301	-0.216776	-0.449588	1.43091851196875	-0.68122	-0.519792	-1.23429	1.42395768450122	-0.848115	0.0650671684646743	0.891965181403567	Cluster1
Pro_2609	0.973532426037901	-1.28123	-0.423473	-0.704426	1.44841697193044	-1.80636	0.24522881222499	-0.43685	0.14442069905936	1.08639236985727	0.941833395556568	-0.187484	Cluster1
Pro_4424	1.13554413384789	0.0844844938683082	-0.378362	-1.09399	1.16049451984177	-0.494259	-0.842554	-1.09399	1.64773185708912	-1.09399	-0.00774513	0.976627368556795	Cluster1
Pro_895	2.62636156347883	-0.85562	-0.357986	-0.174184	0.469910469799373	-0.53192	-0.935451	-0.730257	-0.0660056	0.915684051876792	-0.622827	0.262295168383423	Cluster1
Pro_2350	1.70978759663015	-1.31112	-0.80874	-0.799556	1.84350307614564	-0.0284395	-1.01088	-0.163805	0.54158952859652	-0.403512	0.0323618496388108	0.398804187678528	Cluster1
Pro_1500	0.354491982179384	-0.0437118	-0.0756992	-0.812351	1.09657231715181	-0.77417	-0.876395	-1.57648	0.903611665945832	1.39496244015756	1.27823777394364	-0.869066	Cluster1
Pro_736	1.49998735678895	-0.222279	0.171040804238358	-1.22231	1.39859315960624	-0.424585	-0.649081	-1.22231	0.908679504042927	0.0915510336515064	0.893031947348757	-1.22231	Cluster1
Pro_2062	-0.0835363	-0.297338	-0.562775	-1.28086	2.54696554524942	-0.0786013	-0.531629	-0.22306	0.114072430182009	1.30101995907712	-0.512121	-0.39214	Cluster1
Pro_1292	0.52435876962678	0.238273580412842	-0.662028	-0.151491	0.675112612405133	-0.378494	-0.262344	-0.459665	1.90392195898116	0.0488701686623871	0.780053542045062	-2.25657	Cluster1
Pro_3883	1.20500898529606	-1.28432	-0.943715	-0.60406	1.48062327466805	-0.654416	0.644856435399272	-0.862894	0.752090707408152	-0.586127	-0.464896	1.31785211176062	Cluster1
Pro_1741	0.745649356853078	-0.393074	-0.653103	-0.857458	1.66027495142672	-0.509566	-0.545323	-0.749864	0.10711600800852	-0.458414	-0.52641	2.18017258020224	Cluster1
Pro_1742	0.442338865711785	-0.964081	-1.04006	-1.26355	2.13732686534461	-0.388014	-0.540056	-0.41697	0.0782656411153718	0.0138631018680377	1.21784834489969	0.723095296747134	Cluster1
Pro_2703	0.71821009356568	-0.541197	-1.2566	-0.851108	1.97237111395396	-0.745665	-0.730221	-0.457039	0.354964461263383	1.11673450747712	-0.577111	0.996659818790165	Cluster1
Pro_2704	0.654248673302712	0.325143036552813	-1.64313	-0.899502	1.33289385130517	-1.40926	-0.349595	-0.603012	0.578941832593501	0.269347681435722	1.49663959240148	0.247284568592648	Cluster1
Pro_1664	1.32173386606636	-0.395264	0.502017109117552	-0.392201	2.00384354806897	-0.531425	-1.16521	-1.20611	0.417769850952606	0.091230918707599	0.447834068624213	-1.09422	Cluster1
Pro_4132	1.08530977143839	-1.06438	-0.741391	-0.526257	1.85431857938541	-0.918325	0.339784919727423	-0.521428	0.91616028460716	-1.19558	0.945733288634456	-0.173945	Cluster1
Pro_1025	1.45740482362643	-0.328846	-1.21475	-1.52351	0.919126503723245	-0.2998	-0.56679	-0.747666	0.530790607167741	1.5804385135499	0.519843701385995	-0.326239	Cluster1
Pro_2658	1.79424935110169	-0.970237	-0.312454	-1.4171	1.59326292446145	-0.843502	-0.214572	-0.894977	0.0277938320776886	0.246481382445395	0.700304038206321	0.290755003107627	Cluster1
Pro_250	1.68212317035418	-0.850944	-0.421331	-0.148265	2.28600490919882	-0.850944	-0.562237	-0.447152	0.193198541455223	-0.850944	-0.112244	0.0827341659337483	Cluster1
Pro_3165	0.802513345844824	-0.406059	-0.359045	-0.66758	0.0937614491846182	-0.490333	-0.470103	-0.66758	-0.0981166	-0.363033	-0.286024	2.91159844947511	Cluster1
Pro_3070	0.211761300613089	-0.616589	-0.509604	-1.13349	1.21037010064207	-0.665516	-0.281825	-0.333398	0.405556820179247	-0.422768	-0.400003	2.53550454387967	Cluster1
Pro_1877	1.95571922883757	-1.40669	-1.01565	-0.911264	1.25003966796159	-0.768202	0.0346552256343352	0.242209050191724	-0.189808	0.854748758807949	-0.443689	0.397933486523592	Cluster1
Pro_2563	0.975887765631987	-1.23107	-0.550226	-0.878574	1.81323777483571	-0.948557	-0.4407	0.0768859277787197	0.717601660213314	-1.01841	0.285564824440264	1.19836457439236	Cluster1
Pro_3947	0.680594322486716	-1.23678	-1.00935	-0.944203	2.41826640922905	-0.399691	-0.512186	0.00514491061935174	0.253344719968992	0.862963730810833	-0.132786	0.0146796232852026	Cluster1
Pro_4835	0.392482079519935	-0.33253	-0.498817	-0.427981	0.387686628741002	-0.74321	-0.523809	-0.975497	-0.153005	1.08169651934837	-0.772922	2.56590647955738	Cluster1
Pro_20	1.01018186881066	-0.447285	-0.584517	-0.668018	2.11860283090494	-0.6088	-0.620919	-0.707832	0.58667956709707	1.3467904859679	-0.521792	-0.903091	Cluster1
Pro_3854	0.0776532480131274	-1.1924	-0.809539	-1.76206	1.14429922428678	-0.502218	0.769903796548553	0.475201040074959	0.737019973423618	-0.489419	1.62587533580148	-0.0743132	Cluster1
Pro_4740	2.06608	-0.101111	-0.436898	-0.863005	1.49503786349312	-1.37072	-0.299475	-0.341721	0.631705199142305	-0.517148	0.486671914605381	-0.749411	Cluster1
Pro_2772	1.51478835301572	0.655876567380182	-0.652636	-0.378389	2.03291842624307	0.433724635166294	-0.647136	-1.07485	-0.49978	0.29999146743365	-1.00444	-0.680068	Cluster1
Pro_1128	0.796239809603183	-0.923256	-0.748157	-0.430567	2.50699458853718	-1.06821	0.161824206607713	0.352725309593878	0.247376124796199	-1.05078	0.162431335136573	-0.00661371	Cluster1
Pro_869	1.72225766701462	0.339281220549586	0.665846123774084	-0.494238	1.02325287730877	0.300747908249515	0.754544460023643	0.211007194265678	-0.853389	-1.15881	-0.896559	-1.61394	Cluster1
Pro_870	0.454249779464468	-0.125598	-0.522377	-0.411857	0.65317079804879	-0.539504	-0.82678	-0.635077	0.571171100345647	2.55741510778219	0.110479835982434	-1.28529	Cluster1
Pro_331	2.64808427882393	-0.114225	-0.15598	0.324983358489157	0.230703906230435	-0.936535	-0.599648	-0.571819	0.504792983120714	-1.20477	-0.569546	0.443961888367914	Cluster1
Pro_152	0.539713669585246	-0.626146	-0.968663	-1.01499	1.55279191790685	-1.51399	-0.698321	0.0408626627766805	0.551417309021213	-0.0318502	0.585711121836254	1.58346264438417	Cluster1
Pro_4733	0.109223015133415	-0.562034	-1.05452	-0.534479	2.91458590481216	-0.0251098	-0.30388	-0.677223	0.172006924360891	-0.310622	0.316326427834771	-0.0442752	Cluster1
Pro_3756	2.53084638867534	-1.33027	-0.518951	-0.832634	0.699785337158619	-0.443211	0.12231092900973	-0.553369	-0.447826	-0.255988	0.687105094710813	0.342201959389882	Cluster1
Pro_2990	1.60604054347732	0.0270374419131482	-0.416985	-0.409177	2.10807051596427	-0.631072	-0.356912	-0.21303	-0.75868	-1.50414	0.0808175558494483	0.468031090165418	Cluster1
Pro_3618	0.172307643279377	-0.358953	-0.532416	-0.394942	0.510403781236035	-0.429665	-0.518312	-0.505696	0.130694870521591	2.97671908826732	-0.485189	-0.564952	Cluster1
Pro_1801	0.167572698381754	-0.44739	-0.463182	-1.95916	1.22309632436348	-0.680802	-0.23767	-0.0649936	0.392939999237488	1.05949138068253	-0.701534	1.71163043533792	Cluster1
Pro_3438	0.705601580724651	-0.81753	-0.470601	-0.706256	0.764327286214503	-0.863137	-0.262159	-0.445274	0.0529938554907734	2.70101308730189	-0.360353	-0.298627	Cluster1
Pro_153	0.183403478121917	-0.665742	-0.433809	-0.684252	1.59056807029923	0.107698404420237	-0.553764	-0.532476	0.232965314617891	2.32997035275627	-0.70851	-0.866054	Cluster1
Pro_393	-0.426409	1.6046193436101	-0.825177	-0.825177	-0.363495	1.91838569920058	-0.621139	-0.653505	0.942194101056846	0.622620569867146	-0.54774	-0.825177	Cluster2
Pro_2474	-0.382249	1.2236531951917	-0.691129	-0.878493	-0.553446	1.00760247330225	-0.693778	-0.865144	-0.274839	0.623869627404773	-0.670465	2.1544164629619	Cluster2
Pro_308	0.478052225497158	1.24616036296214	-0.664328	-1.30117	0.128775592165162	1.18365765075966	-0.589144	-0.856064	1.85224648680944	0.0313319235696561	-0.842752	-0.666763	Cluster2
Pro_3236	0.675830483702519	1.56016992792895	-0.0698447	-1.17489	0.0570665316082731	0.646483875564228	-0.967888	-1.57451	-0.272103	1.27856527775316	0.68390706251882	-0.842785	Cluster2
Pro_3994	0.0164429507953726	2.1575	-0.899202	-0.727523	0.196832251484505	0.495871602102449	-0.696473	-0.518257	1.21388621948295	0.72466526472498	-0.83696	-1.12678	Cluster2
Pro_4788	-0.260321	2.5328745359886	-0.731617	-0.835799	-0.30965	0.320759187646521	-0.430919	-0.465972	1.37515405610835	0.0588913239424249	-0.652595	-0.600807	Cluster2
Pro_4282	0.0486780983496051	2.1480136863558	-0.698225	-1.0587	-0.19386	1.03532057066136	-0.457588	-0.620964	1.19178132866425	0.322025819515084	-1.05014	-0.666341	Cluster2
Pro_2953	-0.0760332	2.75997886013668	-0.00317248	0.597543733027495	-0.29363	0.0122874082475249	-0.863121	-1.02525	-0.430386	0.363536366306373	-0.893139	-0.14861	Cluster2
Pro_1423	0.679379600617011	2.31375391171163	-1.05634	-0.699376	0.139781223410293	0.775269778508678	-0.909474	-0.756879	0.86273367280028	-0.136309	-0.781475	-0.431062	Cluster2
Pro_1855	-0.777941	2.74688198645342	-0.301332	-0.393776	-0.777941	0.462612508785862	-0.439064	-0.277956	0.915016312551811	-0.777941	-0.200383	-0.178177	Cluster2
Pro_2728	0.291372901948372	0.461348828412244	-0.654476	-0.560811	-0.453425	1.83526232914962	-0.836327	0.195546390339955	1.48970344851808	0.584516752653904	-1.57601	-0.776703	Cluster2
Pro_585	1.70791739151182	1.50008185310545	-1.01627	-0.776324	0.00942064034542431	0.690870024924997	-1.43693	-1.07199	0.491918060479001	-0.0987875	-0.356475	0.356571705504059	Cluster2
Pro_217	-0.142806	-0.0234966	-0.307097	-0.882589	0.362611265458869	2.94462051976562	-0.0507217	-0.192122	-0.185438	-0.670637	0.0302654559807017	-0.882589	Cluster2
Pro_4490	0.297103371335634	1.19938387135149	-1.05059	-1.03313	0.530607032701552	0.892994094811579	-0.984545	-0.555141	1.8672543904145	0.349002685759011	-1.06686	-0.44608	Cluster2
Pro_1535	-0.301166	0.990174523717869	-0.944704	-0.541584	0.106415198327061	2.66059758390885	-0.584833	-0.493481	-0.0995324	-0.944704	-0.200511	0.35332747108222	Cluster2
Pro_3985	0.254968886173472	1.40194149471654	0.376657326908016	0.0982608414320141	0.208266404645549	1.01724165138486	-1.23529	-1.23529	1.22883278295381	0.355008100927606	-1.23529	-1.23529	Cluster2
Pro_3230	-0.0664909	0.272481021200393	-1.27821	-0.934259	0.815058908501283	1.44752622109051	-1.06891	0.10849215506652	-0.220433	1.50973992034248	-1.29291	0.707919153105463	Cluster2
Pro_2296	0.226692322782582	1.67996520265298	-0.610914	-0.990236	-0.117767	0.279192424660318	-0.812045	-1.10903	1.6428583146033	0.923374699775414	0.00135263139812674	-1.11344	Cluster2
Pro_4493	-0.576011	1.56377076333341	-0.593538	-0.591554	-0.567253	2.52739566698287	-0.343796	-0.204533	0.0738216179719545	-0.203406	-0.453708	-0.63119	Cluster2
Pro_1617	-0.636632	2.48059260568693	-0.589011	-0.612225	-0.0123545	1.48886932796261	-0.568167	-0.573685	0.276227878002607	-0.0091423	-0.617148	-0.627327	Cluster2
Pro_2386	-0.240415	1.98196312382403	-0.88869	-0.88869	-0.511018	1.43210715656916	-0.636877	-0.88869	0.7675395442399	0.740055724264353	0.0214059643123579	-0.88869	Cluster2
Pro_3418	0.230118374680246	1.37251892502371	-0.297855	-0.978332	-0.585099	1.12937633639019	-0.851987	-0.957428	1.66676911369531	0.385831443261364	0.220737943263169	-1.33465	Cluster2
Pro_2207	0.976337471469571	1.6253413013118	-0.781843	-1.02609	0.381639523587496	1.36383566000509	-0.762891	-0.951027	0.399436676118118	0.576302774023293	-0.640533	-1.16051	Cluster2
Pro_1455	-0.162326	2.48080333817116	-0.927662	0.385933726215181	-0.226333	0.607201195062337	-0.426349	-0.50698	-0.350373	0.103381038575706	-1.57032	0.59302627439502	Cluster2
Pro_1322	0.74595948527948	1.84802342350915	-0.878954	-1.18003	-0.155587	0.277105573486239	-0.78671	-0.80955	1.29895990722528	0.932078882071363	-0.424006	-0.867285	Cluster2
Pro_2091	-0.279707	0.54637460471321	-0.466261	-0.514098	-1.2288	0.322918925295796	-0.703587	-1.02927	2.23469347969108	1.38417142464017	-0.0157269	-0.250709	Cluster2
Pro_4181	-0.532664	0.591636209980799	-1.14195	-1.04226	-0.659921	0.981783662362364	1.00238231200545	1.14991682674198	0.800368743489777	-1.71952	-0.209596	0.779826824134949	Cluster2
Pro_3993	0.918851909990006	0.832156348291279	-1.00781	-1.35714	-0.112302	1.13348179180544	-0.693778	-0.789612	1.84400523406205	0.379413188803556	-0.550229	-0.597043	Cluster2
Pro_2014	-0.304829	0.583809751468932	-0.306638	-0.475448	-0.112072	0.0576630254935913	-0.392221	-0.467008	-0.543637	-0.499021	3.00303905429693	-0.543637	Cluster2
Pro_1239	0.520943873593461	1.79234203328685	-1.01124	-0.657233	-0.591956	0.347335528084171	-1.07214	-1.28734	1.27857050531755	0.687354763647987	-0.584932	0.578299336898777	Cluster2
Pro_2818	0.661122145249281	1.81489621026337	-0.912522	-0.912522	0.0681024325966105	0.558891144914522	-0.62626	-0.912522	1.37533239072738	0.710526494984814	-0.912522	-0.912522	Cluster2
Pro_651	-0.458364	0.149944038374677	-0.392562	-0.458364	-0.458364	-0.0516676	-0.338489	-0.316545	3.11544853520259	-0.120392	-0.212282	-0.458364	Cluster2
Pro_2408	0.722020483700722	1.07951918601113	-0.614048	-1.24567	0.144890478352537	1.29134868202776	-0.662302	-0.863425	1.1453834718481	1.03099259621617	-0.81539	-1.21332	Cluster2
Pro_2225	-1.16934	2.1783492256628	-0.841686	-1.16934	-1.07115	1.07573369862923	0.409102315846171	0.203720502907298	0.0315364495271915	0.184413263585207	-0.268507	0.437167431483938	Cluster2
Pro_1344	-0.437234	1.87943372749366	-0.933058	-1.21918	-0.881973	0.657069856350217	-1.0609	-0.442082	1.37234716043044	0.627297220779184	0.129336211752222	0.308937398643015	Cluster2
Pro_4014	-1.13512	2.30613848534937	-0.804929	-0.220525	-0.769269	1.06171288978798	-0.836299	-0.218148	-0.46101	0.304573421978344	-0.173358	0.946229505967037	Cluster2
Pro_2033	0.607072207787367	0.468447800254162	-1.29926	-1.29926	0.479736760306382	1.43978577541327	0.323477361665649	0.28882850081641	1.32078436024611	0.0239479747648739	-1.05429	-1.29926	Cluster2
Pro_4808	-0.478894	-0.045834	-0.38811	-0.802295	-0.352161	0.767863448807952	-1.01093	-0.953415	2.1646897054269	1.57639295859741	-0.388384	-0.0889259	Cluster2
Pro_1095	-0.417062	1.72880431425888	-0.357721	-1.0079	-0.300589	1.44260551655652	-0.616513	-0.800806	1.03098402530157	0.945439611433631	-0.517731	-1.12951	Cluster2
Pro_1784	0.738804717077434	2.06829994026501	-1.07196	-1.01983	-0.199762	0.34411836697876	-0.759941	-0.799552	1.34706495998037	0.42950677257936	-0.667386	-0.40937	Cluster2
Pro_655	-0.444477	0.570114466006079	-1.0713	-1.17045	-0.147732	0.178282322405963	-0.806294	-0.909843	2.14147947241203	1.30463461909614	0.374014805806418	-0.0184265	Cluster2
Pro_4094	0.421541559402599	1.40914965818737	-0.894991	-1.22829	1.08170374941138	1.47036562578851	-0.109475	0.0146431954259516	0.445434179070724	-0.373741	-0.703483	-1.53286	Cluster2
Pro_4004	0.145042451561001	1.11303766889861	-1.1384	-0.765055	-0.357388	1.71295874188239	-0.377169	-1.36739	1.50693780543644	0.0256162477765178	-0.690277	0.192080293592474	Cluster2
Pro_2105	-0.39046	1.29495485257916	-0.535203	-1.19044	-0.61162	0.97541142900733	-0.154791	-0.961748	1.64166895244637	1.04287057609057	0.0744387605701767	-1.18508	Cluster2
Pro_2221	0.199931638926309	0.992532767126279	-0.929898	-0.915671	0.0898402122624415	1.12910694688051	-0.950285	-0.964104	1.56368330766046	1.2677749243171	-0.694669	-0.788243	Cluster2
Pro_2139	0.354149374250705	0.995896745545158	-0.657001	-0.916899	0.0702627062461682	1.73472235547451	-0.594699	-1.00048	1.07279501492579	0.882897984191111	-0.509198	-1.43245	Cluster2
Pro_4196	0.861272792525362	1.55180899933798	-0.858658	-1.19644	0.118508390794602	1.02755728501801	-0.649367	-0.866168	1.11052498554072	0.630147986905772	-0.4683	-1.26088	Cluster2
Pro_1940	-0.693331	0.236386754288781	-0.423638	-1.25873	-0.808081	0.960864396243178	0.230360518815251	-0.0581252	-0.517727	1.48084040287086	1.88224049431457	-1.03106	Cluster2
Pro_2109	-0.237025	0.551924397825561	-0.567201	-0.630525	0.0971497056619336	2.68955615419385	-0.493048	0.262394563110649	-0.523084	-0.240707	-1.35464	0.445206661917362	Cluster2
Pro_1174	0.888887346481784	2.57693180961093	-0.347792	-0.454501	-0.105856	0.624224055922784	-1.14517	-0.950677	0.190229948005787	-0.559542	-0.457307	-0.259427	Cluster2
Pro_1943	-0.335478	-0.00299194	-0.152384	-0.593593	-0.311042	3.08162159731533	-0.136463	-0.593593	-0.323745	-0.231316	0.192578234402714	-0.593593	Cluster2
Pro_458	-0.103074	1.31984519642938	-0.329185	-0.819197	-0.704794	0.88784416935068	-0.787958	-0.588661	2.20100845770535	0.352632061722171	-0.377706	-1.05076	Cluster2
Pro_465	-0.532202	1.31336422353667	-0.816237	-0.538776	-0.159399	1.44771025629238	-0.680928	-0.712378	1.99472421170859	0.00664742436851241	-0.449854	-0.872673	Cluster2
Pro_4467	0.681286379905425	1.57556372051428	-0.376211	-0.485233	-0.355798	1.05935059166896	-0.892101	-1.0976	1.73592634346213	-0.187655	-0.877348	-0.780181	Cluster2
Pro_2626	-0.0380979	1.13135160051235	-0.781129	-0.244154	-0.204851	0.172188928307501	-0.874178	-0.867266	2.43178152906933	0.712231664333664	-0.662874	-0.775003	Cluster2
Pro_2269	0.460293315097201	1.54834863361365	-1.23649	-0.48573	-0.0566055	0.842873342135586	-1.08663	-1.07409	1.58217303103264	0.261218877986467	-0.978116	0.222752534033947	Cluster2
Pro_3487	-0.995956	0.599250418970497	-0.741788	-0.0655001	-1.31031	0.801595555358906	-0.820519	-0.498832	0.618261531573136	1.57278786045761	-0.720403	1.56140921275144	Cluster2
Pro_909	0.725875135198366	1.13443	-1.21944	-1.21944	0.647384692624187	1.52004716344994	-0.592674	-1.21944	0.984899745650777	0.260325153648741	-0.305863	-0.716115	Cluster2
Pro_749	-0.311153	2.0458947764397	-0.978921	-0.676073	-0.366629	1.22640714282246	-0.718311	-0.710532	1.06367705645053	0.770316627471625	-0.755841	-0.588834	Cluster2
Pro_1768	-0.825592	2.07804005648935	-1.22576	-0.854639	-1.45512	0.84147315904153	0.220618097698912	0.0247208232714157	0.649666183180552	0.539330061630377	0.303261461722484	-0.296003	Cluster2
Pro_994	-0.805405	1.4897395669908	-0.940348	-0.150469	-0.858025	1.5632369640104	-0.966725	-0.41366	0.0182978005046189	1.1730422329612	-0.937208	0.827522865842404	Cluster2
Pro_3114	-0.58547	2.90038792047081	-0.524442	-0.562787	-0.186982	0.00720333060372442	-0.496353	-0.634552	0.619210465423415	0.379662547850409	-0.352612	-0.563267	Cluster2
Pro_4057	0.435090785912421	0.474461963532438	-0.428336	-0.600967	-0.231568	0.29949771610303	-1.1412	-1.02819	2.63723003506553	0.41329304248114	-0.229669	-0.599644	Cluster2
Pro_3492	0.43119660079246	2.15153579732336	-0.738948	-1.09869	0.34877387453341	0.964207689210532	-0.696917	-0.684018	0.830251749302672	0.268364691630902	-0.677058	-1.09869	Cluster2
Pro_1220	-0.0457614	1.1545647360958	-0.414217	-0.48027	-0.107869	2.62704693508788	-0.393196	-0.265929	0.190407403558404	-1.25549	-0.469407	-0.539883	Cluster2
Pro_4463	0.0506652510384932	1.25720720230181	-0.782177	-0.940345	0.00550249460576631	0.593023208233651	-0.650032	-0.878614	2.15063846135462	0.699204640789474	-0.499706	-1.00537	Cluster2
Pro_4541	0.683075768268821	2.36221341248053	-0.921446	-0.86785	-0.175811	0.677105804316293	-0.721919	-0.784795	0.722941875153066	0.418563385825823	-0.525901	-0.866178	Cluster2
Pro_4686	1.1999506959791	1.70089743131244	-0.536807	-1.56027	-0.344203	0.862937637773889	-0.130267	0.0664352456563568	0.443721661517141	0.445885485799036	-0.651836	-1.49644	Cluster2
Pro_3706	0.710725527679336	0.996609458694186	-0.674995	-1.0234	0.0619293580148726	1.11254261040267	-1.02585	-0.98258	1.67894965918246	0.772674584241456	-0.828082	-0.798533	Cluster2
Pro_1757	0.751536677347319	1.16698505195412	-0.898488	-0.838641	0.278170900092444	0.967450088963669	-0.971622	-0.984028	1.55567567832859	0.721825072051889	-0.585799	-1.16307	Cluster2
Pro_737	0.285246587206163	0.724169902275475	-0.633144	-0.379824	-0.496854	-0.0873242	-1.34693	-1.07737	1.7238038013382	0.292862993302428	1.7360252505767	-0.740657	Cluster2
Pro_1847	-0.687771	-0.19499	-0.706933	-0.574318	-0.7029	0.429286278918169	-0.628754	-0.427679	-0.557264	1.80329550913858	0.0484839947031628	2.19954308557724	Cluster2
Pro_3387	0.276265816015726	1.36248592184802	-0.981637	-1.15195	0.122690441033094	0.46235562208082	-1.05358	-0.827909	2.12858573706266	0.226923580980126	-0.355791	-0.208433	Cluster2
Pro_2361	0.200957489565574	1.38997033914694	-1.0768	-0.953819	0.0619569789170319	1.51254072594559	-0.874141	-0.123401	1.4495585183678	0.251708317426936	-1.0471	-0.791428	Cluster2
Pro_3576	0.339784624128103	1.67692979609281	-0.852982	-1.1172	0.169834462900561	0.56269633121965	-0.54414	-0.620007	2.03524631227701	-0.485536	-0.496825	-0.667799	Cluster2
Pro_1211	0.122500189477445	2.30144320698881	-0.580434	-0.64024	-0.20696	1.30684691634813	-0.714517	-0.722083	0.49201311815087	0.462053624859184	-0.758625	-1.062	Cluster2
Pro_530	-0.514549	2.5254510917105	-0.451367	-0.791382	-0.520316	0.811109171168516	-0.414125	-0.723135	0.910125811303458	0.414218342820584	-0.369967	-0.876063	Cluster2
Pro_3737	-0.373136	0.483976708621918	-0.486713	-1.2696	-0.699156	2.31769330561539	0.0130472609969068	-1.2696	1.02387100901204	0.299502822637566	-0.308359	0.268476226717898	Cluster2
Pro_4486	-0.135336	1.68635153847454	-0.766893	-0.826119	0.861735486639216	1.55128177208829	-0.659372	-0.72605	1.02130548130626	-0.181688	-0.827347	-0.99787	Cluster2
Pro_2196	-0.0425586	0.0687973860972936	-0.60577	-0.32266	-0.826828	0.190448228661633	-1.01833	-0.855636	2.66228553115056	0.0116956913570301	-0.210693	0.949248353346233	Cluster2
Pro_1444	0.167948816669036	1.90692322258637	-0.854176	-0.869713	-0.589097	0.721410894964929	-0.984418	-0.479402	1.33446091134473	1.00965037806613	-0.518731	-0.844857	Cluster2
Pro_2289	-0.319315	1.64661665218425	-0.862194	-0.721059	0.21132551392711	1.59660572390789	-0.624048	-0.862194	1.44888198315874	-0.0453373	-0.645048	-0.824235	Cluster2
Pro_4262	0.301692012949381	0.661249093481025	-0.690169	-1.00194	-0.459607	2.60528185241773	-0.436571	-0.779116	0.803407888323936	0.0379127749631125	-0.469901	-0.572241	Cluster2
Pro_2085	-1.18163	1.23793457764692	-0.846965	-0.857892	-0.584985	0.855368206368887	-0.131728	-0.43687	0.54580522123539	0.899634409439587	1.68296282014653	-1.18163	Cluster2
Pro_1231	-0.450529	1.93834701893217	-0.892118	-0.152542	-0.789737	1.11947405680619	-0.634818	-0.588859	-0.69764	0.435939064982448	-0.797767	1.51025074944708	Cluster2
Pro_3983	-0.0732636	2.17021452104325	-0.735668	-1.06679	0.369073576608654	1.07815571017649	-0.480036	0.288083712366004	0.599108165472631	0.0655119965480341	-1.40595	-0.808445	Cluster2
Pro_3029	-0.322447	2.37976494438483	-0.387067	-1.04085	0.639604244794071	1.13319056981944	-0.233916	-0.865082	0.227904640921412	0.0770833836156951	-0.528189	-1.07999	Cluster2
Pro_4079	0.397086241401415	1.80462712711575	-1.03698	-1.1339	-1.01153	0.667139481390922	-0.71636	-0.7817	0.701741038029806	1.14045551881848	-0.662802	0.632222950079369	Cluster2
Pro_1411	0.790820412945889	0.653016536807046	-1.36554	-1.31984	0.623669575042122	1.32063775621934	-0.792182	-0.95847	1.1927721104525	0.671573030893002	0.0688529116771856	-0.885311	Cluster2
Pro_204	0.835407667840341	0.792707876138583	-0.806631	-1.25735	0.0533039142782857	0.417830287097852	-1.27127	-1.08141	1.56744087519386	1.29771554917252	0.0328692070681548	-0.580617	Cluster2
Pro_1152	0.851980387219628	1.67836834159007	-1.01486	-1.16416	0.17214624410203	0.748665186007147	-0.846961	-0.883217	1.16391306935107	0.746415314709156	-0.821131	-0.631156	Cluster2
Pro_534	-0.488553	2.09723492801153	-0.506139	-0.780245	-0.287767	-0.028076	-0.657377	-0.820774	1.75632713044506	0.673508930208297	-0.0845864	-0.873553	Cluster2
Pro_706	-0.0473771	2.44630547227979	-0.679036	-0.782984	-0.584984	1.4765035263492	-0.67459	-0.217556	0.28327214605212	0.0326295239785522	-0.469199	-0.782984	Cluster2
Pro_1996	0.389113541594801	0.257510518101861	-0.45782	-0.968259	-0.19203	0.00761264581302989	-0.598663	-0.505389	2.83218277014111	0.459796357495999	-0.576124	-0.647932	Cluster2
Pro_449	-0.552954	1.09793179739398	-0.138672	0.431778898457319	-1.79632	0.699399875062138	-1.01609	-0.791894	-0.0445928	0.549614699216547	-0.310882	1.87268346414721	Cluster2
Pro_4478	0.150160764052832	1.12347516469444	-0.0119005	-1.06613	-0.679884	1.5073008305553	-0.832407	-0.607792	1.51599444031672	0.804193114014784	-0.836879	-1.06613	Cluster2
Pro_2542	-0.228726	1.73576674826205	-0.504953	-1.20652	-0.392281	1.53384118640954	-0.895091	-0.829369	1.16689815514596	0.588005968150478	-0.320935	-0.646642	Cluster2
Pro_1773	-0.616289	0.541524269869243	-0.539938	-0.783675	-0.529915	-0.164278	-0.237808	-0.507784	-0.000527579	0.236178809109561	-0.335319	2.93783015932519	Cluster2
Pro_1521	0.294043436912849	2.88347948157022	-0.694792	-0.595939	-0.231444	-0.0738196	-0.519127	-0.804429	0.508994949714327	0.196317960818767	-0.59122	-0.372064	Cluster2
Pro_1774	-0.0660619	1.43202470630363	-0.868035	-0.201084	-0.00620722	1.64349099454387	-0.868035	-0.804769	1.5901253900939	-0.115378	-0.868035	-0.868035	Cluster2
Pro_836	0.596870458519811	1.39450074324255	-1.03788	-1.03788	0.801897612556645	1.45477753734173	-1.03788	-1.03788	0.72401753637364	0.163230782842453	0.0540816694229897	-1.03788	Cluster2
Pro_4362	0.0213689584467441	2.16518008104168	-0.820701	-0.902021	-0.205507	1.10653195588079	-0.629184	-0.745078	0.845572092518587	0.744068428530084	-0.578583	-1.00165	Cluster2
Pro_3402	0.0115162158326299	1.95134462790183	-1.34445	-0.360143	-0.285023	0.87966933689722	-0.858111	-0.996976	1.09149041579532	0.289803073761882	-1.00267	0.623549856123074	Cluster2
Pro_3213	-1.21863	0.43930055775049	-0.773408	-0.689038	-0.372085	1.27156442451443	-0.468893	-0.841715	0.590116932802432	1.66911814112145	-0.887984	1.28165535507409	Cluster2
Pro_3308	0.302273995320875	1.20226827773078	-0.619311	-0.883059	-0.223387	1.46279517509291	-0.923303	-1.06866	1.28325289249084	1.06904754813048	-0.654368	-0.947552	Cluster2
Pro_3497	0.615267182356786	1.8013767526948	-0.570053	-1.02672	-0.417447	1.18713217248533	-0.772544	-1.04514	0.95264073567715	0.711452036940714	-0.343817	-1.09215	Cluster2
Pro_2376	-0.173872	0.164339505843172	-0.563063	-0.744672	-0.0374753	0.239691792906618	-0.744672	-0.744672	0.110907064924779	0.375380292207523	-0.744672	2.86277978077654	Cluster2
Pro_1398	0.330068491577397	1.54165971222327	-0.845805	-0.525719	-0.944944	1.29635685333379	-0.752987	-1.27459	1.29042827574976	0.79195495823042	-0.288365	-0.618061	Cluster2
Pro_693	-0.0816265	0.144375164127538	-1.48132	-1.18501	-0.0159591	0.382335650491741	-0.528174	-0.368786	2.36401705436311	1.01992897875008	-0.401023	0.151243665490955	Cluster2
Pro_4663	0.638295304887483	2.0285909454497	-0.792339	-0.89851	0.49031752035702	0.94395384675837	-0.833252	-0.899372	1.01065844739025	-0.0341796	-0.73513	-0.919034	Cluster2
Pro_879	0.17558717979211	2.31669370156223	-1.06641	-0.703	-0.150163	1.0323285920319	-0.637206	-0.202079	1.00122961810391	-0.255391	-1.09151	-0.420083	Cluster2
Pro_4590	0.878650176565085	1.1380743074035	-0.65487	-1.80644	0.785188431638114	1.1970171140584	-0.0137002	-0.913186	0.480160489042037	0.667201157764151	-0.618229	-1.13987	Cluster2
Pro_1136	0.971574604302276	1.90748174299634	-0.770397	-1.08896	0.447526972337848	0.849039356036949	-0.672514	-0.98585	0.820213616688547	0.203710614261541	-0.554234	-1.12759	Cluster2
Pro_1650	0.351840229681842	1.37695202704977	-0.916169	-0.854861	0.107837083600625	0.947157792240263	-0.999409	-0.775391	1.37363706370953	1.17087025828941	-0.725602	-1.05686	Cluster2
Pro_3360	1.23401102001064	1.41266950284402	0.0594103434924608	-0.953246	0.307923230713712	0.789200296875122	-0.286102	-0.807508	0.463710097941387	0.398799024829547	-0.498726	-2.12014	Cluster2
Pro_2424	-0.101286	0.875154531088798	-1.02789	-0.594843	-0.255571	2.63223962356777	-0.982105	-0.0962139	0.191736361908862	-0.282891	-0.755654	0.397320929259581	Cluster2
Pro_1736	-0.350511	2.07582111168418	-0.676765	-0.741495	-0.227715	0.483940039339237	-0.660008	-0.741495	1.79426602917011	0.391018305557509	-0.605561	-0.741495	Cluster2
Pro_3463	0.959321898070388	1.23975395206874	-0.613257	-1.06701	-0.0993842	0.457374048891824	-0.649922	-0.983518	1.69838412926021	0.88006016335478	-0.686352	-1.13545	Cluster2
Pro_2508	-1.18596	1.80820223396668	-0.885482	0.0383544475657022	-0.920224	1.06545621862188	-0.802886	-0.267757	1.29989496710894	0.729561017243769	-0.779854	-0.0993036	Cluster2
Pro_971	1.50335906387645	1.51904938629779	-0.185723	-1.1167	-0.157795	1.40859483057698	-0.474717	-1.1167	0.103929611982201	0.231703427575285	-0.598298	-1.1167	Cluster2
Pro_3366	0.269518944290054	1.30102129449639	-0.719151	-0.943831	-0.0440043	1.62541222743592	-0.872347	-0.966059	1.32923856566042	0.602647046515284	-0.560549	-1.0219	Cluster2
Pro_190	0.536216349751484	1.40638164178566	-0.909031	-0.803763	-0.186185	1.92616414061396	-0.697315	-0.85855	0.852826846403868	0.402388594849191	-0.911469	-0.757665	Cluster2
Pro_517	0.262146161288568	0.824633307757018	-0.610819	-0.912632	-0.376368	0.858362216307736	-0.912839	-0.983277	1.81526	1.42000964770586	-0.472314	-0.912162	Cluster2
Pro_523	0.00097618991229073	1.8730171551144	-0.88253	-1.07544	-0.0645666	0.158373270625236	-0.914877	-0.92529	1.65892397405218	0.896839380858848	-0.27761	-0.447811	Cluster2
Pro_4580	1.11692856458802	1.66164743894976	-0.936911	-0.629858	-0.543916	0.53567172127598	-0.771439	-0.938723	1.32866406143354	0.774316340083024	-0.70166	-0.894722	Cluster2
Pro_3958	0.609799377777473	1.81427996200135	-0.944162	-0.944162	0.560848606877923	1.10577843095417	-0.675707	-0.944162	0.781127439905978	0.52468119945441	-0.944162	-0.944162	Cluster2
Pro_3957	-0.844237	0.900552619647086	-0.642811	-1.11671	-0.501192	-0.225453	-0.679182	-0.799329	-0.0493822	0.431044733884281	1.70519889923093	1.82149672863118	Cluster2
Pro_3959	-0.180828	1.31304521688362	-0.483747	-0.656761	-0.0702147	0.902448600146794	-0.747865	-0.768524	2.08706586881349	-0.0856593	0.178803416632539	-1.48776	Cluster2
Pro_2909	0.637554733488973	0.899836526890946	-0.693499	-1.32941	0.699854015271702	1.53427230740587	-0.135399	-0.567837	1.32861180372368	-0.891679	-0.152904	-1.32941	Cluster2
Pro_3863	-0.531716	2.54401388702347	-0.780019	-0.564188	-0.624016	0.80834502176349	-0.831543	-0.396134	0.945904996599611	0.317167143100413	-0.58155	-0.306264	Cluster2
Pro_2911	-0.742872	1.4265197218721	-0.304056	-0.935327	-0.872002	1.20568534054087	-0.607844	-0.793901	1.41813390948696	1.14771167977279	0.00856121728229571	-0.950611	Cluster2
Pro_3007	0.373905346501554	0.482511639554905	-0.650867	-1.11168	-0.336002	0.496420809567163	-0.721942	-0.506809	2.76116870965544	-0.264678	-0.252101	-0.269924	Cluster2
Pro_2180	0.733962840269468	0.926236645406986	-0.398054	-0.324103	0.505216572443927	0.930134745331612	-0.775419	-0.675205	1.47868065338373	0.141365113395813	-0.343268	-2.19955	Cluster2
Pro_4303	0.459631762848006	1.77690126591871	-0.506684	-0.304671	-2.55714	0.132001000041554	0.0856146589294142	-0.234907	0.756077674121351	0.268451649546295	-0.0131954	0.13791781242694	Cluster2
Pro_1817	1.04779770591463	0.805301620800071	-0.667053	-1.42921	0.164143998205277	1.86691008790383	-0.384209	-0.605669	0.665099404996012	0.339188467054802	-0.373082	-1.42921	Cluster2
Pro_1133	0.319854576915026	2.01928399742744	-0.423656	-0.600462	-0.246857	1.25390022743766	-1.16715	-0.73208	0.691315958377479	0.653097503761858	-0.50764	-1.2596	Cluster2
Pro_1049	-0.697434	1.1932745953967	-0.615556	-0.656737	-0.403224	1.16057875896736	-0.661744	-0.784582	2.08098468541956	0.699373078284922	-0.530352	-0.784582	Cluster2
Pro_2783	0.140714895763075	1.30267309007039	-0.88704	-0.692614	0.0120908551267558	0.28261884329346	-0.683743	-1.00002	2.02740100820456	1.03237198730985	-0.526703	-1.00775	Cluster2
Pro_2587	-0.0298548	1.88683740258261	-0.719984	-0.550586	-0.672711	0.648946729274532	-0.671716	-0.776755	1.86283036995972	0.438367167003695	-0.595298	-0.820077	Cluster2
Pro_4407	0.360690416254322	1.53377901079065	-1.13753	-0.997642	1.09728002248149	1.62906319755595	-0.44544	-0.607358	-0.729927	0.484980976417243	-0.999809	-0.18809	Cluster2
Pro_3541	1.06890807712622	1.01638708618875	-1.11464	-1.17837	-0.262068	0.181916421544127	-1.12615	-0.342423	1.66684926668461	1.1603890683813	-0.47222	-0.598581	Cluster2
Pro_966	0.936882083130645	1.67515280719326	-0.969616	-0.302598	-1.19507	0.0456133604781061	-0.763452	-1.23834	1.17991500353876	-0.0771418	-0.383415	1.09207043240249	Cluster2
Pro_591	-0.582965	0.864333885649113	-0.251353	-1.65719	-1.17231	0.788733744328718	0.483604430817716	-0.298226	-0.182765	0.554042476133627	2.02836063027591	-0.574264	Cluster2
Pro_3888	-1.15544	0.538120343642188	-1.52379	-1.06673	1.03031706879584	1.81241774481749	-0.166916	-0.656815	0.757195825785503	-0.112998	-0.160918	0.705566354511911	Cluster2
Pro_4421	-0.604569	1.55089247164596	-0.573974	-0.81154	-0.592949	1.97470611631156	-0.368663	-0.81154	1.07060795856713	0.431209114555114	-0.452641	-0.81154	Cluster2
Pro_2617	0.29202503902194	1.69721563621735	-1.02302	-1.48774	0.180718154162719	1.55570041181895	-0.737209	-0.362618	1.02828193557236	-0.183207	-0.262669	-0.697471	Cluster2
Pro_4338	0.661436313904141	0.937512114206212	-1.19441	-0.949254	0.33259988952184	1.53574686792852	-0.847621	-1.03772	1.37603111045361	0.187758302069111	0.0736830375123108	-1.07576	Cluster2
Pro_4141	-0.411577	1.58959506320608	-0.754902	-0.95648	-0.265124	2.17468479489869	-0.17789	-0.427845	0.538878028572513	0.34189493601332	-0.694755	-0.95648	Cluster2
Pro_3195	0.622822453808045	1.82730969658101	-0.738559	-0.944112	0.458663887241497	0.912927470921475	-0.837011	-0.814666	1.3078395866585	0.0311554466417383	-0.756808	-1.06956	Cluster2
Pro_91	-0.868738	2.4778217423868	-0.513921	-0.373866	-0.834602	0.599268855067693	-1.13639	-0.410882	0.566488616623671	0.107598314791395	-0.430278	0.817494663723053	Cluster2
Pro_268	0.385488796353003	0.617878553762789	-0.619456	-0.734319	-0.744724	1.64559389043116	-0.875515	-0.344363	2.05181051277886	0.0270280420592856	-0.392401	-1.01702	Cluster2
Pro_357	0.250709	0.530533397825703	-1.28878	-0.239942	0.401756549449656	2.09422047550809	-1.09409	-1.18845	0.855305479632552	0.567238885392626	-0.852007	-0.0365013	Cluster2
Pro_4668	-0.645366	1.85332809360956	0.722623415147972	0.0308672099290493	-0.141707	1.75305831010271	-0.934477	-1.00202	0.212731346727363	-0.807985	-0.976029	-0.065025	Cluster2
Pro_4762	-1.511	0.889383910558053	-0.947167	-0.521195	-1.00325	1.45344385655408	0.797792318541645	0.97960780406605	0.211355908697439	0.542155451099354	0.362623476136264	-1.25375	Cluster2
Pro_604	-0.130407	2.24335392447343	-0.963439	-0.117371	-0.0479683	1.59584888127384	-0.834285	-0.4588	-0.0843381	0.00473801026542518	-1.24274	0.0354120743472891	Cluster2
Pro_3554	0.0759775336399434	1.98355370389255	0.124875781403064	-0.276655	-0.069543	0.895582942768196	-1.34631	-1.34631	0.651999914375119	0.532343396509749	0.120784286890055	-1.34631	Cluster2
Pro_3022	0.552313125508706	0.60916847492685	-0.79978	-1.12567	0.167105157449673	1.77602848556657	-0.73199	-0.981385	1.34596935220422	0.793344651477253	-0.744468	-0.860639	Cluster2
Pro_2514	0.00976026207992065	2.43854041525814	-0.860757	-0.799426	-0.969187	0.499286385565397	-0.426056	-0.176434	-1.02215	0.046700829090026	0.16523805316746	1.09448561067503	Cluster2
Pro_4413	-0.668653	1.7865948703821	-0.648104	-0.668653	-0.668653	1.15638668833245	-0.56352	-0.651556	-0.543491	0.270821889029765	-0.600611	1.79943820174323	Cluster2
Pro_4453	-0.532708	2.77760641276221	0.080499067626468	0.768510694681273	-0.892694	0.432547551183129	-0.500886	-0.500946	-0.460092	-0.162859	-0.796873	-0.212106	Cluster2
Pro_3371	-0.526087	-0.0466701	-0.305287	-0.573981	-0.0969533	0.340372871231806	-0.5746	-0.583492	3.05478495963612	-0.137987	-0.259861	-0.290239	Cluster2
Pro_3370	-0.923617	1.94408415962265	-0.758906	0.254800696530036	-0.743396	-0.175981	-0.2927	-0.38085	-0.698448	0.602347698031187	-0.712523	1.88518906321181	Cluster2
Pro_1746	0.542727504892149	1.73680957844006	-0.968374	-0.675263	-0.299536	0.909213502764949	-0.766461	-1.41307	0.183830481836415	1.03780551220929	-1.05004	0.762353613830875	Cluster2
Pro_2605	0.229613398323568	1.9727769174472	-0.651358	-0.615863	-0.656822	0.991230392500288	-1.24647	-0.556844	1.18022323086954	0.728306880273397	-0.457426	-0.917371	Cluster2
Pro_1837	-0.704754	1.70089752095419	-1.29012	-1.61097	-0.577917	1.1935361134394	-0.149134	-0.205527	0.996228141338789	0.0489070527825363	-0.120974	0.719824659409365	Cluster2
Pro_4329	0.234329272839777	1.07696583190736	-0.939902	-1.32491	-0.176811	1.18218789147966	-0.989564	-0.132859	1.76591353473486	0.722409084611086	-0.51476	-0.902996	Cluster2
Pro_811	-0.143234	1.83950991635578	-0.960858	-0.544442	-0.635727	0.702206373119752	-1.38112	-0.0359324	1.21810550349057	0.381633455687645	-1.1802	0.740061171688625	Cluster2
Pro_3562	0.292861507071682	1.07987503972037	-1.04209	-0.0728953	0.106534729284806	0.343501584868308	-0.539364	-0.39687	2.04297261370438	0.581831326606058	-0.608458	-1.7879	Cluster2
Pro_4133	-0.7868	0.104695049949416	-0.466457	-0.791011	-0.736007	0.605272774397468	-0.0699607	-0.564067	-0.518917	0.495957180011251	-0.0613562	2.78864942798176	Cluster2
Pro_71	0.945331573743598	1.43870938262088	-0.702042	-1.07117	0.153722384428566	1.69120649419462	-0.711683	-1.07117	0.471847473280981	0.456023279396241	-0.529603	-1.07117	Cluster2
Pro_3932	0.42545963144725	2.31285730091602	-1.02519	-1.25966	-0.979483	0.543765183050062	-0.513976	-0.0430779	0.897687856772942	0.423336084980158	-0.290316	-0.491399	Cluster2
Pro_4725	0.748012985273696	1.59953825716262	-0.696598	-1.41297	-0.179543	1.15025461921298	-0.53182	-0.606023	1.17991225038968	0.496568073089585	-0.534958	-1.21238	Cluster2
Pro_1488	-0.557428	0.607561751170355	-0.6874	-0.860578	0.946031662690676	2.44370840368093	-0.458569	-0.740687	0.589994728056615	0.178642110884121	-0.6007	-0.860578	Cluster2
Pro_2891	0.786552519897527	1.44949960242328	-0.378059	-1.4709	0.303635669229492	0.758218298130184	-0.695562	-0.980708	1.00136372643157	0.86785789004182	-0.205602	-1.43629	Cluster2
Pro_3178	1.00372721308911	1.8254310159521	-0.837398	-1.1972	0.391702971620091	0.796636714608409	-0.815328	-0.754328	0.771054262061757	0.494341100506726	-0.481433	-1.1972	Cluster2
Pro_2160	-0.0225518	1.86207138040537	-1.11699	-0.986109	-0.264958	1.16120193802396	-0.917951	-0.667378	0.617015988894194	0.707773599311782	-1.09562	0.723495761877596	Cluster2
Pro_3936	0.521605247894632	1.14101165893144	-0.612037	-1.4011	0.23243712230437	1.3189319507902	0.0550056317837157	-0.524508	0.95890731530617	0.769849434847822	-0.74098	-1.71912	Cluster2
Pro_4034	0.114853239264542	2.41920597580296	-1.13256	-0.11009	-0.284948	1.22231382207773	-0.788772	-0.0542159	0.488793840395555	-0.386132	-1.01194	-0.476515	Cluster2
Pro_2757	-0.315873	0.0668528502755648	-0.758248	-0.604909	0.631460409259227	2.4045714294338	-0.721069	-0.0321476	1.29866717496556	-0.906325	-0.231245	-0.831737	Cluster2
Pro_340	0.838498189907416	1.54488943158903	-0.85514	-1.09213	0.305987055327366	1.63507050527182	-0.621041	-1.2568	0.480483343032698	0.357923822809917	-0.677669	-0.660074	Cluster2
Pro_249	-0.610661	2.24924166478765	-1.11608	-0.877264	-0.512088	1.19099162476291	-0.542746	-0.384407	0.0137269441262202	0.636872502366947	-0.738916	0.691332838044843	Cluster2
Pro_25	-0.209623	-0.158001	-1.8802	-1.67008	-0.147487	0.932728080418328	-0.194225	0.228364403178086	1.5802935292698	0.810122345462835	0.0217862363205293	0.686327836235391	Cluster2
Pro_666	0.983396628641537	0.966634058628304	-0.714821	-1.13149	0.535866734681926	0.983056792019879	-0.817332	-1.23222	1.20309064416834	0.956964977302922	-0.833004	-0.900147	Cluster2
Pro_2327	0.207756182946614	1.97261494574465	-0.92458	-0.937865	-0.175694	1.66617315566843	-0.895397	-0.583316	0.707571710650809	0.238481971796231	-0.711694	-0.564052	Cluster2
Pro_670	0.0318573301760405	2.2493676637912	-1.16701	-0.258432	-0.194841	0.793797062013666	-0.903952	-0.432458	0.870436866692142	0.445126766941751	-1.37062	-0.0632706	Cluster2
Pro_2153	-0.279321	2.14127991681903	-1.17858	-0.978466	-0.114936	1.32064	-0.0253328	-0.326385	0.678397373221254	-0.460015	-1.1476	0.370319818573348	Cluster2
Pro_4813	-0.2166	2.91364955990809	-0.200564	-0.63135	-0.193092	0.359182917101768	-0.557726	-0.63793	0.405990852157194	0.124319510825849	-0.565696	-0.800185	Cluster2
Pro_3742	1.11241559445816	1.34041579635924	-0.398473	-1.19314	0.133920473298104	1.19821826475863	-0.707907	-1.19638	0.766952276586893	0.776540865282991	-0.66433	-1.16824	Cluster2
Pro_2745	0.129324952669785	1.60297928016353	-1.08456	-0.387085	-0.881552	0.0624364588175955	-1.32656	-0.604318	2.00410385508782	0.00302629719565503	0.0846582390446307	0.397540820746312	Cluster2
Pro_929	0.046704591954313	2.1613386677436	-0.689923	-0.733919	-0.101094	0.519168320156475	-0.737096	-1.24684	1.30917767779307	0.684230731356699	-0.700314	-0.51143	Cluster2
Pro_2560	-1.01681	1.54998047183721	-0.710408	-0.220541	-1.26565	1.4963380103179	-0.774573	0.268124169865917	0.161331609980496	1.16202988334996	-0.999496	0.349668153698111	Cluster2
Pro_1189	-0.0971577	1.44489222486084	-1.01323	-1.28289	-0.8296	1.17370870124318	-0.890818	-0.591101	1.64803657027627	0.527260758633075	-0.153222	0.0641212922834555	Cluster2
Pro_930	0.173659641657685	0.920445508991531	-0.515841	-1.95382	-0.0655409	2.02070744426873	-0.605526	-0.958017	-0.0238731	-0.13144	0.582157149080164	0.55708913782138	Cluster2
Pro_348	-0.0477961	1.70018730776419	-1.03452	-1.00737	0.337790329920786	0.904495235735719	-0.55879	-1.07134	1.42050568350115	0.760958217711317	-0.548519	-0.855596	Cluster2
Pro_2751	0.266718258434926	2.00591294235125	-1.40299	-0.562658	0.0787467679728423	0.865956256852766	-0.880117	-0.71688	1.00394139475407	0.75394964292132	-0.678259	-0.734319	Cluster2
Pro_3604	0.350404789547014	1.19430421762249	-0.937709	-0.812628	0.0205929730080875	0.652199120060984	-0.794731	-0.849669	1.95375112525843	0.928006123235301	-0.872677	-0.831844	Cluster2
Pro_3855	-0.166383	0.20411206429796	0.0366312180738087	-1.50009	-0.878459	1.83441422544994	-0.285148	0.101408087536337	0.213468375926978	0.600735249509875	1.33939510366004	-1.50009	Cluster2
Pro_4649	-0.207893	1.13712660396461	-0.7863	-0.754544	-0.354602	1.2246105115798	-1.02989	-0.0477953	1.59515059120123	1.16390881049869	-0.909882	-1.02989	Cluster2
Pro_3952	-0.210626	0.548385921485686	-0.114615	-0.562795	-0.707682	1.37161677788025	-1.78149	-0.832246	0.304647647527082	1.00670036921998	-0.627188	1.60528617747563	Cluster2
Pro_4044	0.181634356803844	1.47706238523157	-0.78389	-0.78389	-0.504401	0.21757892749302	-0.78389	-0.78389	1.89934102127613	1.2167303910787	-0.568495	-0.78389	Cluster2
Pro_1204	0.0157131576373183	1.88549914584515	-0.813048	-0.815407	0.0337808775280953	0.432573666227694	-0.864744	-0.856633	1.53811726220726	0.963599736321081	-0.768413	-0.751038	Cluster2
Pro_4508	-1.08803	1.5855841169226	-0.589735	-0.677965	-0.872206	0.602573267459381	-0.514779	-0.624859	1.71314657014559	1.14260841757483	0.0127306554183093	-0.689067	Cluster2
Pro_2771	-0.442069	0.968187578813781	-0.323769	-1.51899	-0.224211	1.73744369347378	-0.355473	-0.846469	1.13528689274499	0.70582508293988	0.420828316611161	-1.25659	Cluster2
Pro_3627	0.503125785978576	1.43536306753267	-1.01571	-1.30102	-0.489877	1.05866183731614	-0.72631	-1.05023	1.3670226833536	0.898815209616107	-0.517849	-0.161995	Cluster2
Pro_1127	0.238924839004073	1.53799187979086	-0.942757	-1.36557	0.253974988868266	1.07729003199966	-0.487806	-0.651137	1.13945592266312	0.810662268857392	-0.220839	-1.39019	Cluster2
Pro_2492	0.330602685641229	1.41595451614242	-0.828524	-1.05332	-0.0764485	1.1649165982232	-0.838261	-0.880837	1.36331500131684	0.975485918857808	-0.469246	-1.10363	Cluster2
Pro_2876	-0.169638	1.97783760125583	-0.714693	-0.65256	0.0522932233638204	1.63701330036021	-0.813444	-0.851957	0.781111044347047	0.368875681388307	-0.843724	-0.771115	Cluster2
Pro_956	1.51470924455915	1.79182070739668	-0.499818	-0.495643	0.199799640291193	1.46260331822068	-0.342281	-0.499932	-0.76746	-0.805387	-0.805387	-0.753024	Cluster2
Pro_1723	0.207881274493974	1.20614909352054	0.687069964584964	0.368081144676926	-0.170852	1.26756327136915	0.720974130294531	0.108225048537649	-0.0378639	-0.976898	-1.51996	-1.86037	Cluster2
Pro_2495	-0.896975	1.05409969644489	-0.744401	0.0294797686365908	-1.19583	2.28350480051664	-0.413127	0.689678789407313	-0.394872	-0.0994034	-0.871635	0.559481109826856	Cluster2
Pro_507	-0.0951124	0.648776114588938	-0.749918	-1.27772	-0.262252	2.27223892490904	-0.338988	-0.76535	1.0528543671629	0.548264162179802	-0.0163206	-1.01648	Cluster2
Pro_3180	0.513668609059763	0.298110892884937	-0.0345692	-1.64096	0.594611903637944	1.13957100671403	-0.541707	-1.5072	0.34998735492115	0.911176092995707	1.13761441332248	-1.2203	Cluster2
Pro_2248	0.0420622679743922	1.0379576029037	-0.142174	0.0510111973784217	-0.0252985	0.972771138140929	-0.250505	-0.66705	1.93953686410337	-0.529894	-0.362086	-2.06633	Cluster2
Pro_3845	0.163741393336827	2.02433172111731	-0.741627	-1.0154	0.264846326588906	1.10244015321971	-0.690734	-0.973687	1.1810046350165	0.200660675534964	-0.756769	-0.75881	Cluster2
Pro_3938	-0.586133	2.11329408588309	-0.176546	-0.437626	0.884172787907511	1.63363838773965	-0.552776	-0.754873	-0.283446	-0.996736	-0.747596	-0.0953728	Cluster2
Pro_2895	0.443031703826633	0.806720275746117	-1.10093	-1.17943	0.538673024383266	1.3674868672128	-0.823699	-0.927523	1.59072286017425	0.636912892685789	-0.697127	-0.654839	Cluster2
Pro_1799	0.00943127780814726	1.18752998351971	0.0441824872303573	-0.577223	-0.506509	2.28875840645118	-0.326011	-0.583248	0.0955092700048887	-0.091037	0.255899146982213	-1.79728	Cluster2
Pro_4287	0.889998733541819	1.6738674120053	-0.634562	-1.11016	-0.55662	1.03421337328468	-0.734315	-1.05176	0.750623672281017	0.974670357466897	-0.133781	-1.10217	Cluster2
Pro_3620	0.547350468356281	1.15898689898751	-1.1175	-0.457713	0.274668753141913	1.50169693086073	-0.93684	-0.973259	0.945029591914979	0.871183803516486	-0.434155	-1.37945	Cluster2
Pro_1118	0.0573379495843847	1.6372473760728	-1.75321	-0.234523	-1.23506	1.50380881908518	-0.601623	-0.119175	-0.0966954	0.799445979699578	-0.411825	0.454271060966202	Cluster2
Pro_427	-1.37915	1.00041506842071	-0.433315	-0.431007	-1.37915	-0.145911	-0.168786	-0.390996	0.596361624652953	1.94663150142146	1.15594186040941	-0.371043	Cluster2
Pro_1202	-0.767851	0.425524507957791	-0.783971	-0.831374	-0.574242	2.55155169185309	0.155998328915789	0.0765841753820043	-0.209067	-0.373194	1.11783794003003	-0.787798	Cluster2
Pro_1034	1.23771750715764	1.64589945930917	-0.918259	-1.01048	0.161491732955429	0.932106343853879	-0.642712	-0.939721	0.972212405078397	0.354435046567565	-0.782209	-1.01048	Cluster2
Pro_2573	0.562668789728172	2.01206919835118	-0.268381	-1.14714	-0.124641	0.470333086398132	-0.674406	-0.669799	1.33501896718066	0.50567594780499	-0.818988	-1.18241	Cluster2
Pro_3621	0.0981079708640131	2.01557691377753	-0.615075	-0.989116	-0.32467	0.561583350812732	-0.836567	-0.952885	1.18182723586703	1.13964301894247	-0.517048	-0.761378	Cluster2
Pro_3624	0.17724536814166	0.905789788718035	-0.881024	-1.2708	-0.249396	2.02908183548512	-0.700826	-0.671501	1.39496708204899	0.309754793493044	-0.678885	-0.364411	Cluster2
Pro_4290	0.015958095800602	1.4182727763789	-0.65022	-0.575445	-0.188401	1.9803755095534	-1.12644	-0.587368	-0.502943	0.92734886519452	-1.16096	0.449815023473812	Cluster2
Pro_4292	-1.11295	1.16448060415266	-1.07329	-0.390818	-0.461072	0.813771743103895	-0.932981	-0.441476	0.308082905717764	1.61431455732739	-0.823033	1.33497362357668	Cluster2
Pro_3805	-0.573127	-0.736236	1.38352427115491	1.14945775982888	-1.68976	0.256604149863883	0.488229622954123	0.446678079240221	-1.64013	0.150782183785597	0.896989366519643	-0.133006	Cluster3
Pro_3039	-1.42408	-0.660384	0.60406315897511	0.518347788902126	-1.42408	0.412687094328531	-0.106707	0.291923509980347	-1.42408	1.06947036474761	0.807049555919318	1.3357823967724	Cluster3
Pro_4817	-1.08273	-0.123777	1.70101524532347	1.04545444645617	-1.49876	-0.0801447	-0.0166226	0.036816892588409	-1.58733	0.791400432001833	0.623951505462888	0.190721627463419	Cluster3
Pro_777	-1.20012	-0.662977	0.274075632601164	2.04556553028474	-1.44187	-0.0230101	-0.00692237	1.00700583016451	-0.917278	0.686811246414961	-0.341881	0.580600816368945	Cluster3
Pro_3141	-0.490294	-1.39511	0.615700591866668	1.15642409789038	0.698605528044911	0.0135637461160624	-1.39511	1.12363243916304	-0.436809	0.496426923699446	1.00807167233587	-1.39511	Cluster3
Pro_2477	-1.60577	-0.505761	0.646905200327465	0.331885272495647	-1.90084	0.268987383997529	0.360659051834512	0.625102566164795	-0.818497	1.35017675902552	0.906516747293775	0.340629794918269	Cluster3
Pro_4634	-1.27655	-0.942375	0.893527243050907	0.734766311197476	-1.27655	0.0801596331761428	0.162523493695064	0.130023975341445	-1.27318	1.84180587786564	0.569987391481469	0.355858723955234	Cluster3
Pro_4785	-1.06982	-0.948585	0.14749694316676	0.34442522929367	-1.06982	0.0417588783282218	0.313429457978421	0.514334932111064	-1.06798	2.43550394728449	-0.111448	0.470705901100762	Cluster3
Pro_3692	-0.542286	-0.761335	-0.417469	-0.162612	-0.24079	-0.761335	-0.75056	-0.118303	0.530888206629411	2.89150837453548	0.246002749711426	0.0862899944227893	Cluster3
Pro_4632	-0.799864	0.0343571525160734	-0.174539	2.54919313082955	-0.799864	-0.501713	-0.362147	0.0116456080485778	-0.799864	1.38709544609065	-0.49062	-0.0536824	Cluster3
Pro_1163	-1.34124	-0.834743	0.0509954003076086	-0.0833069	-1.34124	0.184451104890537	0.579310802276834	0.545025718201993	-0.562115	1.17952517833844	2.03728158570507	-0.413935	Cluster3
Pro_2099	0.0632642485047918	-1.03923	-0.0319109	2.02724514180777	-1.34978	0.576596898158757	-0.762767	1.60029106835072	-0.25601	0.101985556313295	-0.469704	-0.459982	Cluster3
Pro_2699	-1.29543	-0.6148	-0.571402	0.622670374097094	-1.29543	1.07850354034108	0.30526080855927	0.951671995705139	-1.21264	1.53719567181294	-0.218519	0.712923947377716	Cluster3
Pro_4825	-0.731853	-0.861166	0.646562338760174	2.53966602730493	-0.861166	-0.502086	-0.193711	0.183750471446933	-0.861166	0.601379603617924	-0.565679	0.605469881025223	Cluster3
Pro_1332	-0.947293	0.00600130940727624	1.05483585140186	0.646925147873876	-1.38244	0.655623616482319	1.2040821863226	1.25716242762633	-1.63408	-0.098162	-0.042589	-0.720071	Cluster3
Pro_4447	-0.865302	-0.545698	0.0182825231633289	-0.0489872	-0.416201	-0.542336	1.32202289280471	2.5937927200355	-0.88713	-0.424589	-0.00237434	-0.201481	Cluster3
Pro_3613	-1.29496	-0.317058	-0.110931	1.00355520606046	-1.36768	0.384836404904315	0.0809213323341437	-0.0111595	-1.32758	1.88579090067657	0.161544452869266	0.912713953201425	Cluster3
Pro_3466	-1.23694	-0.872485	0.768760780567546	0.738252907603687	-1.18722	-0.727021	0.636494712227327	1.17100971572259	-1.164	0.207667864698287	1.56533125223185	0.10014293578211	Cluster3
Pro_3	-0.866249	-0.482345	-0.740484	-0.0634674	-0.285366	-0.319936	-0.423282	-0.180568	-0.344341	2.94194064563447	0.339976616857384	0.424120033851347	Cluster3
Pro_253	-0.921401	-1.64832	-0.501396	0.806402557714958	0.942017518146484	0.883572838230451	-0.258954	0.836177156106451	0.537931467384429	-1.60443	-0.169629	1.09803278262584	Cluster3
Pro_472	-1.82976	-0.554639	0.299244821324301	0.368447021263195	-0.20055	0.545725129762549	-0.00455176	1.55996938120403	-0.0255775	0.319188166804045	1.19842846211123	-1.67592	Cluster3
Pro_4689	-1.50172	-0.443263	1.40040616046078	1.26307940542467	-1.50172	-0.406876	-0.609196	-0.340113	-0.236261	0.596707517718573	1.10179195801782	0.677155763611316	Cluster3
Pro_2470	-1.27728	-0.476329	0.107668638363019	0.759531748540512	-2.04826	0.752990501232067	-0.146868	0.238183854341859	-0.791378	1.38152907008193	0.588344335519411	0.911860767622378	Cluster3
Pro_4810	-0.673355	-0.650585	0.658382882409617	2.15616725890824	-0.656235	-0.642265	0.752041902132692	1.4663210431171	-0.664605	-0.477449	-0.697032	-0.571388	Cluster3
Pro_2179	-1.49776	-0.786579	1.00696730086365	0.734443815764771	-1.46456	0.793695858657908	0.589130631489965	0.430779912118415	-1.49076	0.826368190075025	0.387172344732505	0.471099439621654	Cluster3
Pro_3738	-1.31732	-0.658918	-0.597344	0.241616636944822	-1.31732	-0.44931	0.0204424955935416	0.743219291550807	2.01062544882297	-0.151338	0.116932138479314	1.35871387455722	Cluster3
Pro_4811	-1.26792	-0.854157	0.0819800345378485	-0.114738	-1.1169	-0.139132	0.171191761326244	0.286711615651166	-1.1858	1.63784738611605	1.09451255038766	1.40640000200297	Cluster3
Pro_872	-1.25137	-1.01194	0.868837639690898	0.885364611792591	-1.2003	-0.747945	0.749713956372188	0.897591617022645	-0.877709	-0.374135	1.51433851693608	0.547562247958647	Cluster3
Pro_2684	-1.4826	-0.52763	0.844500000113822	0.795788811127557	-1.59847	0.393428557974752	0.243400910134761	0.990612057055408	-1.50035	0.717140384235085	0.683281396721048	0.44089517745508	Cluster3
Pro_4585	-0.550584	-0.523099	1.5927061805967	2.51432305079923	-0.390793	-0.345926	-0.504153	0.103051720913049	-0.478467	-0.238919	-0.434965	-0.743176	Cluster3
Pro_2686	-1.75945	-0.8551	-0.410747	0.0576424937203418	-1.72327	0.200240052762345	0.673631756077022	0.594089689028974	1.25810531656711	0.706036954599745	1.02373569739202	0.235087817923154	Cluster3
Pro_2561	-0.546206	-0.586128	0.447707276648101	2.64971954388126	-0.580595	-0.559157	0.265170236928319	1.10121145498508	-0.576255	-0.517291	-0.574315	-0.523861	Cluster3
Pro_2120	-0.786665	-0.686654	0.189493666195364	2.32938555606713	-0.794031	-0.492557	-0.590269	-0.434193	1.69857459539254	-0.37241	-0.107779	0.0471051192584326	Cluster3
Pro_1418	-1.3809	-0.774529	0.881931985303282	0.885042622530694	-1.32215	-0.434206	0.877765292711616	1.72346471833475	-0.808666	-0.423215	0.633692219536418	0.141762893295565	Cluster3
Pro_321	-1.08241	-1.74403	-0.152173	0.655647484560623	-0.462831	-1.10087	0.0250004383708837	1.34009276620919	-0.390021	1.25831761489049	0.893593306230182	0.759687606128599	Cluster3
Pro_228	-0.155024	-0.707056	0.87220634570418	1.59015826823709	-1.4727	0.0109743563904335	-0.160849	0.0525720762366153	-1.46322	1.56819235371759	-0.503334	0.368085143627946	Cluster3
Pro_3731	-1.39258	-1.03386	1.23957436111094	0.802562336931837	-1.51728	0.538945706367013	0.776599611118385	0.547417100384606	-1.11638	-0.0888149	1.00144146007279	0.242377679301846	Cluster3
Pro_650	-1.27248	-0.428086	0.564556763883872	0.332642398993641	-1.27145	0.132446297073641	-0.244131	-0.0805519	-1.27037	2.09691017383425	0.81905708299523	0.621459024551051	Cluster3
Pro_227	-1.14361	-0.637726	0.420601123718088	0.860339609711482	-1.14361	0.183225235639574	-0.306259	0.375160319345843	-1.14329	2.22551768777184	-0.337345	0.646987671031344	Cluster3
Pro_623	-1.10768	-0.491135	0.310129165367673	0.388395280212891	-0.233511	1.11514784141799	-1.98001	0.79123881672542	-0.115461	1.51697764168262	-0.840964	0.646873559354828	Cluster3
Pro_3159	-1.11748	-1.03722	0.460164330416346	0.159340540492219	-0.768663	-0.169218	0.898053313831851	1.63175371126384	-1.3753	-0.573749	1.35762991496589	0.534683828286427	Cluster3
Pro_4202	-0.973604	-1.00958	-0.132002	0.302132017979243	-0.329455	-0.470155	1.17900956696483	1.9122685083245	0.682797552134078	-1.70679	0.173594293744594	0.371787034299792	Cluster3
Pro_4806	-1.31886	-0.559896	0.757384593387489	1.30935294742732	-1.31886	-0.892816	0.598745376822181	0.95042517776117	-1.31886	0.478443609300404	0.775585885078061	0.539364017232388	Cluster3
Pro_3953	-0.57479	-1.26739	0.394494420200816	1.29048723332841	0.579926598652109	-0.240641	-0.285586	1.34470032134478	-0.626326	1.26561161181611	-1.71361	-0.166881	Cluster3
Pro_2554	-1.49473	-0.496449	1.40635024810043	0.966392382991794	-1.49413	0.0226674944609324	0.384567577160069	0.672369871286678	-1.43037	0.510179708678926	0.392503104941916	0.56066002251496	Cluster3
Pro_1036	-1.29803	-0.644816	0.796622031732002	1.16296134580741	-1.29803	-0.0954869	-0.16174	-0.10594	-1.29803	1.55998	0.460167312626322	0.922338651512174	Cluster3
Pro_926	-0.783363	-0.783363	1.58813658909268	2.27476322076988	-0.783363	-0.431393	-0.439834	0.455906758901564	-0.783363	0.284567227103172	-0.276493	-0.322204	Cluster3
Pro_2352	-0.822812	-0.670478	-0.702433	0.0974843789371433	-0.964742	0.0298704174612464	-1.2294	0.0118430405758032	0.339709156647267	1.51966644482513	0.289165511161859	2.1021262278573	Cluster3
Pro_3378	-1.48855	-0.37299	1.07449920653414	0.938499152401786	-1.56006	-0.136905	0.168520577279711	0.440163498250345	-1.39354	0.43575588336772	1.01262128889977	0.881976622846045	Cluster3
Pro_1778	-0.846596	-0.665329	1.22505284312646	0.637127098111985	-1.05392	-1.00531	0.986851863735217	1.38366471881758	-0.779146	-1.09788	1.03961227615397	0.175869294595581	Cluster3
Pro_3030	-1.11058	-1.20206	1.14570837564344	0.732742919676465	-1.01825	-0.959123	0.967524878834302	1.43161759946932	-0.859699	-0.086781	0.881549884219486	0.0773471634033053	Cluster3
Pro_1638	-0.569294	-1.26466	0.584424783802958	0.711009697434357	-1.48968	-1.11001	-0.468734	0.529427771082155	1.87088526017563	0.102715114716358	0.83314050597783	0.270767214174076	Cluster3
Pro_1348	-1.08154	-0.431826	0.617526282806303	0.719709903318171	-1.66203	-0.764683	0.1200761973312	0.793519427182911	-1.20013	0.541159577915784	1.53678229852897	0.811437387923989	Cluster3
Pro_1812	-1.16733	-0.509277	-0.127635	-0.0623696	-1.16849	1.40756480249997	0.371576576640536	2.03695232796365	-1.12317	0.526413073679305	-0.382246	0.198011654817145	Cluster3
Pro_2680	-1.28731	-0.963402	1.64179947317787	0.708869684755782	-0.890794	-0.616734	0.702492013939166	0.746979450022953	-1.3832	0.022512306047472	0.981879434233557	0.336906584041494	Cluster3
Pro_570	-1.19661	-0.0440621	1.48512578988362	0.648166374030259	-1.8378	-0.56241	0.102665623000559	0.798583864174465	-0.938863	1.29830401734945	0.143716523660808	0.103186854375381	Cluster3
Pro_14	-1.55728	-0.53832	0.798620867116994	0.817765807981054	-0.968205	0.895820221768853	0.404876977004552	0.9029657266306	-1.79414	0.785020660810632	-0.316391	0.569266786087946	Cluster3
Pro_2928	-1.45408	-0.737889	0.00969296242699151	0.141167369485219	-1.223	0.695252240842838	0.244379706799747	0.59012236735764	-1.37683	1.46581720973084	0.304905256623334	1.34046034294141	Cluster3
Pro_3786	-0.887734	-1.24401	1.1690651892707	1.23430473503827	-1.09607	-0.862987	0.514101862731771	0.965941398790331	-1.01609	-0.346132	1.13594749770611	0.433662494392742	Cluster3
Pro_2315	-1.28798	-0.845252	0.0192405554829784	0.654744933731985	-1.29585	0.86621123683397	0.533629881930191	1.87160154478592	-1.25105	0.463688464898348	-0.150426	0.421447414609757	Cluster3
Pro_1468	-0.0341106	0.280665422052004	0.345587177159468	1.23591098025035	0.0724496561255774	0.0546553242463575	-1.27675	-0.496302	1.10815563240935	-1.8266	1.4257994150807	-0.889466	Cluster3
Pro_4221	-0.578247	-0.83895	0.134728776704944	-0.236031	-0.633155	-0.482169	-0.406467	-0.236648	-0.671627	2.4461785644637	-0.106094	1.60848130284576	Cluster3
Pro_3974	-1.8966	-1.70141	0.643855698755221	0.0525299169443155	0.23835453262682	0.0675928515741632	-0.160826	0.549130956634206	-0.514234	1.67659119930297	0.723247656580307	0.321765171441547	Cluster3
Pro_2667	-1.43886	-0.727221	0.413680613359472	0.40766864717151	-1.43886	0.333568414757903	-0.0295187	0.512958528926647	-1.34947	0.973295483360673	1.40078609905477	0.941979604305055	Cluster3
Pro_1258	-1.18071	-0.908936	0.67475320081744	0.480658162578595	-0.776048	-0.94583	0.853582518785756	1.26700183522096	-0.804441	-0.834267	1.61433908379485	0.559894700472751	Cluster3
Pro_2484	-1.30602	-1.20591	0.926785224940582	0.170937180304081	-1.30602	0.415440727232235	0.5763878108406	0.527859213304145	-1.30602	1.04247390763415	1.27910307769334	0.184997114627882	Cluster3
Pro_1088	-1.27315	-1.4504	0.807274351033202	-0.00292389	-0.630832	-0.0926276	0.110756136098324	0.742221519489366	-1.04801	0.092729703527636	1.99686107171308	0.748102085388163	Cluster3
Pro_3623	-1.50941	-1.15504	0.771605705557708	0.64196041953555	-0.921256	-0.278273	0.240190094486376	0.865089227153707	-0.973412	-0.276802	1.65530134950537	0.940045415590087	Cluster3
